# Supplementary material for: Transcriptome analysis unravels the biocontrol mechanism of Serratia plymuthica A30 against potato soft rot caused by Dickeya solani
Source: PLoS One. 2024 Sep 6;19(9):e0308744. doi: 10.1371/journal.pone.0308744 (PMC11379202; doi:10.1371/journal.pone.0308744)
Supplement: S1 Table — Transcripts at 1-, 24- and 168-hours post-inoculation in time course RNA-Seq data of potato tubers inoculated with Serratia plymuthica with or without Dickeya solani identified with NOISeq with p-value < 0.05 and −2 ≥ log 2-fold change ≥ 2. (XLSX) [file pone.0308744.s001.xlsx]

## Sheet: Caption
S1 Table. All Identified transcripts and list of differentially expressed genes in time course RNA-Seq. Transcripts at 1-, 24- and 168-hours post-inoculation in time course RNA-Seq data of potato tubers inoculated with Serratia plymuthica with or without Dickeya solani identified with NOISeq with p-value < 0.05 and −2 ≥ log 2-fold change ≥ 2.

## Sheet: all.expression
gene_id	locus	transcript_id	R1-1H-P	R1-1H-PA	R1-1H-PPA	R1-24-PPA	R1-24H-P	R1-24H-PA	R1-week-P	R1-week-PA	R1-week-PPA	R2-1H-P	R2-1H-PA	R2-24H-P	R2-24H-PA	R2-24H-PPA	R2-week-P	R2-week-PA	R2-week-PPA	R3-1H-P	R3-1H-PA	R3-1H-PPA	R3-24H-P	R3-24H-PA	R3-24H-PPA	R3-week-P	R3-week-PA	R3-week-PPA
XLOC_000001|PGSC0003DMT400084231	PGSC0003DMB000000001:73028-75744	TCONS_00000001	4.66229	0	9.64175	38.1711	17.7067	9.57133	70.1451	26.8501	17.5798	49.9009	0	116.992	59.8752	15.3333	114.266	61.5676	41.4896	0	0	0	0	0	0	172.751	0	19.583
XLOC_000003|PGSC0003DMT400051483,PGSC0003DMT400051484	PGSC0003DMB000000001:294131-305658	TCONS_00000006	16.42	13.8916	15.3605	12.5287	32.8401	13.6525	17.338	10.4906	14.8506	48.7072	42.1481	0	0	0	0	0	0	0	0	22.8924	8.99025	23.6505	17.0978	13.2975	20.4785	24.7057
XLOC_000011|PGSC0003DMT400033984,PGSC0003DMT400033985	PGSC0003DMB000000001:671047-682490	TCONS_00000022	24.8157	62.9792	67.5581	27.6362	11.8679	18.0001	20.056	10.8195	0	0	60.6352	59.4294	6.93107	27.5373	15.9197	19.0312	0	57.0181	26.7582	7.20428	0	0	15.9792	48.8333	59.4495	126.143
XLOC_000019|PGSC0003DMT400022191	PGSC0003DMB000000001:1161577-1163988	TCONS_00000034	10.2416	8.80141	8.38877	3.69743	0	0	0	0	0	0	0	0	0	0	0	0	0	0	0	0	0	0	0	0	0	0
XLOC_000039|PGSC0003DMT400031392	PGSC0003DMB000000001:2301482-2308370	TCONS_00000055	8.08537	4.09365	10.085	6.15557	0	0	0.766197	0	0	0	0	0	0	0	0	0	0	0	0	0	0	0	0	21.895	0	0
XLOC_000057|-	PGSC0003DMB000000001:3657994-3668792	TCONS_00000074	21.7731	21.877	28.5506	26.2631	15.2642	19.9268	17.4531	25.306	18.7579	14.7067	0	0	0	0	17.66	26.2013	0	17.8049	11.4731	0	7.38773	27.5818	25.743	68.224	34.6932	45.2981
XLOC_000058|PGSC0003DMT400046120,PGSC0003DMT400046121	PGSC0003DMB000000001:3684737-3689088	TCONS_00000081	20.2903	27.2017	9.10706	5.2453	0	0	1.30669	0	0	0	57.1229	0	0	0	0	0	0	62.2438	50.858	37.3774	0	0	0	0	0	0.803056
XLOC_000064|PGSC0003DMT400028375,PGSC0003DMT400028376	PGSC0003DMB000000001:3881608-3888265	TCONS_00000087	7.50113	9.9042	7.42854	4.07824	0	0	0.933513	0	0	0	0	0	0	0	0	0	0	0	0	0	0	0	0	0	0	0
XLOC_000070|PGSC0003DMT400003101	PGSC0003DMB000000001:4038352-4043383	TCONS_00000094	18.9177	26.0253	25.7115	14.2042	13.0164	23.4593	11.9942	12.9489	0	0	0	0	0	0	0	0	0	26.0671	15.4033	0	0	0	24.2746	0	0	15.8294
XLOC_000080|PGSC0003DMT400020072	PGSC0003DMB000000001:5522523-5527200	TCONS_00000106	0	0	0	0	0	0	0	0	0	0	0	0	0	0	0	0	0	0	0	0	0	0	0	0	0	0
XLOC_000082|PGSC0003DMT400041254,PGSC0003DMT400041255,PGSC0003DMT400041257,PGSC0003DMT400041259	PGSC0003DMB000000001:5746059-5759822	TCONS_00000111	45.2917	71.4094	69.0827	77.1847	85.6972	58.5347	83.4068	71.0263	52.6777	26.2308	0	84.8318	100.788	73.5925	119.813	78.2713	62.916	63.8992	34.3978	36.0629	43.12	76.466	90.2818	82.4994	120.781	117.636
XLOC_000084|PGSC0003DMT400041246,PGSC0003DMT400041247,PGSC0003DMT400041248,PGSC0003DMT400041249,PGSC0003DMT400041250,PGSC0003DMT400041251,PGSC0003DMT400041252	PGSC0003DMB000000001:5776266-5780466	TCONS_00000116	0	0	0	5.84653	9.55741	3.06758	10.0506	0	0	0	0	0	0	0	0	0	0	0	0	0	0	0	0	0	0	0
XLOC_000085|PGSC0003DMT400041244	PGSC0003DMB000000001:5817351-5820245	TCONS_00000123	29.8698	15.6685	19.0557	19.7188	22.2608	21.6441	10.4072	9.95746	0	0	0	0	0	0	0	0	0	19.2889	20.7726	23.515	0	0	19.5416	11.4846	0	17.6201
XLOC_000086|PGSC0003DMT400074727,PGSC0003DMT400074728,PGSC0003DMT400074729	PGSC0003DMB000000001:5868845-5875043	TCONS_00000126	82.5397	46.1502	58.4036	45.7701	43.1707	75.2731	41.1229	33.7087	33.7283	19.2358	0	64.1344	21.5855	128.866	57.691	42.6774	58.0272	33.8639	35.5603	40.1924	55.7573	41.7284	71.1256	22.383	32.7593	57.4545
XLOC_000087|PGSC0003DMT400074732,PGSC0003DMT400074733	PGSC0003DMB000000001:5889250-5894425	TCONS_00000131	21.312	24.8576	15.0935	8.44581	11.0638	7.25411	4.78158	0	0	0	0	0	0	0	0	0	0	34.6557	44.2491	58.7727	0	0	26.6713	0	11.3934	15.4576
XLOC_000100|PGSC0003DMT400084232	PGSC0003DMB000000001:73028-75744	TCONS_00000144	0	0	8.71423	0	0	0	5.12359	0	0	0	0	0	53.5846	0	71.0036	8.45281	0	0	0	0	0	0	0	0	0	0
XLOC_000102|-	PGSC0003DMB000000001:244304-258743	TCONS_00000149	2.73151	16.3979	3.6565	9.94029	18.4041	6.02838	3.53123	0	0	0	0	0	0	0	0	0	0	10.8848	16.683	0	0	0	0	0	0	0
XLOC_000106|PGSC0003DMT400022528	PGSC0003DMB000000001:391570-392129	TCONS_00000153	6.24657	31.2329	8.18636	4.46829	8.82702	13.4753	1.39492	0	36.9627	45.2793	365.775	0	0	0	0	0	0	166.368	268.038	198.795	0	0	0	7.15404	0	0
XLOC_000107|PGSC0003DMT400022525,PGSC0003DMT400022526,PGSC0003DMT400033988	PGSC0003DMB000000001:414843-446298	TCONS_00000158	66.5236	45.8524	46.164	30.9534	49.6565	41.8342	40.8653	109.442	27.3822	66.395	70.706	44.474	44.834	37.569	64.9634	30.7184	44.2923	41.0519	49.3712	24.3851	70.5185	25.8179	60.48	62.1294	67.6902	28.1682
XLOC_000110|PGSC0003DMT400033992,PGSC0003DMT400033993,PGSC0003DMT400033994	PGSC0003DMB000000001:711775-715302	TCONS_00000169	5.7043	11.5066	12.8586	8.58684	14.1324	9.77915	18.2815	10.6232	0	0	0	0	0	0	22.9157	17.9825	0	0	0	0	0	0	12.2854	0	0	0
XLOC_000155|PGSC0003DMT400003226	PGSC0003DMB000000001:3119252-3125551	TCONS_00000216	1339.7	1331.48	1240.95	1128.29	1136.57	1185.74	2382.31	1392.21	949.556	1927.98	1647.31	2244.38	2122.79	3013.33	3273.71	3069.05	3032.09	1608.26	1865.58	2161.14	1114.61	1308.7	1834.33	2141.1	2927.26	3510.76
XLOC_000168|PGSC0003DMT400003104,PGSC0003DMT400003105	PGSC0003DMB000000001:4063146-4092496	TCONS_00000231	17.2095	19.8589	22.358	12.7515	8.06266	7.33942	8.5038	12.6918	7.26619	17.7463	0	0	0	0	0	0	0	0	0	19.4835	0	0	0	40.8698	25.5252	34.2253
XLOC_000172|-	PGSC0003DMB000000001:4195612-4241329	TCONS_00000243	30.2507	17.4039	24.3218	22.7256	32.78	25.8922	15.8958	20.7915	22.6599	6.63384	0	39.6139	10.4328	0	0	0	0	24.7062	22.8865	19.5115	16.7977	17.6846	26.154	32.026	19.9952	28.3506
XLOC_000181|PGSC0003DMT400022599,PGSC0003DMT400022600	PGSC0003DMB000000001:4621197-4622949	TCONS_00000252	33.2334	27.7359	69.6622	38.3908	20.5757	13.1046	83.9366	58.0827	9.55177	45.6442	0	70.6785	67.0473	0	56.7608	5.87586	11.4715	0	0	0	12.2644	16.6204	0	112.227	0	8.12177
XLOC_000188|PGSC0003DMT400034052,PGSC0003DMT400034053,PGSC0003DMT400034054,PGSC0003DMT400034055	PGSC0003DMB000000001:5274037-5281529	TCONS_00000263	7.69384	8.066	12.0094	5.59972	3.69099	12.3693	7.67497	5.27141	0	0	0	0	0	0	0	0	0	15.9235	9.47807	0	0	0	0	0	0	0
XLOC_000192|PGSC0003DMT400041261	PGSC0003DMB000000001:5719547-5735220	TCONS_00000268	0	0	0	0.945389	3.70809	9.2964	0	0	0	0	0	0	0	0	0	0	0	0	0	0	0	0	0	0	0	0
XLOC_000194|PGSC0003DMT400041239,PGSC0003DMT400041240	PGSC0003DMB000000001:5820853-5824235	TCONS_00000273	0	0	0	6.18904	0	0	8.8508	3.28906	0	0	0	0	0	0	0	0	0	0	0	0	0	0	0	0	0	0
XLOC_000206|PGSC0003DMT400008958,PGSC0003DMT400008959,PGSC0003DMT400008960	PGSC0003DMB000000001:6685951-6688259	TCONS_00000287	46.2154	78.5891	40.3488	17.9559	22.8189	13.6412	28.0983	32.0938	20.9786	34.8517	91.1398	0	0	16.6894	33.6927	24.1522	18.7461	61.1052	65.7657	60.1789	18.7652	16.4582	10.7392	14.4543	29.7499	34.3299
XLOC_000207|PGSC0003DMT400044062	PGSC0003DMB000000001:7029445-7035686	TCONS_00000291	21.7398	42.7089	44.7772	16.2186	14.2241	18.5928	19.2124	12.2028	22.1532	14.6116	0	0	0	0	0	0	0	32.2121	21.4747	26.3356	15.7347	24.651	26.1879	0	22.0569	23.908
XLOC_000209|-	PGSC0003DMB000000001:3073755-3074429	TCONS_00000293	0	0	0	2.27019	0	0	0	0	0	0	0	0	0	0	0	0	0	0	0	0	0	0	0	0	0	0
XLOC_000210|-	PGSC0003DMB000000001:4056701-4057203	TCONS_00000294	0	0	0	0	0	0	0	0	0	0	0	0	0	0	0	0	0	0	0	0	0	0	0	0	0	0
XLOC_000211|-	PGSC0003DMB000000001:4104066-4104675	TCONS_00000295	0	0	0	5.24576	0	0	7.39556	0	0	0	0	0	0	0	0	0	0	0	0	0	0	0	0	0	0	0
XLOC_000212|-	PGSC0003DMB000000002:61945-67689	TCONS_00000297	107.7	111.449	109.42	61.9252	81.6939	31.8601	107.726	92.8343	52.4158	81.3015	219.783	89.1635	70.8111	195.501	108.314	77.9771	116.044	74.7871	19.5558	95.1338	64.7513	72.3976	43.9047	40.347	149.413	86.7423
XLOC_000214|-	PGSC0003DMB000000002:145234-163166	TCONS_00000302	20.1639	25.1018	29.0318	14.7533	12.185	10.595	11.2876	19.271	15.8464	17.8418	0	0	0	0	0	0	0	19.72	17.5881	15.0834	10.0752	29.4447	21.1558	89.3134	47.0783	61.3142
XLOC_000215|PGSC0003DMT400024144	PGSC0003DMB000000002:164310-167682	TCONS_00000303	0	0	0	3.84737	0	0	0	0	0	0	0	0	0	0	0	0	0	0	0	0	0	0	0	0	0	0
XLOC_000217|-	PGSC0003DMB000000002:199709-219362	TCONS_00000308	0	0	0	0	0	0	0	0	0	0	0	0	0	0	0	0	0	0	0	0	0	0	0	0	9.27973	0
XLOC_000218|-	PGSC0003DMB000000002:220516-249877	TCONS_00000311	6.6704	8.47943	9.07924	4.87325	0	0	2.23607	0	0	0	0	0	0	0	0	0	0	0	0	0	1.12572	17.0245	0	0	21.8085	30.7497
XLOC_000220|PGSC0003DMT400024153	PGSC0003DMB000000002:271500-274574	TCONS_00000314	20.783	21.2565	22.568	13.909	26.5735	20.6138	21.2488	11.4408	13.8449	16.6434	0	0	0	0	0	0	0	28.0281	40.7681	41.1026	19.0438	14.5621	14.4486	20.7083	10.4683	11.8636
XLOC_000222|PGSC0003DMT400024154,PGSC0003DMT400024155,PGSC0003DMT400024156	PGSC0003DMB000000002:348026-356954	TCONS_00000316	13.0328	17.3693	26.1876	15.543	19.6171	13.3622	10.79	11.0735	0	0	0	0	0	0	11.0454	20.8603	0	39.3432	33.7992	23.0377	14.4449	15.6522	20.703	0	17.7263	19.6951
XLOC_000223|PGSC0003DMT400024157,PGSC0003DMT400024158,PGSC0003DMT400024159	PGSC0003DMB000000002:359886-363544	TCONS_00000321	7.19007	0	13.5539	3.41943	2.26378	15.5046	16.1137	11.7186	0	0	0	0	0	38.8845	0	0	0	0	0	0	0	0	0	0	24.1066	20.2165
XLOC_000226|PGSC0003DMT400024162,PGSC0003DMT400024163	PGSC0003DMB000000002:413388-420289	TCONS_00000326	35.162	49.6002	68.746	33.6191	35.1034	39.3064	43.1368	69.1754	30.5	37.2722	0	27.9718	54.8959	35.8178	16.9523	34.0154	32.3237	35.3783	31.3842	21.9635	24.0823	32.3241	48.849	46.8175	55.3073	106.878
XLOC_000227|PGSC0003DMT400024164,PGSC0003DMT400024165	PGSC0003DMB000000002:421416-426812	TCONS_00000329	0	0	0	3.06752	0	0	5.65986	0	0	0	0	0	0	0	0	0	0	0	0	0	0	0	0	0	0	0
XLOC_000228|PGSC0003DMT400024168,PGSC0003DMT400024169	PGSC0003DMB000000002:429019-434608	TCONS_00000331	8.26319	3.01344	9.58174	12.6395	18.2602	12.6107	13.8412	14.1641	0	0	0	0	0	0	0	0	0	0	0	0	0	0	10.9738	23.6622	0	0
XLOC_000229|PGSC0003DMT400024170,PGSC0003DMT400024171	PGSC0003DMB000000002:459785-464118	TCONS_00000334	13.8824	11.8744	0	6.14693	10.4406	6.71443	0.90861	0	0	0	0	0	0	0	0	0	0	0	0	0	20.906	7.81319	10.2824	0	0	0
XLOC_000230|PGSC0003DMT400024173,PGSC0003DMT400024174,PGSC0003DMT400024175,PGSC0003DMT400024176,PGSC0003DMT400024177	PGSC0003DMB000000002:480011-487900	TCONS_00000338	0	0	0	3.61871	0	0	0	0	0	0	0	0	0	0	0	0	0	0	0	0	0	0	0	0	0	0
XLOC_000231|PGSC0003DMT400024179	PGSC0003DMB000000002:505507-507151	TCONS_00000341	18.5222	21.6395	22.6875	17.7438	14.6953	15.4737	11.9325	16.716	0	0	0	0	0	0	0	0	0	0	0	0	0	0	20.3039	0	26.3093	30.1016
XLOC_000234|PGSC0003DMT400024186,PGSC0003DMT400024187,PGSC0003DMT400024188,PGSC0003DMT400024189	PGSC0003DMB000000002:543188-550692	TCONS_00000348	19.8603	20.9892	16.0818	23.1505	35.327	27.189	12.6672	11.4433	16.7555	6.30168	0	0	0	0	0	0	0	18.3532	18.9658	24.0262	22.1648	13.3114	31.8128	0	29.4765	27.1739
XLOC_000235|PGSC0003DMT400033576,PGSC0003DMT400033577	PGSC0003DMB000000002:583809-590156	TCONS_00000360	60.6608	88.1295	124.631	162.897	122.15	125.892	117.439	112.306	89.4854	59.043	0	134.848	118.446	63.5921	84.8934	82.0121	77.5707	24.4629	40.4822	30.9322	87.1138	68.3265	56.1609	110.177	69.4709	90.2986
XLOC_000238|PGSC0003DMT400033580,PGSC0003DMT400033581,PGSC0003DMT400033582	PGSC0003DMB000000002:654384-659117	TCONS_00000369	20.8602	14.6063	12.5389	12.518	16.0085	20.5127	27.6106	12.5638	16.7917	40.1177	0	0	0	0	0	0	0	20.9965	19.6538	34.843	0	0	19.773	20.9171	0	6.13309
XLOC_000239|PGSC0003DMT400033584	PGSC0003DMB000000002:688232-691531	TCONS_00000370	0	0	0	0	0	0	0	0	0	0	0	0	0	0	0	0	0	0	0	0	0	0	0	0	0	0
XLOC_000240|PGSC0003DMT400033585	PGSC0003DMB000000002:701538-708127	TCONS_00000373	107.037	91.277	120.512	99.0178	140.904	145.23	88.3997	71.2302	84.7449	141.376	56.5245	111.429	126.771	135.861	112.477	89.3797	53.8769	95.9959	62.2821	109.361	92.6116	65.4241	113.103	61.7713	103.146	132.207
XLOC_000241|PGSC0003DMT400033587,PGSC0003DMT400033588	PGSC0003DMB000000002:728984-733086	TCONS_00000374	0	0	0	4.22206	0	0	0	0	0	0	0	0	0	0	0	0	0	0	0	0	0	0	0	0	0	0
XLOC_000242|PGSC0003DMT400033589	PGSC0003DMB000000002:766245-770303	TCONS_00000377	20.5515	29.0872	22.6715	49.2194	81.5427	38.0882	36.6184	33.7889	37.1516	9.96368	0	46.4589	40.993	0	23.5381	19.3997	0	35.628	22.0792	28.3	32.6481	33.5834	46.8218	53.7799	33.0304	30.7627
XLOC_000243|-	PGSC0003DMB000000002:772343-796741	TCONS_00000379	7.20822	13.4461	12.279	8.37555	2.87151	7.67211	5.13621	7.54716	0	0	0	0	0	0	0	0	0	0	0	0	0	0	0	0	0	0
XLOC_000244|-	PGSC0003DMB000000002:800582-801455	TCONS_00000381	0	0	0	0	0	0	0	0	0	0	0	0	0	0	0	0	0	47.3473	21.5215	19.4902	0	0	0	0	0	0
XLOC_000248|PGSC0003DMT400005419,PGSC0003DMT400005420	PGSC0003DMB000000002:911168-914655	TCONS_00000386	9.72748	9.21694	14.6526	15.5064	20.306	7.93773	6.3662	0	0	0	0	17.3778	46.2267	0	0	0	0	0	0	0	3.79103	18.3233	30.5272	0	13.9216	20.0009
XLOC_000250|PGSC0003DMT400005421	PGSC0003DMB000000002:956225-966990	TCONS_00000389	14.3714	38.6688	14.5405	24.449	12.8805	18.9387	78.292	37.193	18.4496	35.3919	0	24.3126	59.0196	49.4879	0	0	54.3708	0	0	52.7147	60.5817	12.3249	33.115	0	11.6756	85.232
XLOC_000251|PGSC0003DMT400005425	PGSC0003DMB000000002:967425-969647	TCONS_00000390	69.3492	37.8702	31.7634	40.909	63.0949	59.9405	49.5218	37.269	51.0449	25.0979	0	0	0	62.5224	23.1079	26.409	26.8533	35.862	28.1773	40.5964	58.5586	31.5315	28.1139	31.7233	39.0893	7.60484
XLOC_000252|PGSC0003DMT400005427,PGSC0003DMT400005428,PGSC0003DMT400005429	PGSC0003DMB000000002:970685-972692	TCONS_00000392	29.0001	29.72	8.76355	36.208	20.6577	41.13	19.3584	26.7277	23.2493	28.7238	0	0	0	35.2575	7.93368	18.8903	21.5129	21.9874	35.1799	27.3792	23.1987	15.4659	28.9581	10.211	38.7146	32.6383
XLOC_000255|PGSC0003DMT400005437,PGSC0003DMT400005440	PGSC0003DMB000000002:1019711-1027189	TCONS_00000398	14.1041	9.00732	42.5814	31.6563	36.3694	18.6351	30.8314	20.1598	26.713	3.22511	0	57.7264	16.1346	65.5596	0	0	31.2261	0	0	0	25.1862	8.10369	27.0708	33.2579	26.6193	0
XLOC_000257|PGSC0003DMT400005445,PGSC0003DMT400005446	PGSC0003DMB000000002:1107950-1111003	TCONS_00000402	0	0	0	0	9.82928	3.1314	0	0	0	0	0	0	0	0	0	0	0	0	0	0	0	0	0	0	0	0
XLOC_000277|-	PGSC0003DMB000000002:2565233-2566464	TCONS_00000422	0	0	0	3.4495	0	0	0	0	0	0	0	0	0	0	0	0	0	0	0	0	0	0	0	0	3.87688	0
XLOC_000283|PGSC0003DMT400014270,PGSC0003DMT400014271	PGSC0003DMB000000002:3290016-3292867	TCONS_00000429	49.133	47.6256	55.4143	65.5205	35.0397	34.5668	70.6392	70.275	63.6363	50.3439	52.6527	61.3954	67.7334	0	123.741	21.2164	42.2037	102.172	99.2774	121.896	29.951	14.517	18.8459	86.3844	34.9494	30.0286
XLOC_000289|PGSC0003DMT400071355,PGSC0003DMT400071356,PGSC0003DMT400071357	PGSC0003DMB000000002:3402505-3409674	TCONS_00000437	0	0	0	3.56385	0	0	6.43523	0	0	0	0	0	0	0	0	0	0	0	0	0	0	0	0	0	0	0
XLOC_000292|PGSC0003DMT400071350	PGSC0003DMB000000002:3559741-3563790	TCONS_00000442	0	0	0	5.78725	0	0	7.16475	0	0	20.3358	0	0	0	0	0	0	0	0	0	0	0	0	0	0	0	0
XLOC_000298|PGSC0003DMT400028119	PGSC0003DMB000000002:4022030-4026396	TCONS_00000448	10.7093	14.103	17.7997	11.0138	9.93247	7.33725	6.33384	8.55368	0	0	0	0	0	0	0	0	0	0	0	0	0	0	0	0	20.0155	24.106
XLOC_000299|-	PGSC0003DMB000000002:4028635-4042656	TCONS_00000450	0	0	0	10.1977	0	0	0	0	0	0	0	0	0	1.92257	31.8469	6.21077	0	0	0	0	0	0	0	0	0	0
XLOC_000305|PGSC0003DMT400092522	PGSC0003DMB000000002:4403260-4403623	TCONS_00000457	0	0	0	12.7018	0	0	0	0	28.2804	75.3967	152.267	0	0	90.5578	0	0	0	0	0	0	0	0	59.12	53.6063	0	0
XLOC_000306|PGSC0003DMT400094849	PGSC0003DMB000000002:4403978-4407442	TCONS_00000458	0	0	0	0	0	0	0	8.53555	0	0	0	0	0	0	0	0	0	0	0	0	0	0	0	0	0	0
XLOC_000322|-	PGSC0003DMB000000002:5445309-5456286	TCONS_00000474	22.7341	21.6637	22.4392	28.548	27.9379	29.5912	40.1888	46.0484	19.3845	14.1266	0	0	0	0	23.4118	16.9881	0	0	0	0	16.2991	21.0077	21.2497	60.2635	29.7388	29.3518
XLOC_000324|PGSC0003DMT400050320	PGSC0003DMB000000002:5577369-5662945	TCONS_00000476	12.5732	10.2299	13.5113	10.5099	13.575	18.885	3.9063	10.4523	21.3698	5.36538	0	0	0	3.24802	0	0	0	17.2377	14.3771	0	29.0343	21.4893	29.1366	29.1042	18.867	22.9988
XLOC_000333|PGSC0003DMT400024190,PGSC0003DMT400024191,PGSC0003DMT400024193,PGSC0003DMT400024194	PGSC0003DMB000000002:21492-45506	TCONS_00000493	35.9969	29.6664	45.3285	24.7213	39.4489	44.3347	34.9345	34.8019	21.2646	3.8973	0	22.1773	56.4988	19.8494	39.1504	42.947	41.7886	34.1702	24.2852	34.6735	13.5654	22.3472	24.0308	19.7598	38.2518	69.7253
XLOC_000335|PGSC0003DMT400024197	PGSC0003DMB000000002:172733-176743	TCONS_00000503	11.9215	10.83	22.9238	26.5666	4.97664	16.785	27.926	9.93903	0	0	0	51.6414	0	0	76.3669	29.3007	18.0882	0	0	0	0	0	0	33.3258	35.2072	19.3897
XLOC_000336|PGSC0003DMT400024200,PGSC0003DMT400024201	PGSC0003DMB000000002:190030-194198	TCONS_00000504	0	0	12.3219	4.49955	0	0	6.65603	6.03738	0	0	0	0	0	0	0	0	0	0	0	0	0	0	0	0	0	0
XLOC_000337|PGSC0003DMT400024205,PGSC0003DMT400024206,PGSC0003DMT400024207,PGSC0003DMT400024208	PGSC0003DMB000000002:252173-257972	TCONS_00000508	12.2999	11.6021	8.5391	7.93653	18.6911	13.0332	5.30068	5.98905	0	0	0	0	0	0	0	0	0	13.5482	16.6748	0	16.4936	16.2479	19.3342	0	22.0202	0
XLOC_000338|-	PGSC0003DMB000000002:276266-294059	TCONS_00000512	0	0	7.3697	8.60435	6.26902	7.2788	5.14531	8.87097	0	0	0	0	0	0	0	0	0	0	0	0	0	0	0	23.3806	13.3832	0
XLOC_000339|PGSC0003DMT400024212,PGSC0003DMT400024213	PGSC0003DMB000000002:367860-375522	TCONS_00000514	11.8597	7.86113	9.41919	6.8353	10.3768	8.45228	4.40828	0	0	0	0	0	0	0	0	0	0	0	0	0	0	0	11.2866	0	0	0
XLOC_000341|PGSC0003DMT400024214,PGSC0003DMT400024215	PGSC0003DMB000000002:377650-383519	TCONS_00000516	28.7102	24.3837	33.0923	26.2348	29.4763	16.8007	12.808	17.4263	27.5114	12.6191	0	0	0	29.4174	3.48572	22.0688	0	15.8439	9.94927	0	24.5044	16.2077	23.317	23.9101	25.6038	8.80028
XLOC_000343|PGSC0003DMT400024219,PGSC0003DMT400024220,PGSC0003DMT400024221,PGSC0003DMT400024222	PGSC0003DMB000000002:397473-406024	TCONS_00000524	0	0	0	0	0	0	0	0	0	0	0	0	0	0	0	0	0	0	0	0	0	0	0	0	0	0
XLOC_000345|PGSC0003DMT400024237,PGSC0003DMT400024238,PGSC0003DMT400024239	PGSC0003DMB000000002:442700-446516	TCONS_00000528	0	0	0	0	0	0	0	0	0	0	0	0	0	0	0	0	0	0	0	0	0	0	0	0	0	0
XLOC_000350|PGSC0003DMT400024242,PGSC0003DMT400024243,PGSC0003DMT400024244,PGSC0003DMT400024245	PGSC0003DMB000000002:488326-492734	TCONS_00000538	0	0	0	5.25782	0	0	6.69557	0	0	0	0	0	0	0	0	0	0	0	0	0	0	0	0	0	0	0
XLOC_000351|PGSC0003DMT400024246,PGSC0003DMT400024247	PGSC0003DMB000000002:493433-500961	TCONS_00000541	53.4783	68.9102	104.357	46.4553	78.242	49.2396	64.017	38.9614	52.5111	29.6004	72.6425	59.229	74.0427	61.8878	27.2536	51.9112	49.6175	28.7005	48.3377	37.6195	50.4697	41.6153	76.2622	16.3688	42.5555	51.5748
XLOC_000353|PGSC0003DMT400024250	PGSC0003DMB000000002:556384-557881	TCONS_00000545	32.9476	43.8895	46.015	103.75	79.0911	109.171	117.34	56.5931	50.7116	29.3265	0	104.796	104.796	58.1469	90.261	27.5522	42.1357	37.2006	46.18	36.3033	45.1152	66.1689	40.3594	101.276	51.1964	72.3584
XLOC_000354|PGSC0003DMT400024251	PGSC0003DMB000000002:566010-574929	TCONS_00000546	39.0436	24.3977	30.3414	45.062	34.9615	34.6186	30.4181	32.437	28.1153	21.9607	0	56.3133	50.8157	24.6807	46.4015	40.5413	36.0556	25.181	30.5001	36.3613	14.1053	26.368	30.364	60.5914	35.4714	34.8397
XLOC_000355|-	PGSC0003DMB000000002:594114-608345	TCONS_00000550	8.31664	13.7857	16.4659	5.51619	0	0	8.59142	10.7724	0	0	0	0	0	0	0	0	0	0	0	0	0	0	0	28.1394	24.7319	25.7562
XLOC_000361|PGSC0003DMT400033619,PGSC0003DMT400033620	PGSC0003DMB000000002:678282-685193	TCONS_00000556	0	0	8.14337	7.04844	14.6048	12.8509	7.89904	0	0	0	0	0	0	0	0	0	0	0	0	0	0	0	0	0	0	0
XLOC_000363|PGSC0003DMT400033622	PGSC0003DMB000000002:701538-708127	TCONS_00000559	7.71	8.67374	0	3.47743	0	0	0	0	0	0	0	0	0	0	0	0	0	0	0	0	0	0	0	0	0	0
XLOC_000367|-	PGSC0003DMB000000002:932882-941708	TCONS_00000564	265.094	184.951	165.157	11.5866	32.2113	15.2639	4.31331	13.9693	33.4663	391.862	656.663	0	0	4.0274	0	0	1.61445	528.234	790.881	972.02	42.8288	11.2003	11.8317	0	0	6.85815
XLOC_000369|PGSC0003DMT400005463,PGSC0003DMT400005464,PGSC0003DMT400005465,PGSC0003DMT400005466	PGSC0003DMB000000002:956225-966990	TCONS_00000571	0	0	0	1.40555	0	0	0	0	0	0	0	0	0	0	0	0	0	0	0	0	0	0	0	0	0	0
XLOC_000371|PGSC0003DMT400005470	PGSC0003DMB000000002:982999-986577	TCONS_00000575	0	0	4.98122	7.47787	9.42504	6.00745	1.26231	0	18.3806	20.4085	0	0	0	0	0	0	0	29.9946	57.4896	53.7611	0	0	0	0	0	0
XLOC_000373|PGSC0003DMT400005471	PGSC0003DMB000000002:1078358-1079747	TCONS_00000577	0	0	0	0	0	0	0	0	0	0	0	0	0	0	0	0	0	0	0	23.5959	0	0	0	0	0	0
XLOC_000390|-	PGSC0003DMB000000002:2170951-2183362	TCONS_00000594	35.6937	40.4803	35.9508	43.2661	29.0165	32.5169	26.9948	19.3569	28.4115	12.2572	39.1293	37.6764	48.7291	40.4392	21.9698	26.3585	17.2026	41.8563	46.5473	35.9423	6.59958	37.337	37.4859	34.4406	22.4739	45.9222
XLOC_000406|PGSC0003DMT400071349	PGSC0003DMB000000002:3319483-3321828	TCONS_00000612	0	0	0	7.8953	11.3821	8.12517	9.04833	0	0	0	0	0	0	0	0	0	0	0	0	0	0	0	0	0	0	0
XLOC_000420|PGSC0003DMT400028122	PGSC0003DMB000000002:4028635-4042656	TCONS_00000626	19.1715	14.7765	26.0919	6.18367	9.96412	16.431	1.75219	0	13.318	16.6298	0	0	0	0	0	0	0	0	0	0	0	0	17.5131	0	0	0
XLOC_000424|PGSC0003DMT400094849	PGSC0003DMB000000002:4403978-4407442	TCONS_00000630	1.84882	10.031	0	4.1575	0	0	7.05221	0	0	0	0	0	0	0	0	0	0	0	0	0	0	0	0	0	0	0
XLOC_000456|-	PGSC0003DMB000000002:5577369-5662945	TCONS_00000667	24.1856	0.576073	0	0	0	0	3.14392	0	0	0	0	0	0	23.54	0	0	23.7141	0	0	0	0	0	0	0	47.9363	0
XLOC_000462|PGSC0003DMT400019561	PGSC0003DMB000000002:5934002-5935880	TCONS_00000673	0	0	0	9.29116	0	0	8.18803	0	0	0	0	0	0	0	0	0	0	0	0	0	0	0	0	0	0	0
XLOC_000472|-	PGSC0003DMB000000002:324449-324888	TCONS_00000683	0	0	19.4387	6.62454	0	0	16.3154	19.5852	0	0	0	0	0	0	0	0	0	0	0	24.8444	0	0	0	0	0	0
XLOC_000473|-	PGSC0003DMB000000002:1297530-1298409	TCONS_00000684	0	0	0	3.98535	0	0	0	0	0	0	0	0	0	0	0	0	0	0	0	0	0	0	0	0	0	0
XLOC_000474|-	PGSC0003DMB000000002:1486921-1487974	TCONS_00000685	0	0	0	3.18125	0	0	0	0	0	0	0	0	0	0	0	0	0	0	0	0	0	0	0	0	0	0
XLOC_000476|-	PGSC0003DMB000000002:2291397-2292011	TCONS_00000687	0	0	8.75508	6.47977	15.3215	15.6514	4.87366	5.74225	0	0	0	0	0	0	0	0	0	0	0	0	0	0	0	0	0	0
XLOC_000477|-	PGSC0003DMB000000002:4601642-4602006	TCONS_00000688	15.4864	24.1976	5.07389	3.15732	0	0	17.1972	0	0	0	0	0	0	0	0	0	0	0	0	0	0	0	0	0	0	0
XLOC_000478|-	PGSC0003DMB000000002:5567013-5567835	TCONS_00000689	0	0	0	11.2973	0	0	6.59263	0	0	0	0	0	0	0	0	0	0	0	0	0	0	0	0	0	0	0
XLOC_000479|PGSC0003DMT400070554,PGSC0003DMT400070555,PGSC0003DMT400070556	PGSC0003DMB000000003:18760-28137	TCONS_00000692	16.3346	19.4119	17.7293	21.0473	18.8275	19.6649	28.5461	19.7608	16.9262	7.69664	0	0	0	0	31.8899	24.7924	24.7057	17.6678	13.124	28.0124	15.3632	25.508	23.8504	21.8897	27.6641	24.4825
XLOC_000480|-	PGSC0003DMB000000003:35052-48505	TCONS_00000696	37.99	35.1106	34.1043	21.0972	17.6098	26.789	32.0561	38.1294	20.562	12.1707	0	0	0	0	0	0	20.8404	0	0	9.84516	12.8969	24.3615	16.3557	0	30.6289	23.9771
XLOC_000484|PGSC0003DMT400070560,PGSC0003DMT400070561,PGSC0003DMT400070563	PGSC0003DMB000000003:351772-357301	TCONS_00000709	9.71872	21.8255	20.3944	32.1642	22.8629	36.908	41.5902	37.7095	22.2302	30.9617	0	60.9188	24.0314	30.8022	47.8399	35.057	29.855	20.4967	16.2513	23.5849	20.6412	30.1633	31.1989	79.5131	25.6193	50.0351
XLOC_000491|PGSC0003DMT400070566	PGSC0003DMB000000003:504265-519885	TCONS_00000716	0	0	0	4.87933	0	0	7.78307	0	0	0	0	0	0	0	0	0	0	0	0	0	0	0	8.07548	0	0	0
XLOC_000495|PGSC0003DMT400070568,PGSC0003DMT400070569,PGSC0003DMT400070570	PGSC0003DMB000000003:781012-784738	TCONS_00000723	27.7692	50.6662	30.6896	23.0301	54.6318	24.2219	23.0624	19.6767	28.0358	15.5006	62.6086	59.0831	25.8489	0	28.1359	14.5628	18.954	52.2385	60.9615	62.9528	28.615	38.2596	29.2697	25.0112	24.6724	33.2133
XLOC_000498|-	PGSC0003DMB000000003:839878-851186	TCONS_00000727	0	0	3.74086	0	0	0	0	0	0	0	0	0	0	0	0	0	0	14.5905	19.198	0	0	0	0	0	0	0
XLOC_000509|PGSC0003DMT400041095,PGSC0003DMT400041096,PGSC0003DMT400041097,PGSC0003DMT400041100	PGSC0003DMB000000003:1660434-1666521	TCONS_00000738	0	0	0	0	0	0	0	0	0	0	0	0	0	0	0	0	0	0	0	0	0	0	0	0	0	0
XLOC_000510|-	PGSC0003DMB000000003:1705433-1710913	TCONS_00000743	0	0	0	12.9599	0	0	0	0	0	0	0	0	0	0	0	0	0	0	0	0	0	0	0	0	0	0
XLOC_000511|PGSC0003DMT400041092	PGSC0003DMB000000003:1771279-1777328	TCONS_00000745	55.8902	34.9462	49.7436	37.9616	68.6151	52.2793	47.2368	42.1719	46.7397	32.3899	65.5955	60.0285	48.6958	49.1349	31.7547	36.034	31.7131	51.7346	49.483	70.2883	38.704	32.8933	44.8516	30.8699	56.8298	53.9516
XLOC_000513|PGSC0003DMT400041089	PGSC0003DMB000000003:1807178-1819840	TCONS_00000748	12.9981	4.12252	9.81748	3.36938	0	0	0	0	0	0	0	0	0	0	0	0	0	0	0	0	0	0	5.37733	0	0	0
XLOC_000517|PGSC0003DMT400055113,PGSC0003DMT400055114	PGSC0003DMB000000003:2149955-2153559	TCONS_00000755	78.0821	57.3584	63.5616	41.2439	45.498	67.7528	37.2744	47.2215	52.4586	37.7727	47.7191	47.7565	52.1767	109.798	62.3386	67.1911	42.6607	74.3251	81.948	110.766	90.0352	56.7616	87.7338	32.5045	78.3923	96.5411
XLOC_000537|-	PGSC0003DMB000000003:3321711-3331579	TCONS_00000776	0	0	0	0	0	0	7.49742	0	0	0	0	0	0	0	0	0	0	0	0	0	0	0	0	0	0	0
XLOC_000546|PGSC0003DMT400074477,PGSC0003DMT400074478,PGSC0003DMT400074479	PGSC0003DMB000000003:3935378-3939149	TCONS_00000787	111.659	85.2669	92.6703	63.7613	46.2769	66.8412	57.0634	44.2938	49.8448	85.1878	48.6108	71.0074	55.8606	74.011	88.2291	41.6935	34.4551	52.336	81.8797	81.5831	48.8641	32.6709	36.4592	46.2059	45.5278	58.2599
XLOC_000548|PGSC0003DMT400074468,PGSC0003DMT400074469	PGSC0003DMB000000003:4038288-4046212	TCONS_00000790	51.1746	59.5097	49.5538	35.1493	50.5784	46.6643	49.5388	32.0843	29.6768	42.9938	0	40.1609	50.1876	36.7214	36.718	46.155	26.6896	35.5435	21.8051	34.275	23.0064	16.9762	21.1906	12.2273	40.1771	23.4493
XLOC_000549|-	PGSC0003DMB000000003:4111325-4114199	TCONS_00000792	0	0	0	0	0	0	0	0	0	0	0	0	0	0	0	0	0	0	0	0	0	0	0	0	0	0
XLOC_000550|-	PGSC0003DMB000000003:4115111-4200467	TCONS_00000795	20.5925	28.9643	20.0793	7.59259	14.5186	12.7847	4.61784	0	0	0	0	0	0	0	0	0	0	24.8504	22.0559	11.8596	0	0	10.8879	0	0	8.45624
XLOC_000552|PGSC0003DMT400043522	PGSC0003DMB000000003:4310780-4312103	TCONS_00000800	0	0	0	1.93818	0	0	5.09389	0	0	0	0	0	0	0	0	0	0	0	0	0	19.437	1.61975	0	0	0	0
XLOC_000565|PGSC0003DMT400070573,PGSC0003DMT400070574,PGSC0003DMT400070575,PGSC0003DMT400070576,PGSC0003DMT400070577	PGSC0003DMB000000003:54189-59734	TCONS_00000817	27.1213	50.2501	35.7379	16.5261	11.6677	17.9938	26.5988	14.9332	7.88385	29.155	78.9817	0	0	0	0	0	0	52.1232	71.8662	79.2713	0	0	10.6638	20.2313	0	13.2733
XLOC_000567|PGSC0003DMT400070582	PGSC0003DMB000000003:106552-113738	TCONS_00000822	0	0	0	0	0	0	0	0	0	0	0	0	0	0	0	0	0	0	0	0	0	0	0	0	0	0
XLOC_000568|PGSC0003DMT400070583,PGSC0003DMT400070584	PGSC0003DMB000000003:124298-133675	TCONS_00000824	0	0	0	2.31014	2.84883	8.18304	0	0	0	0	0	0	0	0	0	0	0	0	0	0	0	0	0	0	0	0
XLOC_000570|-	PGSC0003DMB000000003:209338-226769	TCONS_00000828	7.38593	8.51718	7.40214	4.32367	7.32964	4.64734	1.73802	0	0	0	0	0	0	0	0	0	0	0	0	0	0	0	0	0	0	0
XLOC_000571|PGSC0003DMT400070587,PGSC0003DMT400070590,PGSC0003DMT400070591	PGSC0003DMB000000003:307995-321511	TCONS_00000832	84.3922	101.595	107.503	81.0132	99.1271	76.0549	114.143	142.528	56.7453	47.6206	76.1128	120.31	173.409	69.5315	135.41	112.85	94.9963	73.9861	57.8564	76.5036	66.5487	58.6114	70.536	119.871	139.723	183.722
XLOC_000573|PGSC0003DMT400070593	PGSC0003DMB000000003:365116-378064	TCONS_00000838	34.1658	17.6703	20.7055	12.932	19.4095	19.7252	10.3629	8.75169	0	0	0	0	0	32.3154	0	0	0	22.1469	13.9017	30.6444	24.3505	8.65442	23.6569	11.9181	18.7772	29.8074
XLOC_000576|-	PGSC0003DMB000000003:558493-574076	TCONS_00000843	23.0139	10.1345	10.4521	7.272	4.75022	7.42764	3.50328	0	0	0	0	0	0	0	0	0	0	0	0	0	0	0	0	0	16.9458	7.06136
XLOC_000577|PGSC0003DMT400070597,PGSC0003DMT400070598,PGSC0003DMT400070599	PGSC0003DMB000000003:657677-662649	TCONS_00000846	50.2742	50.8228	59.8997	45.21	53.5268	54.3337	42.9415	38.368	41.2371	39.2852	0	52.2544	35.8966	59.7051	36.5086	30.8713	71.007	27.6906	36.2111	34.6459	40.295	31.6056	39.8735	25.2619	50.0077	61.8029
XLOC_000581|-	PGSC0003DMB000000003:853772-858644	TCONS_00000850	0	0	0	0	0	0	0	0	0	0	0	0	0	0	0	0	0	0	0	0	0	0	0	0	0	0
XLOC_000583|PGSC0003DMT400038718,PGSC0003DMT400038719,PGSC0003DMT400038720	PGSC0003DMB000000003:942268-948050	TCONS_00000853	173.089	225.575	225.494	135.729	194.216	162.581	111.527	136.987	116.31	158.266	131.984	183.48	140.026	201.461	94.5508	101.093	125.37	122.593	109.653	143.019	148.216	131.581	164.667	152.205	156.776	176.101
XLOC_000587|PGSC0003DMT400038723,PGSC0003DMT400038724,PGSC0003DMT400038725	PGSC0003DMB000000003:1031382-1034371	TCONS_00000862	0	0	0	2.74135	0	0	0	0	0	0	0	0	0	0	0	0	0	0	0	0	0	0	0	0	0	0
XLOC_000588|PGSC0003DMT400038726	PGSC0003DMB000000003:1042262-1044294	TCONS_00000863	15.876	19.3207	34.6696	19.3909	19.4616	19.2359	28.1953	15.6937	22.4098	14.364	0	0	0	0	0	0	21.5162	18.4721	24.6294	0	13.9213	22.6865	21.239	25.8721	24.7808	32.643
XLOC_000589|-	PGSC0003DMB000000003:1074793-1100592	TCONS_00000866	50.9926	58.4617	51.163	42.1351	30.7069	41.6367	30.7988	52.0388	44.8151	59.9269	84.0576	62.4001	27.7836	44.5407	15.3284	36.4967	21.5244	32.9965	38.7253	33.6381	19.0126	25.6932	48.8505	55.7977	26.8996	25.2235
XLOC_000592|PGSC0003DMT400038732,PGSC0003DMT400038733,PGSC0003DMT400038734,PGSC0003DMT400038735	PGSC0003DMB000000003:1171299-1177773	TCONS_00000869	0	0	0	3.07153	0	0	0	9.22247	0	0	0	0	0	0	0	0	0	0	0	0	0	0	16.4273	0	0	0
XLOC_000593|-	PGSC0003DMB000000003:1278037-1298973	TCONS_00000878	31.4381	33.3941	27.5619	31.2158	34.3694	27.1421	23.8311	23.7555	32.0279	29.6979	0	41.9111	20.9478	63.3976	26.7183	41.982	34.1818	35.3938	20.4009	39.841	23.0007	42.7467	61.2441	47.3983	43.7768	45.3315
XLOC_000595|PGSC0003DMT400036387,PGSC0003DMT400036388	PGSC0003DMB000000003:1338728-1345455	TCONS_00000880	42.7292	28.8375	28.1994	20.6504	13.8837	22.4061	19.4277	23.8284	0	0	0	15.028	80.9201	0	0	0	110.629	15.9191	26.1195	37.2427	0	0	13.9773	0	19.9322	24.6474
XLOC_000601|PGSC0003DMT400041085,PGSC0003DMT400041086	PGSC0003DMB000000003:1715161-1734284	TCONS_00000891	18.1514	26.727	31.3191	17.6165	27.6782	20.9875	10.6932	13.9806	0	0	0	0	0	36.6172	20.6107	38.5391	24.0117	23.1534	16.8306	34.1847	13.4479	25.4762	25.2205	46.2746	49.8382	45.3028
XLOC_000625|PGSC0003DMT400055131	PGSC0003DMB000000003:3129602-3134679	TCONS_00000918	0	0	0	2.99181	3.70021	11.3615	0	0	0	0	0	0	0	0	0	0	0	0	0	0	0	0	0	0	0	0
XLOC_000645|-	PGSC0003DMB000000003:4533336-4545925	TCONS_00000942	17.0716	14.7344	13.3172	10.5976	9.08087	13.5097	14.6025	11.262	0	0	0	0	0	0	0	0	0	0	0	0	0	0	0	0	0	0
XLOC_000653|PGSC0003DMT400025955,PGSC0003DMT400025958	PGSC0003DMB000000004:138502-140573	TCONS_00000955	18.5851	39.2347	21.5486	8.57075	5.34251	60.1826	11.8906	25.782	24.3027	139.927	656.284	0	0	7.97375	0	0	5.88787	328.443	526.903	520.525	16.9721	20.8089	20.7944	25.6448	0	12.0589
XLOC_000655|PGSC0003DMT400026215	PGSC0003DMB000000004:242084-323383	TCONS_00000962	45.4862	46.8632	50.6713	20.9672	37.1895	22.3986	20.9472	20.5859	35.0696	36.9821	85.9461	0	0	39.3135	0	0	0	45.6233	67.9151	61.6596	16.5405	31.0289	42.0635	17.0875	28.7074	25.1096
XLOC_000656|-	PGSC0003DMB000000004:242084-323383	TCONS_00000968	32.6929	0	27.8085	7.01919	14.0167	14.0441	6.46683	0	4.63753	25.6351	0	0	0	0	0	0	0	15.6984	0	0	0	0	0	0	18.4273	0
XLOC_000657|PGSC0003DMT400025972,PGSC0003DMT400025973,PGSC0003DMT400025974	PGSC0003DMB000000004:330461-333534	TCONS_00000969	10.2743	5.66596	3.96015	0	0	0	0.304736	0	0	0	0	0	0	0	0	0	0	28.6247	55.8976	38.0334	15.7253	3.067	0	0	0	0
XLOC_000658|PGSC0003DMT400025976,PGSC0003DMT400025977	PGSC0003DMB000000004:340580-343060	TCONS_00000972	0	0	0	0	0	0	0	0	0	0	0	0	0	0	0	0	0	0	0	13.445	0	0	0	0	0	0
XLOC_000660|PGSC0003DMT400025984	PGSC0003DMB000000004:367217-368425	TCONS_00000977	0	0	3.42027	0	0	0	1.0297	0	0	0	0	0	0	0	0	0	0	26.2589	20.0804	45.4627	0	0	0	0	0	0
XLOC_000661|PGSC0003DMT400026123	PGSC0003DMB000000004:376651-393275	TCONS_00000978	0	0	0	0	0	238.164	0	0	0	0	0	0	0	0	0	0	0	0	0	0	0	327.271	0	0	0	0
XLOC_000663|PGSC0003DMT400025985	PGSC0003DMB000000004:434880-439805	TCONS_00000980	0	0	0	3.07253	0	0	0	0	0	0	0	0	0	0	0	0	0	0	0	0	0	0	0	0	0	0
XLOC_000665|PGSC0003DMT400025988	PGSC0003DMB000000004:449038-453516	TCONS_00000982	11.081	24.873	22.4644	19.0689	18.1223	14.8847	18.8502	16.0522	0	0	0	0	0	0	0	0	8.42899	25.1857	22.3479	23.692	0	0	12.9775	118.064	18.3213	24.2219
XLOC_000667|-	PGSC0003DMB000000004:524404-527307	TCONS_00000985	16.6288	35.1078	14.1729	5.32971	5.97959	7.78929	21.4299	2.48878	0	0	0	0	0	0	10.3741	23.2252	0	24.3182	20.9166	23.6674	0	0	0	21.2391	0	4.23923
XLOC_000668|PGSC0003DMT400026225	PGSC0003DMB000000004:527850-528566	TCONS_00000987	443.801	500.577	571.777	561.863	709.601	413.696	638.488	542.848	368.378	437.968	339.401	499.36	934.176	290.883	1018.42	313.483	516.551	424.134	243.253	324.792	170.007	213.88	203.085	260.7	420.989	337.941
XLOC_000669|PGSC0003DMT400026226	PGSC0003DMB000000004:529372-529838	TCONS_00000988	121.215	262.251	231.99	344.624	407.977	365.399	694.625	450.44	242.984	190.097	234.611	577.654	246.56	191.678	1155.16	261.147	275.71	258.691	219.888	292.843	102.354	189.545	94.6403	710.825	349.211	268.803
XLOC_000670|PGSC0003DMT400026000,PGSC0003DMT400026001	PGSC0003DMB000000004:534854-542450	TCONS_00000991	63.7084	85.7922	111.603	74.4739	58.7349	48.1577	62.6868	38.2165	33.71	39.7134	162.555	51.5188	62.581	0	53.6868	15.1117	11.3364	111.401	115.435	94.684	0	0	7.91778	60.5658	11.3711	9.03068
XLOC_000671|PGSC0003DMT400026004,PGSC0003DMT400026005,PGSC0003DMT400026006	PGSC0003DMB000000004:545185-549719	TCONS_00000995	21.1626	26.9802	29.9694	24.4342	17.0944	33.8002	37.2357	30.923	18.6661	7.12797	0	0	0	0	36.089	21.277	26.03	15.6961	12.3985	0	26.8342	23.2098	25.9605	24.766	41.8124	33.9341
XLOC_000672|PGSC0003DMT400026008	PGSC0003DMB000000004:553739-556665	TCONS_00000998	0	0	8.17926	9.04059	14.9889	6.19841	7.20369	6.83347	0	0	0	0	0	0	0	0	0	0	0	0	0	0	0	0	0	0
XLOC_000673|PGSC0003DMT400026009	PGSC0003DMB000000004:568947-570503	TCONS_00000999	0	0	0	0	0	0	0	0	0	0	0	0	0	0	0	0	0	0	0	0	0	0	0	0	0	0
XLOC_000674|PGSC0003DMT400026010	PGSC0003DMB000000004:576320-579269	TCONS_00001000	44.3309	19.3898	31.6176	41.9109	87.9867	44.1404	38.3164	12.0767	25.5065	50.239	60.2636	9.09114	45.4557	62.2061	37.6453	42.2534	18.4473	0	32.6451	34.8798	7.33833	25.0384	24.7204	0	24.4926	6.19456
XLOC_000675|PGSC0003DMT400026012	PGSC0003DMB000000004:579819-583649	TCONS_00001002	0	0	0	0	0	0	6.54738	0	0	0	0	0	0	0	0	0	0	0	0	0	0	0	0	0	0	0
XLOC_000676|PGSC0003DMT400026013	PGSC0003DMB000000004:590897-591706	TCONS_00001003	0	0	0	1.77459	0	0	4.20546	0	0	0	0	0	0	0	0	0	0	0	0	0	0	0	0	0	0	0
XLOC_000677|PGSC0003DMT400026170	PGSC0003DMB000000004:622880-628428	TCONS_00001004	0	0	0	3.00591	0	0	4.61368	0	0	0	0	0	0	0	0	0	0	0	0	0	0	0	0	0	0	0
XLOC_000679|PGSC0003DMT400026019,PGSC0003DMT400026020,PGSC0003DMT400026021,PGSC0003DMT400026022	PGSC0003DMB000000004:669150-673992	TCONS_00001009	10.7679	8.71825	9.07444	4.92308	10.0785	5.59684	3.92878	0	0	0	0	0	0	0	0	0	0	12.9778	16.8034	0	0	0	16.7716	0	0	0
XLOC_000680|PGSC0003DMT400026023,PGSC0003DMT400026024,PGSC0003DMT400026025,PGSC0003DMT400026026	PGSC0003DMB000000004:681097-684839	TCONS_00001016	0	0	9.00126	5.80967	0	0	3.64353	0	0	0	0	0	0	0	0	0	0	19.0715	14.4995	25.2002	0	0	0	0	0	0
XLOC_000681|PGSC0003DMT400026027,PGSC0003DMT400026028,PGSC0003DMT400026029,PGSC0003DMT400026030,PGSC0003DMT400026031,PGSC0003DMT400026032,PGSC0003DMT400026033	PGSC0003DMB000000004:693838-697642	TCONS_00001022	21.6566	6.0605	22.261	33.9333	12.6851	9.95166	3.95214	10.4324	38.3592	5.67925	0	0	0	0	0	0	0	16.9249	4.14883	0	0	0	0	0	0	5.0981
XLOC_000684|PGSC0003DMT400026038	PGSC0003DMB000000004:780975-783661	TCONS_00001027	488.797	393.611	423.533	355.427	310.703	598.423	574.865	617.53	267.685	537.737	323.485	656.33	343.429	1129.89	916.461	945.053	621.865	374.84	507.96	523.467	277.214	164.275	312.713	401.307	563.367	473.213
XLOC_000685|PGSC0003DMT400026040	PGSC0003DMB000000004:784131-789714	TCONS_00001028	0	0	0	3.41032	0	0	0	0	0	0	0	0	0	0	0	0	0	0	0	0	0	0	0	0	0	0
XLOC_000686|PGSC0003DMT400026041,PGSC0003DMT400026042,PGSC0003DMT400026043	PGSC0003DMB000000004:791965-799022	TCONS_00001030	44.7991	30.6799	70.5991	26.7048	10.9044	39.4333	11.8714	21.9817	25.0022	44.6611	0	60.0669	18.0219	0	49.9956	38.6537	24.0016	37.6817	27.3458	0	24.285	27.2798	19.2579	72.4521	27.9971	29.6459
XLOC_000687|PGSC0003DMT400026044,PGSC0003DMT400026045	PGSC0003DMB000000004:869573-870595	TCONS_00001032	29.8722	19.9945	35.2557	20.4636	23.1272	22.3924	3.51355	3.27343	0	0	0	38.8632	0	32.005	33.1061	3.69766	0	0	0	0	11.3508	21.9707	17.3192	0	0	6.38776
XLOC_000688|PGSC0003DMT400026046,PGSC0003DMT400026047	PGSC0003DMB000000004:892272-895552	TCONS_00001034	83.4868	190.637	102.878	2.94585	0.440077	7.91907	23.0771	12.7075	2.25551	26.8748	146.125	0	0	0	4.56794	20.6652	1.32696	108.873	167.108	174.122	0	0	9.2629	7.83893	0	12.2149
XLOC_000689|PGSC0003DMT400026048,PGSC0003DMT400026049,PGSC0003DMT400026050,PGSC0003DMT400026051	PGSC0003DMB000000004:907539-913751	TCONS_00001039	73.3249	69.7397	5.09867	12.8441	18.3289	5.73415	5.38932	14.7707	14.2032	156.706	253.224	0	0	0	0	0	5.65623	207.813	245.093	264.722	0	0	0	28.8098	0	1.18903
XLOC_000690|PGSC0003DMT400026052,PGSC0003DMT400026053	PGSC0003DMB000000004:919799-922702	TCONS_00001042	367.904	332.564	249.747	242.585	304.136	179.427	120.675	155.686	146.647	443.498	530.06	336.972	188.852	326.353	254.966	272.26	247.003	372.244	358.917	421.511	193.441	188.145	538.661	302.281	285.987	275.451
XLOC_000693|PGSC0003DMT400026059	PGSC0003DMB000000004:941054-943600	TCONS_00001048	18.5297	17.0501	15.5693	10.2499	18.1004	12.034	9.39876	14.4388	0	0	0	0	0	0	0	0	0	0	0	0	0	0	0	0	16.0487	28.9926
XLOC_000695|PGSC0003DMT400026065,PGSC0003DMT400026067	PGSC0003DMB000000004:961825-966450	TCONS_00001053	0	0	1.62254	3.26302	0	0	0	0	0	0	0	0	0	0	0	0	0	0	0	0	0	0	0	25.3737	0	0
XLOC_000698|PGSC0003DMT400003750	PGSC0003DMB000000004:1014876-1015488	TCONS_00001058	0	0	0	0	15.3955	4.91408	17.1367	0	0	0	0	0	0	0	0	0	0	0	0	0	0	0	0	0	0	0
XLOC_000702|PGSC0003DMT400003740	PGSC0003DMB000000004:1060488-1067242	TCONS_00001063	133.304	212.631	272.507	179.962	204.04	123.187	246.905	191.63	89.0578	56.631	161.286	186.03	365.839	121.087	129.637	200.478	138.975	182.342	175.001	192.863	56.7555	104.866	93.5983	342.889	177.898	192.043
XLOC_000703|PGSC0003DMT400003738,PGSC0003DMT400003739	PGSC0003DMB000000004:1088041-1097090	TCONS_00001073	18.1752	21.453	26.6657	13.7712	11.3588	14.1601	9.21961	19.5264	0	0	0	0	0	0	0	0	0	0	0	0	0	0	24.5188	0	26.9675	38.8614
XLOC_000705|PGSC0003DMT400003737	PGSC0003DMB000000004:1129071-1131548	TCONS_00001076	0	0	0	2.63982	0	0	0	0	0	0	0	0	0	0	0	0	0	0	0	0	0	0	0	0	0	0
XLOC_000707|PGSC0003DMT400003732,PGSC0003DMT400003733,PGSC0003DMT400003734	PGSC0003DMB000000004:1140050-1145536	TCONS_00001080	15.7121	10.788	13.1095	4.53631	5.07717	12.7839	6.80669	0	0	0	28.5589	0	0	0	0	0	0	31.6593	24.447	32.4699	0	0	0	1.87099	0	4.0619
XLOC_000708|PGSC0003DMT400003731	PGSC0003DMB000000004:1146890-1149441	TCONS_00001082	29.6787	13.9548	18.9337	19.467	14.4279	19.327	10.8649	17.8375	0	0	0	0	0	27.1046	10.5186	25.0442	0	0	0	0	27.339	14.8086	27.0165	0	0	11.5389
XLOC_000709|-	PGSC0003DMB000000004:1194042-1204864	TCONS_00001083	8.40418	22.1774	16.5207	8.72189	11.3328	13.9682	11.577	12.682	16.4881	27.0745	0	0	0	0	0	0	0	0	0	0	0	0	14.17	0	0	0
XLOC_000711|PGSC0003DMT400003724	PGSC0003DMB000000004:1249919-1259635	TCONS_00001092	53.8751	33.9831	42.2669	35.7992	35.7112	32.3747	22.5468	24.6181	36.7364	26.6576	0	0	0	0	0	0	21.3463	38.7922	34.019	38.401	25.6257	17.7924	25.7275	39.5644	34.2453	41.3766
XLOC_000712|PGSC0003DMT400003723	PGSC0003DMB000000004:1302198-1308798	TCONS_00001094	0	0	0	6.02863	0	0	10.9145	0	0	0	0	0	0	0	23.3812	5.01025	0	0	0	0	0	0	0	0	0	0
XLOC_000713|PGSC0003DMT400003719,PGSC0003DMT400003721,PGSC0003DMT400003722	PGSC0003DMB000000004:1310845-1316158	TCONS_00001097	20.8856	26.0149	30.5114	18.8319	52.5301	40.7946	53.1391	36.0764	25.4664	28.106	0	26.639	57.5523	52.3583	40.4216	38.3868	32.8712	21.4047	37.2111	51.0199	30.7357	22.6194	25.1278	46.115	35.0225	38.6822
XLOC_000714|PGSC0003DMT400003718	PGSC0003DMB000000004:1347038-1347571	TCONS_00001101	50.7836	24.721	55.0762	37.5391	22.0128	41.4503	22.4337	16.321	0	0	0	0	0	70.1482	0	0	0	0	0	0	51.4581	30.0172	58.8803	22.6499	60.1117	43.4377
XLOC_000718|PGSC0003DMT400003706,PGSC0003DMT400003707,PGSC0003DMT400003709,PGSC0003DMT400003710,PGSC0003DMT400042052	PGSC0003DMB000000004:1437042-1447987	TCONS_00001111	0	0	0	0	10.3916	2.93518	0	0	0	0	0	0	0	0	0	0	0	0	0	0	0	0	0	0	0	0
XLOC_000723|PGSC0003DMT400003687,PGSC0003DMT400003688	PGSC0003DMB000000004:1497545-1500625	TCONS_00001120	0	0	0	0	0	0	2.54557	0	0	0	0	0	0	0	0	0	0	0	0	21.8628	0	0	0	0	0	0
XLOC_000724|PGSC0003DMT400003684,PGSC0003DMT400003685	PGSC0003DMB000000004:1501355-1505297	TCONS_00001122	169.673	136.863	153.131	93.906	79.9112	126.979	92.619	72.6958	93.4516	72.0217	127.78	172.094	120.442	120.585	92.9128	110.925	103.064	88.2074	114.329	110.595	84.0565	71.2761	79.5969	108.047	134.26	101.134
XLOC_000725|PGSC0003DMT400003681,PGSC0003DMT400003682,PGSC0003DMT400003683	PGSC0003DMB000000004:1506347-1513106	TCONS_00001125	0	0	0	2.21093	6.98297	2.66629	0	0	0	0	0	0	0	0	0	0	0	0	0	0	0	0	0	0	0	0
XLOC_000726|PGSC0003DMT400003672,PGSC0003DMT400003673,PGSC0003DMT400003676,PGSC0003DMT400003679,PGSC0003DMT400003680	PGSC0003DMB000000004:1517285-1528995	TCONS_00001129	20.347	28.6115	18.9614	22.3755	18.3551	24.7458	11.3433	12.2017	18.675	20.7319	0	0	0	17.2504	0	0	27.1171	15.7412	30.8659	0	19.9591	17.4415	29.4636	0	27.1149	34.0261
XLOC_000728|PGSC0003DMT400003667,PGSC0003DMT400003668,PGSC0003DMT400003669	PGSC0003DMB000000004:1543399-1545915	TCONS_00001137	9.47637	5.33024	0	9.33817	6.70577	5.96429	11.2714	0	9.28877	27.4768	0	0	0	0	0	0	0	0	0	0	0	0	0	0	0	0
XLOC_000729|PGSC0003DMT400003666	PGSC0003DMB000000004:1576926-1580037	TCONS_00001139	484.001	637.921	521.124	77.1386	134.454	178.057	70.1564	70.7556	291.471	344.248	963.059	155.281	18.8219	36.1505	10.9115	45.2789	12.0763	1014.31	1103.3	1225.48	57.7333	99.2607	41.0903	45.474	46.6518	52.5823
XLOC_000730|PGSC0003DMT400003663	PGSC0003DMB000000004:1585021-1586779	TCONS_00001141	0	0	0	1.85444	0	0	0	0	0	0	0	0	0	0	0	0	0	0	0	0	0	0	0	0	0	0
XLOC_000733|PGSC0003DMT400003655,PGSC0003DMT400003657	PGSC0003DMB000000004:1596083-1601386	TCONS_00001146	38.983	53.3717	32.7088	6.34105	5.09592	12.1271	7.5639	0	0	0	66.4302	0	0	0	0	0	0	88.5086	95.8334	107.103	0	0	6.69935	5.10401	0	9.06089
XLOC_000734|PGSC0003DMT400003653,PGSC0003DMT400003654	PGSC0003DMB000000004:1602177-1605471	TCONS_00001152	82.2057	74.9832	65.2111	49.781	70.7773	80.715	103.025	38.9884	53.7099	96.4436	73.7302	67.6167	279.349	104.976	39.2381	66.3231	38.7346	82.1833	105.152	110.239	60.7518	71.9562	64.7081	52.1184	63.9518	109.702
XLOC_000735|PGSC0003DMT400003652	PGSC0003DMB000000004:1617082-1624499	TCONS_00001154	39.128	27.2982	22.5949	17.9907	0	0	4.5357	7.47482	6.08564	33.3264	0	0	0	0	0	0	0	26.7252	13.6056	0	0	0	0	0	0	13.7046
XLOC_000736|PGSC0003DMT400003650,PGSC0003DMT400003651	PGSC0003DMB000000004:1654773-1664308	TCONS_00001155	39.6746	44.6316	27.7868	19.6888	12.9625	14.0346	3.33033	8.86426	20.1689	40.5781	60.5131	0	0	0	0	0	0	101.572	70.4904	77.6137	16.3865	21.4845	33.5629	15.1179	0	12.9691
XLOC_000737|PGSC0003DMT400003646,PGSC0003DMT400003647,PGSC0003DMT400003648,PGSC0003DMT400003649	PGSC0003DMB000000004:1665879-1674616	TCONS_00001159	16.7465	18.5027	19.6262	5.22806	14.9641	12.1561	8.88879	10.8996	0	0	0	0	0	0	0	0	0	25.9876	26.5087	28.48	14.173	17.9222	17.7016	0	0	18.0679
XLOC_000741|PGSC0003DMT400003643	PGSC0003DMB000000004:1756827-1763043	TCONS_00001166	24.1182	7.90225	20.7123	39.8833	64.9176	92.9017	43.0627	13.8514	0	0	0	52.5688	21.8334	104.836	7.29548	40.182	0	10.6903	30.7345	0	32.8978	45.4304	29.3322	16.549	18.823	6.00237
XLOC_000745|PGSC0003DMT400003636,PGSC0003DMT400003637	PGSC0003DMB000000004:1793257-1796128	TCONS_00001170	0	0	0	5.8504	7.61465	3.65768	0	0	0	0	0	0	0	0	68.2749	6.43267	0	0	0	0	1.70629	24.1454	17.0392	0	21.6409	0
XLOC_000747|PGSC0003DMT400003631,PGSC0003DMT400003632	PGSC0003DMB000000004:1831006-1837899	TCONS_00001175	7.62493	10.0982	11.0165	8.16615	7.69276	6.38539	9.21128	15.3208	0	0	0	0	0	0	0	0	0	0	0	0	0	0	13.9465	56.0135	13.2728	23.0189
XLOC_000749|PGSC0003DMT400003630	PGSC0003DMB000000004:1861575-1866475	TCONS_00001178	259.207	232.409	222.31	207.656	169.587	234.523	233.64	199.191	174.549	218.059	256.889	251.851	249.158	230.651	278.846	249.633	203.931	260.887	238.631	263.137	152.198	142.052	198.125	195.233	197.387	266.129
XLOC_000750|PGSC0003DMT400003628,PGSC0003DMT400003629	PGSC0003DMB000000004:1873133-1900868	TCONS_00001180	0	12.8683	1.7247	2.38117	0	0	0	1.7138	0	0	0	0	0	0	0	0	0	0	0	10.769	0	0	0	0	0	0
XLOC_000751|-	PGSC0003DMB000000004:1873133-1900868	TCONS_00001183	10.2004	14.0256	6.68404	0	0	0	5.74965	0	0	0	0	0	0	0	0	0	0	9.0558	18.1116	30.754	0	0	0	0	0	0
XLOC_000752|PGSC0003DMT400003612,PGSC0003DMT400003613,PGSC0003DMT400003614,PGSC0003DMT400003615,PGSC0003DMT400003616,PGSC0003DMT400003617	PGSC0003DMB000000004:1911926-1914848	TCONS_00001188	19.7075	18.3697	10.9708	19.8163	7.53049	16.8363	20.0118	11.3947	0	0	0	0	0	36.2283	0	0	19.7555	25.9676	13.3414	8.95068	29.5364	11.1963	27.8196	10.517	35.1649	21.1329
XLOC_000754|PGSC0003DMT400003611	PGSC0003DMB000000004:1988005-1996833	TCONS_00001194	31.2786	33.14	40.1131	31.2024	26.2016	36.8153	32.2779	42.9502	19.8259	27.8917	0	32.042	63.909	48.8033	42.8034	36.6862	34.485	28.4674	20.8761	19.3358	26.6985	28.9234	49.99	44.0689	45.6687	46.4831
XLOC_000755|PGSC0003DMT400003608	PGSC0003DMB000000004:2002228-2004492	TCONS_00001196	0	0	0	0	0	0	0	0	0	0	0	0	0	0	0	0	0	0	0	0	27.3791	13.2747	0	0	0	0
XLOC_000757|PGSC0003DMT400003601	PGSC0003DMB000000004:2030717-2032149	TCONS_00001198	0	0	0	3.53601	0	0	5.49623	0	0	0	0	0	0	0	0	0	0	0	0	0	0	0	0	0	0	0
XLOC_000758|PGSC0003DMT400003598,PGSC0003DMT400003599,PGSC0003DMT400003600	PGSC0003DMB000000004:2055498-2062295	TCONS_00001202	18.3333	12.3018	11.473	12.301	10.3632	12.1436	15.8304	11.3145	0	0	0	0	0	26.5042	19.9082	26.4597	0	0	0	0	0	0	26.7815	0	16.1685	25.7079
XLOC_000759|PGSC0003DMT400003595,PGSC0003DMT400003596,PGSC0003DMT400003597	PGSC0003DMB000000004:2115823-2119707	TCONS_00001205	32.9359	27.3178	22.5785	0	0	0	1.63609	0	0	0	67.3054	0	0	0	0	0	0	47.1024	75.0755	80.6779	18.7555	6.16643	0	2.85893	0	0
XLOC_000760|PGSC0003DMT400003592	PGSC0003DMB000000004:2125961-2128624	TCONS_00001209	3880.59	2715.09	2407.12	1122.52	783.397	1071.5	1332.48	986.082	936.882	1307.84	2908.37	2245.62	1850.98	2917.92	2190.28	2324.11	2423.62	2284.57	1959.11	2512.45	1095.26	859.867	2445.2	756.915	3038.34	2822.81
XLOC_000761|PGSC0003DMT400003336	PGSC0003DMB000000004:2147315-2150249	TCONS_00001211	0	58.9592	185.444	0	0	0	0	0	0	0	0	0	0	0	0	0	0	0	0	0	0	0	0	0	0	0
XLOC_000762|PGSC0003DMT400003588,PGSC0003DMT400003589,PGSC0003DMT400003590	PGSC0003DMB000000004:2157990-2165750	TCONS_00001212	3.71762	12.3014	20.3969	5.93364	16.7225	13.7083	0	10.4443	0	0	0	0	0	37.6339	4.01038	20.9016	0	0	0	0	0	0	16.8008	0	0	0
XLOC_000764|PGSC0003DMT400003584,PGSC0003DMT400003585,PGSC0003DMT400003586	PGSC0003DMB000000004:2217844-2219411	TCONS_00001217	266.27	259.185	262.882	91.3039	82.3194	70.5723	101.128	82.0909	153.499	94.8769	153.183	128.063	36.1331	0	43.917	53.4119	48.1297	202.999	102.327	169.679	33.8901	28.739	30.5116	37.6891	49.5555	52.6104
XLOC_000766|PGSC0003DMT400003581	PGSC0003DMB000000004:2272727-2273791	TCONS_00001221	11.0238	16.8419	15.2497	6.28236	0	0	4.78924	0	0	0	0	0	0	0	0	0	0	16.3113	21.7484	28.7228	0	0	0	0	0	0
XLOC_000767|PGSC0003DMT400003578,PGSC0003DMT400003579,PGSC0003DMT400003580	PGSC0003DMB000000004:2305501-2313214	TCONS_00001222	49.8358	46.0505	53.1858	28.8183	21.942	38.4452	23.1509	28.8077	31.6615	23.177	42.1263	0	0	33.7085	22.046	35.3384	29.5456	51.2784	59.4306	61.1745	18.1413	12.8082	29.7596	40.6502	39.3856	37.9246
XLOC_000770|PGSC0003DMT400003565,PGSC0003DMT400003566,PGSC0003DMT400003567,PGSC0003DMT400003568	PGSC0003DMB000000004:2329383-2337730	TCONS_00001235	11.0094	4.29711	3.56283	5.48821	0	0	0	0	0	0	0	0	0	0	0	0	0	0	0	0	0	0	0	0	0	0
XLOC_000771|PGSC0003DMT400003564	PGSC0003DMB000000004:2338023-2339031	TCONS_00001238	39.2536	52.1136	62.6054	39.2929	34.2152	74.0065	57.1281	30.9415	36.4525	16.7891	84.7658	64.3941	27.9974	82.9009	51.0109	30.9157	30.5377	33.4141	25.7031	34.9157	45.1988	19.5862	39.4939	19.8948	9.05141	34.3386
XLOC_000774|PGSC0003DMT400003562	PGSC0003DMB000000004:2382605-2386918	TCONS_00001242	0	0	8.73512	6.76603	2.64093	15.8277	5.71524	0	0	0	0	0	0	0	0	0	0	18.9659	22.0004	27.4813	0	0	14.9872	2.3488	0	0
XLOC_000781|PGSC0003DMT400003547,PGSC0003DMT400003548	PGSC0003DMB000000004:2472077-2478229	TCONS_00001249	0	0	3.13314	3.45325	8.04922	2.44812	0	0	0	0	0	0	0	0	0	0	0	9.00564	19.9411	0	0	0	0	0	0	0
XLOC_000783|PGSC0003DMT400003544,PGSC0003DMT400003545	PGSC0003DMB000000004:2501245-2505153	TCONS_00001252	0	0	0	1.36884	0	0	4.59201	0	0	0	0	0	0	0	0	0	0	15.279	10.612	0	0	0	0	0	0	0
XLOC_000785|PGSC0003DMT400003538,PGSC0003DMT400003539	PGSC0003DMB000000004:2524564-2533738	TCONS_00001255	17.7905	21.1226	24.637	17.724	10.1442	15.0809	21.199	27.2378	14.1621	20.4681	0	18.7239	44.2564	0	19.1718	17.7218	0	21.8777	24.6717	23.1	13.7904	31.6935	22.4107	75.9603	31.5508	41.8592
XLOC_000786|PGSC0003DMT400003537	PGSC0003DMB000000004:2539534-2541105	TCONS_00001258	42.9724	50.3948	52.3369	4.76992	0	0	20.9307	3.52005	0.791006	22.0555	0	0	0	0	0	0	0	22.5105	36.0169	48.4165	0	0	0	3.48473	0	3.34149
XLOC_000787|PGSC0003DMT400003534	PGSC0003DMB000000004:2547868-2556775	TCONS_00001260	494.508	459.562	461.06	280.741	398.341	431.713	370.966	51.9119	231.752	511.192	823.646	1211.69	262.484	704.864	354.636	499.818	154.776	447.638	738.868	560.365	247.522	526.949	330.81	551.113	358.18	114.379
XLOC_000788|PGSC0003DMT400003533	PGSC0003DMB000000004:2568612-2574431	TCONS_00001263	7.1218	0	23.3241	12.1951	23.3903	9.79643	12.8046	11.0428	0	0	0	0	0	0	0	0	0	0	0	0	0	0	18.0022	22.6146	0	23.9676
XLOC_000789|PGSC0003DMT400003530,PGSC0003DMT400003531,PGSC0003DMT400003532	PGSC0003DMB000000004:2580389-2584189	TCONS_00001264	0	0	0	3.95754	0	0	0	0	0	0	0	0	0	0	0	0	0	0	0	0	0	0	0	0	0	0
XLOC_000790|PGSC0003DMT400003528,PGSC0003DMT400003529	PGSC0003DMB000000004:2591111-2594969	TCONS_00001268	59.5029	69.6503	64.606	45.0967	59.6995	35.2595	61.2398	27.7471	49.0279	22.7646	0	53.4998	21.9323	49.7013	68.9039	46.5378	20.9345	42.7438	51.2649	60.3388	61.9859	39.9092	84.0681	13.0847	36.8047	36.9603
XLOC_000791|PGSC0003DMT400003523,PGSC0003DMT400003524,PGSC0003DMT400003525,PGSC0003DMT400003526,PGSC0003DMT400003527	PGSC0003DMB000000004:2595637-2603052	TCONS_00001271	0	0	0	0	0	0	0	0	0	0	0	0	0	0	0	0	0	0	0	0	0	0	0	0	0	0
XLOC_000792|-	PGSC0003DMB000000004:2621982-2632161	TCONS_00001276	36.5468	42.5013	19.7408	30.7063	23.6732	23.9535	16.7148	19.362	28.5152	45.2486	74.0719	39.2375	15.0913	39.8548	7.94454	24.9965	23.2385	67.8985	51.2622	42.3461	17.0544	21.115	18.247	19.3028	26.0211	20.566
XLOC_000793|-	PGSC0003DMB000000004:2633932-2637987	TCONS_00001278	11.9835	13.4512	3.79655	10.5096	9.08081	10.6061	13.3665	6.87905	0	0	0	0	0	0	0	0	0	0	0	0	0	0	0	0	0	17.727
XLOC_000802|PGSC0003DMT400001416,PGSC0003DMT400001418	PGSC0003DMB000000004:2856545-2865751	TCONS_00001298	0	0	0	4.61329	0	0	0	0	0	0	0	0	0	0	0	0	0	0	0	0	0	0	0	0	0	0
XLOC_000803|PGSC0003DMT400001411,PGSC0003DMT400001412,PGSC0003DMT400001413,PGSC0003DMT400001414	PGSC0003DMB000000004:2876588-2886372	TCONS_00001310	10.9107	25.5395	21.8477	9.1507	16.4333	11.5813	12.0373	11.1452	8.41	20.208	0	0	0	31.1045	0	0	0	39.5181	20.9406	16.3011	17.6063	14.9935	23.31	0	53.3064	45.1004
XLOC_000804|PGSC0003DMT400001410	PGSC0003DMB000000004:2886653-2890355	TCONS_00001311	13.6717	16.6149	15.4288	9.52603	13.136	7.83205	10.2603	0	0	0	0	0	0	0	0	0	0	0	0	0	0	0	15.6237	0	0	0
XLOC_000806|PGSC0003DMT400001405	PGSC0003DMB000000004:2912882-2915125	TCONS_00001313	8.72042	14.5923	15.9944	3.91847	0	0	6.71529	7.02209	0	0	0	0	0	0	0	0	0	0	0	0	0	0	0	0	0	20.9784
XLOC_000807|-	PGSC0003DMB000000004:2950381-2960508	TCONS_00001318	41.1672	44.0448	45.1963	23.963	21.4875	24.416	18.1988	22.1578	28.436	21.0011	71.5422	29.0761	37.6341	32.9312	13.5345	21.1278	0	49.2824	40.5598	42.3217	21.5287	35.8195	38.6885	63.1793	38.3352	54.2567
XLOC_000808|PGSC0003DMT400001400,PGSC0003DMT400001401	PGSC0003DMB000000004:2975422-2978638	TCONS_00001319	0	0	0	0	2.91082	7.16594	0	0	0	0	0	0	0	0	0	0	0	0	0	0	0	0	0	0	0	0
XLOC_000809|PGSC0003DMT400001399	PGSC0003DMB000000004:2990253-2991409	TCONS_00001321	0	0	0	0	0	0	0	0	0	0	0	0	0	0	0	0	0	0	0	0	0	0	0	0	0	0
XLOC_000811|PGSC0003DMT400001396	PGSC0003DMB000000004:3050970-3054684	TCONS_00001324	0	0	0	4.33163	8.43228	4.78177	0	0	0	0	0	0	0	0	0	0	0	0	0	0	0	0	0	0	0	0
XLOC_000812|PGSC0003DMT400001392	PGSC0003DMB000000004:3055758-3062467	TCONS_00001325	58.0403	47.6548	50.4095	109.282	74.9983	51.0601	37.6177	43.72	45.9536	45.2611	46.5196	88.2825	57.2347	45.6202	34.5338	44.5804	24.9824	49.6194	37.2709	49.5688	30.1142	43.103	40.5371	49.4457	39.0215	39.3487
XLOC_000813|PGSC0003DMT400001390,PGSC0003DMT400001391	PGSC0003DMB000000004:3064033-3073415	TCONS_00001331	16.1009	17.5185	9.94628	16.4685	10.608	10.664	4.61872	12.5745	17.3994	8.38538	0	0	0	0	0	0	0	0	0	0	0	0	0	27.3815	15.0937	25.3606
XLOC_000814|PGSC0003DMT400001388,PGSC0003DMT400001389	PGSC0003DMB000000004:3097295-3106322	TCONS_00001333	0	0	0	5.51947	0	0	1.65861	0	0	0	0	0	0	0	0	0	0	0	0	0	0	0	0	0	0	0
XLOC_000815|PGSC0003DMT400001383,PGSC0003DMT400001384	PGSC0003DMB000000004:3113341-3117680	TCONS_00001336	25.0737	35.1036	33.1552	42.7798	41.0759	36.3302	47.7468	19.4166	22.9176	23.5931	58.4767	40.7747	32.1916	0	30.8065	18.3473	11.4743	51.9254	59.4428	66.9931	23.0969	13.8582	16.8181	53.466	14.6469	13.6485
XLOC_000817|PGSC0003DMT400001379,PGSC0003DMT400001380,PGSC0003DMT400001381	PGSC0003DMB000000004:3155493-3163842	TCONS_00001341	5.52883	8.55835	0	3.5454	6.89515	2.73541	0	0	0	0	0	0	0	0	0	0	0	0	0	0	0	0	0	0	0	0
XLOC_000820|PGSC0003DMT400032802,PGSC0003DMT400032803,PGSC0003DMT400032804	PGSC0003DMB000000004:3189847-3193236	TCONS_00001347	18.0005	9.28341	18.5503	9.18358	11.2266	20.1733	10.0369	9.08313	0	0	0	0	0	0	0	0	0	25.8353	26.6329	33.2274	0	0	17.467	0	0	7.37784
XLOC_000821|PGSC0003DMT400032805,PGSC0003DMT400032806,PGSC0003DMT400032808	PGSC0003DMB000000004:3196056-3201826	TCONS_00001354	18.1981	11.1409	9.65454	14.2113	9.7493	15.5489	14.0309	13.3536	0	0	0	0	0	0	0	0	0	0	0	0	0	0	13.4067	28.5197	20.6287	10.5352
XLOC_000822|PGSC0003DMT400032809	PGSC0003DMB000000004:3269967-3270547	TCONS_00001356	0	0	0	4.22733	0	0	0	0	0	0	0	0	0	0	0	0	0	0	0	0	0	0	0	0	0	0
XLOC_000823|PGSC0003DMT400032810,PGSC0003DMT400032811	PGSC0003DMB000000004:3298847-3302617	TCONS_00001358	23.8385	19.625	26.8375	12.1663	8.35497	11.6802	9.94308	10.5624	0	0	0	0	0	0	0	0	0	17.1703	16.1603	0	0	0	16.2585	20.3262	21.3415	9.16699
XLOC_000825|PGSC0003DMT400032814,PGSC0003DMT400032815,PGSC0003DMT400032816,PGSC0003DMT400032818	PGSC0003DMB000000004:3311978-3322604	TCONS_00001363	34.8163	29.4986	31.7363	14.6061	22.5371	30.4714	17.2525	9.40597	26.5093	18.2484	55.6333	0	0	41.0994	0	0	0	35.9683	50.3693	49.1427	34.3576	20.4922	39.0733	8.86731	25.254	29.3292
XLOC_000826|PGSC0003DMT400032819,PGSC0003DMT400032820,PGSC0003DMT400032821,PGSC0003DMT400032822,PGSC0003DMT400032823	PGSC0003DMB000000004:3325860-3328836	TCONS_00001370	8.23623	0	12.1193	11.2989	15.8987	11.2997	14.1286	9.8933	8.19267	23.1639	0	0	0	0	0	0	0	19.0635	13.326	0	0	0	27.7257	15.5987	0	17.0699
XLOC_000827|PGSC0003DMT400032824,PGSC0003DMT400032827	PGSC0003DMB000000004:3340701-3345238	TCONS_00001374	0	0	5.50129	4.34643	4.261	7.12612	1.15783	0	0	0	0	0	0	0	0	0	0	20.7801	35.0893	40.3142	0	0	0	0	0	0
XLOC_000829|PGSC0003DMT400032830,PGSC0003DMT400032831,PGSC0003DMT400032832,PGSC0003DMT400032833	PGSC0003DMB000000004:3365938-3369507	TCONS_00001379	9.05082	7.45976	0	9.22741	9.10876	8.48582	9.35893	14.0563	6.25885	34.0963	0	0	0	0	44.2413	11.6541	0	0	0	0	0	0	0	39.3329	0	0
XLOC_000831|PGSC0003DMT400032835,PGSC0003DMT400032836	PGSC0003DMB000000004:3396890-3402992	TCONS_00001386	19.2342	16.3186	10.4204	12.1491	8.52264	14.3247	11.1044	10.7569	11.0722	22.7165	0	0	0	0	0	0	0	0	0	0	24.2963	7.28888	20.1772	0	0	6.19958
XLOC_000833|PGSC0003DMT400032840	PGSC0003DMB000000004:3411094-3414779	TCONS_00001388	22.8931	7.96013	16.6913	16.438	0	21.6041	12.0287	9.70573	0	0	0	0	0	0	0	0	0	25.1267	12.5634	0	0	0	14.9377	4.86215	0	9.32458
XLOC_000834|PGSC0003DMT400032841,PGSC0003DMT400032842	PGSC0003DMB000000004:3417981-3423179	TCONS_00001391	67.3251	63.2988	98.5984	93.7055	56.8568	76.4471	80.1749	58.4941	60.6322	65.763	67.158	58.2302	126.639	25.2562	90.3329	58.3046	49.2605	54.8149	64.2736	60.2048	30.2982	37.7841	28.8923	140.53	35.3902	30.691
XLOC_000835|PGSC0003DMT400032843,PGSC0003DMT400032844	PGSC0003DMB000000004:3424309-3425459	TCONS_00001393	0	0	0	0	0	0	0	0	0	0	0	0	0	0	0	0	0	0	0	0	0	0	0	20.1735	0	0
XLOC_000837|PGSC0003DMT400032846	PGSC0003DMB000000004:3445893-3446929	TCONS_00001395	0	0	0	3.24522	0	0	0	0	0	0	0	0	0	0	0	0	0	0	0	0	0	0	0	0	0	0
XLOC_000840|PGSC0003DMT400032851	PGSC0003DMB000000004:3469105-3470202	TCONS_00001400	0	0	0	5.10518	0	0	7.72209	0	1.01456	59.6298	0	0	0	0	0	0	4.25337	0	0	0	0	0	0	0	0	0
XLOC_000843|PGSC0003DMT400032854,PGSC0003DMT400032855	PGSC0003DMB000000004:3494622-3501841	TCONS_00001404	0	0	0	1.97771	9.59974	4.12284	0	0	0	0	0	0	0	0	0	0	0	0	0	0	0	0	0	0	0	0
XLOC_000845|PGSC0003DMT400032859,PGSC0003DMT400032860,PGSC0003DMT400032861	PGSC0003DMB000000004:3509882-3511806	TCONS_00001408	0	0	0	0	0	0	0	0	0	0	0	0	0	0	0	0	0	0	0	0	0	0	0	0	0	0
XLOC_000846|PGSC0003DMT400032862	PGSC0003DMB000000004:3514107-3517691	TCONS_00001411	116.973	143.625	147.915	138.306	135.369	150.345	130.059	117.212	117.174	78.6188	94.2725	162.242	98.3287	140.33	114.007	90.4814	67.2942	97.7935	91.7755	117.517	82.0161	77.6067	79.2599	97.8203	104.198	75.9328
XLOC_000848|PGSC0003DMT400032865	PGSC0003DMB000000004:3533274-3534074	TCONS_00001414	22.1288	10.0988	35.293	9.90439	7.05898	16.3503	55.4637	26.5891	11.634	260.277	0	54.9782	14.468	0	124.613	9.12914	14.8524	0	0	33.0789	0	0	0	69.9096	0	0
XLOC_000849|PGSC0003DMT400052253,PGSC0003DMT400052255	PGSC0003DMB000000004:3554290-3556620	TCONS_00001415	41.7615	66.773	52.3602	7.05876	4.39044	8.41841	25.4708	12.9173	6.64529	20.2207	0	13.7679	43.2091	0	31.2061	15.0103	0	19.8066	30.0921	23.0959	0	0	0	46.6205	0	4.70714
XLOC_000850|PGSC0003DMT400052251	PGSC0003DMB000000004:3595825-3603174	TCONS_00001418	74.1559	58.438	77.5545	74.1816	69.1081	63.6007	79.9921	89.7586	46.5641	102.95	40.4275	93.4701	85.84	48.8502	97.9468	69.2097	64.8666	29.771	40.2784	47.5784	27.7159	43.1136	39.722	48.7978	82.2268	51.991
XLOC_000851|PGSC0003DMT400052250	PGSC0003DMB000000004:3604083-3610819	TCONS_00001419	419.969	424.547	460.05	356.137	617.288	464.996	343.992	248.475	393.325	296.11	597.555	592.007	485.657	725.829	385.389	427.209	352.917	483.374	597.081	708.81	354.821	303.889	411.369	226.728	490.706	543.46
XLOC_000852|PGSC0003DMT400052246,PGSC0003DMT400052247,PGSC0003DMT400052248,PGSC0003DMT400052249	PGSC0003DMB000000004:3612218-3625167	TCONS_00001426	12.9021	8.44353	10.0683	14.936	10.174	10.9809	7.65116	12.9581	0	0	0	0	0	0	0	0	0	0	0	23.7323	0	0	0	37.2428	0	0
XLOC_000853|PGSC0003DMT400052242	PGSC0003DMB000000004:3637379-3640618	TCONS_00001430	3.84303	10.8085	4.19703	47.7597	155.054	99.0755	14.5084	15.8844	70.2862	77.3801	109.391	140.395	41.2925	0	0	0	0	92.8764	180.066	179.164	73.3285	123.881	29.1241	7.33554	0	0
XLOC_000857|PGSC0003DMT400052239,PGSC0003DMT400052240	PGSC0003DMB000000004:3686315-3689065	TCONS_00001435	178.292	158.607	174.786	107.474	75.7102	74.2721	15.848	43.9101	175.796	60.1737	182.285	43.9394	26.7533	29.8358	0	0	12.0163	181.322	135.684	178.809	32.2432	31.6809	34.1511	17.1108	30.1324	45.3629
XLOC_000860|PGSC0003DMT400052234,PGSC0003DMT400052235	PGSC0003DMB000000004:3743037-3750712	TCONS_00001440	13.7232	10.1234	9.35441	4.68445	0	0	1.50162	0	0	0	0	0	0	0	0	0	0	16.8714	18.2794	17.0139	0	0	0	0	0	0
XLOC_000861|PGSC0003DMT400052233	PGSC0003DMB000000004:3754089-3754993	TCONS_00001442	31.1635	16.1182	21.8691	1.53827	0	0	10.2316	3.40658	2.29403	65.9778	0	0	0	0	0	0	0	40.4034	62.8497	60.9832	0	0	0	0	0	3.33195
XLOC_000862|PGSC0003DMT400052231,PGSC0003DMT400052232	PGSC0003DMB000000004:3779456-3782526	TCONS_00001444	67.9404	69.9564	57.732	39.988	51.0032	79.2691	31.6621	20.739	23.6504	25.2755	96.9858	0	0	94.8555	8.37771	54.5216	0	60.3649	51.078	82.4111	27.2183	35.8037	50.858	7.18821	32.704	45.952
XLOC_000867|PGSC0003DMT400052223,PGSC0003DMT400052224	PGSC0003DMB000000004:3856946-3860993	TCONS_00001450	62.3283	49.3755	65.7111	27.6884	26.4458	47.7837	19.6637	27.828	42.7724	33.1969	94.9778	47.9782	55.3595	50.2098	33.6214	39.2977	22.4953	29.596	54.2111	34.5195	44.6859	39.7208	51.3793	5.24494	31.8176	27.6621
XLOC_000868|PGSC0003DMT400052219,PGSC0003DMT400052220,PGSC0003DMT400052221	PGSC0003DMB000000004:3861961-3867743	TCONS_00001455	0	0	8.44018	5.0904	9.99768	5.95312	3.17985	0	0	0	0	0	0	0	0	0	0	16.6055	3.71636	0	0	0	0	0	0	0
XLOC_000869|PGSC0003DMT400052217	PGSC0003DMB000000004:3868341-3869622	TCONS_00001458	22.9438	11.533	9.54597	26.1669	4.90512	8.39642	2.88441	14.8554	0	0	75.8265	0	0	0	0	0	0	43.1109	41.6739	45.5489	0	0	0	13.3475	0	2.13314
XLOC_000870|PGSC0003DMT400052214,PGSC0003DMT400052215,PGSC0003DMT400052216	PGSC0003DMB000000004:3875390-3877119	TCONS_00001460	164.427	211.012	80.4077	51.0762	111.207	22.0145	9.70761	30.9206	148.815	195.174	626.896	212.002	17.6393	25.7412	0	0	1.13166	443.378	529.892	519.468	22.7815	33.0755	20.0619	23.8372	0	4.80762
XLOC_000871|PGSC0003DMT400052213	PGSC0003DMB000000004:3896756-3900988	TCONS_00001463	192.359	173.834	253.939	140.098	87.3182	160.731	127.422	127.405	141.083	188.17	135.721	209.194	29.8849	217.637	123.75	98.9998	113.129	107	109.744	114.915	125.44	99.7083	144.536	89.1913	115.939	126.251
XLOC_000873|PGSC0003DMT400052211	PGSC0003DMB000000004:3928621-3931313	TCONS_00001465	20.2385	8.20992	12.9113	5.40702	21.2469	10.6252	13.2742	27.1479	4.29764	74.058	0	0	0	0	0	0	0	0	0	0	0	0	0	0	0	9.61719
XLOC_000875|PGSC0003DMT400052205,PGSC0003DMT400052206	PGSC0003DMB000000004:3959263-3966138	TCONS_00001469	10.0875	6.84883	0	5.6428	17.8334	11.3496	5.56915	0	0	0	0	0	0	0	0	0	0	0	0	0	17.8205	17.8203	15.8188	0	0	0
XLOC_000879|PGSC0003DMT400052194,PGSC0003DMT400052197	PGSC0003DMB000000004:3979962-3987622	TCONS_00001479	0	0	4.90974	4.58694	12.6153	6.5155	10.3903	0	0	0	0	0	0	0	0	0	0	17.0283	14.1855	0	0	0	0	0	0	0
XLOC_000881|PGSC0003DMT400052188,PGSC0003DMT400052189,PGSC0003DMT400052190	PGSC0003DMB000000004:4021163-4024275	TCONS_00001482	0	0	0	4.74779	7.26605	10.7169	6.20064	0	0	0	0	0	0	0	0	0	0	0	0	0	0	0	0	0	0	0
XLOC_000882|PGSC0003DMT400052187	PGSC0003DMB000000004:4026159-4030045	TCONS_00001485	18.5532	24.136	24.8967	9.49192	11.4587	15.4075	2.82432	0	0	0	0	0	0	0	0	0	0	25.8052	34.0998	33.3852	17.8272	9.18371	32.368	2.8534	0	24.625
XLOC_000883|PGSC0003DMT400052182,PGSC0003DMT400052183,PGSC0003DMT400052184,PGSC0003DMT400052185	PGSC0003DMB000000004:4037036-4040947	TCONS_00001486	334.171	47.3067	43.3988	250.964	70.4675	30.129	130.659	118.95	60.7623	435.92	210.429	350.353	282.746	33.2505	145.118	107.133	81.4203	180.79	118.162	174.918	7.03366	37.295	23.0753	280.179	29.3991	29.5484
XLOC_000884|PGSC0003DMT400052179,PGSC0003DMT400052180,PGSC0003DMT400052181	PGSC0003DMB000000004:4044116-4052474	TCONS_00001494	25.0409	29.4124	34.8508	32.331	36.7658	22.6253	38.1073	32.5379	18.7016	21.4203	0	38.1289	39.738	0	44.9676	36.0632	22.9187	15.4133	15.8222	29.4015	19.6068	31.1579	29.3023	73.6701	59.4089	58.5489
XLOC_000885|PGSC0003DMT400052172,PGSC0003DMT400052173,PGSC0003DMT400052174,PGSC0003DMT400052175,PGSC0003DMT400052176,PGSC0003DMT400052177,PGSC0003DMT400052178	PGSC0003DMB000000004:4052611-4055244	TCONS_00001503	0	0	8.57358	3.91754	0	0	3.7302	0	0	0	0	0	0	0	0	0	0	0	0	0	0	0	0	0	0	0
XLOC_000889|PGSC0003DMT400052159,PGSC0003DMT400052165	PGSC0003DMB000000004:4216770-4231060	TCONS_00001508	19.7993	37.2481	38.388	26.0425	23.0863	29.6044	28.9434	42.9132	26.8721	34.3079	0	0	0	29.976	34.458	34.5076	23.3521	22.9514	21.8966	25.915	13.4247	26.6984	22.802	75.7328	35.7578	52.2614
XLOC_000890|-	PGSC0003DMB000000004:4232110-4246157	TCONS_00001515	13.7532	18.3022	12.3179	7.6558	10.0411	10.0633	2.6418	0	0	0	0	0	0	0	0	0	0	7.12196	17.2972	0	0	0	14.2217	0	0	0
XLOC_000894|PGSC0003DMT400052144	PGSC0003DMB000000004:4308859-4329670	TCONS_00001525	8.72031	9.2546	12.6578	5.92256	8.97423	16.9325	9.8534	0	0	0	0	0	0	0	0	0	0	29.1538	21.0161	20.6722	0	0	12.9755	0	17.259	0
XLOC_000897|PGSC0003DMT400052139	PGSC0003DMB000000004:4437073-4452781	TCONS_00001533	34.0592	39.997	29.1387	18.021	16.1848	15.5271	10.2617	9.75132	22.1923	13.2087	0	0	0	0	3.52664	19.5631	0	30.5267	37.7417	45.5729	13.7501	18.069	41.4229	22.3985	48.865	48.5535
XLOC_000898|-	PGSC0003DMB000000004:32242-54124	TCONS_00001537	19.8468	20.3415	23.6053	15.3576	14.312	12.7834	17.5684	16.9527	0	0	0	0	0	0	0	0	0	28.954	16.6525	0	12.9401	25.2712	19.0006	98.3657	22.9756	29.0572
XLOC_000899|PGSC0003DMT400026072,PGSC0003DMT400026073,PGSC0003DMT400026074,PGSC0003DMT400026075	PGSC0003DMB000000004:112205-115891	TCONS_00001539	0	0	10.4386	0	0	0	0.821261	0	0	0	0	0	0	0	0	0	0	18.3511	10.0395	0	0	0	0	0	0	0
XLOC_000901|PGSC0003DMT400026079,PGSC0003DMT400026080	PGSC0003DMB000000004:140688-146639	TCONS_00001547	0	0	2.00518	0	0	0	0	0	0	0	0	0	0	0	0	0	0	0	0	0	0	0	0	0	0	0
XLOC_000905|-	PGSC0003DMB000000004:189011-189480	TCONS_00001553	35.4038	11.0637	46.3979	0	0	0	0	0	0	0	0	0	0	0	0	0	0	0	0	0	0	0	0	0	0	0
XLOC_000906|PGSC0003DMT400026091,PGSC0003DMT400026093	PGSC0003DMB000000004:189859-195052	TCONS_00001554	0	0	0	0	0	0	0	0	0	0	0	0	0	0	0	0	0	17.4626	15.7384	31.6288	0	0	0	0	0	0
XLOC_000907|PGSC0003DMT400026094,PGSC0003DMT400026095	PGSC0003DMB000000004:202175-205625	TCONS_00001556	45.7321	30.9194	30.7959	18.3873	13.6208	30.2718	10.27	12.1679	30.2663	28.187	0	47.8399	0	45.014	0	0	0	28.8001	37.1884	26.9375	28.9621	22.5267	18.8507	8.49868	19.333	5.43303
XLOC_000908|PGSC0003DMT400026096	PGSC0003DMB000000004:224037-226416	TCONS_00001558	11.1002	15.4762	30.2133	3.55606	0	0	1.70065	0	3.5379	37.136	87.4977	0	0	0	0	0	0	37.9022	49.2728	82.9515	0	0	0	0	0	0
XLOC_000909|PGSC0003DMT400026215	PGSC0003DMB000000004:242084-323383	TCONS_00001564	72.7014	95.325	73.6219	34.8027	45.99	26.2713	17.59	28.232	43.5857	35.7091	89.8211	55.0757	26.7546	54.6416	36.1483	30.611	32.5362	94.1934	79.2366	94.9837	31.0813	35.4235	77.6988	46.6377	113.446	151.91
XLOC_000912|PGSC0003DMT400026117,PGSC0003DMT400026118,PGSC0003DMT400026119	PGSC0003DMB000000004:351231-355434	TCONS_00001579	0	0	0	3.97921	0	0	0	0	0	0	0	0	0	0	0	0	0	0	0	0	0	0	0	0	0	0
XLOC_000917|PGSC0003DMT400026128,PGSC0003DMT400026129	PGSC0003DMB000000004:376651-393275	TCONS_00001587	0	0	0	0	0	0	0	0	0	0	0	0	0	0	0	0	0	0	0	0	0	0	0	0	0	0
XLOC_000919|PGSC0003DMT400026135,PGSC0003DMT400026136	PGSC0003DMB000000004:403006-411375	TCONS_00001591	0	0	0	5.25062	0	0	2.174	0	0	0	0	0	0	0	0	0	0	0	0	0	0	0	0	0	0	0
XLOC_000922|PGSC0003DMT400026138	PGSC0003DMB000000004:428591-430384	TCONS_00001596	0	14.7938	0	0	0	0	0	0	0	0	0	0	0	0	0	0	0	0	0	0	0	0	0	0	0	0
XLOC_000925|PGSC0003DMT400026148,PGSC0003DMT400026149,PGSC0003DMT400026150,PGSC0003DMT400026151,PGSC0003DMT400026152	PGSC0003DMB000000004:463451-471280	TCONS_00001603	49.3192	40.1469	53.1698	27.4606	26.918	29.0919	39.2315	26.5071	20.9984	10.2207	0	0	0	16.602	65.924	24.5825	12.121	27.1256	31.821	37.4802	16.6668	13.7968	13.2637	86.9951	33.2889	20.9352
XLOC_000927|-	PGSC0003DMB000000004:524404-527307	TCONS_00001607	25.0851	30.428	36.7561	36.5108	65.1792	18.6022	8.80896	11.5905	20.3891	11.1121	0	0	0	0	0	0	0	0	0	0	0	0	0	0	0	2.92037
XLOC_000930|PGSC0003DMT400026159,PGSC0003DMT400026160,PGSC0003DMT400026161,PGSC0003DMT400026162,PGSC0003DMT400026163,PGSC0003DMT400026164,PGSC0003DMT400026165,PGSC0003DMT400026166,PGSC0003DMT400026167	PGSC0003DMB000000004:570975-574715	TCONS_00001615	5.06646	0	0	7.37985	0	0	0	0	0	0	0	0	0	0	0	0	0	0	0	0	0	0	0	0	16.1088	25.5808
XLOC_000931|PGSC0003DMT400026168	PGSC0003DMB000000004:596542-601335	TCONS_00001622	11.7434	11.3821	12.3757	5.8147	7.97026	7.79883	2.95617	0	0	0	0	0	0	0	0	0	0	0	0	0	0	0	16.1969	0	0	0
XLOC_000935|PGSC0003DMT400097775	PGSC0003DMB000000004:677254-679649	TCONS_00001628	63.2743	130.459	47.1424	18.7817	18.671	27.26	18.7792	17.8978	56.5484	94.6194	354.751	0	0	0	0	0	4.35147	237.786	277.902	313.067	19.6705	11.7034	13.0166	13.7697	0	4.86857
XLOC_000938|PGSC0003DMT400026178	PGSC0003DMB000000004:713062-715560	TCONS_00001633	27.0167	20.2385	18.9641	27.6983	36.4584	27.1961	18.6726	19.4735	26.2481	10.7862	0	42.4076	54.3205	40.2116	25.3578	16.7187	15.1406	23.1639	21.6218	17.1447	23.26	22.2281	41.0791	11.7149	23.2484	46.5511
XLOC_000939|PGSC0003DMT400026179,PGSC0003DMT400026180,PGSC0003DMT400026181	PGSC0003DMB000000004:737977-740305	TCONS_00001634	0	0	0	1.28461	0	0	2.86793	0	2.96344	23.8181	0	0	0	0	0	0	0	13.3702	29.1206	21.7274	0	0	12.5741	3.76319	0	0
XLOC_000940|PGSC0003DMT400026187,PGSC0003DMT400026188,PGSC0003DMT400026189	PGSC0003DMB000000004:812642-817327	TCONS_00001640	51.7532	34.1663	28.1208	20.868	37.353	32.4199	12.2272	15.7145	20.7639	15.7895	0	0	0	38.955	25.5448	9.51325	0	50.763	61.0798	59.4738	24.867	13.4608	46.3069	30.1295	23.121	8.33408
XLOC_000941|PGSC0003DMT400026190,PGSC0003DMT400026191,PGSC0003DMT400026192	PGSC0003DMB000000004:818148-820573	TCONS_00001644	2.6831	28.3981	9.88322	0	0	0	0	8.91949	66.0904	42.9227	115.972	0	0	0	0	0	0	193.035	49.587	68.7615	0	0	0	8.19325	0	0
XLOC_000944|PGSC0003DMT400094545	PGSC0003DMB000000004:835996-839491	TCONS_00001648	60.9967	41.0932	47.3148	12.8225	24.9433	19.4665	9.94984	13.0361	19.1037	22.8145	110.023	0	0	0	0	0	0	64.0237	82.1497	109.968	0	0	8.0754	19.4409	0	12.4605
XLOC_000948|PGSC0003DMT400026202	PGSC0003DMB000000004:858307-861729	TCONS_00001653	18.0444	26.3515	19.5696	7.08833	9.58811	9.59478	10.9371	10.0064	15.0285	19.8088	0	0	0	0	0	0	0	35.5249	39.8572	56.8894	0	0	0	0	0	10.2895
XLOC_000950|PGSC0003DMT400026205	PGSC0003DMB000000004:876123-878078	TCONS_00001655	0	0	9.80012	0	0	0	0	0	0	0	0	0	0	0	0	0	0	0	0	0	0	0	0	0	0	0
XLOC_000951|PGSC0003DMT400026206,PGSC0003DMT400026207,PGSC0003DMT400026208,PGSC0003DMT400026209	PGSC0003DMB000000004:923166-928726	TCONS_00001659	98.4124	88.4805	76.214	51.1073	73.9491	50.6978	80.6196	69.0769	44.072	115.461	54.3774	101.023	126.453	92.6099	67.4545	95.7946	93.2557	48.3616	75.5161	78.1084	69.5374	37.8301	92.5039	64.6875	132.46	115.585
XLOC_000955|PGSC0003DMT400003517,PGSC0003DMT400003518	PGSC0003DMB000000004:1017847-1023767	TCONS_00001667	95.9967	136.809	112.169	21.0498	29.7942	20.1338	7.9841	13.4231	38.0215	40.4102	182.423	0	0	0	0	0	0	108.447	121.548	165.012	19.1983	9.81247	16.5089	7.88699	0	7.56279
XLOC_000956|PGSC0003DMT400003515,PGSC0003DMT400003516	PGSC0003DMB000000004:1028702-1044202	TCONS_00001670	20.9208	21.5166	25.1174	8.66242	4.13686	10.1806	5.09949	11.8715	0	0	0	0	0	0	20.8104	4.19907	0	19.328	8.91597	8.44672	0	0	12.9131	0	0	18.4911
XLOC_000957|-	PGSC0003DMB000000004:1067291-1084042	TCONS_00001672	5.77988	9.49588	11.2463	5.20313	0	0	4.57838	9.12409	0	0	0	0	0	0	0	0	0	0	0	0	0	0	0	29.001	27.3662	28.7359
XLOC_000958|PGSC0003DMT400003509,PGSC0003DMT400003510	PGSC0003DMB000000004:1088041-1097090	TCONS_00001675	18.1853	6.91599	13.045	6.5529	12.8769	8.28694	3.85946	12.1449	0	0	0	0	0	0	0	0	0	0	0	0	23.0336	7.39985	0	19.5428	7.68776	31.2325
XLOC_000959|PGSC0003DMT400003507,PGSC0003DMT400003508	PGSC0003DMB000000004:1101845-1106807	TCONS_00001677	0	0	0	0	0	0	0	0	0	0	0	0	0	0	0	0	0	0	0	0	0	0	0	0	0	0
XLOC_000962|PGSC0003DMT400003490,PGSC0003DMT400003494	PGSC0003DMB000000004:1155735-1178937	TCONS_00001684	39.4102	47.661	68.7501	28.2297	17.6754	57.3401	16.994	35.2636	32.4803	13.8739	0	44.0268	31.2287	29.009	83.6387	65.9343	35.4363	51.2217	40.3913	32.1665	26.211	42.1275	44.0595	159.608	76.0225	81.2038
XLOC_000963|PGSC0003DMT400003487	PGSC0003DMB000000004:1184711-1186531	TCONS_00001687	46.3058	51.2301	24.6176	19.6936	41.8022	25.0065	3.08778	0	31.3546	0	0	0	0	0	0	0	0	0	0	0	83.5331	12.4411	36.236	0	27.287	16.5031
XLOC_000964|PGSC0003DMT400003486	PGSC0003DMB000000004:1205052-1208100	TCONS_00001688	22.7274	7.60617	18.1239	11.4028	5.56249	17.7219	8.159	10.0992	0	0	0	0	0	0	0	0	0	18.007	19.644	0	8.63598	24.9484	23.9554	0	0	4.85997
XLOC_000969|PGSC0003DMT400003477	PGSC0003DMB000000004:1264434-1267284	TCONS_00001694	0	0	0	0	0	0	0	0	0	0	0	0	0	0	0	0	0	0	0	0	0	0	0	0	0	0
XLOC_000970|PGSC0003DMT400003474,PGSC0003DMT400003475,PGSC0003DMT400003476	PGSC0003DMB000000004:1291164-1293599	TCONS_00001697	0	0	0	0	5.60027	6.865	0	0	0	0	0	0	0	0	0	0	0	0	0	0	0	0	0	0	0	0
XLOC_000971|PGSC0003DMT400003472,PGSC0003DMT400003473	PGSC0003DMB000000004:1297708-1298710	TCONS_00001700	268.767	181.568	461.379	532.379	539.889	472.617	882.512	391.783	322.05	384.597	97.7474	796.77	919.204	171.464	1239.9	355.685	389.017	43.112	102.982	104.967	227.437	252.079	110.82	620.084	131.836	255.984
XLOC_000972|PGSC0003DMT400003469,PGSC0003DMT400003470,PGSC0003DMT400003471	PGSC0003DMB000000004:1302198-1308798	TCONS_00001702	9.40856	7.978	10.4993	20.7446	7.67006	3.12166	27.3127	32.3233	0	0	0	0	0	0	0	0	7.95263	0	0	0	0	0	0	17.651	10.6373	23.907
XLOC_000973|PGSC0003DMT400003467	PGSC0003DMB000000004:1316233-1319762	TCONS_00001704	39.7931	30.8174	47.6955	16.2909	21.2015	31.5565	18.4079	16.0321	15.6021	22.6931	0	41.6273	47.3037	0	12.5362	25.371	0	17.3709	20.8451	0	36.656	20.3645	22.8781	10.7564	26.5079	41.2569
XLOC_000974|PGSC0003DMT400003463,PGSC0003DMT400003464,PGSC0003DMT400003465	PGSC0003DMB000000004:1321767-1326532	TCONS_00001705	5.66133	12.959	0	0	2.85541	8.53205	0	0	0	0	0	0	0	0	0	0	0	0	0	0	0	0	0	0	0	0
XLOC_000975|PGSC0003DMT400003461,PGSC0003DMT400003462	PGSC0003DMB000000004:1332249-1335307	TCONS_00001708	40.0994	75.3529	42.3853	11.7807	12.6207	24.6931	6.44282	11.0904	0	0	97.1189	0	0	0	0	0	0	99.8142	107.602	105.139	17.9258	7.73082	19.4857	8.76695	0	2.52198
XLOC_000976|PGSC0003DMT400003460	PGSC0003DMB000000004:1337301-1337960	TCONS_00001710	36.8201	29.8728	15.6597	9.37157	0	10.6187	2.20822	0	0	0	0	0	0	0	0	0	0	38.8969	45.9691	48.035	24.8727	2.07273	0	0	0	5.24899
XLOC_000977|PGSC0003DMT400003459	PGSC0003DMB000000004:1338386-1339471	TCONS_00001711	2.38934	11.9467	6.26263	3.68091	0	0	0.584773	0	0	0	0	0	0	0	0	0	0	31.8183	30.0506	38.02	0	0	0	0	0	0
XLOC_000978|PGSC0003DMT400003458	PGSC0003DMB000000004:1340029-1345490	TCONS_00001713	115.477	83.1639	100.417	82.3705	86.7298	94.9302	83.085	96.1917	77.6532	74.7102	61.021	110.513	106.372	102.311	77.8938	69.7688	43.2814	46.2575	61.6768	66.3282	83.1511	65.0748	81.9824	71.6086	92.9114	100.709
XLOC_000979|PGSC0003DMT400003457	PGSC0003DMB000000004:1348289-1350332	TCONS_00001715	245.901	271.655	228.458	159.906	199.889	228.68	187.427	180.484	199.698	224.643	272.207	217.277	74.923	200.863	217.173	168.42	151.424	199.472	247.62	237.485	108.86	120.955	241.573	122.451	189.74	132.733
XLOC_000980|PGSC0003DMT400003455	PGSC0003DMB000000004:1353714-1358766	TCONS_00001716	24.4906	15.5806	14.1258	4.00634	12.692	9.37906	10.8127	0	0	0	0	0	0	0	0	0	0	25.8058	34.301	29.312	0	0	14.494	0	0	0
XLOC_000981|PGSC0003DMT400003453,PGSC0003DMT400003454	PGSC0003DMB000000004:1391054-1392839	TCONS_00001719	0	0	0	4.76136	0	0	0	0	0	0	0	0	0	0	0	0	0	0	0	0	0	0	0	0	0	0
XLOC_000982|PGSC0003DMT400003448,PGSC0003DMT400003449,PGSC0003DMT400003450,PGSC0003DMT400003451	PGSC0003DMB000000004:1400232-1405816	TCONS_00001726	0	0	0	2.88974	0	0	0	0	0	0	0	0	0	0	0	0	0	0	0	0	0	0	0	0	0	0
XLOC_000983|PGSC0003DMT400003446,PGSC0003DMT400003447	PGSC0003DMB000000004:1406318-1412499	TCONS_00001730	63.3316	33.484	30.2299	30.8805	23.6422	47.002	19.1721	19.4395	32.8572	22.3262	0	0	0	45.0779	22.5159	18.919	0	20.7394	28.5952	23.2946	36.5538	16.6667	27.194	20.4582	23.2632	6.29856
XLOC_000985|PGSC0003DMT400003443	PGSC0003DMB000000004:1474430-1475239	TCONS_00001733	0	0	0	0	0	0	8.2967	0	0	32.295	0	0	0	0	0	0	0	0	0	0	0	0	0	0	0	0
XLOC_000986|-	PGSC0003DMB000000004:1546868-1553629	TCONS_00001734	12.8694	1.46243	10.7328	2.40553	0	0	2.29351	0	0	0	0	0	0	0	0	0	0	0	0	0	0	0	5.06649	0	0	0
XLOC_000987|-	PGSC0003DMB000000004:1556287-1560809	TCONS_00001735	0	0	0	12.8706	0	0	0	0	0	0	0	0	0	0	0	0	0	0	0	0	0	0	0	0	0	0
XLOC_000989|PGSC0003DMT400003437	PGSC0003DMB000000004:1564651-1569819	TCONS_00001739	80.6034	90.1579	106.48	54.9479	46.1188	58.5989	39.7497	50.0743	56.1784	41.3296	130.765	67.0834	50.5422	71.2664	30.9065	39.8646	20.0468	57.3679	62.4297	62.0765	60.8255	36.0996	62.3456	69.0233	47.5346	63.8681
XLOC_000991|PGSC0003DMT400003431,PGSC0003DMT400003432,PGSC0003DMT400003433	PGSC0003DMB000000004:1629033-1632625	TCONS_00001745	20.0311	19.1536	20.6897	12.5318	14.0909	15.3556	7.37061	9.24869	0	0	0	0	0	0	22.312	7.0832	0	15.1149	13.7408	15.5549	9.6652	15.6722	16.0864	0	9.13425	14.2779
XLOC_000992|PGSC0003DMT400003429	PGSC0003DMB000000004:1633191-1637591	TCONS_00001747	17.9472	18.0525	18.4594	9.66151	16.1821	4.89443	5.28217	8.66632	0	0	0	0	0	0	0	0	0	0	0	0	0	0	0	0	0	6.28107
XLOC_000993|PGSC0003DMT400003425,PGSC0003DMT400003426,PGSC0003DMT400003427	PGSC0003DMB000000004:1641790-1645069	TCONS_00001751	14.9226	15.8119	18.1709	26.0499	28.9591	14.5715	17.6395	17.2971	22.222	19.7525	0	39.5661	18.4852	0	26.1993	18.8339	0	0	0	0	0	0	7.30262	22.3171	0	18.1158
XLOC_000994|PGSC0003DMT400003422,PGSC0003DMT400003423,PGSC0003DMT400003424	PGSC0003DMB000000004:1674814-1678130	TCONS_00001753	0	0	7.61595	2.02291	0	0	0	0	0	0	0	0	0	0	0	0	0	0	0	0	0	0	0	0	0	0
XLOC_000997|PGSC0003DMT400003412,PGSC0003DMT400003414	PGSC0003DMB000000004:1707695-1725674	TCONS_00001762	24.077	29.9306	25.9835	14.607	17.1296	13.7782	4.56666	8.86257	19.4724	18.464	0	0	0	0	0	0	0	32.5877	30.6992	27.5415	0	0	27.8974	0	25.6472	22.2843
XLOC_000998|PGSC0003DMT400003411	PGSC0003DMB000000004:1707695-1725674	TCONS_00001760	0	0	0	3.54127	0	0	0	0	0	0	0	0	0	0	0	0	0	0	0	0	0	0	0	0	0	0
XLOC_001003|PGSC0003DMT400003400,PGSC0003DMT400003401,PGSC0003DMT400003402	PGSC0003DMB000000004:1820996-1830429	TCONS_00001771	0	0	0	3.91928	0	0	4.17052	0	0	0	0	0	0	0	0	0	0	0	0	0	0	0	0	0	0	0
XLOC_001004|PGSC0003DMT400003392,PGSC0003DMT400003393,PGSC0003DMT400003394,PGSC0003DMT400003395,PGSC0003DMT400003396,PGSC0003DMT400003397,PGSC0003DMT400003399	PGSC0003DMB000000004:1838392-1841964	TCONS_00001774	8.08734	4.34628	0	2.98044	0	0	0	0	0	0	0	0	0	0	0	0	0	0	0	0	0	0	0	0	0	0
XLOC_001005|PGSC0003DMT400003391	PGSC0003DMB000000004:1850372-1853233	TCONS_00001781	0	0	0	0	0	0	0	0	0	0	0	0	0	0	0	0	0	0	0	0	0	0	0	0	0	0
XLOC_001006|PGSC0003DMT400003387	PGSC0003DMB000000004:1859074-1860568	TCONS_00001782	0	0	0	0	0	0	0	0	0	0	0	0	0	0	0	0	0	0	0	0	0	0	0	0	0	0
XLOC_001007|PGSC0003DMT400003383,PGSC0003DMT400003384,PGSC0003DMT400003385	PGSC0003DMB000000004:1901181-1908215	TCONS_00001783	0	0	0	0	0	0	0	0	0	0	0	0	0	0	0	0	0	0	0	0	0	0	0	0	0	0
XLOC_001009|PGSC0003DMT400003380,PGSC0003DMT400003381	PGSC0003DMB000000004:1949164-1950800	TCONS_00001787	9.98731	9.36254	20.2695	7.3715	26.3311	7.91384	8.71168	12.8003	0	0	0	0	0	0	0	0	0	44.3296	29.555	29.2753	0	0	0	0	0	0
XLOC_001010|PGSC0003DMT400003379	PGSC0003DMB000000004:1962204-1963092	TCONS_00001789	0	0	0	7.22933	0	0	0	0	0	0	0	0	0	0	0	0	0	0	0	0	0	0	0	0	0	0
XLOC_001013|PGSC0003DMT400003364	PGSC0003DMB000000004:2006901-2007839	TCONS_00001794	0	0	0	0	0	16.6809	0	0	0	0	0	0	0	0	0	0	0	0	0	0	0	0	12.5051	0	0	0
XLOC_001016|PGSC0003DMT400003359,PGSC0003DMT400003360	PGSC0003DMB000000004:2016984-2021247	TCONS_00001798	11.7925	9.74615	14.0041	24.4053	20.1159	8.30437	8.2821	10.6956	0	0	0	0	0	0	0	0	0	0	0	0	0	0	17.8496	0	0	16.3231
XLOC_001019|PGSC0003DMT400003355,PGSC0003DMT400003356	PGSC0003DMB000000004:2063370-2070557	TCONS_00001802	47.6048	44.5264	26.4298	30.9931	21.6024	14.7049	5.26876	7.50636	22.1596	15.7473	0	0	0	24.9082	0	0	0	25.7179	21.4304	26.416	25.9609	19.2614	39.0557	29.4894	30.7461	39.5877
XLOC_001023|PGSC0003DMT400003345,PGSC0003DMT400003346	PGSC0003DMB000000004:2119995-2124119	TCONS_00001811	7.03176	9.27006	13.8302	6.11117	4.75731	9.59088	9.35525	0	0	0	0	0	0	0	0	0	0	0	0	0	0	0	0	0	17.6098	0
XLOC_001026|PGSC0003DMT400003337,PGSC0003DMT400003338,PGSC0003DMT400003339	PGSC0003DMB000000004:2138305-2142593	TCONS_00001815	62.2357	56.8715	62.6917	67.2561	34.0146	36.1746	34.98	39.8587	36.906	30.2252	42.7153	59.9545	16.7957	36.0227	38.9479	34.9736	24.139	41.5298	42.0103	50.3733	16.2691	34.7954	38.0521	60.1528	43.9679	37.5379
XLOC_001027|PGSC0003DMT400003336	PGSC0003DMB000000004:2147315-2150249	TCONS_00001822	0	0	0	0	0	0	0	0	0	0	0	0	0	0	0	0	0	0	0	0	0	0	0	0	0	0
XLOC_001028|PGSC0003DMT400003334,PGSC0003DMT400003335	PGSC0003DMB000000004:2196085-2198225	TCONS_00001824	15.897	11.8987	12.9394	2.06452	8.20665	7.90934	5.94217	0	0	0	0	0	0	0	0	0	0	0	0	0	0	0	0	0	0	8.60689
XLOC_001031|PGSC0003DMT400003328	PGSC0003DMB000000004:2236849-2239350	TCONS_00001827	129.423	154.001	130.248	83.573	106.739	131.324	14.9058	38.5766	383.747	269.608	712.766	235.625	29.8258	45.3509	0	0	5.74093	467.487	525.832	635.404	81.8561	48.4569	44.0766	6.35822	0	12.1937
XLOC_001034|PGSC0003DMT400003322,PGSC0003DMT400003323	PGSC0003DMB000000004:2256354-2262555	TCONS_00001834	12.8179	17.8157	13.4035	9.30682	8.44402	13.3611	6.77702	11.5475	8.62309	17.4025	0	0	0	0	0	0	0	16.4943	22.9388	35.3635	0	0	18.1051	27.0001	0	0
XLOC_001035|PGSC0003DMT400003320	PGSC0003DMB000000004:2265323-2269886	TCONS_00001836	146.43	61.2526	106.784	189.188	152.539	126.659	141.15	104.583	99.6729	106.171	35.7705	159.808	29.508	68.97	148.615	48.8764	50.0432	29.7999	34.842	84.6447	83.4265	77.725	66.6946	130.72	58.3677	55.1397
XLOC_001036|PGSC0003DMT400003317,PGSC0003DMT400003318,PGSC0003DMT400003319	PGSC0003DMB000000004:2274306-2277404	TCONS_00001842	45.2715	54.5515	48.9634	15.6038	12.0138	25.8913	8.41755	11.0326	21.9779	6.96117	0	0	0	53.8327	0	0	10.7232	57.0506	51.8524	47.3629	12.4019	17.2441	40.024	12.4241	31.0228	30.0586
XLOC_001040|PGSC0003DMT400003309	PGSC0003DMB000000004:2324341-2328026	TCONS_00001851	37.8912	36.8844	38.6692	24.0011	19.9082	34.9179	34.1024	35.4387	26.6064	35.6478	0	47.5559	44.584	47.5725	66.2443	49.2307	53.7173	30.0159	24.5583	41.5829	29.3616	11.7651	19.9656	29.5691	41.6396	28.3534
XLOC_001041|PGSC0003DMT400003298,PGSC0003DMT400003300,PGSC0003DMT400003301,PGSC0003DMT400003302,PGSC0003DMT400003306	PGSC0003DMB000000004:2340162-2356877	TCONS_00001854	8.27848	5.69987	0	2.79468	0	0	0	0	0	0	0	0	0	0	0	0	0	0	0	0	0	0	0	0	0	0
XLOC_001043|PGSC0003DMT400003291	PGSC0003DMB000000004:2362686-2365782	TCONS_00001860	3.68087	8.11814	0	3.87372	7.49657	5.63197	7.11235	3.80782	0	0	0	0	0	0	19.6527	6.2393	0	0	0	0	0	0	0	0	0	0
XLOC_001049|PGSC0003DMT400003279	PGSC0003DMB000000004:2437346-2441868	TCONS_00001867	13.6687	12.4585	11.9422	4.499	11.0797	16.3989	14.3864	8.853	0	0	0	0	0	0	0	0	0	10.1124	17.6967	0	0	0	0	0	0	0
XLOC_001050|PGSC0003DMT400003278	PGSC0003DMB000000004:2452279-2454657	TCONS_00001868	11.3872	16.6064	20.2088	15.5524	18.5205	19.0542	15.1754	8.14417	0	0	0	0	0	0	0	0	0	17.5511	16.849	23.0471	0	0	10.7872	0	0	0
XLOC_001052|PGSC0003DMT400003274	PGSC0003DMB000000004:2495952-2497357	TCONS_00001870	0	0	0	0	0	0	0	0	0	0	0	0	0	0	0	0	0	0	0	0	0	0	23.5048	0	0	0
XLOC_001053|PGSC0003DMT400003273	PGSC0003DMB000000004:2541403-2545003	TCONS_00001872	105.343	129.091	117.07	80.9183	123.586	85.6251	111.077	89.9076	84.1125	98.6244	89.636	175.962	115.75	132.472	153.153	95.9274	102.234	88.5295	89.7111	89.4054	48.9234	102.416	139.672	94.0641	140.9	134.887
XLOC_001054|PGSC0003DMT400096430	PGSC0003DMB000000004:2547868-2556775	TCONS_00001873	11.358	4.56579	11.3691	2.49132	0	0	6.91804	0	0	0	0	0	0	0	0	0	0	0	0	0	0	0	0	0	0	0
XLOC_001056|PGSC0003DMT400003268,PGSC0003DMT400003269,PGSC0003DMT400003270	PGSC0003DMB000000004:2557506-2561996	TCONS_00001876	10.1213	6.81802	14.4034	4.79245	7.33122	4.46366	0	0	0	0	0	0	0	0	0	0	0	0	0	0	0	0	0	0	0	21.8414
XLOC_001057|PGSC0003DMT400003265,PGSC0003DMT400003267	PGSC0003DMB000000004:2563298-2566737	TCONS_00001879	133.122	193.728	210.237	115.823	120.192	189.297	146.731	125.091	125.998	89.8353	101.72	238.106	172.281	224.448	89.5222	117.521	108.718	96.5552	100.608	144.218	99.0457	122.157	181.526	132.864	184.178	179.163
XLOC_001059|PGSC0003DMT400003263	PGSC0003DMB000000004:2588523-2589996	TCONS_00001882	13.9536	13.851	12.9083	8.12952	14.1662	20.7784	16.7849	8.20981	0	0	0	0	0	0	0	0	0	9.71594	32.7913	32.9959	0	0	15.1066	15.0407	0	0
XLOC_001061|PGSC0003DMT400003262	PGSC0003DMB000000004:2603361-2607340	TCONS_00001885	103.719	100.437	102.882	51.7829	56.0194	70.2485	49.042	63.059	70.2137	46.2531	90.4119	71.934	56.5629	80.2276	52.837	66.5149	38.3142	85.9451	74.5897	96.9417	35.2446	40.9643	95.9877	70.1581	51.3312	68.9688
XLOC_001063|PGSC0003DMT400001376,PGSC0003DMT400001377	PGSC0003DMB000000004:2638084-2639182	TCONS_00001887	132.924	35.241	99.4398	29.8603	7.1207	18.6145	75.4935	56.7429	12.1089	1363.17	27.9438	0	0	0	97.809	3.26342	11.8433	25.4199	21.1832	35.9697	0	0	0	144.287	0	0
XLOC_001064|PGSC0003DMT400001375	PGSC0003DMB000000004:2647150-2648575	TCONS_00001889	15.3695	15.4762	0	0	0	0	0	0	0	0	0	0	0	0	0	0	0	0	0	21.453	0	0	0	0	0	0
XLOC_001065|PGSC0003DMT400001373	PGSC0003DMB000000004:2651525-2654741	TCONS_00001890	0	0	8.98916	6.35803	0	0	3.27236	0	0	0	0	0	0	0	0	0	0	0	0	0	0	0	0	0	8.19046	0
XLOC_001067|PGSC0003DMT400001367	PGSC0003DMB000000004:2667274-2670542	TCONS_00001895	0	0	0	6.4184	9.75968	4.3216	3.39203	0	0	0	0	0	0	0	0	0	0	0	0	0	0	0	0	0	0	0
XLOC_001068|-	PGSC0003DMB000000004:2670878-2685758	TCONS_00001909	92.4691	103.104	91.0516	69.1346	61.0422	71.2062	79.7478	107.368	63.2356	78.0017	77.4072	123.774	55.5225	100.138	170.972	102.213	108.862	50.293	57.9932	105.008	39.9649	32.3058	43.2985	43.583	175.871	119.411
XLOC_001071|PGSC0003DMT400001350	PGSC0003DMB000000004:2725529-2750607	TCONS_00001917	0	0	0	1.23044	0	0	0	0	0	0	0	0	0	0	0	0	0	0	0	0	0	0	17.2586	0	0	0
XLOC_001072|PGSC0003DMT400001350	PGSC0003DMB000000004:2725529-2750607	TCONS_00001919	0	0	0	4.06357	1.1285	22.9243	66.0043	0.856729	0	0	0	0	0	0	0	0	0	0	0	0	0	0	3.57742	0	6.69578	0
XLOC_001074|PGSC0003DMT400001332,PGSC0003DMT400001334	PGSC0003DMB000000004:2767014-2771465	TCONS_00001923	0	0	0	0	0	0	0	0	0	0	0	0	0	0	0	0	0	0	0	0	0	0	0	0	0	0
XLOC_001075|PGSC0003DMT400001329,PGSC0003DMT400001330,PGSC0003DMT400001331	PGSC0003DMB000000004:2772536-2778737	TCONS_00001926	0	0	0	0	0	0	0	0	0	0	0	0	0	0	0	0	0	0	0	0	0	0	0	0	0	0
XLOC_001079|PGSC0003DMT400001325	PGSC0003DMB000000004:2806460-2810862	TCONS_00001930	0	0	12.7499	6.26012	12.9476	4.4542	4.87028	9.23951	0	0	0	0	0	0	0	0	0	0	0	0	0	0	0	5.14252	0	0
XLOC_001080|PGSC0003DMT400001322,PGSC0003DMT400001323,PGSC0003DMT400001324	PGSC0003DMB000000004:2814436-2818160	TCONS_00001933	13.5719	21.6984	19.9746	15.8622	23.1903	36.6348	7.17037	0	14.4186	18.0701	0	0	0	53.5157	6.19079	22.7454	0	43.4502	67.3601	63.6767	17.6259	31.8238	40.0311	3.87906	23.4796	0
XLOC_001082|PGSC0003DMT400001303	PGSC0003DMB000000004:2856545-2865751	TCONS_00001938	484.411	342.558	791.451	168.992	216.575	369.681	418.768	199.843	248.669	203.862	167.587	134.238	395.367	1307.86	174.956	325.904	209.75	121.931	200.098	189.049	367.614	288.031	558.161	145.784	279.248	325.797
XLOC_001083|PGSC0003DMT400001409	PGSC0003DMB000000004:2886653-2890355	TCONS_00001939	0	0	9.81055	6.09132	9.59205	7.35999	10.3244	0	3.63009	24.1168	0	0	0	0	19.9841	9.51624	5.16072	0	0	0	0	0	0	0	0	0
XLOC_001086|PGSC0003DMT400001298	PGSC0003DMB000000004:2915965-2919976	TCONS_00001943	19.3593	9.81663	7.77301	11.0691	0	0	2.35441	0	0	0	0	0	0	0	0	0	0	0	0	0	0	0	13.6036	0	0	6.94595
XLOC_001088|PGSC0003DMT400001296	PGSC0003DMB000000004:2933494-2934736	TCONS_00001945	33.1558	42.2413	24.457	30.2688	13.2297	24.1418	11.9611	13.0956	15.0546	38.9977	49.2236	0	0	0	0	0	0	46.2701	58.2108	55.758	23.6223	7.87411	0	2.31058	0	0
XLOC_001089|PGSC0003DMT400001289,PGSC0003DMT400001290,PGSC0003DMT400001291,PGSC0003DMT400001292,PGSC0003DMT400001293,PGSC0003DMT400001295	PGSC0003DMB000000004:2937135-2946184	TCONS_00001948	12.1121	12.6907	14.2992	0	0	0	0.269635	0	0	0	0	0	0	0	0	0	0	25.9922	17.6893	24.5258	0	0	0	0	0	0
XLOC_001090|PGSC0003DMT400001286,PGSC0003DMT400001287,PGSC0003DMT400001288	PGSC0003DMB000000004:2961110-2963371	TCONS_00001955	4.89459	15.6868	0	4.78801	0	0	0	0	0	0	0	0	0	0	0	0	0	10.8634	18.1056	0	0	0	0	0	0	0
XLOC_001091|PGSC0003DMT400001284,PGSC0003DMT400001285	PGSC0003DMB000000004:2992502-2996327	TCONS_00001957	20.6902	20.1061	23.3157	12.1795	10.8736	9.76159	7.2388	12.5208	0	0	0	0	0	0	0	0	0	15.6145	10.2604	0	0	0	13.9963	0	23.5128	28.4775
XLOC_001092|PGSC0003DMT400001283	PGSC0003DMB000000004:3004616-3005549	TCONS_00001958	8.72489	12.7238	15.2457	9.6082	14.4545	13.994	5.62168	0	0	0	0	0	0	0	0	0	0	0	0	0	0	0	0	3.33079	0	0
XLOC_001093|PGSC0003DMT400001282	PGSC0003DMB000000004:3008412-3009755	TCONS_00001959	15.5881	25.7891	15.0211	22.3784	12.0628	17.6979	12.7434	17.5698	0	0	0	0	0	0	0	0	0	0	0	0	0	0	0	0	0	0
XLOC_001094|PGSC0003DMT400001279,PGSC0003DMT400001280,PGSC0003DMT400001281	PGSC0003DMB000000004:3010705-3016617	TCONS_00001960	24.3423	15.6364	18.8541	21.3769	8.6009	12.7694	10.067	19.8867	14.2398	17.3377	0	0	0	0	38.8348	21.4019	0	26.7497	17.7612	22.1722	12.5683	25.7582	32.6984	26.5064	0	23.7626
XLOC_001097|PGSC0003DMT400001270,PGSC0003DMT400001271	PGSC0003DMB000000004:3081986-3086011	TCONS_00001968	30.6685	23.8855	25.3195	25.9583	20.4661	31.5307	32.13	29.6612	25.8993	4.86978	0	0	0	27.1858	18.8316	18.9781	0	16.8937	16.8921	23.6443	20.5646	17.5479	19.0168	16.0921	21.3539	24.3068
XLOC_001099|PGSC0003DMT400001262,PGSC0003DMT400001265,PGSC0003DMT400001266	PGSC0003DMB000000004:3088995-3094786	TCONS_00001971	18.8955	21.9076	35.2945	28.9959	34.346	20.5818	26.4196	16.4195	21.2937	13.0734	0	27.5421	47.9625	0	10.1109	19.9466	0	0	0	16.313	15.486	18.771	24.9134	0	15.9759	22.5795
XLOC_001101|PGSC0003DMT400001259,PGSC0003DMT400001260,PGSC0003DMT400001261	PGSC0003DMB000000004:3120494-3123431	TCONS_00001978	0	0	0	2.70312	0	0	0	0	0	0	0	0	0	0	0	0	0	0	0	0	0	0	0	0	0	0
XLOC_001102|PGSC0003DMT400001253,PGSC0003DMT400001254,PGSC0003DMT400001255,PGSC0003DMT400001256,PGSC0003DMT400001257,PGSC0003DMT400001258	PGSC0003DMB000000004:3123954-3129434	TCONS_00001981	0	0	0	0	0	0	0	0	0	0	0	0	0	0	0	0	0	0	0	0	0	0	0	0	0	0
XLOC_001105|PGSC0003DMT400001248,PGSC0003DMT400001249	PGSC0003DMB000000004:3137769-3140588	TCONS_00001987	25.3911	28.7234	16.1161	29.1591	19.0591	30.2565	19.7592	25.3587	7.9895	19.8185	0	47.4574	65.0543	0	22.2078	19.0727	29.256	12.309	24.2608	10.6077	0	0	35.7972	57.1823	58.2649	54.5757
XLOC_001106|PGSC0003DMT400032868,PGSC0003DMT400032869,PGSC0003DMT400032870,PGSC0003DMT400032871	PGSC0003DMB000000004:3202206-3213207	TCONS_00001993	12.1451	10.6937	0	5.4964	0	0	3.1665	0	0	0	0	0	0	0	0	0	0	18.4679	18.5113	16.5219	0	0	0	23.7805	21.7554	21.4073
XLOC_001108|PGSC0003DMT400032875,PGSC0003DMT400032877	PGSC0003DMB000000004:3224516-3226107	TCONS_00001996	42.5636	54.0512	36.2877	11.7437	15.9355	16.8006	22.2572	14.6722	15.2637	34.8262	0	0	0	38.8384	19.2391	8.24224	1.86281	39.9879	67.844	42.2495	42.1913	21.2948	17.5553	4.12658	20.9377	3.95699
XLOC_001109|PGSC0003DMT400032878,PGSC0003DMT400032879	PGSC0003DMB000000004:3232408-3237818	TCONS_00001998	0	0	0	3.14132	0	0	0	0	0	0	0	0	0	0	0	0	0	0	0	0	0	0	0	0	0	0
XLOC_001110|PGSC0003DMT400032880	PGSC0003DMB000000004:3243727-3261648	TCONS_00002010	44.7039	88.2924	88.8552	29.1561	26.2889	20.5885	10.5806	11.3102	72.4277	14.6112	0	123.57	38.3152	47.0043	53.2401	68.4576	56.0912	34.529	37.0584	41.8974	46.0397	94.6404	312.172	40.5264	213.36	210.464
XLOC_001112|PGSC0003DMT400032888	PGSC0003DMB000000004:3287220-3289131	TCONS_00002014	0	0	12.3206	0	0	0	0	0	0	0	0	0	0	0	0	0	0	0	0	0	0	0	0	0	0	0
XLOC_001115|PGSC0003DMT400032895,PGSC0003DMT400032896	PGSC0003DMB000000004:3353576-3356679	TCONS_00002021	24.6223	34.5762	28.7646	4.19779	7.49182	6.16427	7.37192	0	10.1096	25.8178	68.2928	0	0	0	0	0	0	37.4776	49.3353	52.3862	0	0	0	3.05243	0	1.46408
XLOC_001116|PGSC0003DMT400032897	PGSC0003DMB000000004:3370303-3373265	TCONS_00002022	11.596	2.41584	0	3.95508	11.59	8.49112	0	0	0	0	0	0	0	0	0	0	0	0	0	0	0	0	0	0	0	0
XLOC_001117|PGSC0003DMT400032901	PGSC0003DMB000000004:3376948-3387016	TCONS_00002025	0	0	0	4.44033	0	0	5.54505	0	0	0	0	0	0	0	0	0	0	0	0	0	0	0	0	0	0	0
XLOC_001119|PGSC0003DMT400032908,PGSC0003DMT400032909	PGSC0003DMB000000004:3426370-3431335	TCONS_00002028	332.586	61.1166	107.496	240.862	45.7209	90.7183	146.367	131.133	55.1667	89.3126	81.8888	118.426	60.1279	50.0659	239.141	69.5734	90.0585	38.6429	35.0265	28.2204	38.4889	38.538	30.5262	225.197	71.4627	59.4221
XLOC_001121|PGSC0003DMT400032910	PGSC0003DMB000000004:3455093-3457175	TCONS_00002030	0	0	0	3.22669	7.0674	10.7132	0	0	0	0	0	0	0	0	0	0	0	0	0	0	44.2039	19.4229	0	0	0	0
XLOC_001123|PGSC0003DMT400032913,PGSC0003DMT400032914	PGSC0003DMB000000004:3494622-3501841	TCONS_00002033	9.56801	18.9924	16.314	9.15588	26.1917	9.54758	15.4431	0	9.82693	33.5532	0	0	0	0	0	0	0	18.3277	12.1429	27.7179	35.8773	16.7214	26.967	1.36842	16.8109	0
XLOC_001125|PGSC0003DMT400032920	PGSC0003DMB000000004:3518483-3522555	TCONS_00002036	0	0	0	0	0	0	0	0	0	0	0	0	0	0	0	0	0	0	0	0	0	0	0	0	0	0
XLOC_001128|PGSC0003DMT400032928,PGSC0003DMT400032929	PGSC0003DMB000000004:3540452-3542984	TCONS_00002042	23.561	8.06435	15.9704	14.5854	15.6866	18.0387	6.93508	10.7663	19.5777	20.7842	0	0	0	0	19.1363	14.5799	0	16.9703	22.4801	0	22.3818	8.70404	21.7297	0	24.9007	15.7444
XLOC_001131|PGSC0003DMT400052121,PGSC0003DMT400052123,PGSC0003DMT400052125,PGSC0003DMT400052126,PGSC0003DMT400052131	PGSC0003DMB000000004:3559425-3572018	TCONS_00002049	11.9726	8.42504	0	5.98929	0	0	0	0	0	0	0	37.9274	0	0	0	0	0	0	0	21.2404	28.0645	5.23398	0	0	0	57.3943
XLOC_001132|PGSC0003DMT400052118,PGSC0003DMT400052119,PGSC0003DMT400052120	PGSC0003DMB000000004:3573032-3577023	TCONS_00002053	8.13379	14.9467	10.6659	6.26341	11.9967	8.76548	5.95828	8.71395	0	0	0	0	0	0	0	0	0	13.2626	20.5187	19.1134	0	0	18.5015	0	13.6559	0
XLOC_001133|PGSC0003DMT400052114,PGSC0003DMT400052115,PGSC0003DMT400052116	PGSC0003DMB000000004:3577354-3584680	TCONS_00002056	21.0404	17.2832	20.1481	23.573	33.2121	22.6897	6.39672	11.7126	32.4197	23.4835	79.0794	0	0	0	21.6174	14.9453	11.3942	96.8594	54.2555	60.0294	26.1119	18.7731	23.0382	11.8287	28.2399	20.4041
XLOC_001134|PGSC0003DMT400052109	PGSC0003DMB000000004:3585816-3592014	TCONS_00002061	0	0	9.81053	4.07247	0	0	3.54235	0	0	0	0	0	0	0	0	0	0	0	0	0	0	0	12.2555	0	0	0
XLOC_001135|PGSC0003DMT400052107,PGSC0003DMT400052108	PGSC0003DMB000000004:3650943-3660108	TCONS_00002066	28.8763	29.2114	49.4025	35.2703	36.9012	48.3614	55.2138	40.4094	29.666	50.5378	0	42.9127	63.0011	39.4375	140.132	61.9719	69.5339	29.9128	32.7347	32.0993	17.2016	20.9434	30.9198	101.978	39.2685	57.9991
XLOC_001137|PGSC0003DMT400052104	PGSC0003DMB000000004:3678345-3684178	TCONS_00002070	175.188	184.782	170.396	146.832	156.296	162.936	122.643	121.666	136.543	92.5503	145.508	145.492	175.407	176.24	92.945	84.1167	66.6143	133.574	109.059	123.455	108.696	91.3398	145.246	117.577	96.3723	101.876
XLOC_001138|PGSC0003DMT400052100,PGSC0003DMT400052101	PGSC0003DMB000000004:3689341-3694283	TCONS_00002074	27.4429	22.4523	37.3088	17.0015	24.5521	36.142	16.9677	12.3709	23.3791	18.9539	0	32.8391	38.2121	35.9332	16.762	39.7246	0	34.1549	30.0819	22.5447	12.308	26.4742	21.3085	26.2024	29.3422	38.2822
XLOC_001139|PGSC0003DMT400052094,PGSC0003DMT400052096,PGSC0003DMT400052097,PGSC0003DMT400052098	PGSC0003DMB000000004:3694950-3701275	TCONS_00002079	0	0	0	3.95889	0	0	0	0	0	0	0	0	0	0	0	0	0	0	0	0	0	0	0	0	0	0
XLOC_001140|PGSC0003DMT400052089,PGSC0003DMT400052090,PGSC0003DMT400052091,PGSC0003DMT400052092,PGSC0003DMT400052093	PGSC0003DMB000000004:3702689-3706163	TCONS_00002087	0	0	0	0	0	0	0	0	0	0	0	0	0	0	0	0	0	0	0	0	0	0	0	0	0	0
XLOC_001142|PGSC0003DMT400052082,PGSC0003DMT400052083,PGSC0003DMT400052084,PGSC0003DMT400052085	PGSC0003DMB000000004:3720709-3723968	TCONS_00002089	0	0	0	0	0	0	0	0	0	0	0	0	0	0	0	0	0	0	0	0	0	0	0	0	0	0
XLOC_001144|PGSC0003DMT400052081	PGSC0003DMB000000004:3743037-3750712	TCONS_00002094	0	0	5.9412	0	0	0	0.858991	0	0	0	0	0	0	0	0	0	0	0	0	18.9835	0	0	0	0	0	0
XLOC_001147|PGSC0003DMT400052072,PGSC0003DMT400052074	PGSC0003DMB000000004:3789948-3793310	TCONS_00002097	0	0	0	3.32355	7.09818	2.01999	0	0	0	0	0	0	0	0	0	0	0	0	0	0	0	0	19.4652	0	0	0
XLOC_001148|-	PGSC0003DMB000000004:3799842-3817801	TCONS_00002105	34.9357	31.7099	26.8454	31.0941	28.1147	22.2155	25.6198	30.0549	22.9768	49.7687	0	38.8621	39.5551	30.1936	31.3989	27.8731	24.3255	30.1638	19.6676	32.3047	20.6047	27.3441	31.5944	44.4237	24.0598	34.7359
XLOC_001150|PGSC0003DMT400052064	PGSC0003DMB000000004:3839689-3847953	TCONS_00002109	151.284	116.432	115.123	67.5185	49.0406	65.6284	42.0849	34.464	62.2192	51.2331	62.82	68.3491	61.026	77.7397	55.8848	70.7992	68.1291	75.0736	65.5315	74.8373	51.2303	40.2668	86.6109	34.6917	126.822	111.44
XLOC_001151|PGSC0003DMT400052063	PGSC0003DMB000000004:3848652-3853919	TCONS_00002113	105.098	105.981	103.905	67.3327	64.7641	59.2938	62.0774	59.383	76.7827	80.8822	89.4515	134.221	32.1378	76.6074	53.1577	49.6465	39.0571	87.629	89.6267	100.748	53.9185	59.4484	88.3267	83.0749	63.372	59.5196
XLOC_001152|PGSC0003DMT400052062	PGSC0003DMB000000004:3870042-3873801	TCONS_00002118	22.9515	24.8493	25.4013	6.39628	8.02606	11.3165	8.84595	9.11391	0	0	0	0	0	0	0	0	13.3624	30.8852	36.7682	28.303	0	0	0	0	24.1694	24.9146
XLOC_001153|PGSC0003DMT400052060	PGSC0003DMB000000004:3877237-3880488	TCONS_00002119	0	0	0	2.53628	0	0	7.06258	1.87149	0	0	0	0	0	0	0	0	0	0	0	0	0	0	0	0	0	0
XLOC_001154|-	PGSC0003DMB000000004:3905079-3905590	TCONS_00002120	33.8606	34.3396	36.0027	10.275	16.9643	19.3416	6.38715	7.59064	0	0	0	0	0	0	0	0	0	0	0	49.0823	28.5919	6.35375	15.8623	0	0	8.04516
XLOC_001155|PGSC0003DMT400052059	PGSC0003DMB000000004:3915493-3916199	TCONS_00002121	0	0	0	0	0	0	0	0	0	0	0	0	0	0	0	0	0	0	0	0	0	0	0	0	0	0
XLOC_001158|PGSC0003DMT400052057	PGSC0003DMB000000004:3937020-3938886	TCONS_00002124	21.5583	0	32.0909	15.8178	12.0529	27.2643	296.603	33.7349	2.6204	25.3567	0	8.45698	324.184	0	60.7001	91.1613	133.843	0	0	0	0	0	18.9359	68.1073	48.6061	103.724
XLOC_001159|PGSC0003DMT400052055	PGSC0003DMB000000004:3945187-3950351	TCONS_00002125	0	0	0	0	0	0	0	0	0	27.4312	0	0	0	0	0	0	0	0	0	0	0	0	0	0	0	0
XLOC_001160|PGSC0003DMT400052052,PGSC0003DMT400052053,PGSC0003DMT400052054	PGSC0003DMB000000004:3987724-3996552	TCONS_00002129	27.4304	24.6633	25.8841	11.5876	9.6975	10.8756	4.74678	0	0	0	0	0	0	0	0	0	0	0	0	0	0	0	12.7325	0	22.1625	9.34534
XLOC_001161|PGSC0003DMT400052050,PGSC0003DMT400052051	PGSC0003DMB000000004:3999410-4003751	TCONS_00002132	93.068	64.7831	98.0038	57.6938	98.7005	74.5656	124.056	98.1973	42.5215	193.338	128.49	156.677	42.8339	90.6805	277.949	86.1509	91.3993	44.3955	41.2919	42.2988	29.7271	44.0186	103.833	85.1693	87.9611	131.223
XLOC_001162|PGSC0003DMT400052044,PGSC0003DMT400052045,PGSC0003DMT400052046,PGSC0003DMT400052047	PGSC0003DMB000000004:4005922-4014524	TCONS_00002135	12.5084	9.15425	23.8377	14.3769	12.3866	20.0973	18.707	17.6892	0	0	0	15.707	48.4987	0	26.1274	12.512	0	0	0	20.3971	0	0	11.8088	22.9752	29.7844	24.0119
XLOC_001164|PGSC0003DMT400052038,PGSC0003DMT400052039,PGSC0003DMT400052040,PGSC0003DMT400052041,PGSC0003DMT400052042	PGSC0003DMB000000004:4059534-4068178	TCONS_00002147	22.7783	19.0795	52.1421	62.5237	54.9749	55.6998	44.9907	64.9457	35.6571	28.5789	0	44.2653	78.4051	52.025	34.8647	45.5499	38.4077	18.5259	18.591	0	24.0753	45.5582	47.3896	80.4262	36.1918	58.5599
XLOC_001165|PGSC0003DMT400052036,PGSC0003DMT400052037	PGSC0003DMB000000004:4070415-4073873	TCONS_00002152	146.206	132.498	116.629	82.0282	105.174	125.379	60.8611	45.8944	82.1793	94.2131	107.197	77.2076	70.0458	165.168	46.4454	88.1458	130.655	72.7776	85.6434	135.387	101.202	89.5616	121.905	24.9941	135.009	175.762
XLOC_001166|PGSC0003DMT400052034,PGSC0003DMT400052035	PGSC0003DMB000000004:4085449-4086780	TCONS_00002156	44.8182	40.3292	34.9869	27.8902	25.4574	37.336	35.2109	32.701	30.5097	48.6229	0	0	0	54.3259	22.4565	29.9296	27.3003	25.6055	22.4709	26.7333	32.3241	25.2149	36.3746	19.0776	40.1743	29.6365
XLOC_001167|PGSC0003DMT400052032	PGSC0003DMB000000004:4094902-4097839	TCONS_00002158	221.665	147.344	199.269	171.823	182.748	296.364	118.96	112.764	157.573	81.2846	178.97	198.698	67.3122	293.106	37.6037	134.761	91.449	127.731	154.257	144.484	193.643	184.536	195.802	138.836	171.313	127.5
XLOC_001169|PGSC0003DMT400052027,PGSC0003DMT400052028,PGSC0003DMT400052029	PGSC0003DMB000000004:4111198-4113987	TCONS_00002163	0	0	5.40399	3.60973	5.10112	6.93738	0	0	0	0	0	0	0	0	0	0	0	0	0	0	0	0	0	0	0	0
XLOC_001170|PGSC0003DMT400052024,PGSC0003DMT400052026	PGSC0003DMB000000004:4115094-4129116	TCONS_00002165	53.2127	72.5055	66.4416	13.2683	14.1628	15.6808	8.81586	12.2705	32.3268	21.9554	30.4838	14.035	38.4612	28.8123	4.04274	21.6586	0	37.2293	26.8903	25.3669	20.5722	15.1089	47.9397	11.2739	29.2647	21.622
XLOC_001171|-	PGSC0003DMB000000004:4129656-4147088	TCONS_00002171	35.0814	36.3956	61.675	33.0351	32.2278	73.3656	34.4534	28.6537	25.9199	41.7494	0	55.1593	82.9641	94.8207	76.328	77.4691	56.1648	51.6645	35.7233	14.1922	36.9063	32.7782	30.1577	51.0174	61.7921	37.2231
XLOC_001175|PGSC0003DMT400052010,PGSC0003DMT400052011,PGSC0003DMT400052012,PGSC0003DMT400052013,PGSC0003DMT400052014	PGSC0003DMB000000004:4291975-4295982	TCONS_00002177	0	0	0	0	0	0	0	0	0	0	0	0	0	0	0	0	0	0	0	0	0	0	1.20299	0	0	0
XLOC_001177|-	PGSC0003DMB000000004:4331229-4406807	TCONS_00002194	15.1058	21.8534	15.9147	17.0799	19.2614	19.1292	13.2183	15.3613	0	0	0	0	0	0	0	0	0	18.6414	21.5699	0	5.30835	23.2307	27.0483	42.9809	38.9172	41.1622
XLOC_001181|-	PGSC0003DMB000000004:533261-533955	TCONS_00002199	0	0	0	17.44	89.9564	23.0657	15.4354	0	0	0	0	64.0652	0	0	0	0	0	0	0	0	0	0	0	40.466	0	0
XLOC_001182|-	PGSC0003DMB000000004:983725-984670	TCONS_00002200	0	0	0	3.63668	0	0	0	0	0	0	0	0	0	0	0	0	0	0	0	0	0	0	0	0	0	0
XLOC_001183|-	PGSC0003DMB000000004:1028702-1044202	TCONS_00002201	0	0	0	0.835928	0	0	0	0	0	0	0	0	0	0	0	0	0	0	0	0	0	0	0	0	0	0
XLOC_001184|-	PGSC0003DMB000000004:1028702-1044202	TCONS_00002202	0	0	0	5.11691	0	0	0	0	0	0	0	0	0	0	0	0	0	0	0	0	0	0	0	0	0	0
XLOC_001185|-	PGSC0003DMB000000004:1299729-1300113	TCONS_00002203	0	0	0	11.3332	22.7585	2.12028	0	0	0	0	0	0	0	0	0	0	0	0	0	0	0	0	0	0	0	0
XLOC_001186|-	PGSC0003DMB000000004:1873133-1900868	TCONS_00002204	0	0	0	0	0	0	0	0	0	0	0	0	0	0	0	0	0	0	0	0	0	0	0	0	0	0
XLOC_001188|-	PGSC0003DMB000000004:3906917-3907318	TCONS_00002206	0	0	0	0	0	0	0	0	0	0	0	0	0	15.6336	0	0	0	0	0	0	0	0	0	0	0	0
XLOC_001195|PGSC0003DMT400040392	PGSC0003DMB000000005:417397-419857	TCONS_00002213	16.1564	6.4914	10.5868	11.2779	3.47579	11.2486	7.92434	0	0	0	0	0	0	0	0	0	0	0	0	0	0	0	0	0	0	0
XLOC_001197|PGSC0003DMT400040397,PGSC0003DMT400040399	PGSC0003DMB000000005:485133-487113	TCONS_00002216	7.90058	12.7343	13.11	3.12076	0	0	10.7106	4.09268	0	0	0	0	0	30.5329	0	0	0	0	0	0	0	0	15.7666	0	0	0
XLOC_001198|PGSC0003DMT400040401,PGSC0003DMT400040403	PGSC0003DMB000000005:524885-570359	TCONS_00002220	0	0	0	22.6664	10.9414	10.1682	13.5893	7.1022	0	0	0	0	0	0	0	0	7.83107	0	0	0	0	0	34.8653	0	0	0
XLOC_001200|PGSC0003DMT400040406,PGSC0003DMT400040407,PGSC0003DMT400040408,PGSC0003DMT400040409,PGSC0003DMT400040410,PGSC0003DMT400040411	PGSC0003DMB000000005:680088-683505	TCONS_00002224	38.6765	52.5008	38.9266	31.3567	44.3313	24.5618	44.8327	35.9777	46.0578	33.699	54.013	35.4898	112.986	62.9816	104.262	45.8788	18.6812	67.5951	55.5349	62.5231	39.6342	21.6244	44.5594	57.1595	43.4828	21.3833
XLOC_001203|-	PGSC0003DMB000000005:861509-873491	TCONS_00002233	26.4738	32.8992	37.6231	33.3316	35.2366	28.3845	33.6554	35.6469	26.7043	19.497	0	47.7487	32.5363	0	23.2612	37.8174	0	32.4436	30.3897	33.8303	30.7441	38.8816	31.8451	149.081	47.7218	60.0972
XLOC_001215|PGSC0003DMT400021811,PGSC0003DMT400021812	PGSC0003DMB000000005:1795008-1818806	TCONS_00002255	5.987	10.4498	9.56802	5.8434	12.6435	6.65864	6.32942	7.44353	0	0	0	0	0	0	0	0	0	18.9427	10.8491	0	0	0	25.5637	0	26.4927	20.1365
XLOC_001216|PGSC0003DMT400021824	PGSC0003DMB000000005:1837030-1839368	TCONS_00002257	57.2341	141.823	130.655	57.0388	157.556	71.6324	56.3465	68.5934	115.97	152.48	370.185	111.449	281.327	151.536	44.8054	55.4733	117.326	238.406	394.364	466.668	85.594	65.2145	141.004	46.1329	146.922	165.15
XLOC_001223|-	PGSC0003DMB000000005:2002672-2015854	TCONS_00002264	8.94998	15.8719	14.865	9.31458	11.4524	10.0353	8.82826	11.0533	0	0	0	0	0	0	0	0	0	0	0	0	0	0	0	0	0	16.633
XLOC_001227|-	PGSC0003DMB000000005:2388712-2410944	TCONS_00002272	16.3319	17.851	13.6082	7.76896	11.2558	6.53334	7.51288	0	0	0	0	0	0	0	0	0	0	0	0	0	0	0	0	0	0	9.3025
XLOC_001234|PGSC0003DMT400016953,PGSC0003DMT400016955	PGSC0003DMB000000005:2936698-2941927	TCONS_00002281	49.3023	57.3688	89.0773	27.1181	61.1242	32.7294	27.7877	20.6964	19.1577	13.7892	202.354	57.6386	90.5601	87.9035	9.31521	69.2567	0	63.1469	95.7321	87.6336	7.16322	67.0427	47.2808	13.3265	98.8526	76.6581
XLOC_001248|PGSC0003DMT400061209	PGSC0003DMB000000005:3796575-3802918	TCONS_00002297	16.608	11.7233	22.5465	18.8537	5.04411	10.6408	11.3956	11.4033	26.7806	8.23981	0	24.539	46.8934	0	0	0	0	31.569	25.8304	0	17.7463	28.8712	42.6802	25.1688	17.7692	74.5797
XLOC_001259|PGSC0003DMT400061199,PGSC0003DMT400061200	PGSC0003DMB000000005:4295686-4326866	TCONS_00002308	53.5922	17.0717	24.0621	23.2228	27.113	19.6132	12.2789	19.7376	17.1921	95.8789	57.7119	45.8414	26.5845	72.0703	18.164	44.1358	42.4686	43.7697	101.796	150.487	31.2683	22.0343	88.1267	4.07316	11.4584	60.2369
XLOC_001264|PGSC0003DMT400040425,PGSC0003DMT400040426,PGSC0003DMT400040427	PGSC0003DMB000000005:329782-335624	TCONS_00002318	0	0	0	2.74901	0	0	0	0	0	0	0	0	0	0	0	0	0	0	0	0	0	0	0	0	0	0
XLOC_001265|PGSC0003DMT400040429,PGSC0003DMT400040431,PGSC0003DMT400040432,PGSC0003DMT400040433,PGSC0003DMT400040434,PGSC0003DMT400040435,PGSC0003DMT400040436	PGSC0003DMB000000005:344440-392589	TCONS_00002326	10.2106	17.9421	16.9398	6.17167	2.22508	11.5665	5.75685	12.637	0	0	0	0	0	0	0	0	24.3655	0	0	0	0	0	6.80117	0	13.0122	0
XLOC_001267|PGSC0003DMT400040443,PGSC0003DMT400040444	PGSC0003DMB000000005:424099-429693	TCONS_00002333	10.8849	15.5903	12.0938	15.2074	13.5201	18.4358	18.9447	22.0926	0	0	0	0	0	0	19.6961	19.0266	0	17.6997	18.234	26.1348	9.59841	19.3973	14.4969	24.9322	24.8285	0
XLOC_001269|PGSC0003DMT400088094	PGSC0003DMB000000005:524885-570359	TCONS_00002336	0	0	0	4.61325	0	0	0	0	0	0	0	0	0	0	0	0	0	0	0	0	0	0	0	0	0	0
XLOC_001270|PGSC0003DMT400040447,PGSC0003DMT400040448	PGSC0003DMB000000005:524885-570359	TCONS_00002338	0	0	0	0	10.6391	2.35261	0	0	0	0	0	0	0	0	0	0	0	0	0	0	0	0	0	0	0	0
XLOC_001272|PGSC0003DMT400040451	PGSC0003DMB000000005:644741-645507	TCONS_00002340	0	0	0	0	0	0	0	0	0	0	0	0	0	0	0	0	0	0	0	0	0	0	0	0	0	0
XLOC_001274|-	PGSC0003DMB000000005:861509-873491	TCONS_00002342	3.16212	9.23811	0	0	12.0424	4.10308	0	0	0	19.8308	0	0	0	0	0	0	0	0	16.7898	0	10.7658	35.0328	24.357	47.9876	24.1131	26.8839
XLOC_001280|PGSC0003DMT400062300	PGSC0003DMB000000005:1181726-1193434	TCONS_00002349	0	0	0	4.87447	0	0	0	8.3962	0	0	0	0	0	0	0	0	0	0	0	0	0	0	0	0	0	0
XLOC_001283|PGSC0003DMT400062283	PGSC0003DMB000000005:1511917-1517632	TCONS_00002352	4.47387	14.5189	24.2602	8.35737	16.2661	12.11	10.1872	8.97076	0	0	0	0	0	37.4535	5.81389	22.1481	0	0	0	0	0	0	25.1499	0	21.4348	30.2949
XLOC_001291|PGSC0003DMT400021830,PGSC0003DMT400021832,PGSC0003DMT400021833,PGSC0003DMT400021834,PGSC0003DMT400021835	PGSC0003DMB000000005:1840122-1845895	TCONS_00002361	0	0	0	6.20614	0	0	0	0	0	0	0	0	0	0	0	0	0	0	0	0	0	0	0	0	0	0
XLOC_001292|-	PGSC0003DMB000000005:1885095-1904516	TCONS_00002367	39.5649	39.3952	45.1274	40.2045	37.4838	44.1203	64.6517	59.3487	37.0018	45.1258	0	67.7267	18.813	43.6611	68.5539	50.4509	38.6257	13.8171	34.5426	0	15.1858	25.3096	31.5929	24.0631	26.3559	35.8928
XLOC_001303|PGSC0003DMT400072143	PGSC0003DMB000000005:2575320-2577847	TCONS_00002379	15.3025	27.6431	18.2866	15.2483	11.4247	14.5752	15.134	5.45065	0	0	0	0	0	0	0	0	0	25.4884	37.8881	29.6331	0	0	0	19.1937	0	6.13543
XLOC_001305|PGSC0003DMT400048942	PGSC0003DMB000000005:2745218-2761689	TCONS_00002384	6.82105	12.1104	14.6789	6.08104	6.97896	10.8117	3.40288	8.22823	0	0	0	0	0	0	0	0	0	0	0	0	0	0	0	0	27.1254	0
XLOC_001306|PGSC0003DMT400016945,PGSC0003DMT400016946,PGSC0003DMT400016950	PGSC0003DMB000000005:2909057-2916209	TCONS_00002390	12.0472	7.9377	9.517	5.78066	2.85594	11.3043	4.43733	0	8.99324	18.8639	38.4524	0	0	0	0	0	0	39.5701	74.0549	78.9399	0	0	0	3.83181	0	0
XLOC_001307|PGSC0003DMT400016939,PGSC0003DMT400016940	PGSC0003DMB000000005:2917343-2921153	TCONS_00002391	8.89282	13.0288	12.6256	7.68331	16.7361	12.8255	4.15882	0	8.31216	16.7121	0	0	0	0	0	0	0	38.5897	53.364	47.2856	0	0	18.1856	4.52655	0	0
XLOC_001309|PGSC0003DMT400089865	PGSC0003DMB000000005:2936698-2941927	TCONS_00002395	41.5149	54.733	22.0706	14.1665	5.68964	19.0825	15.5207	8.38244	30.8594	0	32.8713	0	0	0	0	34.2536	0	89.7067	99.674	90.2663	35.0552	23.3702	43.758	15.43	35.1004	0
XLOC_001317|PGSC0003DMT400003078	PGSC0003DMB000000005:3232152-3232741	TCONS_00002403	0	17.8748	14.9923	0	0	0	0	0	0	41.4618	0	0	0	0	0	0	0	0	0	0	0	0	0	0	0	0
XLOC_001322|-	PGSC0003DMB000000005:3356079-3404348	TCONS_00002414	11.9053	12.2604	13.9609	24.2154	24.0201	12.8636	23.3139	19.7727	11.8552	19.2253	0	0	0	0	34.6984	6.28136	0	0	0	0	18.2105	10.0081	0	31.5008	0	17.1715
XLOC_001323|PGSC0003DMT400061191,PGSC0003DMT400061192	PGSC0003DMB000000005:3432095-3437727	TCONS_00002416	22.5039	12.64	15.9372	9.33746	11.638	21.2206	11.274	8.82581	0	0	0	0	0	0	13.5818	19.4051	0	0	0	0	0	0	0	0	0	7.44791
XLOC_001325|PGSC0003DMT400061189,PGSC0003DMT400061190	PGSC0003DMB000000005:3539711-3549200	TCONS_00002420	20.7815	19.5428	27.6556	12.57	14.4171	12.6979	6.49017	11.8922	0	0	0	0	0	0	0	0	0	14.5157	16.5745	0	15.9535	9.04468	8.49035	0	12.7786	12.2961
XLOC_001327|PGSC0003DMT400061185,PGSC0003DMT400061186	PGSC0003DMB000000005:3784320-3793537	TCONS_00002425	12.1471	17.258	18.104	17.9039	21.099	8.94065	7.00864	9.13331	0	0	0	0	0	0	0	0	0	18.3332	15.4136	20.2374	0	0	14.4995	0	0	0
XLOC_001335|PGSC0003DMT400061200	PGSC0003DMB000000005:4295686-4326866	TCONS_00002434	8.27949	0	10.9033	0	0	0	0	0	0	0	0	0	0	15.804	17.5477	24.4246	23.4421	15.4613	0	0	0	0	0	0	2.81085	0
XLOC_001337|PGSC0003DMT400061182	PGSC0003DMB000000005:4372960-4374265	TCONS_00002436	41.6472	112.414	72.8947	109.052	271.373	82.2855	23.5914	21.4101	72.6722	35.1688	101.465	70.3771	0	18.7737	0	0	0	84.6082	109.222	132.348	154.193	84.7612	31.5161	11.907	54.1726	57.0878
XLOC_001338|-	PGSC0003DMB000000005:2578329-2578893	TCONS_00002437	0	0	0	7.34744	0	0	9.63749	0	0	0	0	0	0	0	0	0	0	0	0	0	0	0	0	0	0	0
XLOC_001339|-	PGSC0003DMB000000005:3803418-3803800	TCONS_00002438	0	0	0	0	0	0	0	0	0	0	0	0	0	0	0	0	0	0	0	0	0	0	0	78.1716	71.1306	44.975
XLOC_001340|-	PGSC0003DMB000000005:4330350-4330600	TCONS_00002439	342.892	341.422	437.502	86.7369	161.815	151.862	110.079	244.531	0	0	0	0	0	156.576	81.0175	192.899	188.298	269.43	134.715	203.333	315.861	157.93	197.138	208.545	579.824	199.972
XLOC_001341|-	PGSC0003DMB000000005:4330716-4331010	TCONS_00002440	0	0	39.9742	26.1488	10.7008	19.3418	9.19438	38.7655	0	0	0	0	0	0	0	0	0	67.6985	0	0	0	0	0	0	105.956	0
XLOC_001359|PGSC0003DMT400045580	PGSC0003DMB000000006:795115-809209	TCONS_00002458	0	0	10.9087	2.79306	0	0	0	0	0	0	0	0	0	0	0	0	0	0	0	0	0	0	8.57076	0	0	0
XLOC_001376|PGSC0003DMT400086978	PGSC0003DMB000000006:2686933-2690763	TCONS_00002480	0	0	0	2.96278	11.7046	7.81855	0	0	0	0	0	0	0	0	0	0	0	0	0	0	0	0	3.36074	0	0	0
XLOC_001382|PGSC0003DMT400028130	PGSC0003DMB000000006:3121879-3152768	TCONS_00002486	5.02212	10.9063	11.7394	8.69729	0	0	3.46882	8.98331	0	0	0	0	0	0	0	0	0	0	0	0	0	0	0	28.2457	21.8221	38.8514
XLOC_001383|-	PGSC0003DMB000000006:3154331-3157438	TCONS_00002488	19.1355	45.9058	18.3115	7.26734	6.73027	18.7194	13.0885	5.38014	0	0	0	0	0	48.0586	49.7341	11.8413	18.2278	0	0	0	0	24.2371	30.2542	0	32.3578	61.3783
XLOC_001389|-	PGSC0003DMB000000006:3464914-3487968	TCONS_00002496	8.37216	76.8389	96.3473	102.701	33.7089	50.2406	56.659	93.3303	37.9644	96.3168	64.7943	78.3765	31.8022	78.4315	56.2391	103.193	18.6051	35.4825	30.117	46.2561	55.6514	168.855	113.058	63.697	147.794	306.12
XLOC_001409|PGSC0003DMT400045580,PGSC0003DMT400045581,PGSC0003DMT400045582,PGSC0003DMT400045583,PGSC0003DMT400045584,PGSC0003DMT400045585	PGSC0003DMB000000006:795115-809209	TCONS_00002516	0	0	0	2.7368	0	0	0	0	0	0	0	0	0	0	0	0	0	0	0	0	0	0	0	0	0	0
XLOC_001410|PGSC0003DMT400045578,PGSC0003DMT400045579	PGSC0003DMB000000006:838967-848391	TCONS_00002525	120.769	78.3746	62.0307	57.7623	68.8203	100.768	59.2515	48.3221	65.8406	46.513	86.3635	78.1297	29.1749	96.9519	67.4493	65.7669	54.3702	63.6295	66.6699	54.4117	65.7802	38.3801	78.1538	27.6499	56.9697	49.6931
XLOC_001411|PGSC0003DMT400045575,PGSC0003DMT400045576,PGSC0003DMT400045577	PGSC0003DMB000000006:853520-859651	TCONS_00002528	0	0	0	9.78717	12.7552	9.20087	11.7971	13.0328	0	0	0	0	0	0	18.7516	13.4313	0	0	0	0	0	0	15.1053	22.9369	0	0
XLOC_001414|PGSC0003DMT400038904,PGSC0003DMT400038905	PGSC0003DMB000000006:1089677-1128848	TCONS_00002536	5.52189	11.9259	13.2802	3.71545	5.2507	7.71217	4.1258	0	0	0	0	0	0	0	0	0	0	23.8912	12.478	0	0	0	18.5575	0	0	0
XLOC_001418|-	PGSC0003DMB000000006:1735214-1748325	TCONS_00002543	36.6134	19.2059	24.1632	16.4765	10.7901	19.2316	11.7714	11.92	12.539	20.7898	0	0	0	0	0	0	0	0	0	10.2943	0	0	19.9613	0	0	24.6445
XLOC_001419|PGSC0003DMT400016437	PGSC0003DMB000000006:1798991-1816112	TCONS_00002545	35.7015	21.0577	40.6746	19.8747	26.7266	14.0097	10.5735	8.93832	17.6428	19.7591	0	0	0	28.5881	0	0	0	0	0	0	13.8404	19.0298	30.5749	30.5901	23.4439	14.2158
XLOC_001429|PGSC0003DMT400041012,PGSC0003DMT400041013,PGSC0003DMT400041014	PGSC0003DMB000000006:2666665-2670805	TCONS_00002559	0	0	0	11.5572	11.3047	8.85564	10.5928	0	0	0	0	0	0	0	0	0	0	0	0	0	0	0	0	0	0	0
XLOC_001430|PGSC0003DMT400086978	PGSC0003DMB000000006:2686933-2690763	TCONS_00002561	0	0	5.11154	2.91657	17.1657	4.41157	9.19989	10.0487	9.66129	18.8482	0	0	0	7.54608	0	0	0	0	0	0	0	0	0	0	0	0
XLOC_001448|PGSC0003DMT400090269	PGSC0003DMB000000006:3464914-3487968	TCONS_00002584	40.1919	31.5481	63.2655	33.9027	62.6589	45.3023	48.3736	44.9573	32.2622	45.3639	0	63.3669	42.0254	44.5724	66.8277	59.3471	49.1466	9.26009	34.3913	30.1214	19.2776	25.5386	44.352	26.4949	68.8284	52.8201
XLOC_001461|PGSC0003DMT400035565	PGSC0003DMB000000006:4121169-4130867	TCONS_00002599	9.07874	4.0792	8.50717	4.69688	0	0	0.996757	0	12.0223	21.7202	0	0	0	0	0	0	0	0	0	16.897	0	0	0	5.14761	0	0
XLOC_001483|-	PGSC0003DMB000000007:1268299-1298555	TCONS_00002621	40.7197	27.6365	30.9731	19.5196	14.7349	26.3022	16.3994	17.6386	19.8182	7.36836	0	0	0	32.4501	6.10571	23.2598	0	0	0	0	0	0	25.5869	0	0	26.792
XLOC_001484|PGSC0003DMT400067811	PGSC0003DMB000000007:1411610-1417509	TCONS_00002622	27.3797	19.784	31.6591	22.6737	8.22282	17.1617	25.4977	14.8784	0	0	0	0	0	19.3398	0	0	5.16844	29.5814	14.7907	0	21.6745	8.66978	0	0	23.1492	10.9777
XLOC_001496|PGSC0003DMT400013531	PGSC0003DMB000000007:2162163-2178456	TCONS_00002634	0	0	0	6.6579	10.3957	4.54224	14.5337	0	0	0	0	0	0	0	0	0	0	0	0	0	0	0	0	0	0	0
XLOC_001497|PGSC0003DMT400013528,PGSC0003DMT400013529	PGSC0003DMB000000007:2195143-2206733	TCONS_00002639	89.3637	22.2844	169.549	103.365	306.643	207.979	559.648	256.958	57.2143	124.392	0	327.164	810.271	281.113	404.708	323.039	208.86	0	0	0	59.4492	95.0308	98.0724	429.547	331.521	303.116
XLOC_001504|-	PGSC0003DMB000000007:2510507-2534005	TCONS_00002653	20.9685	18.367	16.6547	9.25229	6.7623	9.49377	4.97084	0	0	0	0	0	0	0	0	0	0	26.6215	16.0003	29.132	0	0	26.156	0	14.8726	14.4894
XLOC_001510|PGSC0003DMT400008534	PGSC0003DMB000000007:3477026-3490742	TCONS_00002661	24.9884	23.3899	15.8662	15.0106	11.0101	13.8622	9.57128	18.5538	0	0	0	0	0	0	0	0	0	14.2132	24.7881	19.5975	6.04915	15.4755	15.4137	0	16.0928	17.8273
XLOC_001514|PGSC0003DMT400008538,PGSC0003DMT400008539,PGSC0003DMT400008540,PGSC0003DMT400008541	PGSC0003DMB000000007:3633738-3640963	TCONS_00002671	15.5295	14.0237	12.8619	8.84462	7.42313	9.61905	6.52668	8.46583	7.92961	20.7158	0	0	0	0	0	0	0	18.3783	13.0429	0	0	0	12.5749	0	0	16.9804
XLOC_001516|PGSC0003DMT400008961,PGSC0003DMT400008962,PGSC0003DMT400008963	PGSC0003DMB000000007:4031452-4053624	TCONS_00002677	20.3272	33.3765	37.2013	21.9352	13.0265	16.6284	24.7047	25.2159	0	0	0	18.3129	45.678	0	25.7644	15.6192	13.0746	25.3835	13.1085	23.8506	9.78984	19.5512	40.0179	57.0385	39.2355	43.464
XLOC_001521|PGSC0003DMT400053933	PGSC0003DMB000000007:348334-351505	TCONS_00002690	0	0	5.67456	4.05024	0	0	5.48791	0	0	0	0	0	0	0	0	0	0	0	0	0	0	0	9.00047	0	0	0
XLOC_001526|PGSC0003DMT400066026	PGSC0003DMB000000007:565642-574006	TCONS_00002696	11.534	5.9027	15.6067	16.4006	15.9207	11.3782	15.4618	14.241	0	0	0	0	0	0	0	0	0	0	0	0	0	0	10.1616	43.9902	0	0
XLOC_001536|PGSC0003DMT400008876,PGSC0003DMT400008877,PGSC0003DMT400067807	PGSC0003DMB000000007:1095733-1121388	TCONS_00002707	45.2691	16.5186	27.8868	22.6	14.4919	9.85803	9.90437	9.86167	4.30962	24.0092	0	0	0	0	17.162	25.1673	34.9882	15.6871	33.1655	0	25.6322	11.4873	20.485	55.1214	24.9967	42.4934
XLOC_001540|PGSC0003DMT400090591	PGSC0003DMB000000007:1331664-1369504	TCONS_00002715	24.6425	18.9192	32.2701	19.9816	14.675	20.1366	30.5487	19.5779	21.6937	29.8987	0	52.2417	31.1615	36.9082	20.6458	17.673	23.9923	17.1649	22.8866	0	18.1106	26.8651	21.7695	14.8492	37.5766	39.3331
XLOC_001541|PGSC0003DMT400090591	PGSC0003DMB000000007:1331664-1369504	TCONS_00002716	0	9.53734	0	0	0	0	0	0	0	0	0	0	0	0	0	0	0	0	0	0	0	0	0	0	0	0
XLOC_001551|PGSC0003DMT400013531	PGSC0003DMB000000007:2162163-2178456	TCONS_00002728	0	0	0	9.47895	0	0	9.41466	0	0	0	0	0	0	0	0	0	0	0	0	0	0	0	0	27.4865	0	0
XLOC_001577|PGSC0003DMT400021630,PGSC0003DMT400021666,PGSC0003DMT400021667	PGSC0003DMB000000008:144017-153470	TCONS_00002757	9.25602	11.5306	16.6135	10.0604	19.8849	14.0385	15.5682	14.4263	0	0	0	0	0	0	22.7761	7.86379	0	15.4271	23.1903	25.7799	0	0	16.327	24.6906	15.3494	0
XLOC_001579|PGSC0003DMT400021663,PGSC0003DMT400021664,PGSC0003DMT400021665	PGSC0003DMB000000008:188928-193173	TCONS_00002764	0	0	0	4.00254	0	0	0	0	0	0	0	0	0	0	0	0	0	0	0	0	0	0	0	0	0	0
XLOC_001580|PGSC0003DMT400021659,PGSC0003DMT400021660,PGSC0003DMT400021661,PGSC0003DMT400021662	PGSC0003DMB000000008:194867-201168	TCONS_00002768	0	0	0	0	0	0	0	0	0	0	0	0	0	0	0	0	0	0	0	0	0	0	0	0	0	0
XLOC_001581|PGSC0003DMT400021656,PGSC0003DMT400021657	PGSC0003DMB000000008:205565-209459	TCONS_00002771	35.8036	30.7775	33.3813	43.1089	38.5357	34.4366	83.979	53.9924	26.4149	45.9991	0	64.9555	84.8945	41.2516	70.0068	54.5061	51.4772	19.7692	22.2482	25.8471	26.6726	29.7854	25.8423	45.3102	41.8589	40.7289
XLOC_001582|PGSC0003DMT400021653,PGSC0003DMT400021654,PGSC0003DMT400021655	PGSC0003DMB000000008:246904-249795	TCONS_00002776	0	0	0	0	0	0	0	0	0	0	0	0	0	0	0	0	0	0	0	0	0	0	0	0	0	0
XLOC_001583|PGSC0003DMT400021648,PGSC0003DMT400021649	PGSC0003DMB000000008:289022-300084	TCONS_00002778	0	0	12.0712	4.68562	0	0	0	0	0	0	0	0	0	0	0	0	0	0	0	0	0	0	0	0	20.2614	0
XLOC_001585|PGSC0003DMT400021643,PGSC0003DMT400021644	PGSC0003DMB000000008:339559-343624	TCONS_00002781	12.985	4.99418	15.0538	7.56744	14.1126	15.682	6.91226	0	0	0	0	0	0	22.5285	0	0	0	11.2127	22.169	0	25.9894	6.93041	18.3835	6.86372	15.6136	0
XLOC_001587|PGSC0003DMT400028896,PGSC0003DMT400028898,PGSC0003DMT400028899	PGSC0003DMB000000008:451419-455862	TCONS_00002785	0	0	8.37676	12.9806	20.1925	7.63832	6.99615	8.05081	0	0	0	0	0	11.6876	0	0	0	7.68822	16.2506	0	0	0	8.43803	0	12.0829	0
XLOC_001602|PGSC0003DMT400028840	PGSC0003DMB000000008:608517-610594	TCONS_00002808	20.3449	9.46679	15.2896	16.8795	18.4922	15.1349	22.6472	16.3076	0	0	0	19.7373	42.3979	0	0	0	6.0243	18.1019	21.55	31.2255	0	0	15.1371	37.3634	0	17.9138
XLOC_001604|PGSC0003DMT400028837,PGSC0003DMT400028839	PGSC0003DMB000000008:655938-665292	TCONS_00002811	5.22421	8.36727	0	3.64934	0	0	1.49399	0	0	0	0	0	0	0	0	0	0	0	0	0	0	0	0	0	0	0
XLOC_001608|PGSC0003DMT400028835	PGSC0003DMB000000008:766677-770176	TCONS_00002819	101.882	118.07	97.8316	96.0067	94.5635	92.3884	136.876	70.8729	85.7348	62.2669	70.735	142.775	129.795	128.801	193.488	96.2321	86.6087	52.4301	61.9628	78.2365	29.3362	69.8469	61.4685	55.3392	120.291	109.666
XLOC_001609|PGSC0003DMT400028833	PGSC0003DMB000000008:836076-838966	TCONS_00002820	0	0	0	9.45602	0	0	19.8228	0	9.40397	23.7622	0	0	0	0	0	0	0	0	0	0	0	0	0	0	0	0
XLOC_001612|PGSC0003DMT400028827,PGSC0003DMT400028828	PGSC0003DMB000000008:880791-883236	TCONS_00002823	0	0	8.00538	0	0	0	0	0	0	59.0377	0	0	0	0	0	0	0	0	0	0	0	0	0	0	0	0
XLOC_001613|PGSC0003DMT400028823,PGSC0003DMT400028826	PGSC0003DMB000000008:916266-920444	TCONS_00002825	0	0	0	1.58829	0	0	0	0	0	0	0	0	0	0	0	0	0	0	0	0	0	0	0	0	0	0
XLOC_001614|PGSC0003DMT400028822	PGSC0003DMB000000008:920874-923161	TCONS_00002828	0	0	1.63724	0	0	0	1.5157	0	0	0	0	0	0	0	0	0	0	11.2051	16.0157	20.295	0	0	0	0	0	0
XLOC_001615|PGSC0003DMT400028815,PGSC0003DMT400028816,PGSC0003DMT400028817,PGSC0003DMT400028818,PGSC0003DMT400028819,PGSC0003DMT400028820	PGSC0003DMB000000008:926448-935586	TCONS_00002834	0	0	8.9434	5.00562	8.56306	4.35618	1.92644	9.36045	19.9814	45.8933	77.0173	0	0	0	0	0	0	51.5303	90.8898	117.274	0	0	0	6.68652	0	0
XLOC_001616|PGSC0003DMT400028811,PGSC0003DMT400028812,PGSC0003DMT400028813	PGSC0003DMB000000008:950221-953707	TCONS_00002836	0	0	0	0	0	0	0	0	0	0	0	0	0	0	0	0	0	0	0	0	0	0	0	0	0	0
XLOC_001617|PGSC0003DMT400028806,PGSC0003DMT400028807,PGSC0003DMT400028808	PGSC0003DMB000000008:974932-981040	TCONS_00002842	12.9839	4.84931	0	4.12937	7.41259	2.32781	0	0	0	0	0	0	0	0	0	0	0	0	0	0	0	0	0	0	0	0
XLOC_001620|PGSC0003DMT400028800	PGSC0003DMB000000008:1063880-1065798	TCONS_00002847	0	0	0	0	0	0	2.40472	0	0	0	0	0	0	0	0	0	0	0	0	0	0	0	0	0	0	0
XLOC_001621|PGSC0003DMT400028799	PGSC0003DMB000000008:1070722-1072187	TCONS_00002848	18.5175	35.8192	23.3193	27.42	25.2235	114.571	95.4523	18.9104	6.88421	137.473	86.6661	19.3889	80.2699	5.13891	0	0	2.05997	46.6508	137.731	123.226	36.0516	57.2942	17.0798	37.8279	0	6.59512
XLOC_001626|PGSC0003DMT400028789,PGSC0003DMT400028790	PGSC0003DMB000000008:1189255-1192542	TCONS_00002857	6.56979	0	12.7357	3.99277	8.10918	12.8274	7.17304	0	0	0	0	0	0	0	0	0	0	0	0	0	0	0	0	0	0	18.2494
XLOC_001637|PGSC0003DMT400028762	PGSC0003DMB000000008:1293508-1298882	TCONS_00002874	30.076	22.8562	33.5781	13.1328	53.7544	28.9198	11.3232	16.6651	27.3863	0	0	47.1523	29.6394	36.1625	0	0	0	16.2331	21.6442	36.7524	22.2023	22.2023	31.6734	2.79217	0	10.7096
XLOC_001639|PGSC0003DMT400028759,PGSC0003DMT400028760	PGSC0003DMB000000008:1310892-1315488	TCONS_00002876	5.48355	9.59622	7.54571	0	0	0	0	0	0	0	0	0	0	0	0	0	0	0	0	0	0	0	0	0	0	0
XLOC_001641|PGSC0003DMT400028753,PGSC0003DMT400028754,PGSC0003DMT400028755	PGSC0003DMB000000008:1324014-1328168	TCONS_00002880	0	0	0	3.03772	0	0	0	0	0	0	0	0	0	0	0	0	0	0	0	0	0	0	0	0	0	0
XLOC_001642|PGSC0003DMT400028749,PGSC0003DMT400028750,PGSC0003DMT400028751,PGSC0003DMT400028752	PGSC0003DMB000000008:1328636-1331337	TCONS_00002883	0	0	0	0	0	0	0	0	0	0	0	0	0	0	0	0	0	0	0	0	0	0	0	0	0	0
XLOC_001647|-	PGSC0003DMB000000008:1369589-1382918	TCONS_00002892	9.29157	8.36924	11.3805	6.30451	6.21848	8.85377	3.94788	0	0	0	0	0	0	0	0	0	0	0	0	0	0	0	0	0	0	0
XLOC_001651|PGSC0003DMT400028730	PGSC0003DMB000000008:1463626-1476070	TCONS_00002897	11.0723	15.1484	16.3026	11.9111	9.07187	6.89171	4.72428	11.0633	5.76769	22.7994	0	0	0	0	0	0	0	16.6028	12.5384	0	0	0	0	51.3537	0	0
XLOC_001652|PGSC0003DMT400028726,PGSC0003DMT400028728	PGSC0003DMB000000008:1477893-1482352	TCONS_00002902	36.5273	8.23516	27.0267	18.4881	6.94386	21.2372	13.0224	15.1192	0	0	53.4963	30.3079	39.4598	0	0	0	0	0	0	0	24.4243	8.05651	15.4072	0	0	15.313
XLOC_001653|PGSC0003DMT400028723,PGSC0003DMT400028724,PGSC0003DMT400028725	PGSC0003DMB000000008:1506560-1512581	TCONS_00002907	11.9273	14.3551	11.8507	25.5243	9.92239	11.7929	0	20.1612	0	0	0	0	0	0	0	0	0	0	0	0	0	0	0	0	0	0
XLOC_001656|PGSC0003DMT400028721	PGSC0003DMB000000008:1614125-1615819	TCONS_00002910	0	0	14.6073	8.39436	18.4654	14.9603	21.6786	7.54128	0	0	0	0	0	0	0	0	1.44075	0	0	0	0	0	0	22.3392	0	0
XLOC_001663|PGSC0003DMT400028714	PGSC0003DMB000000008:1699793-1702701	TCONS_00002920	379.193	35.6656	275.516	77.2396	22.207	93.4951	59.3745	95.4577	132.84	652.827	0	48.9574	65.6947	112.795	24.9509	19.3058	50.748	6.89272	48.249	42.9148	24.3198	12.1574	22.6948	61.5589	18.2619	10.2616
XLOC_001664|PGSC0003DMT400028709,PGSC0003DMT400028710,PGSC0003DMT400028711,PGSC0003DMT400028712,PGSC0003DMT400028713	PGSC0003DMB000000008:1723404-1728333	TCONS_00002923	0	0	0	0	0	0	0	0	0	0	0	0	0	0	0	0	0	0	0	0	0	0	0	0	0	0
XLOC_001665|PGSC0003DMT400028707	PGSC0003DMB000000008:1729735-1732453	TCONS_00002929	57.2273	52.9689	56.5626	48.7496	47.0611	73.9893	30.5847	36.883	55.4335	22.7528	0	68.2967	44.2664	86.0328	16.759	50.8755	38.9507	51.0889	40.6389	38.1176	30.6271	39.4749	68.815	37.7464	80.4145	82.7311
XLOC_001666|PGSC0003DMT400028701,PGSC0003DMT400028702,PGSC0003DMT400028703,PGSC0003DMT400028704,PGSC0003DMT400028705,PGSC0003DMT400028706	PGSC0003DMB000000008:1747952-1751836	TCONS_00002935	0	0	0	0	0	0	0	0	0	0	0	0	0	0	0	0	0	0	0	0	0	0	0	0	0	0
XLOC_001667|PGSC0003DMT400027163	PGSC0003DMB000000008:1818255-1823972	TCONS_00002938	0	0	0	14.4483	11.9253	16.432	11.1367	9.02312	0	0	0	0	0	0	0	0	0	0	0	0	0	0	0	0	0	0
XLOC_001669|PGSC0003DMT400027162	PGSC0003DMB000000008:1856562-1862040	TCONS_00002940	28.2262	26.4235	25.6255	18.5556	28.7434	35.5881	19.7953	18.5286	22.2568	10.2152	0	0	0	40.8978	14.1079	33.5902	0	31.2779	29.714	35.4072	22.0008	23.8342	33.1841	12.1049	22.0291	16.2502
XLOC_001674|PGSC0003DMT400027159	PGSC0003DMB000000008:1894145-1896757	TCONS_00002945	28.2188	38.2441	38.8687	30.1843	27.4394	13.2024	17.3007	26.6319	0	0	0	0	0	0	30.0034	20.6373	0	30.488	23.0969	27.192	22.7449	14.6217	21.6316	0	22.7742	26.0568
XLOC_001676|PGSC0003DMT400027155,PGSC0003DMT400027156	PGSC0003DMB000000008:1946772-1949819	TCONS_00002949	201.476	154.843	225.411	232.825	171.391	252.539	343.583	256.279	155.974	257.125	190.286	221.314	443.74	168.72	511.726	254.403	230.36	175.118	172.106	169.956	130.398	133.078	123.251	357.475	182.682	163.08
XLOC_001678|PGSC0003DMT400027153	PGSC0003DMB000000008:1966752-1975048	TCONS_00002952	0	0	0	5.07116	11.5217	7.05477	6.87457	3.74243	0	0	0	0	0	0	0	0	0	0	0	0	0	0	0	0	0	0
XLOC_001681|PGSC0003DMT400027151	PGSC0003DMB000000008:2068101-2071081	TCONS_00002955	15.4439	17.5499	12.8799	10.0102	0	0	0	0	0	0	0	0	0	0	0	0	0	0	0	0	0	0	0	0	0	0
XLOC_001682|PGSC0003DMT400072705,PGSC0003DMT400072706	PGSC0003DMB000000008:2133448-2137158	TCONS_00002956	0	0	7.05613	5.94578	3.00538	7.59938	16.1386	0	0	0	0	0	0	0	0	0	0	0	0	0	0	0	0	0	0	0
XLOC_001683|PGSC0003DMT400072701	PGSC0003DMB000000008:2142265-2144759	TCONS_00002961	89.4574	44.9866	50.9385	54.252	180.378	300.279	33.1985	49.4886	62.98	142.611	333.671	164.733	63.805	223.742	5.77275	171.106	25.3069	333.389	610.259	571.617	168.556	89.8963	183.127	26.4492	46.2562	41.1043
XLOC_001686|PGSC0003DMT400072692,PGSC0003DMT400072693,PGSC0003DMT400072694,PGSC0003DMT400072695,PGSC0003DMT400072696,PGSC0003DMT400072697,PGSC0003DMT400072698,PGSC0003DMT400072699	PGSC0003DMB000000008:2172889-2177571	TCONS_00002968	8.46367	9.49895	10.4449	5.00216	6.10063	7.73322	4.58174	0	0	0	0	0	0	0	0	0	0	17.0445	15.7281	0	0	0	0	0	0	0
XLOC_001687|PGSC0003DMT400072688,PGSC0003DMT400072689,PGSC0003DMT400072691	PGSC0003DMB000000008:2185909-2196812	TCONS_00002974	25.2328	35.6785	35.8693	52.8639	37.9066	37.331	34.8549	40.3456	47.6612	126.816	0	51.5133	20.1809	41.8982	53.3207	57.8209	17.7751	30.5523	29.3143	40.2181	13.1698	23.7416	24.8789	55.4404	39.7583	35.0761
XLOC_001688|PGSC0003DMT400072687	PGSC0003DMB000000008:2219296-2220872	TCONS_00002979	18.3983	15.8049	27.6172	35.3684	22.1009	16.277	35.5798	17.6702	20.3503	5.09155	0	0	0	0	19.6896	12.0549	28.0913	0	0	0	0	0	11.4071	0	27.4509	37.028
XLOC_001689|PGSC0003DMT400072677	PGSC0003DMB000000008:2262721-2265976	TCONS_00002980	13.1626	9.14067	8.62501	11.1464	10.1735	17.4461	4.23875	0	0	0	0	0	0	0	0	0	0	0	0	0	0	0	0	6.69988	0	0
XLOC_001690|PGSC0003DMT400072673	PGSC0003DMB000000008:2270479-2272472	TCONS_00002981	0	0	0	2.73984	0	0	0	0	0	0	0	0	0	0	0	0	0	0	0	0	0	0	0	0	0	0
XLOC_001692|PGSC0003DMT400072665	PGSC0003DMB000000008:2286839-2301641	TCONS_00002983	0	0	9.41268	5.42932	7.82243	6.84492	4.43144	0	0	0	0	0	0	0	0	0	0	0	0	0	0	0	0	0	0	0
XLOC_001695|PGSC0003DMT400072657,PGSC0003DMT400072658	PGSC0003DMB000000008:2378195-2384525	TCONS_00002988	121.794	167.033	124.885	71.5984	84.3091	68.3429	108.96	121.703	73.4931	88.1554	112.443	89.7523	165.221	115.789	134.564	131.818	136.288	104.42	119.081	113.673	49.9644	55.7938	138.593	139.65	318.028	318.046
XLOC_001697|PGSC0003DMT400072655	PGSC0003DMB000000008:2391966-2393986	TCONS_00002991	104.983	38.3285	34.8268	40.6147	55.8086	82.9133	23.0403	17.9921	50.4472	29.6352	0	0	0	92.2819	0	28.5848	0	42.3453	48.3946	75.3275	37.232	35.459	30.9834	4.68231	31.9542	17.9594
XLOC_001699|-	PGSC0003DMB000000008:2435977-2438171	TCONS_00002993	0	0	0	3.65489	19.3883	8.07241	6.37063	0	0	0	0	0	0	0	0	0	0	0	0	0	29.6251	14.8126	24.6532	0	0	0
XLOC_001702|PGSC0003DMT400072641	PGSC0003DMB000000008:2486928-2487901	TCONS_00002998	13.7553	10.3165	10.8161	4.20784	9.59599	10.094	2.66918	0	0	0	0	0	0	0	0	0	0	0	0	0	0	0	0	0	0	0
XLOC_001703|PGSC0003DMT400072638,PGSC0003DMT400072639,PGSC0003DMT400072640	PGSC0003DMB000000008:2495934-2498672	TCONS_00003004	111.857	98.131	90.0912	90.7665	77.9625	125.494	100.262	94.7303	73.9384	96.8978	93.6495	179.776	133.75	154.104	173.814	156.29	97.2803	75.2077	75.809	99.3921	77.7666	110.2	112.856	170.557	182.977	163.082
XLOC_001704|-	PGSC0003DMB000000008:2531551-2532677	TCONS_00003005	0	0	0	5.56045	0	0	0	0	0	0	0	0	0	0	0	0	0	0	0	0	0	0	0	0	0	0
XLOC_001705|PGSC0003DMT400072637	PGSC0003DMB000000008:2534425-2542203	TCONS_00003007	13.8412	12.1944	17.336	26.978	26.531	25.5114	8.3625	6.90696	18.2377	4.94491	0	0	0	32.5228	0	0	0	0	0	0	5.90341	26.4191	10.5247	42.1372	27.2557	17.3367
XLOC_001706|-	PGSC0003DMB000000008:2553740-2568248	TCONS_00003011	4.78828	8.53119	11.0366	9.89895	14.4945	9.69173	21.4382	11.6008	0	0	0	0	0	0	0	0	0	0	0	0	0	0	9.12426	23.6232	17.9109	0
XLOC_001707|-	PGSC0003DMB000000008:2575695-2585748	TCONS_00003014	8.09433	8.95046	10.1999	5.79948	7.07481	5.16316	6.05697	0	0	0	0	0	0	0	0	0	0	0	0	0	0	0	0	0	0	0
XLOC_001708|PGSC0003DMT400072631,PGSC0003DMT400072632	PGSC0003DMB000000008:2593039-2597156	TCONS_00003015	259.965	239.372	339.874	179.963	201.029	370.436	269.379	257.651	163.081	211.262	143.015	314.581	209.739	426.259	192.443	340.917	280.664	131.221	128.871	170.026	175.193	217.461	315.061	170.594	327.375	428.625
XLOC_001714|PGSC0003DMT400072623,PGSC0003DMT400072624,PGSC0003DMT400072625,PGSC0003DMT400072626,PGSC0003DMT400072627	PGSC0003DMB000000008:2708898-2715440	TCONS_00003030	21.1247	31.2013	26.591	21.4341	35.1137	23.7474	24.8753	32.1998	26.7019	10.8381	0	32.38	43.5824	0	24.6785	26.5617	0	49.2243	22.0871	34.0985	23.162	22.2013	24.5698	34.2872	32.6319	45.2869
XLOC_001715|PGSC0003DMT400072616,PGSC0003DMT400072617,PGSC0003DMT400072618,PGSC0003DMT400072619,PGSC0003DMT400072620	PGSC0003DMB000000008:2747992-2752698	TCONS_00003036	0	0	0	3.18264	0	0	7.331	0	0	0	0	0	0	0	0	0	0	0	0	0	0	0	0	0	0	0
XLOC_001719|PGSC0003DMT400072607,PGSC0003DMT400072608	PGSC0003DMB000000008:2835484-2840345	TCONS_00003042	4.04676	15.9949	8.90754	56.9126	75.6361	132.585	106.398	22.4289	29.5574	62.839	0	80.3208	21.7408	0	0	0	0	39.3594	62.801	82.3729	31.5397	80.6305	8.02897	104.927	0	0
XLOC_001721|PGSC0003DMT400072600	PGSC0003DMB000000008:2864125-2866299	TCONS_00003045	0	0	11.344	5.22241	1.70522	11.2173	11.7511	11.5203	0	0	0	0	0	0	0	0	0	0	0	0	0	0	0	0	0	0
XLOC_001723|PGSC0003DMT400072595,PGSC0003DMT400072597	PGSC0003DMB000000008:2869600-2873144	TCONS_00003048	0	0	0	4.63119	1.81602	9.10914	0	0	0	0	0	0	0	0	0	0	0	0	27.6419	28.5926	0	0	0	0	0	0
XLOC_001724|PGSC0003DMT400072593,PGSC0003DMT400072594	PGSC0003DMB000000008:2879508-2882171	TCONS_00003050	15.4725	3.0938	0	4.98519	1.62694	8.37102	0	0	0	0	0	0	0	0	0	0	0	0	15.1462	0	0	0	0	0	0	21.2741
XLOC_001725|PGSC0003DMT400072589,PGSC0003DMT400072590,PGSC0003DMT400072591,PGSC0003DMT400072592	PGSC0003DMB000000008:2900762-2905725	TCONS_00003054	8.68223	9.35211	11.6973	13.3661	12.6837	8.29418	5.28431	9.30093	0	0	0	0	0	0	0	0	0	0	0	0	0	0	0	0	0	0
XLOC_001726|PGSC0003DMT400072586,PGSC0003DMT400072587	PGSC0003DMB000000008:2906831-2923375	TCONS_00003060	72.7095	84.4795	83.9578	195.731	114.837	133.747	98.1168	74.3086	97.2619	33.4986	90.2852	107.835	59.9967	65.6501	80.418	66.3257	28.8981	63.4305	54.8887	58.264	48.3197	33.2063	66.202	131.458	42.8713	63.7955
XLOC_001728|PGSC0003DMT400072583	PGSC0003DMB000000008:2930066-2930822	TCONS_00003065	293.891	270.069	243.609	248.44	300.813	297.257	242.456	236.444	240.141	263.37	208.956	222.735	156.855	288.713	155.884	244.961	231.471	149.762	198.722	189.095	141.807	108.043	158.046	164.961	314.405	145.355
XLOC_001729|PGSC0003DMT400072577	PGSC0003DMB000000008:2947017-2957422	TCONS_00003072	24.3675	39.3189	36.611	42.6935	38.7718	41.5237	41.9394	49.6977	60.3569	12.4898	0	40.391	21.6409	51.5373	48.5639	37.2173	0	30.685	26.5839	22.6877	37.3503	27.3683	26.4126	76.9536	46.3076	78.9874
XLOC_001731|PGSC0003DMT400072574,PGSC0003DMT400072575	PGSC0003DMB000000008:2974867-2979618	TCONS_00003080	149.632	136.716	173.578	100.056	137.464	140.458	135.182	95.4371	104.364	146.654	132.762	197.226	154.992	227.635	123.815	156.824	151.366	140.355	152.934	140.726	149.901	103.759	204.524	122.812	151.171	142.903
XLOC_001732|PGSC0003DMT400072572,PGSC0003DMT400072573	PGSC0003DMB000000008:2984992-2987451	TCONS_00003083	27.488	31.0202	27.1613	10.3261	6.72487	15.6032	15.7319	15.1949	0	0	0	0	0	0	0	0	20.8988	13.9824	19.7678	24.6699	27.6249	14.0503	17.5384	18.5532	27.5165	14.8254
XLOC_001737|PGSC0003DMT400072569	PGSC0003DMB000000008:3020792-3025360	TCONS_00003089	0	0	0	6.8563	0	0	0	0	0	0	0	0	0	0	0	0	0	0	0	0	0	0	0	0	0	0
XLOC_001740|PGSC0003DMT400072566	PGSC0003DMB000000008:3069989-3070892	TCONS_00003092	0	0	0	7.70217	6.0278	13.4141	20.4915	6.82273	0	0	0	0	0	0	0	0	0	0	0	0	0	0	0	0	0	0
XLOC_001741|PGSC0003DMT400072564,PGSC0003DMT400072565	PGSC0003DMB000000008:3096091-3104061	TCONS_00003094	23.3555	16.6478	18.7313	9.331	7.7974	13.7058	3.15774	0	0	0	0	0	0	0	0	0	0	27.6109	38.9431	34.9683	15.3801	19.5296	25.0701	8.27382	0	7.21247
XLOC_001742|PGSC0003DMT400072562,PGSC0003DMT400072563	PGSC0003DMB000000008:3120937-3128051	TCONS_00003096	18.2544	18.3367	25.3041	7.25639	7.37981	9.43093	9.34131	9.65742	0	0	0	0	0	0	28.0261	7.95541	0	15.364	6.38299	0	0	0	0	24.1004	25.3333	20.4633
XLOC_001746|PGSC0003DMT400072555	PGSC0003DMB000000008:3210612-3213600	TCONS_00003106	0	0	9.30259	8.67056	9.88944	8.20924	8.93371	11.7337	0	0	0	0	0	0	0	0	0	0	0	0	0	0	0	0	0	0
XLOC_001748|PGSC0003DMT400072552,PGSC0003DMT400072553	PGSC0003DMB000000008:3225512-3228970	TCONS_00003108	14.0383	11.8448	9.65876	16.1771	0	0	6.69206	9.76742	0	0	0	0	0	0	0	0	0	15.5787	3.11574	0	0	0	16.7181	0	0	0
XLOC_001752|PGSC0003DMT400072540,PGSC0003DMT400072541,PGSC0003DMT400072542,PGSC0003DMT400072543	PGSC0003DMB000000008:3289951-3296149	TCONS_00003117	8.45889	0	9.25463	10.9843	8.75164	7.32966	7.88422	7.95787	0	0	0	0	0	0	0	0	0	0	0	0	0	0	0	0	16.6962	15.7763
XLOC_001754|PGSC0003DMT400072539	PGSC0003DMB000000008:3321312-3351160	TCONS_00003124	27.1193	17.8585	27.7182	23.5513	23.7931	21.5325	19.0674	17.2374	0	0	0	16.3551	68.4878	29.0552	28.6897	35.4173	0	17.2467	22.0246	23.0103	13.3633	17.3865	22.2938	40.9823	40.6818	27.567
XLOC_001755|PGSC0003DMT400072530,PGSC0003DMT400072531,PGSC0003DMT400072532,PGSC0003DMT400072533,PGSC0003DMT400072534,PGSC0003DMT400072535,PGSC0003DMT400072536,PGSC0003DMT400072537	PGSC0003DMB000000008:3388323-3409100	TCONS_00003128	69.7362	78.2587	76.5741	69.0164	141.068	63.7357	19.9091	30.0778	68.8388	117.921	152.287	90.1061	10.6005	87.1563	25.3976	39.3929	15.8701	161.18	176.557	220.36	56.8339	66.7195	68.8945	28.3678	41.3085	43.5624
XLOC_001758|PGSC0003DMT400072522	PGSC0003DMB000000008:3433296-3439884	TCONS_00003138	76.2642	86.3191	79.475	65.2761	91.0714	80.1035	72.1182	58.4203	77.0469	57.0791	156.149	70.1533	104.213	115.488	53.3434	61.2873	45.8981	90.3944	94.3416	92.6062	92.3726	112.433	158.148	43.8376	103.674	129.295
XLOC_001759|PGSC0003DMT400072521	PGSC0003DMB000000008:3470809-3474469	TCONS_00003140	9.94136	24.8534	16.9371	21.774	7.76863	20.208	30.8963	20.4603	0	0	0	0	0	0	42.4626	7.5826	0	0	0	0	0	0	23.6782	0	0	0
XLOC_001760|PGSC0003DMT400072519,PGSC0003DMT400072520	PGSC0003DMB000000008:3477949-3486913	TCONS_00003141	0	0	0	3.12396	9.11218	3.08365	0	0	0	0	0	0	0	0	0	0	0	0	0	0	0	0	0	0	0	0
XLOC_001761|PGSC0003DMT400072518	PGSC0003DMB000000008:3493373-3502691	TCONS_00003144	0	0	10.0283	19.8738	32.8555	13.5165	19.7346	19.941	18.6056	16.4347	0	0	0	0	0	0	0	20.7576	18.2415	20.6498	11.4584	31.7089	22.0917	37.9761	19.936	0
XLOC_001762|PGSC0003DMT400072515,PGSC0003DMT400072516	PGSC0003DMB000000008:3516486-3521997	TCONS_00003147	174.319	93.1721	195.157	240.544	433.187	304.349	252.378	105.918	184.854	159.732	131.257	276.089	381.536	359.475	79.6111	172.806	122.475	118.73	148.219	181.063	177.678	258.75	197.708	121.766	170.225	180.016
XLOC_001765|PGSC0003DMT400072508	PGSC0003DMB000000008:3562844-3565219	TCONS_00003158	0	0	0	5.4067	0	0	0	0	0	0	0	0	0	0	0	0	0	0	0	0	0	0	0	0	0	0
XLOC_001767|PGSC0003DMT400072504,PGSC0003DMT400072505	PGSC0003DMB000000008:3569974-3573975	TCONS_00003161	8.6856	6.51423	12.6041	2.37328	0	0	2.4841	0	0	0	0	0	0	0	0	0	0	12.8518	28.3719	17.4579	0	0	0	0	0	0
XLOC_001768|PGSC0003DMT400072501	PGSC0003DMB000000008:3602260-3605623	TCONS_00003163	60.7098	66.1019	62.4363	48.8661	39.2665	44.5555	40.8742	48.4262	41.1552	26.9127	0	59.4048	30.4522	78.9613	26.9009	27.4205	24.4498	39.1087	30.882	41.9431	32.6084	41.6279	61.0476	31.8912	53.1635	39.7545
XLOC_001769|PGSC0003DMT400072500	PGSC0003DMB000000008:3623355-3626440	TCONS_00003164	182.836	191.218	150.662	105.77	90.9565	150.904	48.3325	61.6476	153.992	62.7232	190.009	101.609	29.8849	188.938	54.4499	96.6426	88.202	139.923	101.513	136.655	144.738	78.8018	180.67	29.7304	135.263	97.7429
XLOC_001771|PGSC0003DMT400072495,PGSC0003DMT400072496,PGSC0003DMT400072497,PGSC0003DMT400072498	PGSC0003DMB000000008:3661610-3665758	TCONS_00003168	17.4628	13.3541	8.24453	6.22812	12.1455	8.66678	5.97701	0	3.8247	29.6327	0	0	0	0	0	0	0	0	0	0	0	0	0	0	0	6.73414
XLOC_001772|PGSC0003DMT400072494	PGSC0003DMB000000008:3714361-3716120	TCONS_00003172	0	0	0	0.699692	0	0	0	0	0	0	0	0	0	0	0	0	0	0	0	0	0	0	0	0	0	0
XLOC_001773|PGSC0003DMT400072493	PGSC0003DMB000000008:3729438-3737975	TCONS_00003173	4.48571	10.0827	8.55743	5.96638	9.47805	4.97766	0	0	0	0	0	0	0	0	0	0	0	0	0	0	0	0	0	22.3215	0	0
XLOC_001774|-	PGSC0003DMB000000008:3756314-3764918	TCONS_00003177	64.7392	77.895	123.332	45.5259	49.4627	40.1046	97.1418	63.3793	77.4132	70.3479	165.048	46.7098	11.1813	43.961	52.1937	56.0932	19.9512	59.5495	64.1067	64.6142	37.9137	29.3272	25.6271	33.2355	16.8861	15.2624
XLOC_001776|-	PGSC0003DMB000000008:3808528-3814964	TCONS_00003179	0	0	0	5.37808	0	0	0	0	0	0	0	0	0	0	0	0	0	0	0	0	0	0	0	0	0	0
XLOC_001777|PGSC0003DMT400072484,PGSC0003DMT400072485	PGSC0003DMB000000008:3817418-3823580	TCONS_00003180	0	0	0	2.1113	15.0572	2.67601	0	0	0	0	0	0	0	0	0	0	0	0	0	0	0	0	0	0	0	0
XLOC_001779|PGSC0003DMT400072481	PGSC0003DMB000000008:3856197-3857197	TCONS_00003184	47.7086	57.231	47.8281	12.2024	6.62355	16.9492	15.4882	4.0031	10.1117	32.0655	51.8063	0	0	0	0	0	0	94.254	94.254	108.92	27.6242	8.05705	0	0	0	2.91482
XLOC_001780|PGSC0003DMT400072479,PGSC0003DMT400072480	PGSC0003DMB000000008:3868742-3878672	TCONS_00003185	33.0626	90.1666	80.2544	46.0824	17.9192	23.7042	15.7711	40.1159	41.5933	34.1554	45.9724	45.8693	55.3755	0	29.8749	54.1435	16.4402	45.305	35.4309	39.4509	19.9172	94.4832	94.995	207.255	451.022	652.265
XLOC_001783|PGSC0003DMT400072465,PGSC0003DMT400072466	PGSC0003DMB000000008:3967142-3970124	TCONS_00003190	295.678	364.957	229.611	116.778	143.472	183.801	90.7267	110.919	150.189	241.791	464.754	256.829	126.332	495.878	221.371	617.69	363.187	512.545	420.475	424.388	142.168	208.895	434.256	453.705	944.517	1220.63
XLOC_001784|PGSC0003DMT400072461,PGSC0003DMT400072462,PGSC0003DMT400072463,PGSC0003DMT400072464	PGSC0003DMB000000008:3984280-3989300	TCONS_00003193	26.4477	24.8166	37.4359	100.339	51.468	60.0685	82.4887	32.2732	34.595	6.12727	0	56.0339	57.601	0	50.6272	30.0283	17.8795	43.6917	32.2904	29.0604	26.1143	18.0857	16.0804	71.9135	35.5603	37.1264
XLOC_001794|-	PGSC0003DMB000000008:167086-188064	TCONS_00003212	0	0	11.2292	8.96058	4.55019	8.57486	4.84969	0	0	0	0	0	0	0	0	0	0	0	0	0	0	0	0	0	0	0
XLOC_001795|PGSC0003DMT400021622	PGSC0003DMB000000008:201744-203765	TCONS_00003213	21.4012	5.20897	15.0184	5.38258	4.19934	35.5091	61.5502	7.15071	0	0	0	0	0	29.5618	8.3433	33.1088	0	9.24887	20.0392	24.4298	5.42137	24.3962	16.9181	33.4078	0	11.4409
XLOC_001797|-	PGSC0003DMB000000008:224687-227834	TCONS_00003216	0	0	0	2.64478	0	0	0	0	0	0	0	0	0	0	0	0	0	0	0	0	0	0	0	0	0	0
XLOC_001800|PGSC0003DMT400021616	PGSC0003DMB000000008:289022-300084	TCONS_00003220	39.852	76.578	64.1523	14.6171	9.08665	14.0343	17.706	10.4641	14.9002	53.0127	61.8103	14.9578	47.606	0	0	0	7.96766	52.4962	53.6751	60.8301	0	0	11.9174	7.75812	19.1191	9.26868
XLOC_001801|-	PGSC0003DMB000000008:300806-315728	TCONS_00003226	32.283	40.3661	38.0867	25.8744	16.1038	23.2246	15.7161	32.4059	19.03	28.495	0	42.532	7.96325	0	2.63796	23.7094	27.5399	21.2714	21.8143	0	12.8137	16.0343	16.5127	51.4783	30.533	36.5241
XLOC_001802|PGSC0003DMT400021609,PGSC0003DMT400021610,PGSC0003DMT400021612,PGSC0003DMT400021614	PGSC0003DMB000000008:317242-335835	TCONS_00003229	6.66894	0	9.74875	3.02678	6.94165	3.81054	0	0	0	0	0	0	0	0	0	0	0	9.50632	19.8398	17.4861	0	0	7.91263	0	31.2192	37.3361
XLOC_001805|PGSC0003DMT400028689,PGSC0003DMT400028690	PGSC0003DMB000000008:366526-371823	TCONS_00003237	8.3003	1.685	0	1.63464	0	0	0	0	0	0	0	0	0	0	0	0	0	0	0	0	0	0	0	0	0	0
XLOC_001810|PGSC0003DMT400028682	PGSC0003DMB000000008:457151-460015	TCONS_00003244	264.635	190.305	177.09	157.648	148.733	235.601	111.286	88.0331	192.143	139.306	175.834	243.296	72.5959	469.421	96.1952	178.352	212.396	193.617	194.609	213.377	210.957	167.203	288.686	99.0454	262.862	233.478
XLOC_001812|-	PGSC0003DMB000000008:611461-626466	TCONS_00003254	224.005	216.195	258.123	185.414	234.716	220.1	277.06	185.527	171.727	97.5705	151.177	352.538	253.223	287.498	350.107	260.248	191.702	176.105	199.039	217.616	222.726	157.812	231.791	194.198	202.179	258.459
XLOC_001813|PGSC0003DMT400028676,PGSC0003DMT400028677	PGSC0003DMB000000008:629665-632195	TCONS_00003256	11.2957	15.6885	16.5415	2.57184	4.04461	8.28299	8.66894	0	3.83642	36.3906	0	0	0	0	0	0	0	16.7136	63.1403	42.0447	0	0	16.3055	0	0	0
XLOC_001814|PGSC0003DMT400090623	PGSC0003DMB000000008:633682-639975	TCONS_00003258	25.3949	26.033	26.5605	28.2209	31.8361	18.5294	20.521	28.0642	21.0042	22.9712	0	0	0	30.6855	20.2846	17.1604	0	18.3646	22.4705	28.309	0	0	29.2967	25.7908	30.348	29.6793
XLOC_001817|PGSC0003DMT400028669	PGSC0003DMB000000008:717844-723229	TCONS_00003262	0	0	0	0	0	0	0	0	0	0	0	0	0	0	0	0	0	6.25021	18.7506	0	0	0	0	0	0	0
XLOC_001819|PGSC0003DMT400028659	PGSC0003DMB000000008:740582-745124	TCONS_00003269	0	0	0	0	0	0	0	0	0	0	0	0	0	0	0	0	0	0	0	0	0	0	0	0	0	0
XLOC_001820|PGSC0003DMT400028658	PGSC0003DMB000000008:754984-756134	TCONS_00003270	0	0	4.36397	8.57881	31.2481	16.0428	0	0	27.8734	0	0	0	0	0	0	0	0	11.4965	22.993	0	31.7689	21.1793	7.21015	0	0	0
XLOC_001821|PGSC0003DMT400028908	PGSC0003DMB000000008:770791-771265	TCONS_00003271	0	0	2.76893	0	0	0	0	0	1.91999	40.8404	0	0	0	0	0	0	0	0	0	0	0	0	0	0	0	0
XLOC_001822|PGSC0003DMT400028657	PGSC0003DMB000000008:772383-779268	TCONS_00003272	10.1354	14.0966	13.8556	11.8127	20.8328	17.3726	18.0348	14.1655	0	0	0	0	0	0	0	0	0	0	0	0	0	0	19.0768	0	0	18.577
XLOC_001828|PGSC0003DMT400028645,PGSC0003DMT400028646	PGSC0003DMB000000008:812254-816510	TCONS_00003281	11.0123	3.8787	0	2.2835	0	0	0	0	0	0	0	0	0	0	0	0	0	0	0	0	0	0	0	0	0	0
XLOC_001829|PGSC0003DMT400028643,PGSC0003DMT400028644	PGSC0003DMB000000008:818786-823636	TCONS_00003282	0	0	0	7.09021	6.99577	5.87289	6.01035	0	0	0	0	0	0	0	0	0	0	0	0	0	0	0	0	0	0	0
XLOC_001830|PGSC0003DMT400028642	PGSC0003DMB000000008:825537-828351	TCONS_00003284	364.305	338.247	298.528	210.479	248.232	249.095	390.354	274.207	210.398	443.27	313.322	344.959	246.399	394.374	367.31	361.48	316.182	244.304	185.49	271.435	198.892	177.677	231.718	259.132	430.16	201.471
XLOC_001831|PGSC0003DMT400028640,PGSC0003DMT400028641	PGSC0003DMB000000008:843496-849272	TCONS_00003285	5.47549	12.4056	7.17592	9.68672	4.18846	11.4383	17.6998	7.94254	3.92699	16.5376	0	0	0	0	27.4075	5.22032	0	0	0	0	0	0	0	18.813	0	0
XLOC_001832|PGSC0003DMT400028638,PGSC0003DMT400028639	PGSC0003DMB000000008:886254-892254	TCONS_00003289	11.1627	11.6685	17.9539	13.1218	17.4185	15.51	22.0534	10.4239	0	0	0	0	0	14.3982	16.6702	19.3505	0	7.50761	18.4059	13.598	0	0	0	4.64882	0	0
XLOC_001835|PGSC0003DMT400028627,PGSC0003DMT400028628	PGSC0003DMB000000008:995147-998878	TCONS_00003292	0	0	0	0	0	0	0	0	0	0	0	0	0	0	0	0	0	0	0	0	0	0	0	0	0	0
XLOC_001836|PGSC0003DMT400028624,PGSC0003DMT400028625,PGSC0003DMT400028626	PGSC0003DMB000000008:1008393-1018129	TCONS_00003296	0	0	8.68769	7.74455	0	0	0	0	0	0	0	0	0	0	0	0	0	0	0	0	0	0	0	0	0	0
XLOC_001839|PGSC0003DMT400092392	PGSC0003DMB000000008:1055532-1056132	TCONS_00003300	68.3875	97.097	118.16	45.5692	55.4919	43.4899	51.6175	89.0824	161.034	1166.33	121.835	187.791	22.3561	0	148.118	3.52662	0	102.621	57.4675	69.701	36.0915	9.6244	0	88.9621	0	0
XLOC_001840|PGSC0003DMT400028623	PGSC0003DMB000000008:1058923-1059969	TCONS_00003301	15.0239	14.0849	25.4321	14.7535	51.3672	27.7077	25.0546	11.3632	13.3961	211.756	0	54.4821	0	0	143.718	4.77467	0	0	0	0	0	0	9.48812	117.578	0	0
XLOC_001841|PGSC0003DMT400028622	PGSC0003DMB000000008:1072947-1078388	TCONS_00003302	61.3293	97.4981	103.63	113.461	109.722	123.005	286.083	91.2586	57.3073	36.3925	57.7473	129.179	112.707	0	123.497	80.6903	42.8318	54.9191	102.675	101.814	20.9946	40.5895	22.1301	210.695	35.5031	37.8075
XLOC_001843|PGSC0003DMT400028620	PGSC0003DMB000000008:1106728-1109079	TCONS_00003305	12.0978	21.8539	20.4296	13.4325	16.9544	12.4011	10.7824	14.4669	0	0	0	0	0	0	21.2113	19.3764	0	0	0	0	18.0271	11.4172	15.0018	0	16.847	17.4517
XLOC_001844|PGSC0003DMT400028618,PGSC0003DMT400028619	PGSC0003DMB000000008:1123364-1124490	TCONS_00003307	45.2317	6.2522	35.2793	18.5372	12.0581	17.9249	94.88	55.7158	4.45013	282.092	0	28.6437	59.2824	0	205.577	15.8637	25.4554	0	25.5305	33.4305	26.1444	3.24542	23.9145	112.854	0	16.7291
XLOC_001845|PGSC0003DMT400028615,PGSC0003DMT400028616,PGSC0003DMT400028617	PGSC0003DMB000000008:1179638-1187102	TCONS_00003310	7.40005	12.9005	15.9622	8.06773	8.90492	10.5822	13.8675	11.7163	0	0	0	0	0	0	0	0	0	0	0	0	0	0	0	25.9238	21.1694	0
XLOC_001850|PGSC0003DMT400028593,PGSC0003DMT400028594	PGSC0003DMB000000008:1331654-1338884	TCONS_00003320	51.3085	53.6199	78.3268	47.7451	45.2864	80.0092	71.489	40.4508	33.0765	34.5274	58.0732	75.5592	51.4321	75.7598	52.9993	67.6283	14.7603	36.4017	46.9501	63.7797	22.776	55.8026	71.2868	96.3339	31.4857	55.8184
XLOC_001855|PGSC0003DMT400028573,PGSC0003DMT400028574	PGSC0003DMB000000008:1428161-1434636	TCONS_00003330	17.397	17.3998	17.6568	17.221	18.0079	12.8183	15.3994	18.6363	6.80274	18.1625	0	13.6511	45.589	0	0	0	0	0	0	0	4.00638	17.248	14.0038	0	0	24.7651
XLOC_001857|PGSC0003DMT400028571,PGSC0003DMT400028572	PGSC0003DMB000000008:1437512-1441917	TCONS_00003333	0	0	0	5.40471	7.87788	6.54018	5.47279	0	0	0	0	0	0	0	0	0	0	0	0	0	0	0	0	0	0	0
XLOC_001859|PGSC0003DMT400028569	PGSC0003DMB000000008:1446326-1453981	TCONS_00003337	0	0	4.6185	4.46175	0	0	0.679282	0	0	0	0	0	0	0	0	0	0	0	0	0	0	0	0	0	0	0
XLOC_001860|PGSC0003DMT400028567	PGSC0003DMB000000008:1455486-1460023	TCONS_00003338	40.8379	22.9951	34.5571	26.1693	4.55965	16.6932	9.19028	0	0	0	0	0	0	0	0	0	0	0	0	0	0	0	0	0	0	0
XLOC_001861|PGSC0003DMT400028566	PGSC0003DMB000000008:1477080-1477751	TCONS_00003341	65.952	46.8781	76.852	22.1546	30.1401	23.5011	12.0031	8.17841	20.6157	27.961	0	9.32532	46.6279	14.9259	15.4463	22.0663	22.8716	32.6587	17.1226	4.81746	0	0	18.7927	19.7637	30.149	12.7085
XLOC_001862|PGSC0003DMT400028561	PGSC0003DMB000000008:1482642-1486115	TCONS_00003342	0	0	13.6846	9.43269	10.0651	7.51329	6.76291	14.619	6.56881	35.1008	0	0	0	0	0	0	0	0	0	0	0	0	5.89845	0	0	0
XLOC_001874|PGSC0003DMT400028532,PGSC0003DMT400028533	PGSC0003DMB000000008:1654223-1656837	TCONS_00003356	0	0	0	3.92259	0	0	0	0	0	0	0	0	0	0	0	0	0	0	0	0	0	0	0	0	0	0
XLOC_001875|PGSC0003DMT400028529,PGSC0003DMT400028530	PGSC0003DMB000000008:1703251-1706717	TCONS_00003357	0	0	0	0	0	0	0	0	0	0	0	0	0	0	0	0	0	0	0	0	0	0	0	0	0	0
XLOC_001880|PGSC0003DMT400027147	PGSC0003DMB000000008:1779263-1781354	TCONS_00003363	291.801	235.622	173.805	175.936	167.891	216.074	196.232	160.302	146.244	169.167	151.111	243.043	75.951	211.868	176.122	212.236	153.153	135.47	177.306	160.12	80.5753	56.0524	119.529	92.5204	196.436	130.119
XLOC_001881|PGSC0003DMT400027139,PGSC0003DMT400027141,PGSC0003DMT400027142,PGSC0003DMT400027143	PGSC0003DMB000000008:1792065-1796428	TCONS_00003365	14.74	13.1844	13.9543	10.2302	6.41483	10.0111	2.10465	0	14.3882	20.6232	0	0	0	0	0	0	0	28.1577	31.1752	37.1255	13.8802	16.4743	52.9273	17.0143	0	0
XLOC_001882|PGSC0003DMT400027132,PGSC0003DMT400027134,PGSC0003DMT400027135,PGSC0003DMT400027137,PGSC0003DMT400027138	PGSC0003DMB000000008:1799229-1808161	TCONS_00003369	0	0	6.94988	5.92561	2.98758	9.61297	4.71379	0	0	0	0	0	0	0	0	0	0	7.89292	16.4929	0	0	0	18.5708	0	8.41366	0
XLOC_001886|PGSC0003DMT400027123	PGSC0003DMB000000008:1900110-1901116	TCONS_00003378	29.7555	8.22995	0	1.34585	0	0	10.2505	0	0.669158	101.813	0	0	0	0	0	0	0	0	0	0	0	0	0	0	0	2.89219
XLOC_001887|PGSC0003DMT400027120,PGSC0003DMT400027121,PGSC0003DMT400027122	PGSC0003DMB000000008:1901296-1906887	TCONS_00003379	26.0914	12.8432	14.5873	22.9791	16.9483	13.6956	21.0338	22.6246	14.5272	24.822	0	0	0	0	0	0	0	21.0954	11.0133	19.1176	24.3759	20.9167	14.7899	24.7723	14.8712	23.8173
XLOC_001892|PGSC0003DMT400027097,PGSC0003DMT400027098,PGSC0003DMT400027099,PGSC0003DMT400027101,PGSC0003DMT400027103,PGSC0003DMT400027104	PGSC0003DMB000000008:2002667-2016666	TCONS_00003394	38.4841	52.7086	48.6058	82.2417	39.1905	73.0751	75.5056	74.1451	32.7342	188.888	53.9186	81.3895	89.4691	36.4388	155.964	45.6268	63.1267	22.5479	31.7907	64.8841	5.50434	40.4855	10.271	83.9455	45.2581	38.2223
XLOC_001893|PGSC0003DMT400027096	PGSC0003DMB000000008:2049410-2054600	TCONS_00003401	55.8869	36.5828	84.0017	27.0919	44.1293	52.6196	51.4357	51.2652	26.7491	63.7419	0	0	0	35.6214	0	0	0	21.9567	27.4459	33.831	38.6108	37.8958	35.7009	52.8733	24.3418	34.4035
XLOC_001902|PGSC0003DMT400072448,PGSC0003DMT400072449	PGSC0003DMB000000008:2126995-2129120	TCONS_00003410	0	0	9.12783	0	0	0	0	0	0	0	0	0	0	0	0	0	0	15.1149	15.1149	10.8884	0	0	0	0	0	0
XLOC_001906|PGSC0003DMT400072715	PGSC0003DMB000000008:2235769-2236369	TCONS_00003419	0	0	0	4.02081	0	0	8.81275	13.8573	0	0	0	0	0	0	59.2472	7.05324	0	0	0	0	0	0	0	0	0	0
XLOC_001907|PGSC0003DMT400072432	PGSC0003DMB000000008:2255875-2257707	TCONS_00003420	0	0	0	0	0	0	0	0	0	0	0	0	0	0	0	0	0	0	0	0	0	0	0	0	0	0
XLOC_001909|PGSC0003DMT400072425	PGSC0003DMB000000008:2307706-2319537	TCONS_00003424	14.176	9.60716	11.5174	9.34987	12.8024	6.94522	9.33949	9.1854	0	0	0	0	0	0	0	0	0	0	0	0	3.53391	19.3007	16.176	0	12.5793	19.7041
XLOC_001910|PGSC0003DMT400072713	PGSC0003DMB000000008:2323707-2324277	TCONS_00003428	49.6523	24.548	65.3318	85.3287	111.361	66.5309	89.4723	40.5901	73.2244	102.201	0	53.564	73.0419	50.6598	137.114	65.2923	59.3612	44.7042	44.7042	35.4242	78.6121	60.2693	55.606	48.4428	52.4756	79.6312
XLOC_001912|PGSC0003DMT400072415,PGSC0003DMT400072416,PGSC0003DMT400072419	PGSC0003DMB000000008:2341038-2347705	TCONS_00003435	29.6888	23.2224	23.7988	21.4517	25.3808	22.4157	29.3101	23.1076	17.261	11.3855	0	21.7761	63.5143	0	12.023	25.7636	0	29.1311	23.3237	0	15.326	15.6247	23.1249	28.3691	26.7404	24.7299
XLOC_001913|PGSC0003DMT400072412,PGSC0003DMT400072413,PGSC0003DMT400072414	PGSC0003DMB000000008:2394528-2397273	TCONS_00003441	52.6217	72.3386	62.077	46.6036	47.6245	55.9211	40.3353	35.414	64.0824	33.008	0	52.1876	41.2861	45.6107	39.4453	23.8816	31.9435	60.3081	36.6387	34.3248	44.2519	36.995	30.4645	17.6068	51.9062	71.26
XLOC_001914|PGSC0003DMT400072411	PGSC0003DMB000000008:2409226-2415846	TCONS_00003443	336.826	209.93	323.712	327.193	404.213	319.703	387.875	235.447	219.505	194.881	235.626	295.051	295.051	216.274	118.99	178.08	169.553	181.367	178.227	167.982	225.048	166.14	151.087	179.883	214.739	293.698
XLOC_001915|PGSC0003DMT400072409,PGSC0003DMT400072410	PGSC0003DMB000000008:2419946-2429131	TCONS_00003448	13.9197	10.5875	12.5493	11.1917	20.4934	11.6093	7.28562	7.22178	11.7307	16.508	0	0	0	0	0	0	0	21.9678	10.0537	0	0	0	16.6955	0	32.9374	21.4113
XLOC_001917|PGSC0003DMT400072406,PGSC0003DMT400072407	PGSC0003DMB000000008:2568785-2572407	TCONS_00003451	28.6733	8.45356	11.6328	15.8485	18.8657	19.5862	15.7022	12.3457	11.8258	24.5106	0	0	0	0	0	0	0	14.712	20.0132	18.4097	39.9827	15.6812	20.1345	14.493	0	9.92657
XLOC_001918|PGSC0003DMT400072405	PGSC0003DMB000000008:2586621-2588291	TCONS_00003453	0	0	26.0706	4.59745	15.822	13.8932	14.0891	0	0	0	0	0	0	0	0	0	0	0	0	0	0	0	0	0	0	0
XLOC_001919|PGSC0003DMT400072404	PGSC0003DMB000000008:2600215-2603281	TCONS_00003454	9.47296	0	10.7051	6.81403	19.0762	3.87784	0	0	0	0	0	0	0	0	0	0	0	0	0	0	4.25078	20.5455	32.7208	0	28.3751	30.5001
XLOC_001921|PGSC0003DMT400072397	PGSC0003DMB000000008:2654021-2655986	TCONS_00003456	0	0	0	4.98561	0	0	0	0	0	0	0	0	0	0	0	0	0	0	0	0	0	0	0	0	0	0
XLOC_001923|-	PGSC0003DMB000000008:2697363-2707253	TCONS_00003459	12.6436	1.69334	0	0	0	0	0	0	0	0	0	0	0	0	0	0	0	0	0	0	0	0	0	0	0	0
XLOC_001924|PGSC0003DMT400072393	PGSC0003DMB000000008:2719759-2720707	TCONS_00003460	0	0	11.1943	8.69346	0	0	13.0909	16.0428	4.32193	61.9166	0	0	0	0	0	0	0	0	0	0	0	0	0	0	0	0
XLOC_001925|PGSC0003DMT400072383,PGSC0003DMT400072384,PGSC0003DMT400072385,PGSC0003DMT400072386,PGSC0003DMT400072387,PGSC0003DMT400072389,PGSC0003DMT400072390,PGSC0003DMT400072392	PGSC0003DMB000000008:2725979-2729476	TCONS_00003469	0	0	0	0	0	0	0	0	0	0	0	0	0	0	0	0	0	18.5362	5.39479	0	0	0	0	0	0	0
XLOC_001926|PGSC0003DMT400072375,PGSC0003DMT400072376,PGSC0003DMT400072378,PGSC0003DMT400072379	PGSC0003DMB000000008:2731691-2736323	TCONS_00003472	18.4972	8.92709	7.73099	8.81103	17.1368	21.0606	5.94506	0	14.289	21.2301	84.8428	0	0	0	0	0	0	75.516	102.353	72.8089	0	0	0	5.03748	0	8.39214
XLOC_001928|PGSC0003DMT400072365	PGSC0003DMB000000008:2780033-2781465	TCONS_00003483	0	0	0	2.652	12.0538	11.7375	3.38229	0	0	0	0	0	0	0	0	0	0	21.3525	23.8645	24.1714	0	0	0	0	0	0
XLOC_001929|PGSC0003DMT400072364	PGSC0003DMB000000008:2841105-2844306	TCONS_00003484	106.222	67.405	73.5735	67.5187	61.6312	97.72	36.369	44.3026	58.925	49.9751	86.509	66.6708	11.9055	125.765	27.6075	41.3174	58.0537	56.8354	50.2775	47.0168	46.1283	58.9417	65.5773	33.8398	48.7537	22.7142
XLOC_001930|PGSC0003DMT400072360,PGSC0003DMT400072361,PGSC0003DMT400072362,PGSC0003DMT400072363	PGSC0003DMB000000008:2846298-2849625	TCONS_00003487	12.6439	13.44	12.0619	21.1776	17.5444	17.1939	25.8291	28.9709	0	0	0	0	0	0	0	0	0	0	0	0	0	0	17.2388	19.938	30.1435	34.9725
XLOC_001932|PGSC0003DMT400072359	PGSC0003DMB000000008:2874465-2875857	TCONS_00003490	7.21603	14.2703	16.1123	23.2926	32.0339	22.8684	12.2285	6.74117	20.9011	8.48745	0	0	0	0	0	0	0	0	0	0	0	0	5.70444	0	0	21.217
XLOC_001933|PGSC0003DMT400072354,PGSC0003DMT400072355,PGSC0003DMT400072356	PGSC0003DMB000000008:2883157-2888150	TCONS_00003493	0	0	0	1.83144	0	0	0	0	0	0	0	0	0	0	0	0	0	0	0	0	0	0	0	0	0	0
XLOC_001934|PGSC0003DMT400072352,PGSC0003DMT400072353	PGSC0003DMB000000008:2906831-2923375	TCONS_00003495	30.5307	26.4642	43.1627	75.6599	44.4077	45.3643	54.7965	53.4861	0	0	0	90.3556	88.1002	0	52.0223	25.7003	17.6469	33.2283	27.7144	33.7352	17.3844	10.4726	9.2331	132.576	15.8301	14.7136
XLOC_001935|-	PGSC0003DMB000000008:2932364-2945126	TCONS_00003498	11.2229	10.9598	11.031	4.40899	7.14988	10.5979	2.81583	0	0	0	0	0	0	0	0	0	0	0	0	0	0	0	0	0	0	0
XLOC_001939|PGSC0003DMT400072344	PGSC0003DMB000000008:3060942-3061772	TCONS_00003504	150.618	299.459	221.225	89.2479	79.0064	103.265	220.579	96.2947	36.6795	107.118	174.727	63.2073	206.111	10.9963	59.1745	32.5135	29.9748	247.248	330.505	396.987	13.3097	41.4081	31.382	93.7349	32.5768	29.9606
XLOC_001940|PGSC0003DMT400072343	PGSC0003DMB000000008:3066573-3067379	TCONS_00003505	65.691	113.255	130.381	72.2213	90.8613	199.698	431.856	86.8879	16.8381	42.9252	0	146.027	171.797	27.497	61.6537	27.1005	44.0904	36.8011	170.862	220.2	27.7348	130.97	36.5435	162.77	21.5993	46.8239
XLOC_001941|PGSC0003DMT400072342	PGSC0003DMB000000008:3074359-3075338	TCONS_00003506	74.2787	78.4565	73.3152	135.714	129.231	101.229	127.159	95.5525	93.4254	92.3114	66.5813	81.3676	109.956	131.993	87.4204	121.417	53.6169	127.192	60.5674	116.558	81.6557	37.8693	87.1553	56.2565	189.59	128.866
XLOC_001944|PGSC0003DMT400072332	PGSC0003DMB000000008:3092856-3094065	TCONS_00003509	0	0	0	3.77151	0	0	0	0	0.535926	25.1978	0	0	0	0	0	0	0	0	0	0	0	0	0	0	0	0
XLOC_001945|PGSC0003DMT400072330,PGSC0003DMT400072331	PGSC0003DMB000000008:3107717-3111280	TCONS_00003511	0	0	0	0	0	0	0	0	0	0	0	0	0	0	0	0	0	0	0	0	0	0	0	0	0	0
XLOC_001947|PGSC0003DMT400072325	PGSC0003DMB000000008:3145090-3155531	TCONS_00003513	0	0	0	3.70425	9.08446	15.7031	7.30975	0	0	0	0	0	0	0	0	0	0	0	0	0	0	0	0	0	0	0
XLOC_001948|PGSC0003DMT400072322,PGSC0003DMT400072323,PGSC0003DMT400072324	PGSC0003DMB000000008:3157098-3160049	TCONS_00003517	0	0	0	1.954	7.634	2.67897	0	0	2.59061	20.1289	0	0	0	0	0	0	0	0	0	0	0	0	0	0	0	0
XLOC_001950|PGSC0003DMT400072320	PGSC0003DMB000000008:3171686-3178209	TCONS_00003520	18.0046	18.7548	15.7304	13.5573	10.8288	24.7543	9.39788	9.09689	0	0	0	0	0	0	0	0	0	21.3123	23.0883	0	24.985	14.5746	14.2944	0	0	0
XLOC_001952|PGSC0003DMT400072315	PGSC0003DMB000000008:3181590-3184183	TCONS_00003522	0	0	0	3.58982	0	0	0	0	0	0	0	0	0	0	0	0	0	0	0	0	0	0	0	0	0	0
XLOC_001953|PGSC0003DMT400072314	PGSC0003DMB000000008:3192250-3193253	TCONS_00003523	0	0	0	3.37704	0	0	0	0	0	0	0	0	0	0	0	0	0	0	0	0	0	0	0	0	0	0
XLOC_001956|PGSC0003DMT400072306	PGSC0003DMB000000008:3233060-3236966	TCONS_00003526	17.6116	17.6056	6.01899	5.79475	7.51312	5.37754	0.617383	0	0	0	0	0	0	0	0	0	0	26.2765	26.2765	36.9255	0	0	0	0	0	5.38002
XLOC_001957|PGSC0003DMT400072300,PGSC0003DMT400072303,PGSC0003DMT400072304,PGSC0003DMT400072305	PGSC0003DMB000000008:3247969-3254473	TCONS_00003527	0	0	3.67295	7.15123	6.46853	10.5794	8.61888	14.1541	0	0	0	0	0	0	0	0	0	16.0414	8.29148	23.6213	0	0	37.7646	0	13.0789	0
XLOC_001959|PGSC0003DMT400072295,PGSC0003DMT400072296,PGSC0003DMT400072297	PGSC0003DMB000000008:3283287-3289281	TCONS_00003538	38.627	32.564	39.7005	19.397	22.5102	29.3084	18.4622	31.2443	0	0	0	0	0	0	0	0	10.9837	37.7908	41.0308	44.6939	22.1258	17.84	25.2759	36.2386	27.6399	18.6936
XLOC_001961|PGSC0003DMT400072290,PGSC0003DMT400072291	PGSC0003DMB000000008:3302893-3305890	TCONS_00003541	8.23616	2.94149	0	4.3474	0	0	1.19013	0	0	0	0	0	0	0	0	0	0	0	0	0	0	0	0	0	0	0
XLOC_001963|PGSC0003DMT400072286	PGSC0003DMB000000008:3354312-3362212	TCONS_00003545	0	0	4.0267	5.61781	0	0	0	8.88382	0	0	0	0	0	0	0	0	0	0	0	0	0	0	0	0	0	0
XLOC_001964|PGSC0003DMT400072285	PGSC0003DMB000000008:3374431-3378069	TCONS_00003546	17.97	5.61564	0	10.509	0	0	0	0	0	0	0	0	0	0	0	0	0	0	0	0	0	0	0	0	0	0
XLOC_001965|PGSC0003DMT400072284	PGSC0003DMB000000008:3378606-3387282	TCONS_00003549	115.097	131.318	120.644	90.4921	138.655	120.646	129.698	117.106	96.0067	123.825	152.636	161.895	150.972	203.99	195.49	204.651	133.877	111.045	126.614	144.707	81.3526	64.6583	125.6	64.3509	172.918	209.633
XLOC_001966|PGSC0003DMT400072279	PGSC0003DMB000000008:3442628-3447496	TCONS_00003551	45.575	66.8974	67.6118	64.3104	133.321	283.964	43.4662	69.0087	65.1772	81.0302	137.474	151.963	45.1198	229.917	24.1449	111.107	41.4196	131.165	256.694	219.222	226.299	244.582	191.042	106.377	163.669	175.856
XLOC_001970|PGSC0003DMT400072265,PGSC0003DMT400072266,PGSC0003DMT400072267,PGSC0003DMT400072268	PGSC0003DMB000000008:3531124-3541628	TCONS_00003557	13.7421	12.3772	4.47306	21.1839	7.4773	6.66508	16.1728	0	0	0	0	0	0	0	0	0	1.82978	0	0	0	0	0	0	0	0	0
XLOC_001971|PGSC0003DMT400072262	PGSC0003DMB000000008:3565769-3568963	TCONS_00003562	61.6497	17.3138	24.203	28.3774	11.159	33.4473	18.2007	15.0866	20.2972	11.1557	0	0	0	41.6857	0	0	0	23.9103	27.3261	34.8004	30.033	14.0154	24.9926	0	0	25.3519
XLOC_001972|PGSC0003DMT400072260,PGSC0003DMT400072261	PGSC0003DMB000000008:3574419-3580391	TCONS_00003563	11.0856	15.5587	13.6568	9.14294	7.11088	7.637	4.67735	0	0	0	0	0	0	0	0	0	0	18.7704	16.4157	0	0	0	12.8653	0	0	0
XLOC_001974|PGSC0003DMT400072257,PGSC0003DMT400072258	PGSC0003DMB000000008:3609511-3611997	TCONS_00003566	0	0	9.16537	23.3159	20.5773	17.6782	7.41701	9.01399	17.1174	5.19941	0	0	0	0	0	0	0	0	0	0	25.1958	6.53223	6.99022	2.46449	0	0
XLOC_001978|PGSC0003DMT400072250	PGSC0003DMB000000008:3666160-3672662	TCONS_00003575	40.7161	113.291	147.594	36.6035	59.6264	43.2573	32.7915	39.9524	37.3014	33.306	95.345	66.6816	62.5399	51.8828	35.2649	27.4824	14.9166	95.9681	59.8758	60.3543	43.3806	59.2568	43.2099	36.822	40.4389	38.9611
XLOC_001979|-	PGSC0003DMB000000008:3683559-3699839	TCONS_00003576	0	0	4.68071	5.58796	0	0	0	0	0	0	0	0	0	0	0	0	0	0	0	0	0	0	0	0	0	0
XLOC_001980|PGSC0003DMT400072243,PGSC0003DMT400072244,PGSC0003DMT400072245	PGSC0003DMB000000008:3706734-3712143	TCONS_00003577	37.6942	20.1155	21.4126	22.4308	13.4992	22.3205	22.5308	20.7443	19.0687	32.1921	0	39.9304	68.5924	31.8014	36.7777	16.0837	12.2655	31.1668	15.032	51.2717	20.324	17.7569	20.5472	37.5726	12.2101	18.4006
XLOC_001981|PGSC0003DMT400072241,PGSC0003DMT400072242	PGSC0003DMB000000008:3718349-3721258	TCONS_00003581	0	0	0	0	0	0	0	0	0	0	0	0	0	0	0	0	0	0	0	0	0	0	0	0	0	0
XLOC_001982|PGSC0003DMT400072239,PGSC0003DMT400072240	PGSC0003DMB000000008:3723633-3727116	TCONS_00003583	0	0	0	5.84676	11.8669	2.26664	0	0	0	0	0	0	0	0	0	0	0	0	0	0	0	0	0	0	0	0
XLOC_001983|PGSC0003DMT400072238	PGSC0003DMB000000008:3738430-3743278	TCONS_00003585	523.322	462.984	612.197	577.921	849.716	664.505	591.036	452.206	419.521	354.102	374.324	749.198	673.54	766.438	712.161	499.226	432.148	279.526	343.902	329.853	563.043	318.76	396.655	482.546	483.23	505.462
XLOC_001984|PGSC0003DMT400072235	PGSC0003DMB000000008:3745934-3749503	TCONS_00003586	124.647	135.061	145.46	84.5542	104.487	131.634	104.886	99.0183	79.6155	106.116	101.362	137.24	214.166	194.708	198.923	122.303	132.722	79.3159	86.001	86.6653	135.612	80.8208	131.295	117.793	127.227	150.641
XLOC_001985|-	PGSC0003DMB000000008:3756314-3764918	TCONS_00003589	642.656	553.91	793.813	291.985	301.136	730.295	423.941	201.457	448.192	352.129	478.423	508.546	559.026	520.795	528.226	355.963	331.699	825.432	780.221	614.771	303.768	256.978	243.892	210.464	295.661	318.71
XLOC_001986|PGSC0003DMT400072228,PGSC0003DMT400072230,PGSC0003DMT400072233	PGSC0003DMB000000008:3766549-3771641	TCONS_00003591	33.2064	22.1613	23.7723	22.629	15.7634	19.6104	9.77267	17.9358	24.1175	15.5218	45.9289	18.5035	50.4664	0	0	0	12.9414	32.4043	31.9572	28.1596	24.7812	8.14984	20.3787	14.2013	21.7357	33.7903
XLOC_001987|PGSC0003DMT400072227	PGSC0003DMB000000008:3777454-3785425	TCONS_00003594	17.8573	12.2242	14.7149	6.82367	7.37826	10.0708	9.80314	11.1902	0	0	0	0	0	0	0	0	0	0	0	21.8403	0	0	15.6851	0	0	11.1374
XLOC_001988|PGSC0003DMT400072226	PGSC0003DMB000000008:3795418-3799564	TCONS_00003595	25.4489	21.0601	20.1318	20.0106	16.0067	29.9628	33.3253	22.7208	21.4366	23.9463	0	23.9597	47.9195	0	0	0	0	0	0	0	0	0	23.6051	0	0	21.7677
XLOC_001989|PGSC0003DMT400072225	PGSC0003DMB000000008:3823833-3826467	TCONS_00003596	2.28262	14.2663	0	13.4817	11.043	10.1868	0	0	0	0	0	0	0	0	0	0	0	27.0196	3.37745	0	0	0	0	0	0	0
XLOC_001990|PGSC0003DMT400072223	PGSC0003DMB000000008:3827294-3831556	TCONS_00003597	14.1295	19.4663	24.6609	18.1358	14.5035	7.78715	10.3933	17.7732	0	0	0	0	0	0	0	0	0	16.5138	16.8978	0	0	0	18.5458	48.1555	26.1466	37.625
XLOC_001991|PGSC0003DMT400072222	PGSC0003DMB000000008:3832489-3838691	TCONS_00003598	12.7228	18.9618	12.8259	12.1663	19.7665	18.07	8.71654	0	0	0	0	0	0	0	0	0	0	23.1694	11.5847	26.2282	0	0	20.1313	0	0	0
XLOC_001992|PGSC0003DMT400072220,PGSC0003DMT400072221	PGSC0003DMB000000008:3862597-3866509	TCONS_00003599	425.232	315.932	324.939	234.201	189.581	328.073	224.374	207.258	178.459	227.53	232.613	332.812	254.132	489.035	302.779	344.532	278.314	250.807	264.436	253.322	288.089	137.542	319.561	151.199	258.532	305.851
XLOC_001993|PGSC0003DMT400072219	PGSC0003DMB000000008:3889517-3890455	TCONS_00003601	17.7962	19.8527	17.9758	40.3781	24.4066	26.1334	41.8847	27.096	25.548	48.8406	0	0	0	40.9701	46.2528	58.7338	37.3262	25.6362	17.0908	0	0	0	26.5734	29.7645	35.1083	34.8835
XLOC_001995|PGSC0003DMT400072217,PGSC0003DMT400072218	PGSC0003DMB000000008:3934539-3937215	TCONS_00003603	0	0	0	4.42807	0	0	0	0	0	0	0	0	0	0	0	0	0	0	0	0	0	0	0	0	0	0
XLOC_001996|PGSC0003DMT400072214,PGSC0003DMT400072215,PGSC0003DMT400072216	PGSC0003DMB000000008:3948451-3956647	TCONS_00003605	31.6898	87.7937	44.0932	53.2739	27.5599	22.2135	13.0461	15.1128	31.7179	0	20.6206	84.2968	0	110.934	23.5903	16.1073	26.7744	48.7226	81.6771	129.178	33.0945	25.7627	34.1499	12.916	10.8565	18.2876
XLOC_001999|PGSC0003DMT400072208,PGSC0003DMT400072210	PGSC0003DMB000000008:3996000-3997855	TCONS_00003611	0	0	0	0	0	0	0	0	0	0	0	0	0	0	0	0	0	0	19.2711	0	0	0	0	0	0	0
XLOC_002000|PGSC0003DMT400072204,PGSC0003DMT400072205,PGSC0003DMT400072206,PGSC0003DMT400072207	PGSC0003DMB000000008:4028015-4034601	TCONS_00003613	15.1664	18.6472	11.1937	4.78751	8.14957	6.56707	1.8758	0	0	0	90.4834	0	0	0	0	0	0	53.11	81.6088	62.9439	0	0	0	9.90735	0	0
XLOC_002003|-	PGSC0003DMB000000008:1499706-1500348	TCONS_00003619	22.4028	14.0017	17.942	13.3712	4.78522	13.7696	14.8808	21.5429	0	0	0	0	0	0	0	0	0	0	0	0	0	0	0	0	0	0
XLOC_002004|-	PGSC0003DMB000000008:2494188-2494576	TCONS_00003620	107.882	147.702	146.251	127.707	167.149	114.301	172.535	172.475	96.2216	95.1678	96.0981	211.603	105.801	152.406	105.146	108.484	101.824	174.836	165.123	120.95	136.644	210.659	227.422	120.291	148.221	317.202
XLOC_002005|-	PGSC0003DMB000000008:2533424-2534247	TCONS_00003621	3.45068	11.8617	0	9.54417	0	0	1.6456	0	0	0	0	0	0	0	0	0	0	0	0	0	0	0	0	31.6158	0	0
XLOC_002006|-	PGSC0003DMB000000008:4007078-4007392	TCONS_00003622	0	0	0	0	26.9351	6.54912	0	0	0	0	0	0	0	0	0	0	0	0	0	0	0	0	0	0	0	0
XLOC_002010|PGSC0003DMT400048321	PGSC0003DMB000000009:184586-187011	TCONS_00003626	0	0	0	5.84072	0	0	0	0	0	0	0	0	0	0	0	18.9924	0	0	0	0	0	0	0	0	0	0
XLOC_002011|PGSC0003DMT400048327	PGSC0003DMB000000009:229351-289300	TCONS_00003636	387.186	108.834	724.473	85.9937	119.595	162.698	397.438	247.529	69.5857	116.107	83.9546	106.185	467.87	453.822	279.862	222.006	155.162	8.51635	59.4188	50.1534	29.6199	55.1488	125.232	205.67	62.9321	50.568
XLOC_002016|PGSC0003DMT400048331	PGSC0003DMB000000009:578715-580695	TCONS_00003640	0	0	0	3.83082	0	0	0	0	0	0	0	0	0	0	0	0	0	0	0	0	0	0	0	0	0	0
XLOC_002019|PGSC0003DMT400031456,PGSC0003DMT400031457,PGSC0003DMT400031458	PGSC0003DMB000000009:695046-700186	TCONS_00003647	9.74248	7.30591	0	6.13652	0	0	1.62877	0	0	0	0	0	0	0	0	0	0	0	0	19.5799	0	0	0	0	0	0
XLOC_002026|PGSC0003DMT400080079,PGSC0003DMT400080080,PGSC0003DMT400080081	PGSC0003DMB000000009:1008169-1012082	TCONS_00003654	0	0	0	0	0	0	0	0	0	0	0	0	0	0	0	0	0	0	0	0	0	0	0	0	0	0
XLOC_002035|PGSC0003DMT400065618,PGSC0003DMT400065619	PGSC0003DMB000000009:1487921-1493546	TCONS_00003666	127.316	91.6068	146.428	112.594	92.8607	128.499	172.806	151.385	54.3908	124.48	0	81.5989	147.304	86.6936	159.698	93.2209	93.8766	45.2054	34.0233	40.9387	70.3493	46.1847	65.1049	91.9769	57.5402	92.0275
XLOC_002037|PGSC0003DMT400065617	PGSC0003DMB000000009:1603330-1606576	TCONS_00003673	135.5	112.391	102.38	78.6389	96.7927	113.379	52.0506	60.8773	92.4392	54.1263	93.5035	92.6515	48.138	143.539	37.3813	50.3091	46.4891	71.9715	93.7811	125.914	92.0447	67.7552	98.14	37.1383	111.364	114.929
XLOC_002045|PGSC0003DMT400065886	PGSC0003DMB000000009:1996981-1999967	TCONS_00003689	227.858	161.696	161.52	107.687	95.1813	119.78	70.8142	77.8577	96.3021	105.309	107.95	132.254	122.062	177.258	155.112	145.48	141.629	138.912	87.8886	120.023	95.8158	65.303	109.043	65.3534	182.569	175.206
XLOC_002059|-	PGSC0003DMB000000009:3016419-3062544	TCONS_00003706	47.6847	60.7491	68.8978	41.1363	45.101	40.6323	31.0516	46.4059	40.2634	22.3339	50.9219	103.584	46.1805	58.4181	20.4027	80.7469	47.8598	52.9782	30.8455	57.5259	32.461	42.7939	49.2755	103.127	118.872	133.407
XLOC_002079|-	PGSC0003DMB000000009:184586-187011	TCONS_00003729	0	0	0	16.6674	0.044134	7.65176	16.982	0	0	0	0	0	0	0	23.9538	4.23937	0	0	0	0	23.347	3.89117	4.85719	61.6587	0	0
XLOC_002082|PGSC0003DMT400048344,PGSC0003DMT400048345	PGSC0003DMB000000009:302190-304417	TCONS_00003734	0	0	0	4.25936	0	0	0	0	0	0	0	0	0	0	0	0	0	0	0	0	0	0	0	0	0	0
XLOC_002083|PGSC0003DMT400048346,PGSC0003DMT400048347	PGSC0003DMB000000009:315275-336578	TCONS_00003739	93.7579	77.0184	70.7794	66.8114	58.0372	44.4267	48.331	49.912	64.4524	53.0959	85.3725	49.478	58.895	39.6533	63.1784	56.1249	65.0879	74.3024	42.77	67.6669	24.8269	25.0704	49.3797	31.3499	70.023	84.4265
XLOC_002087|PGSC0003DMT400048352,PGSC0003DMT400048353	PGSC0003DMB000000009:624293-639602	TCONS_00003745	60.4507	70.3428	30.2807	2.24127	71.4314	13.1019	10.4695	12.1644	19.2317	19.6385	163.849	0	0	221.957	32.8984	86.7273	87.7951	44.9406	77.8687	180.81	107.296	43.8647	154.018	0	168.239	19.3844
XLOC_002094|PGSC0003DMT400080100,PGSC0003DMT400080101	PGSC0003DMB000000009:1112117-1117968	TCONS_00003757	0	0	0	0	0	0	0	0	0	0	0	0	0	0	0	0	0	0	0	0	0	0	0	0	0	0
XLOC_002095|PGSC0003DMT400080102	PGSC0003DMB000000009:1169842-1171960	TCONS_00003759	0	0	0	2.77286	0	0	0	0	0	0	0	0	0	0	0	0	0	0	0	0	0	0	0	34.4664	0	0
XLOC_002098|-	PGSC0003DMB000000009:1397635-1398115	TCONS_00003762	0	0	0	0	0	0	0	0	0	0	0	0	0	0	0	0	0	0	0	0	0	0	0	0	0	0
XLOC_002099|PGSC0003DMT400065612,PGSC0003DMT400065613,PGSC0003DMT400065614	PGSC0003DMB000000009:1494129-1503504	TCONS_00003764	0	0	0	0	0	0	0	0	0	0	0	0	0	0	0	0	0	0	0	0	0	0	0	0	0	0
XLOC_002100|PGSC0003DMT400065609	PGSC0003DMB000000009:1553798-1555807	TCONS_00003766	21.0005	14.6041	18.1822	12.6155	29.0275	24.1669	22.5766	6.57345	0	0	0	0	0	26.3712	0	0	0	0	0	0	22.7994	8.86642	22.1352	0	0	6.41526
XLOC_002105|PGSC0003DMT400068737	PGSC0003DMB000000009:1872867-1880489	TCONS_00003771	10.9328	8.88288	10.0295	12.965	7.69882	16.6675	5.91643	4.16043	0	0	0	0	0	0	0	0	0	0	0	0	0	0	0	0	0	0
XLOC_002107|PGSC0003DMT400065885	PGSC0003DMB000000009:1933100-1942027	TCONS_00003773	45.6797	32.9429	29.1417	39.0506	40.6734	46.5397	30.7514	15.9473	22.3002	15.9195	0	0	0	44.6148	0	0	0	24.3719	36.5578	30.3484	38.572	15.7145	44.5813	26.4101	28.6087	21.7067
XLOC_002111|PGSC0003DMT400041539,PGSC0003DMT400041540,PGSC0003DMT400041541	PGSC0003DMB000000009:2149529-2152261	TCONS_00003779	580.369	250.475	317.375	714.212	211.388	221.898	42.1177	209.002	336.623	223.499	570.965	399.623	151.099	99.4906	166.79	62.4491	79.1082	527.225	332.229	365.894	120.193	97.5567	88.0623	535.652	74.6221	84.158
XLOC_002121|-	PGSC0003DMB000000009:2379997-2407527	TCONS_00003793	0	0	7.68207	11.939	9.43048	4.97756	10.3741	0	0	0	0	0	0	0	0	0	0	0	0	0	2.03081	16.0888	13.5201	0	0	0
XLOC_002125|PGSC0003DMT400085435	PGSC0003DMB000000009:2553790-2618740	TCONS_00003801	22.8712	16.6489	21.6737	11.5876	17.3767	13.0946	9.68198	15.4948	0	0	0	0	0	0	17.265	23.2256	23.4317	0	0	0	0	0	14.9072	0	18.5761	39.8503
XLOC_002131|-	PGSC0003DMB000000009:3200342-3221580	TCONS_00003808	61.2574	46.593	59.1336	48.7496	58.2282	53.1604	87.0486	50.7897	40.3523	20.1904	0	83.2588	67.3398	65.7933	75.4154	58.856	47.8772	27.8678	25.9627	28.9176	22.4605	33.3508	50.1245	73.6959	83.1404	60.3248
XLOC_002137|PGSC0003DMT400051035	PGSC0003DMB000000009:3578641-3604241	TCONS_00003818	26.6323	42.7963	58.1019	26.9327	33.2449	40.4494	36.2359	39.9549	22.7064	11.5814	0	58.1618	158.879	68.5277	25.7056	39.3625	19.5133	28.5799	35.4332	29.5325	31.6607	53.4243	69.2875	78.8324	58.1559	43.3418
XLOC_002146|PGSC0003DMT400083202	PGSC0003DMB000000010:346604-355546	TCONS_00003828	0	0	0	5.62792	8.08161	7.80678	0	0	0	0	0	0	0	0	0	0	0	0	0	0	0	0	0	0	0	0
XLOC_002147|PGSC0003DMT400083199,PGSC0003DMT400083200,PGSC0003DMT400083201	PGSC0003DMB000000010:377998-387991	TCONS_00003829	11.2564	10.8097	17.8267	13.4869	5.93684	8.90684	22.204	12.5217	10.0104	16.4884	0	0	0	0	19.1677	21.8631	16.2237	0	0	0	0	0	0	0	22.0095	0
XLOC_002148|PGSC0003DMT400011144	PGSC0003DMB000000010:394617-400814	TCONS_00003834	0	0	0	5.60242	0	0	2.673	0	0	0	0	0	0	0	0	0	0	0	0	0	0	0	0	0	0	0
XLOC_002151|PGSC0003DMT400011139	PGSC0003DMB000000010:443473-445320	TCONS_00003838	44.941	8.63562	25.6525	5.92294	0	8.0816	0	0	0	0	0	0	0	0	0	0	0	0	0	0	0	0	0	0	0	12.6448
XLOC_002152|PGSC0003DMT400011136,PGSC0003DMT400011137,PGSC0003DMT400011138	PGSC0003DMB000000010:485821-493784	TCONS_00003840	12.0435	18.1021	14.6683	10.3827	13.9313	12.872	8.55098	13.407	17.273	7.52284	0	0	0	0	0	0	0	25.9769	23.0826	19.5564	0	0	19.1684	0	20.265	0
XLOC_002159|PGSC0003DMT400033268	PGSC0003DMB000000010:607399-609798	TCONS_00003853	122.548	129.341	133.529	146.117	162.716	176.524	182.666	153.715	116.596	81.6369	82.4349	170.172	170.172	175.678	107.109	99.3237	127.745	101.548	95.2986	118.491	134.615	112.637	145.173	101.575	133.872	139.143
XLOC_002160|PGSC0003DMT400033264	PGSC0003DMB000000010:669608-678125	TCONS_00003854	60.1377	62.6595	60.9641	37.2383	41.5534	46.0376	34.035	28.4075	37.0502	15.5033	0	43.9506	0	63.1037	38.5398	27.5285	25.7108	20.1745	40.349	36.272	35.4767	27.8249	46.0207	11.0227	34.8259	51.0864
XLOC_002161|PGSC0003DMT400033261,PGSC0003DMT400033262,PGSC0003DMT400033263	PGSC0003DMB000000010:705197-713678	TCONS_00003856	10.612	2.84674	0	5.60354	0	0	2.3073	0	0	0	0	0	0	0	0	0	0	0	0	0	0	0	0	0	0	0
XLOC_002163|PGSC0003DMT400033254,PGSC0003DMT400033255,PGSC0003DMT400033256	PGSC0003DMB000000010:725230-732790	TCONS_00003864	0	0	0	0	0	0	0	0	0	0	0	0	0	0	0	0	0	0	0	0	0	0	0	0	0	0
XLOC_002167|PGSC0003DMT400033251	PGSC0003DMB000000010:803381-819245	TCONS_00003870	17.9321	32.7332	30.5028	16.0253	12.3895	14.8396	9.19179	15.1722	19.4186	12.5857	45.8058	39.6854	16.7342	23.8133	9.52085	30.0799	0	35.8464	28.7176	28.7032	29.4698	47.2774	44.2134	71.8867	99.8186	125.085
XLOC_002171|PGSC0003DMT400033247	PGSC0003DMB000000010:897104-898073	TCONS_00003876	12.7848	17.2876	14.4998	30.3111	19.2915	29.9029	24.1443	15.6098	42.055	13.3666	0	0	0	0	0	0	0	30.6953	22.5099	30.1146	0	0	19.4647	0	14.4125	54.6772
XLOC_002173|PGSC0003DMT400071408,PGSC0003DMT400071409	PGSC0003DMB000000010:964081-968102	TCONS_00003878	0	0	0	0	0	0	0	0	0	0	0	0	0	0	0	0	0	0	0	0	0	0	0	0	0	0
XLOC_002176|PGSC0003DMT400071403	PGSC0003DMB000000010:985294-986001	TCONS_00003882	0	0	0	0	0	0	7.02573	0	0	0	0	0	0	0	0	0	0	0	0	0	0	0	0	0	0	0
XLOC_002180|PGSC0003DMT400071396,PGSC0003DMT400071397	PGSC0003DMB000000010:1137361-1139494	TCONS_00003886	6.22428	10.5018	4.1042	6.17827	16.407	5.09272	6.93307	0	0	0	0	0	0	0	22.6472	10.7844	0	0	0	0	0	0	0	0	0	0
XLOC_002181|PGSC0003DMT400071392,PGSC0003DMT400071393,PGSC0003DMT400071394	PGSC0003DMB000000010:1149316-1154318	TCONS_00003888	18.1515	15.3513	17.4406	20.0033	23.571	18.868	22.8421	21.3118	0	0	0	0	0	0	28.6897	24.3844	16.2922	20.4503	13.5081	0	12.3214	17.0201	13.5348	29.3285	25.6445	17.2415
XLOC_002182|PGSC0003DMT400071388,PGSC0003DMT400071389,PGSC0003DMT400071390,PGSC0003DMT400071391	PGSC0003DMB000000010:1154527-1172032	TCONS_00003896	10.8344	8.95437	6.14648	9.3074	3.242	10.1238	5.81064	0	9.84021	25.5114	0	0	0	0	0	0	0	0	0	0	0	0	14.8372	0	19.3748	0
XLOC_002183|PGSC0003DMT400043945,PGSC0003DMT400043946,PGSC0003DMT400043947,PGSC0003DMT400043948	PGSC0003DMB000000010:1192522-1195486	TCONS_00003902	0	0	0	5.08266	0	0	3.79321	0	0	0	0	0	0	0	0	0	0	0	0	0	0	0	0	0	0	0
XLOC_002184|PGSC0003DMT400043941,PGSC0003DMT400043942,PGSC0003DMT400043943,PGSC0003DMT400043944	PGSC0003DMB000000010:1196296-1203758	TCONS_00003906	4.26826	10.9116	0	2.52301	0	0	0	0	0	0	0	0	0	0	48.981	5.75635	0	26.2433	12.263	7.44987	0	0	5.61793	2.23097	0	0
XLOC_002186|PGSC0003DMT400043940	PGSC0003DMB000000010:1226511-1228892	TCONS_00003911	0	0	0	3.80044	0	0	0	0	0	0	0	0	0	0	0	0	0	0	0	0	0	0	0	0	0	0
XLOC_002187|PGSC0003DMT400000001,PGSC0003DMT400000002,PGSC0003DMT400000003,PGSC0003DMT400000700	PGSC0003DMB000000010:1241981-1245448	TCONS_00003915	0	0	10.9305	7.4342	5.76845	20.9059	11.7729	9.83186	0	0	0	0	0	0	0	0	0	0	0	0	0	0	8.11817	0	6.14439	0
XLOC_002191|PGSC0003DMT400000010	PGSC0003DMB000000010:1275476-1280896	TCONS_00003923	10.4311	11.1762	9.76456	5.84386	0	0	1.86527	0	0	0	0	0	0	0	0	0	0	0	0	0	0	0	0	0	0	0
XLOC_002192|PGSC0003DMT400000011,PGSC0003DMT400000012,PGSC0003DMT400000013	PGSC0003DMB000000010:1290481-1295616	TCONS_00003924	7.45578	12.0807	11.6562	12.3269	9.74743	4.97032	11.1781	9.75925	0	0	0	9.61163	44.6483	0	0	0	0	0	0	0	0	0	0	0	0	0
XLOC_002193|PGSC0003DMT400095626	PGSC0003DMB000000010:1297637-1310691	TCONS_00003928	0	0	0	0	0	0	5.58604	9.93417	0	0	0	0	0	0	0	0	0	0	0	0	0	0	0	0	0	0
XLOC_002195|-	PGSC0003DMB000000010:1312189-1313569	TCONS_00003930	0	0	0	4.51733	31.5242	13.2378	10.6525	4.16624	0	0	0	0	0	0	0	0	0	0	0	0	16.4552	2.74254	0	0	0	0
XLOC_002196|PGSC0003DMT400000014,PGSC0003DMT400000015,PGSC0003DMT400000016,PGSC0003DMT400000018,PGSC0003DMT400000020,PGSC0003DMT400000021	PGSC0003DMB000000010:1326746-1333088	TCONS_00003933	0	0	0	2.75424	0	0	0	0	0	0	0	0	0	0	0	0	0	0	0	0	0	0	0	0	0	0
XLOC_002197|PGSC0003DMT400000024,PGSC0003DMT400000025	PGSC0003DMB000000010:1336113-1348929	TCONS_00003940	104.359	147.293	110.853	49.3112	64.26	25.5011	38.108	39.6641	62.2154	123.419	303.204	112.817	38.3895	163.934	2.75014	97.2024	76.5068	97.7832	141.615	96.8176	85.7421	48.6541	103.613	78.5052	225.821	83.048
XLOC_002198|PGSC0003DMT400000026,PGSC0003DMT400000027,PGSC0003DMT400000028,PGSC0003DMT400000029	PGSC0003DMB000000010:1364404-1368248	TCONS_00003948	24.7831	19.5853	26.6178	14.9201	29.7152	12.2144	8.54361	10.5718	0	0	6.55224	0	0	0	0	0	0	19.0281	25.7593	15.4443	0	0	0	0	0	7.64749
XLOC_002200|PGSC0003DMT400000033,PGSC0003DMT400000034	PGSC0003DMB000000010:1419508-1427101	TCONS_00003954	6.28631	10.1007	11.7117	8.56333	12.3184	7.88648	9.95233	0	0	0	0	0	0	0	0	0	0	0	0	0	0	0	0	0	0	0
XLOC_002203|-	PGSC0003DMB000000010:1552021-1561978	TCONS_00003959	0	0	0	0	0	0	0	0	0	0	0	0	0	0	0	0	0	0	0	0	0	0	0	0	6.63342	0
XLOC_002204|-	PGSC0003DMB000000010:1566229-1566755	TCONS_00003960	0	0	0	0	0	0	0	0	0	0	0	0	0	0	0	0	0	0	0	0	0	0	0	0	0	0
XLOC_002205|PGSC0003DMT400000041	PGSC0003DMB000000010:1573446-1579894	TCONS_00003962	5.21487	0	0	3.64168	0	0	4.4953	0	0	0	0	0	0	0	0	0	0	0	0	0	1.28107	17.0817	0	18.0449	17.9589	28.6321
XLOC_002211|PGSC0003DMT400000060,PGSC0003DMT400000061	PGSC0003DMB000000010:1688819-1699907	TCONS_00003976	0	0	8.08891	7.03366	2.30743	8.58712	11.5871	0	0	0	0	0	0	0	0	0	0	0	0	0	0	0	16.3268	0	0	0
XLOC_002214|PGSC0003DMT400000062,PGSC0003DMT400000063	PGSC0003DMB000000010:1763648-1767940	TCONS_00003982	0	0	0	0	0	0	0	0	0	0	0	0	0	0	0	0	0	0	0	0	0	0	0	0	0	0
XLOC_002216|PGSC0003DMT400000066	PGSC0003DMB000000010:1783515-1793269	TCONS_00003987	40.7208	33.6574	34.2036	19.3029	21.1928	15.2428	13.4369	21.5957	27.5754	21.7482	37.5376	0	0	31.4574	9.47739	19.7707	0	51.6584	48.3424	61.9525	14.558	24.131	44.8434	24.0059	25.7449	34.139
XLOC_002218|PGSC0003DMT400000076,PGSC0003DMT400000077,PGSC0003DMT400000078,PGSC0003DMT400000079	PGSC0003DMB000000010:1817873-1821517	TCONS_00003994	2.94266	8.28805	0	0	0	0	0	0	0	0	0	0	0	0	0	0	0	0	0	28.4762	0	0	0	0	0	0
XLOC_002219|PGSC0003DMT400088659	PGSC0003DMB000000010:1823513-1823870	TCONS_00003997	0	0	0	0	6.63483	24.554	11.9149	0	0	0	0	0	0	42.1315	0	0	0	0	0	0	0	0	8.84098	0	0	0
XLOC_002223|PGSC0003DMT400000089,PGSC0003DMT400000090,PGSC0003DMT400000091,PGSC0003DMT400000092	PGSC0003DMB000000010:1892185-1897594	TCONS_00004004	24.8183	15.2576	14.406	15.9525	0	0	9.52287	12.4765	0	0	0	0	0	0	0	0	0	0	0	10.0629	0	0	0	22.0348	0	14.047
XLOC_002224|-	PGSC0003DMB000000010:1898193-1908948	TCONS_00004006	26.3252	20.096	29.9245	28.3418	31.1231	28.0814	26.5082	20.0037	23.0579	22.5189	0	0	0	0	24.8801	19.5486	21.2027	0	0	0	25.4623	27.4831	22.198	53.3692	33.9935	23.5407
XLOC_002227|PGSC0003DMT400000106,PGSC0003DMT400000107,PGSC0003DMT400000108	PGSC0003DMB000000010:1947543-1954470	TCONS_00004011	46.3823	89.4297	74.0695	28.2638	24.7269	17.5067	24.9802	40.5861	20.4293	10.5447	0	0	0	27.2022	20.2888	36.8339	18.4138	45.2595	26.3874	28.6431	17.026	33.4621	49.6532	77.4898	93.5898	115.144
XLOC_002229|PGSC0003DMT400000112,PGSC0003DMT400000113,PGSC0003DMT400000114,PGSC0003DMT400000115,PGSC0003DMT400000116,PGSC0003DMT400000117	PGSC0003DMB000000010:1957945-1962157	TCONS_00004017	0	0	14.8675	5.1138	10.9078	8.10006	6.85685	0	0	0	0	0	0	0	0	0	0	0	0	0	0	0	14.5551	0	0	0
XLOC_002234|-	PGSC0003DMB000000010:2012819-2023132	TCONS_00004027	64.2682	71.5566	72.4049	43.6473	46.1946	44.2681	34.8018	48.9579	41.001	67.5502	0	45.0925	54.7137	47.2206	42.6479	41.4628	44.0533	22.6533	44.3211	43.4881	41.5671	40.9898	44.6801	67.0862	49.7135	52.6325
XLOC_002236|PGSC0003DMT400000126	PGSC0003DMB000000010:2031183-2035473	TCONS_00004031	0	0	0	2.95516	0	0	0	0	0	0	0	0	0	0	0	0	0	0	0	0	0	0	0	0	0	0
XLOC_002237|PGSC0003DMT400000129	PGSC0003DMB000000010:2058213-2069924	TCONS_00004032	15.9573	7.56604	7.84499	16.0161	18.7755	13.7237	9.99274	10.2026	0	0	0	0	0	0	0	0	0	0	0	0	0	0	15.2272	4.02705	0	3.86154
XLOC_002238|PGSC0003DMT400000130,PGSC0003DMT400000131,PGSC0003DMT400000132,PGSC0003DMT400000133,PGSC0003DMT400000134	PGSC0003DMB000000010:2075403-2080701	TCONS_00004037	17.8113	7.54356	0	3.73968	0	0	0.730936	0	0	0	0	0	0	0	0	0	0	17.396	13.8829	0	0	0	0	0	0	2.10878
XLOC_002241|PGSC0003DMT400000139,PGSC0003DMT400000141,PGSC0003DMT400000143	PGSC0003DMB000000010:2171329-2180392	TCONS_00004044	15.5909	14.8243	30.7647	12.5138	7.49802	14.557	5.65783	0	0	0	0	0	0	0	0	0	32.2999	0	0	0	0	0	0	36.5558	0	11.1521
XLOC_002242|PGSC0003DMT400000146,PGSC0003DMT400000147,PGSC0003DMT400000148,PGSC0003DMT400000149	PGSC0003DMB000000010:2209879-2219591	TCONS_00004046	9.62633	11.1767	9.30176	6.07926	15.1237	7.75665	10.9427	8.62475	0	0	0	0	0	0	0	0	0	0	0	20.7213	0	0	6.57904	0	0	0
XLOC_002243|-	PGSC0003DMB000000010:2225028-2236525	TCONS_00004050	10.6381	7.62086	10.9389	9.49044	6.81421	6.90212	11.1365	7.06327	0	0	0	0	0	0	0	0	0	0	0	0	0	0	0	0	0	0
XLOC_002246|PGSC0003DMT400000154	PGSC0003DMB000000010:2258185-2264697	TCONS_00004056	10.1221	20.7043	18.9936	11.1959	7.5656	6.47107	1.63629	0	0	0	0	0	0	0	0	0	0	21.1041	10.2117	13.8717	0	0	0	0	0	0
XLOC_002247|PGSC0003DMT400000155,PGSC0003DMT400000156,PGSC0003DMT400000157	PGSC0003DMB000000010:2295256-2297948	TCONS_00004057	202.793	190.084	375.889	35.8529	68.8806	86.8329	56.9517	24.0392	105.98	49.0654	50.0764	111.616	20.4552	1129.71	23.5524	263.403	19.6125	16.8433	13.0898	14.0055	42.5942	240.531	601.335	11.5544	241.88	277.478
XLOC_002251|PGSC0003DMT400000167,PGSC0003DMT400000170	PGSC0003DMB000000010:2328765-2340479	TCONS_00004070	8.01764	11.6323	17.3974	13.0789	12.0965	17.0714	5.58668	7.06874	0	0	0	0	0	0	21.8483	32.6579	0	0	0	0	21.1503	22.826	19.205	42.4123	43.1853	64.8307
XLOC_002253|PGSC0003DMT400000173,PGSC0003DMT400000176,PGSC0003DMT400000177	PGSC0003DMB000000010:2396097-2399792	TCONS_00004074	8.46023	13.0958	8.00807	5.24467	10.3647	8.18198	4.33794	0	0	0	0	0	0	0	0	0	0	16.2935	10.4553	0	0	0	17.5888	0	0	0
XLOC_002254|-	PGSC0003DMB000000010:2406567-2408005	TCONS_00004078	0	0	0	0	0	0	0	0	0	0	0	0	0	0	0	0	0	0	0	0	0	0	0	0	0	0
XLOC_002255|-	PGSC0003DMB000000010:2410968-2427694	TCONS_00004079	0	0	0	4.55381	0	0	1.34277	0	0	0	0	0	0	0	0	0	0	0	0	0	0	0	0	0	0	0
XLOC_002256|-	PGSC0003DMB000000010:2428411-2431742	TCONS_00004080	0	0	0	3.88414	0	0	0.825797	0	0	0	0	0	0	0	0	0	0	0	0	0	0	0	0	0	0	0
XLOC_002257|-	PGSC0003DMB000000010:2486875-2500810	TCONS_00004081	58.4333	42.5891	65.5436	35.8047	30.028	48.192	25.8865	24.7246	32.6888	36.657	0	25.4707	45.3411	49.7467	14.7016	27.9924	22.8031	43.4756	38.8505	31.7641	31.2505	34.1594	33.1642	41.436	20.8603	24.1548
XLOC_002258|PGSC0003DMT400000186,PGSC0003DMT400000187,PGSC0003DMT400000188	PGSC0003DMB000000010:2504116-2507894	TCONS_00004086	16.1629	24.2355	20.2537	13.6183	11.5114	11.4658	7.38465	7.8645	0	0	0	0	0	0	4.50083	36.568	21.8536	28.0926	13.3045	15.2451	18.4929	19.6041	42.5894	0	39.9159	46.6957
XLOC_002259|PGSC0003DMT400000189,PGSC0003DMT400000190	PGSC0003DMB000000010:2515059-2518311	TCONS_00004088	186.955	170.247	249.132	199.036	230.265	159.933	202.739	129.921	173.873	151.705	338.386	262.387	330.349	116.348	177.152	138.388	93.665	255.968	261.865	243.423	125.954	101.952	93.0506	168.279	146.738	161.377
XLOC_002260|PGSC0003DMT400000191,PGSC0003DMT400000192	PGSC0003DMB000000010:2520399-2529627	TCONS_00004092	44.3408	22.6228	45.4686	45.3585	52.2227	46.3443	21.3775	18.8532	34.912	14.1758	49.5443	46.7663	23.6394	22.5304	0	0	0	57.9636	82.1209	63.1997	34.1987	21.28	33.155	46.6925	20.0934	15.8571
XLOC_002265|-	PGSC0003DMB000000010:2557760-2566732	TCONS_00004102	12.0523	10.0356	9.30753	9.41331	8.20691	4.43618	4.04601	13.4136	0	0	0	0	0	0	0	0	0	0	0	0	0	0	11.3663	38.1936	22.5254	28.4851
XLOC_002266|-	PGSC0003DMB000000010:2566804-2571274	TCONS_00004103	13.4605	15.5472	22.2388	13.6001	9.76469	18.1874	10.3418	16.6277	0	0	0	0	0	0	0	0	0	0	0	0	7.53831	17.5894	24.481	40.7647	32.9856	55.6118
XLOC_002267|PGSC0003DMT400000210	PGSC0003DMB000000010:2572571-2573704	TCONS_00004105	0	0	0	0	0	0	0	0	0	27.7929	0	0	0	0	0	0	0	0	0	0	0	0	0	0	0	0
XLOC_002268|PGSC0003DMT400000211,PGSC0003DMT400000212,PGSC0003DMT400000213,PGSC0003DMT400000214	PGSC0003DMB000000010:2618330-2621299	TCONS_00004107	119.733	75.0518	184.343	174.474	154.774	186.683	388.415	202.017	79.9457	68.5444	0	245.841	210.431	161.044	303.966	143.187	173.499	6.35648	25.4473	34.2173	81.0183	68.413	101.069	248.448	112.106	179.275
XLOC_002269|PGSC0003DMT400000215,PGSC0003DMT400000216	PGSC0003DMB000000010:2684610-2686383	TCONS_00004110	37.6576	112.68	53.1924	26.6157	25.1131	20.5231	12.7363	29.0811	22.3441	72.3981	307.397	21.8841	81.5417	0	0	0	0	201.66	225.246	269.668	8.67187	15.9833	0	12.7803	0	0
XLOC_002270|PGSC0003DMT400000217,PGSC0003DMT400000218,PGSC0003DMT400000219	PGSC0003DMB000000010:2697690-2710098	TCONS_00004117	30.1643	38.3455	38.4518	27.807	25.3681	26.647	18.7547	25.499	17.3204	31.0437	0	0	0	53.2777	36.5765	38.615	43.7167	42.191	44.9943	20.0019	16.6222	28.3608	76.837	0	49.9197	67.5838
XLOC_002271|PGSC0003DMT400000220,PGSC0003DMT400000221	PGSC0003DMB000000010:2713063-2714052	TCONS_00004120	149.811	89.7431	89.9881	36.6652	70.3532	36.2074	4.54166	25.8894	134.354	317.86	689.862	53.3324	25.3964	0	0	0	9.77668	459.954	708.717	833.455	16.3999	9.56659	0	0	0	0
XLOC_002272|PGSC0003DMT400000222,PGSC0003DMT400000224	PGSC0003DMB000000010:2717294-2718949	TCONS_00004121	132.742	190.371	128.594	72.5797	107.344	119.051	43.6448	75.0101	182.787	84.8153	249.143	72.0017	12.8575	53.5068	29.815	35.4434	23.0986	335.347	408.412	384.83	28.6326	38.7463	50.0928	29.2365	33.2548	35.0434
XLOC_002277|PGSC0003DMT400000230,PGSC0003DMT400000231,PGSC0003DMT400000232	PGSC0003DMB000000010:2738098-2741391	TCONS_00004128	34.2886	31.539	52.9062	24.2246	36.6651	45.3612	19.4044	13.4247	31.0607	15.0065	53.0363	0	0	52.3922	9.99227	31.9686	18.4646	49.8264	28.0054	42.3784	18.18	37.648	41.1944	16.0043	32.3616	35.8083
XLOC_002280|PGSC0003DMT400000235,PGSC0003DMT400000236	PGSC0003DMB000000010:2786523-2789799	TCONS_00004133	9.26582	11.5138	10.1158	13.3899	7.5594	10.1572	13.2555	12.0017	0	0	0	0	0	0	0	0	0	0	0	0	0	0	0	0	0	0
XLOC_002281|PGSC0003DMT400000237,PGSC0003DMT400000238,PGSC0003DMT400000239	PGSC0003DMB000000010:2791844-2796661	TCONS_00004136	13.2264	8.38564	12.1947	4.81963	6.05827	7.40669	5.89536	0	0	0	0	0	0	0	0	0	0	0	0	0	0	0	18.7407	0	0	0
XLOC_002283|PGSC0003DMT400000243,PGSC0003DMT400000244	PGSC0003DMB000000010:2807843-2818399	TCONS_00004139	0	0	0	0	0	0	0	0	0	0	0	0	0	0	0	0	0	0	0	0	0	0	0	0	0	0
XLOC_002284|PGSC0003DMT400000245,PGSC0003DMT400000246,PGSC0003DMT400000247	PGSC0003DMB000000010:2819332-2824619	TCONS_00004144	508.885	710.477	365.941	228.823	167.42	187.304	100.324	286.353	348.44	674.377	2500.28	430.173	177.076	560.808	282.78	419.42	199.907	1728.18	783.62	1012.63	303.439	537.65	931.613	639.313	643.435	867.749
XLOC_002286|PGSC0003DMT400000250,PGSC0003DMT400000251	PGSC0003DMB000000010:2843492-2847004	TCONS_00004150	46.0644	42.2524	33.83	16.1573	11.2712	18.6979	5.52948	8.52223	18.0021	17.7814	0	0	0	0	0	0	0	23.9118	14.4681	22.1878	17.2334	12.7164	13.5083	0	0	8.08183
XLOC_002289|PGSC0003DMT400000254	PGSC0003DMB000000010:2963257-2963608	TCONS_00004153	0	0	0	0	0	0	0	0	0	0	0	0	0	0	0	0	0	0	0	0	0	0	0	0	0	0
XLOC_002290|PGSC0003DMT400000259,PGSC0003DMT400000260	PGSC0003DMB000000010:2969939-2973394	TCONS_00004154	8.28146	11.4582	6.19919	0	0	0	1.61011	0	0	0	0	0	0	0	0	0	0	0	0	12.8783	0	0	0	0	0	0
XLOC_002291|PGSC0003DMT400000261,PGSC0003DMT400000262,PGSC0003DMT400000263	PGSC0003DMB000000010:2979994-2984916	TCONS_00004158	71.946	77.0641	93.7999	55.2538	55.7889	74.1	74.768	61.2392	56.6964	51.5735	104.452	70.0571	85.8757	93.7558	41.758	64.7548	44.1991	72.1258	94.2766	95.7841	45.8552	49.6134	71.5296	71.3213	59.7474	70.0893
XLOC_002292|PGSC0003DMT400000264	PGSC0003DMB000000010:2985893-2987664	TCONS_00004161	2807.58	2852.16	2651.67	1809.64	1718.03	2073.49	2807.25	1878.2	1519.18	3107.46	2369.97	3738.56	2849.32	3653.39	5175.86	4413.23	3509.63	2193.27	2299.63	2580.45	1435.58	1270.45	2374.58	2216.05	3407.99	3588.54
XLOC_002294|PGSC0003DMT400000266,PGSC0003DMT400000268	PGSC0003DMB000000010:3020471-3027037	TCONS_00004163	23.2974	28.3919	20.3676	3.63071	6.45444	7.26731	3.18481	0	0	0	0	0	0	0	0	0	0	58.7128	24.1691	27.3599	0	0	0	0	0	4.13964
XLOC_002295|PGSC0003DMT400000269	PGSC0003DMB000000010:3033557-3045701	TCONS_00004165	0	0	0	0	0	0	0	0	0	0	0	0	0	0	0	0	0	0	0	0	0	0	0	0	0	0
XLOC_002296|PGSC0003DMT400000271,PGSC0003DMT400000272,PGSC0003DMT400000273	PGSC0003DMB000000010:3055114-3059789	TCONS_00004166	52.5821	27.8354	76.0252	72.4793	57.693	92.1274	82.9712	37.4638	55.255	66.1691	65.5373	95.0811	0	83.9928	25.9628	26.7868	39.3886	26.6531	62.336	108.894	62.1136	55.5443	65.683	30.411	64.7887	62.4572
XLOC_002301|PGSC0003DMT400000283,PGSC0003DMT400000284,PGSC0003DMT400000285	PGSC0003DMB000000010:3145302-3149017	TCONS_00004176	0	0	0	7.54739	0	0	9.65305	0	5.54755	22.0486	0	0	0	0	0	0	0	0	0	0	0	0	0	0	0	0
XLOC_002305|PGSC0003DMT400000293	PGSC0003DMB000000010:3227483-3230210	TCONS_00004182	0	0	0	0	0	0	0	0	0	0	0	0	0	0	0	0	0	0	0	0	0	0	0	0	0	0
XLOC_002307|PGSC0003DMT400000296,PGSC0003DMT400000297	PGSC0003DMB000000010:3257890-3269365	TCONS_00004185	0	0	0	5.78981	0	0	0	0	0	0	0	0	0	0	0	0	0	0	0	0	0	0	0	19.9792	0	0
XLOC_002309|-	PGSC0003DMB000000010:3296782-3305635	TCONS_00004192	0	0	9.86905	6.88581	8.34652	7.5237	5.24415	8.25594	0	0	0	0	0	0	0	0	0	0	0	0	0	0	0	0	6.54264	0
XLOC_002311|PGSC0003DMT400000310	PGSC0003DMB000000010:3352634-3356937	TCONS_00004194	139.214	146.703	152.597	108.159	83.1342	87.7769	139.105	119.482	88.2994	139.926	111.231	197.595	213.482	177.202	245.054	151.935	142.705	124.885	123.974	154.788	70.5318	111.141	145.403	262.474	224.708	239.507
XLOC_002316|PGSC0003DMT400000323,PGSC0003DMT400000324,PGSC0003DMT400000325,PGSC0003DMT400000326,PGSC0003DMT400000327	PGSC0003DMB000000010:3445931-3448235	TCONS_00004202	0	0	0	0	0	0	0	0	0	37.3907	0	0	0	0	0	0	0	0	0	0	0	0	0	0	0	0
XLOC_002320|PGSC0003DMT400000336,PGSC0003DMT400000337	PGSC0003DMB000000010:3491511-3495201	TCONS_00004214	23.3333	31.3259	27.5871	13.0623	17.949	18.0717	22.6352	16.6072	17.4032	18.2964	0	0	0	0	0	0	0	31.9322	32.5762	43.758	0	0	19.7682	16.4775	0	9.97906
XLOC_002321|PGSC0003DMT400000338	PGSC0003DMB000000010:3495681-3496818	TCONS_00004215	0	0	0	1.15955	0	0	0	0	0	0	0	0	0	0	0	0	0	0	0	0	0	0	0	0	0	0
XLOC_002324|PGSC0003DMT400000341,PGSC0003DMT400000342	PGSC0003DMB000000010:3568905-3574883	TCONS_00004218	6.59484	13.929	16.3036	8.62441	8.67587	10.9008	5.54372	8.48044	0	0	0	0	0	0	0	0	0	0	0	0	0	0	0	22.414	0	0
XLOC_002325|PGSC0003DMT400000344,PGSC0003DMT400000345,PGSC0003DMT400000346	PGSC0003DMB000000010:3593206-3598196	TCONS_00004221	13.483	13.4114	11.3262	3.58424	8.92302	9.33429	2.08904	0	0	0	0	0	0	0	0	0	0	0	0	13.6572	0	0	13.0008	0	0	0
XLOC_002326|PGSC0003DMT400000347,PGSC0003DMT400000348	PGSC0003DMB000000010:3611036-3618731	TCONS_00004224	0	0	0	5.14592	0	0	0	0	0	0	0	0	0	0	0	0	0	0	0	0	0	0	0	0	0	0
XLOC_002332|PGSC0003DMT400000682	PGSC0003DMB000000010:3779248-3781146	TCONS_00004232	0	0	0	9.80447	19.5547	16.4621	0	0	0	0	0	0	0	0	0	0	0	0	0	0	0	0	0	0	0	0
XLOC_002333|PGSC0003DMT400000358,PGSC0003DMT400000359	PGSC0003DMB000000010:3793148-3796759	TCONS_00004233	13.2054	13.8401	0	9.48291	11.9023	3.18729	3.51224	11.5119	0	0	0	0	0	0	0	0	0	21.0424	5.04534	0	0	0	0	0	0	0
XLOC_002336|PGSC0003DMT400000362,PGSC0003DMT400000363	PGSC0003DMB000000010:3813821-3819819	TCONS_00004238	76.5432	74.3231	83.1173	49.1944	47.078	75.2639	78.4135	73.3878	66.9501	42.4799	85.6668	70.5294	63.8866	108.686	56.1199	40.3515	34.5428	46.9216	44.575	31.8694	61.884	50.8818	54.9305	43.5815	48.4921	41.7904
XLOC_002337|PGSC0003DMT400000364	PGSC0003DMB000000010:3853391-3855651	TCONS_00004240	188.427	156.247	120.208	97.403	109.596	216.313	140.165	111.858	149.697	60.8387	201.853	205.808	101.455	303.889	76.8203	178.333	143.207	111.769	141.042	156.65	238.662	157.548	255.075	61.794	206.17	197.513
XLOC_002338|PGSC0003DMT400000365	PGSC0003DMB000000010:3910631-3911622	TCONS_00004241	18.8	26.0178	37.837	12.3396	9.37819	5.19364	0	11.1324	0	0	0	0	0	0	0	0	0	0	0	0	0	0	0	0	0	0
XLOC_002340|PGSC0003DMT400083215	PGSC0003DMB000000010:4256-5870	TCONS_00004246	115.819	28.0976	52.1558	57.4372	57.0252	23.9912	39.1302	52.3431	55.2333	71.2289	129.465	105.715	35.6344	0	57.0556	13.1162	11.4316	89.4191	87.2382	88.8798	26.8464	20.4544	10.3725	77.6528	48.6417	40.4679
XLOC_002343|PGSC0003DMT400083194,PGSC0003DMT400083196	PGSC0003DMB000000010:172812-175684	TCONS_00004249	14.414	7.67933	9.4932	18.1746	20.3783	29.9587	2.07193	2.82894	0	0	0	0	0	0	0	0	0	0	0	0	0	0	31.0244	0	24.3833	26.9758
XLOC_002344|-	PGSC0003DMB000000010:193423-209773	TCONS_00004251	25.8007	35.7947	27.6524	21.3158	21.2895	24.8392	22.8394	27.6268	0	0	0	0	0	33.695	13.4114	25.5455	25.9753	11.8935	19.327	8.41481	0	0	44.5994	0	34.9027	41.9303
XLOC_002346|-	PGSC0003DMB000000010:217708-232610	TCONS_00004253	15.6966	12.0743	10.2854	8.6761	9.68043	14.5604	6.49707	0	0	0	0	0	0	0	0	0	0	0	0	0	0	0	0	0	0	0
XLOC_002348|-	PGSC0003DMB000000010:258937-274063	TCONS_00004257	8.74955	13.8149	8.97266	7.06667	3.92772	11.0781	6.25524	0	0	0	0	0	0	0	0	0	0	0	0	0	16.4321	11.804	0	0	0	0
XLOC_002350|PGSC0003DMT400011118,PGSC0003DMT400011122,PGSC0003DMT400011123	PGSC0003DMB000000010:404603-416565	TCONS_00004260	0	0	0	3.21379	8.42238	3.41408	0	0	0	0	0	0	0	0	0	0	0	0	0	0	0	0	5.95575	0	0	0
XLOC_002351|PGSC0003DMT400011115	PGSC0003DMB000000010:497044-506513	TCONS_00004262	13.9785	12.7689	17.9671	28.0671	25.3498	31.2199	24.7576	15.8992	20.0331	10.3924	0	0	0	0	27.2698	20.5036	0	20.6832	21.4787	0	18.1857	13.989	13.9695	27.0926	22.4112	0
XLOC_002352|PGSC0003DMT400011112	PGSC0003DMB000000010:528238-545925	TCONS_00004265	13.001	14.5448	12.7779	17.7843	21.0466	17.2801	16.7312	11.9864	0	0	0	0	0	0	0	0	0	15.662	11.0883	0	0	0	19.6043	25.5388	16.1281	0
XLOC_002354|PGSC0003DMT400033244	PGSC0003DMB000000010:610518-612246	TCONS_00004268	0	0	0	6.78111	0	0	6.4976	0	0	0	0	0	0	0	0	0	0	0	0	0	0	0	0	0	0	0
XLOC_002355|PGSC0003DMT400033237,PGSC0003DMT400033238,PGSC0003DMT400033239,PGSC0003DMT400033240,PGSC0003DMT400033242	PGSC0003DMB000000010:614453-621477	TCONS_00004269	9.11707	5.69826	2.99085	9.4019	13.7306	6.27062	0	0	0	0	0	0	0	0	0	0	0	0	0	11.41	0	0	0	0	0	0
XLOC_002358|PGSC0003DMT400033231,PGSC0003DMT400033232,PGSC0003DMT400033233,PGSC0003DMT400033234,PGSC0003DMT400033235	PGSC0003DMB000000010:696338-704131	TCONS_00004279	0	0	0	4.78796	0	0	5.85093	0	0	0	0	0	0	0	0	0	0	0	0	0	0	0	0	0	0	0
XLOC_002363|PGSC0003DMT400033222	PGSC0003DMB000000010:756681-759225	TCONS_00004290	12.2131	8.25721	7.50282	8.16029	7.24635	6.19924	8.7348	11.3544	0	0	0	0	0	0	0	0	0	0	0	0	0	0	0	0	0	20.3124
XLOC_002367|-	PGSC0003DMB000000010:846938-849164	TCONS_00004294	0	0	0	4.4634	0	0	0	10.2483	0	0	0	0	0	0	0	0	0	0	0	0	0	0	0	0	0	0
XLOC_002368|PGSC0003DMT400033215,PGSC0003DMT400033216	PGSC0003DMB000000010:863318-864731	TCONS_00004295	0	0	0	12.8433	5.9084	8.68006	21.4958	5.83526	0	0	0	0	0	0	35.2741	17.9468	13.2173	0	0	22.1323	73.4673	10.7956	0	29.2534	0	0
XLOC_002369|PGSC0003DMT400033208,PGSC0003DMT400033209,PGSC0003DMT400033210,PGSC0003DMT400033211,PGSC0003DMT400033212,PGSC0003DMT400033213	PGSC0003DMB000000010:867963-877158	TCONS_00004302	0	0	0	2.36669	0	0	0	0	0	0	0	0	0	0	0	0	0	0	0	0	0	0	0	0	0	0
XLOC_002371|PGSC0003DMT400033203	PGSC0003DMB000000010:886815-893895	TCONS_00004305	4.09641	9.10314	7.45625	6.74313	12.1642	6.95183	6.93917	8.88503	0	0	0	0	0	0	0	0	0	0	0	0	0	0	0	0	0	0
XLOC_002373|PGSC0003DMT400033191	PGSC0003DMB000000010:958809-961591	TCONS_00004308	13.0815	16.5076	3.1467	17.6471	5.89418	16.8846	14.7852	16.4803	0	0	0	0	0	0	0	0	0	24.8694	21.6937	4.02172	0	0	0	0	36.0747	0
XLOC_002374|PGSC0003DMT400071380,PGSC0003DMT400071381,PGSC0003DMT400071382,PGSC0003DMT400071383,PGSC0003DMT400071384,PGSC0003DMT400071385	PGSC0003DMB000000010:971974-979594	TCONS_00004310	0	0	0	8.91087	0	0	7.42757	0	2.19474	28.3309	0	0	0	2.08073	0	0	0	0	0	24.0023	0	0	0	0	19.0724	0
XLOC_002375|PGSC0003DMT400071379	PGSC0003DMB000000010:987275-992850	TCONS_00004316	13.8158	13.5691	14.2263	9.32104	16.1185	15.725	10.9187	0	0	0	0	0	0	0	0	0	0	20.4425	41.8584	36.3649	0	0	0	4.52083	0	0
XLOC_002376|PGSC0003DMT400071378	PGSC0003DMB000000010:1011201-1015490	TCONS_00004317	61.9601	80.2466	73.0025	117.532	176.672	85.4906	209.028	65.4228	97.8141	61.511	154.699	222.991	138.254	53.5362	144.785	102.011	25.753	113.004	122.831	121.434	69.119	93.5986	70.1012	350.407	75.9365	61.9925
XLOC_002378|PGSC0003DMT400071375	PGSC0003DMB000000010:1052079-1059847	TCONS_00004321	0	0	0	0	0	0	0	0	0	0	0	0	0	0	0	0	0	0	0	0	0	0	0	0	0	0
XLOC_002379|PGSC0003DMT400071373,PGSC0003DMT400071374	PGSC0003DMB000000010:1060746-1067088	TCONS_00004322	19.5075	9.92696	17.9729	9.89325	9.07547	11.1338	15.3366	9.34558	0	0	0	0	0	0	0	0	0	0	0	0	22.1349	4.54802	12.5638	7.32566	0	9.75689
XLOC_002382|PGSC0003DMT400071369,PGSC0003DMT400071370,PGSC0003DMT400071371	PGSC0003DMB000000010:1118504-1122968	TCONS_00004326	0	0	0	8.60259	15.7583	11.2024	13.4547	0	0	0	0	0	0	0	0	0	0	0	0	0	0	0	0	0	0	0
XLOC_002383|PGSC0003DMT400071364,PGSC0003DMT400071365,PGSC0003DMT400071366,PGSC0003DMT400071368	PGSC0003DMB000000010:1154527-1172032	TCONS_00004332	253.524	167.61	205.436	268.854	113.402	156.562	170.25	224.054	140.087	499.105	188.754	314.027	348.643	124.7	486.321	171.817	199.537	116.954	75.0188	134.977	77.1276	96.4471	109.446	339.036	160.892	140.056
XLOC_002384|PGSC0003DMT400043932,PGSC0003DMT400043933,PGSC0003DMT400043934,PGSC0003DMT400043935,PGSC0003DMT400043936,PGSC0003DMT400043937,PGSC0003DMT400043938	PGSC0003DMB000000010:1179493-1184250	TCONS_00004338	16.2404	9.04445	11.894	15.8916	15.2987	15.0424	4.22991	0	0	0	0	0	0	0	0	0	0	13.9528	22.5552	24.9526	0	0	15.4603	15.8294	18.8958	4.59891
XLOC_002386|PGSC0003DMT400043929	PGSC0003DMB000000010:1205390-1210858	TCONS_00004346	0	0	0	0	0	0	0	0	0	0	0	0	0	0	0	0	0	0	0	0	0	0	0	0	0	0
XLOC_002388|PGSC0003DMT400043927,PGSC0003DMT400043928	PGSC0003DMB000000010:1214871-1220866	TCONS_00004350	19.7383	19.0468	24.3522	20.236	16.3998	15.7908	20.4858	24.217	10.939	17.7735	0	0	0	0	30.7817	17.6804	0	0	0	0	0	0	0	30.0876	23.3888	21.9278
XLOC_002389|PGSC0003DMT400000370,PGSC0003DMT400000371,PGSC0003DMT400000372,PGSC0003DMT400000373,PGSC0003DMT400000374,PGSC0003DMT400000375,PGSC0003DMT400000376	PGSC0003DMB000000010:1247024-1255620	TCONS_00004358	26.3452	23.3453	22.4726	11.9297	13.1894	6.86352	6.52054	8.47477	0	0	0	0	0	0	0	0	0	19.0974	22.0223	19.8604	0	0	18.4552	0	24.6068	28.2131
XLOC_002390|PGSC0003DMT400000377	PGSC0003DMB000000010:1281631-1284181	TCONS_00004360	83.024	94.6103	85.8904	72.7069	31.8067	96.8889	52.9946	64.9856	38.6035	43.8838	74.6214	95.0663	52.8153	121.166	128.305	91.6558	106.287	51.7227	75.1951	87.4377	79.5792	34.1054	100.948	55.8112	98.6555	49.8466
XLOC_002391|PGSC0003DMT400000378	PGSC0003DMB000000010:1297637-1310691	TCONS_00004365	8.91314	5.9007	7.94028	6.41826	8.29052	9.34163	6.28432	0	0	0	0	0	0	0	0	0	0	0	0	0	0	0	0	0	0	0
XLOC_002395|PGSC0003DMT400000025	PGSC0003DMB000000010:1336113-1348929	TCONS_00004372	10.3049	10.608	14.2993	4.78127	0	0	6.41892	0	0	0	0	0	0	0	0	0	0	0	0	0	0	0	0	0	0	0
XLOC_002397|-	PGSC0003DMB000000010:1453841-1476507	TCONS_00004375	12.9376	17.3599	16.3477	16.3499	35.5465	17.4784	16.9567	13.4441	25.3714	13.4593	0	0	0	47.7599	19.7071	25.8606	0	27.4073	16.4846	18.6181	16.8375	22.4794	35.0744	0	25.6859	0
XLOC_002398|PGSC0003DMT400000387	PGSC0003DMB000000010:1481884-1491856	TCONS_00004378	41.3295	56.6681	57.3031	28.5751	35.1963	26.8583	34.4809	35.0732	36.8863	28.5188	0	41.5051	77.8221	48.4393	42.9668	48.4229	34.9518	38.1039	32.5471	36.8439	39.0865	28.8496	49.9518	56.5287	62.4326	70.7022
XLOC_002401|-	PGSC0003DMB000000010:1514299-1527196	TCONS_00004382	23.6482	27.6724	26.3047	15.8422	18.1208	17.4544	9.53361	0	24.1124	5.70561	0	0	0	0	0	0	0	20.0905	25.3315	27.6869	0	0	36.4302	0	0	6.48315
XLOC_002402|PGSC0003DMT400000395,PGSC0003DMT400000396	PGSC0003DMB000000010:1527611-1530024	TCONS_00004384	27.8803	33.9296	66.6341	43.6247	62.2561	64.9204	56.0142	30.6682	46.133	27.6886	0	61.0708	65.6245	63.7034	30.3844	31.5532	21.4702	22.0897	22.0896	31.8777	44.1388	26.9521	41.1414	25.9241	32.7765	23.8473
XLOC_002408|PGSC0003DMT400000430	PGSC0003DMB000000010:1677885-1680184	TCONS_00004390	0	0	0	0	0	0	0	0	0	0	0	0	0	0	0	0	0	0	0	0	0	0	0	0	0	0
XLOC_002409|PGSC0003DMT400000436,PGSC0003DMT400000437,PGSC0003DMT400000438,PGSC0003DMT400000439,PGSC0003DMT400000440	PGSC0003DMB000000010:1681188-1687198	TCONS_00004395	0	0	0	0	0	0	0	0	0	0	0	0	0	0	0	0	0	0	0	0	0	0	13.9078	0	0	0
XLOC_002413|PGSC0003DMT400000443,PGSC0003DMT400000444,PGSC0003DMT400000445,PGSC0003DMT400000446	PGSC0003DMB000000010:1754989-1760428	TCONS_00004402	253.311	45.4556	40.8628	91.1433	15.3069	20.5755	34.4271	41.2985	24.6765	124.637	0	49.8653	57.227	0	49.1694	28.9656	24.2589	35.8997	14.8583	29.4628	18.1465	10.8812	21.4291	63.5679	23.2423	22.0366
XLOC_002414|PGSC0003DMT400000447	PGSC0003DMB000000010:1838551-1842221	TCONS_00004405	10.5029	4.68665	8.48714	9.2915	15.1673	15.1917	6.50601	10.5487	0	0	0	0	0	0	0	0	0	0	0	0	0	0	5.90419	28.1062	0	20.9618
XLOC_002415|PGSC0003DMT400000448	PGSC0003DMB000000010:1842557-1853832	TCONS_00004408	21.487	22.0862	14.6245	13.0519	17.4938	14.6075	5.18037	8.93558	0	0	0	0	0	0	24.9965	33.6862	18.9572	30.8536	17.3241	23.7067	17.1483	25.8337	34.8502	39.1313	29.5361	75.2584
XLOC_002418|PGSC0003DMT400000454,PGSC0003DMT400000455,PGSC0003DMT400000456,PGSC0003DMT400000457,PGSC0003DMT400000458,PGSC0003DMT400000459,PGSC0003DMT400000460,PGSC0003DMT400000461	PGSC0003DMB000000010:1882028-1889356	TCONS_00004423	40.9565	63.4975	89.4577	57.8675	50.4492	49.9733	66.3059	124.337	24.3169	22.0222	0	61.9853	185.352	44.9462	166.226	85.77	104.384	0	0	0	33.1147	49.9564	62.6095	227.843	125.632	138.406
XLOC_002419|PGSC0003DMT400000462	PGSC0003DMB000000010:1918272-1921996	TCONS_00004432	94.0542	75.4785	51.3066	58.3004	39.7413	37.4937	23.8776	36.0279	72.1299	51.3048	148.943	0	0	66.7566	35.4276	30.3666	0	119.781	172.799	164.492	41.4363	29.9262	45.9762	21.2784	27.6598	23.3186
XLOC_002424|PGSC0003DMT400000471	PGSC0003DMB000000010:1990146-1991474	TCONS_00004439	0	0	0	4.77443	2.32989	8.14291	0	0	0	0	0	0	0	0	0	0	0	0	0	0	0	0	5.02604	0	0	0
XLOC_002426|PGSC0003DMT400000477	PGSC0003DMB000000010:2026578-2029115	TCONS_00004441	14.4192	12.3915	10.6295	4.73997	0	0	2.72736	0	0	0	0	0	0	0	0	0	0	0	0	0	0	0	18.2125	0	0	0
XLOC_002427|PGSC0003DMT400000478	PGSC0003DMB000000010:2031183-2035473	TCONS_00004442	0	0	0	2.91025	0	0	0	0	0	0	0	0	0	0	0	0	0	0	0	0	0	0	0	0	0	0
XLOC_002428|PGSC0003DMT400000479,PGSC0003DMT400000480	PGSC0003DMB000000010:2037474-2044192	TCONS_00004447	29.5242	29.6702	20.2668	19.9541	14.4294	11.704	5.4722	7.57725	21.6374	14.0716	0	0	0	37.0161	0	0	0	29.7996	31.9249	28.9146	13.1006	16.2198	36.3279	8.65335	13.1234	13.2763
XLOC_002429|PGSC0003DMT400000481,PGSC0003DMT400000482	PGSC0003DMB000000010:2046444-2049783	TCONS_00004450	10.8521	19.6936	20.7854	27.9295	16.0573	28.4832	28.8958	26.3564	17.3093	17.019	0	29.0492	39.0701	46.7168	30.5556	22.7558	49.3105	21.7177	13.0276	19.1717	11.6755	18.3287	31.4558	58.4878	45.7872	27.0735
XLOC_002430|PGSC0003DMT400000483	PGSC0003DMB000000010:2070591-2073235	TCONS_00004451	100.416	65.0873	79.3806	66.2992	53.7375	64.4367	64.6266	60.6069	58.5551	30.8112	0	68.5076	85.6345	84.9787	85.1044	67.5432	83.5144	28.3022	18.8681	24.9189	71.8888	22.1196	36.8147	48.681	59.0617	51.348
XLOC_002431|PGSC0003DMT400000485,PGSC0003DMT400000486	PGSC0003DMB000000010:2080832-2090073	TCONS_00004454	0	0	0	1.36218	0	0	0	0	0	0	0	0	0	0	0	0	0	0	0	0	0	0	0	0	0	0
XLOC_002433|PGSC0003DMT400000489	PGSC0003DMB000000010:2127970-2142782	TCONS_00004460	19.2487	10.9054	11.4629	9.68083	12.278	16.0733	15.3287	9.99536	11.3503	21.2924	0	0	0	0	17.6802	22.5895	0	0	0	0	0	0	0	32.5074	21.0444	13.5968
XLOC_002434|PGSC0003DMT400000491,PGSC0003DMT400000492,PGSC0003DMT400000493	PGSC0003DMB000000010:2180597-2187535	TCONS_00004464	12.4302	4.62252	8.16229	4.37004	0	0	3.75054	0	0	0	0	0	0	0	0	0	0	19.6038	4.46964	0	0	0	0	0	0	0
XLOC_002437|PGSC0003DMT400000500	PGSC0003DMB000000010:2270951-2274205	TCONS_00004469	0	0	0	21.0246	10.1393	7.92427	14.282	18.7789	0	0	0	0	0	0	26.3915	15.9969	4.39383	0	0	0	0	0	0	22.6445	0	0
XLOC_002438|PGSC0003DMT400000501,PGSC0003DMT400000502	PGSC0003DMB000000010:2276064-2281334	TCONS_00004473	35.2234	26.0135	42.3568	120.613	40.9427	76.9702	67.3347	63.1157	63.9162	13.4967	0	34.2111	45.0159	55.8705	78.988	44.7358	31.726	30.581	19.908	20.9951	15.989	31.4663	38.9363	40.0441	49.4799	52.9477
XLOC_002441|PGSC0003DMT400000504,PGSC0003DMT400000505,PGSC0003DMT400000506	PGSC0003DMB000000010:2343425-2346786	TCONS_00004478	76.0939	80.9287	110.083	51.7492	98.4324	53.6524	23.5965	29.9867	66.1766	9.9616	0	79.8073	13.8798	137.921	4.59789	20.2996	0	42.0909	31.5199	28.7471	23.895	48.2419	85.5368	7.89038	51.9339	27.6723
XLOC_002444|PGSC0003DMT400000512,PGSC0003DMT400000513,PGSC0003DMT400000514	PGSC0003DMB000000010:2373639-2377983	TCONS_00004486	0	0	0	7.30469	17.1184	19.1177	0	0	0	0	0	0	0	0	0	0	0	0	0	0	0	0	0	0	0	0
XLOC_002445|PGSC0003DMT400000517	PGSC0003DMB000000010:2382768-2391171	TCONS_00004492	12.6339	13.7462	20.8194	7.13956	13.8168	7.72523	7.92064	0	0	0	0	0	0	0	0	0	0	37.2874	33.4453	32.6048	0	0	5.73812	0	0	0
XLOC_002446|-	PGSC0003DMB000000010:2432048-2448569	TCONS_00004499	0	0	18.1428	2.76746	16.0948	4.17114	17.5883	13.8955	0	0	0	0	0	0	0	0	0	0	0	0	0	0	0	0	0	0
XLOC_002448|PGSC0003DMT400000537	PGSC0003DMB000000010:2473332-2481064	TCONS_00004506	69.5177	65.4466	61.5038	22.5	26.09	33.8587	21.8979	18.8057	36.5829	30.8553	115.283	45.2954	21.9149	37.7118	0	0	8.43639	108.651	101.568	94.4768	29.9041	21.2019	34.5943	10.9008	13.3087	35.8383
XLOC_002449|PGSC0003DMT400000194,PGSC0003DMT400000538	PGSC0003DMB000000010:2520399-2529627	TCONS_00004507	28.4685	18.045	23.0559	11.8528	12.8363	27.7717	9.88997	8.60554	0	0	54.0458	0	0	0	0	0	0	49.9716	69.2597	83.0635	0	0	6.88983	6.58476	0	10.7682
XLOC_002451|PGSC0003DMT400000540,PGSC0003DMT400000542,PGSC0003DMT400000543	PGSC0003DMB000000010:2550249-2555794	TCONS_00004513	0	0	0	0	0	0	0	0	0	0	0	0	0	0	0	0	0	0	0	0	0	0	0	0	0	0
XLOC_002452|PGSC0003DMT400000546	PGSC0003DMB000000010:2574341-2581917	TCONS_00004516	47.4851	23.1911	26.6215	29.354	20.7255	16.7627	23.2	25.8918	10.9535	76.5498	0	0	0	0	24.3092	18.6994	14.4868	20.0749	16.6535	0	17.6848	12.7581	22.7503	35.298	15.6185	19.1363
XLOC_002453|PGSC0003DMT400000547	PGSC0003DMB000000010:2585014-2590984	TCONS_00004519	19.3942	22.9874	42.6858	25.4414	17.9423	22.1479	11.0253	17.6801	24.0967	9.12371	0	0	0	0	0	0	0	11.8738	16.7631	0	13.5098	20.8801	37.3069	20.3549	52.4724	48.5265
XLOC_002455|PGSC0003DMT400000548,PGSC0003DMT400000549	PGSC0003DMB000000010:2594952-2598145	TCONS_00004523	305.719	471.807	436.711	299.74	291.255	488.084	333.481	275.658	332.785	489.87	452.56	497.097	399.763	776.155	495.171	364.661	492.908	322.325	331.899	444.357	258.15	248.796	513.712	276.659	524.457	459.514
XLOC_002457|PGSC0003DMT400000553	PGSC0003DMB000000010:2638801-2641745	TCONS_00004526	25.4469	14.2287	35.1006	12.994	13.6653	27.46	67.6458	20.7326	7.68826	32.3573	0	23.742	134.897	0	16.0875	23.8333	42.2369	8.9167	38.639	40.3755	8.71109	20.3259	3.62457	56.7474	13.9557	14.7067
XLOC_002461|PGSC0003DMT400000565,PGSC0003DMT400000566,PGSC0003DMT400000567	PGSC0003DMB000000010:2741453-2747347	TCONS_00004537	10.0275	3.36486	7.52284	4.34762	4.54684	7.4028	7.4623	0	0	0	0	0	0	0	0	0	0	0	0	0	0	0	0	0	0	0
XLOC_002462|PGSC0003DMT400000568	PGSC0003DMB000000010:2764368-2772240	TCONS_00004539	0	0	0	1.90476	0	0	4.94178	0	0	0	0	0	0	0	0	0	0	0	0	0	0	0	0	0	0	0
XLOC_002471|PGSC0003DMT400000587,PGSC0003DMT400000588	PGSC0003DMB000000010:2988595-2991338	TCONS_00004551	41.0622	28.2629	34.2837	10.0887	13.4618	12.8845	9.12563	10.6709	0	0	0	0	0	0	0	0	0	12.1576	16.6718	0	0	0	21.9146	0	20.6045	33.8728
XLOC_002472|PGSC0003DMT400000589	PGSC0003DMB000000010:2991838-2995747	TCONS_00004553	16.4183	11.2876	12.9101	19.0522	17.8417	6.27025	10.22	0	27.9972	7.93405	0	0	0	67.7651	52.5957	25.0456	0	26.7226	21.8639	13.7502	21.3597	21.3597	44.4375	0	0	0
XLOC_002474|PGSC0003DMT400000592	PGSC0003DMB000000010:3033557-3045701	TCONS_00004555	22.9619	22.3049	23.3851	27.246	35.4245	21.1941	23.0098	24.5643	18.7778	50.4144	0	0	0	30.7217	43.6925	35.8602	32.2807	24.0978	22.0518	34.9034	23.2669	21.9042	25.7287	20.4822	51.7239	29.4605
XLOC_002476|PGSC0003DMT400000593	PGSC0003DMB000000010:3080781-3081298	TCONS_00004559	0	0	0	0	0	0	0	0	0	0	0	0	0	0	0	0	0	0	0	0	0	0	0	0	0	0
XLOC_002477|PGSC0003DMT400000594	PGSC0003DMB000000010:3083401-3083842	TCONS_00004560	0	0	51.3376	0	0	0	0	6.47626	21.7156	47.3252	0	0	0	145.262	0	0	0	0	0	0	25.4814	33.9752	53.0124	0	0	0
XLOC_002478|PGSC0003DMT400000595	PGSC0003DMB000000010:3085001-3090780	TCONS_00004561	0	0	0	0	0	0	0	0	0	0	0	0	0	0	0	0	0	0	0	0	0	0	0	0	0	0
XLOC_002480|PGSC0003DMT400000597	PGSC0003DMB000000010:3101870-3109316	TCONS_00004563	7.15819	10.5746	14.498	5.46513	6.64463	13.7437	10.1492	15.6276	0	0	0	0	0	0	0	0	0	0	0	0	0	0	14.7949	0	20.3446	0
XLOC_002481|PGSC0003DMT400000286	PGSC0003DMB000000010:3145302-3149017	TCONS_00004564	0	0	11.291	10.7291	3.69754	7.65285	9.62198	0	7.53181	23.7909	0	0	0	0	0	0	0	27.317	18.2113	26.8003	0	0	0	11.2767	0	0
XLOC_002482|PGSC0003DMT400086405	PGSC0003DMB000000010:3181300-3182868	TCONS_00004565	14.8139	9.2587	15.9881	7.25314	9.7149	27.8576	16.4736	10.0365	0	0	72.2871	0	0	0	0	0	0	42.5492	72.2047	87.5754	22.6735	7.55783	0	17.964	0	0
XLOC_002483|PGSC0003DMT400000598,PGSC0003DMT400000599	PGSC0003DMB000000010:3195815-3198027	TCONS_00004567	55.2567	174.783	122.811	82.165	17.5904	50.0606	34.1614	36.6492	69.7018	50.3168	215.937	39.1572	27.9695	0	25.48	13.2363	2.83152	182.615	189.108	211.59	31.6075	6.02049	0	15.8999	9.04236	0
XLOC_002484|PGSC0003DMT400000600	PGSC0003DMB000000010:3211372-3212564	TCONS_00004569	0	0	4.68261	25.1385	5.62997	8.83596	17.2016	0	0	0	0	0	0	0	0	0	0	0	0	0	17.3011	0	0	0	0	0
XLOC_002486|PGSC0003DMT400000604,PGSC0003DMT400000605	PGSC0003DMB000000010:3222117-3226303	TCONS_00004573	0	0	0	0	0	0	0	0	0	0	0	0	0	0	0	0	0	0	0	0	0	0	0	0	0	0
XLOC_002487|PGSC0003DMT400000606	PGSC0003DMB000000010:3238478-3241015	TCONS_00004574	101.729	70.8503	86.0102	67.408	71.7857	58.5225	5.84128	21.7106	148.096	80.7296	227.088	103.853	19.2321	78.494	28.6696	13.6522	11.1055	225.998	169.499	267.826	62.0963	40.3626	90.431	2.73324	33.1607	20.9671
XLOC_002488|PGSC0003DMT400000299	PGSC0003DMB000000010:3257890-3269365	TCONS_00004575	0	0	0	0	0	0	0	0	0	0	0	0	0	0	0	0	0	0	0	0	0	0	0	0	0	0
XLOC_002489|PGSC0003DMT400000608,PGSC0003DMT400000609,PGSC0003DMT400000610,PGSC0003DMT400000611,PGSC0003DMT400000612	PGSC0003DMB000000010:3306879-3314332	TCONS_00004579	0	0	0	3.73858	0	0	0	0	0	0	0	0	0	0	0	0	0	0	0	0	0	0	4.8632	17.1583	0	0
XLOC_002497|-	PGSC0003DMB000000010:3394393-3399081	TCONS_00004589	0	0	0	0	0	0	2.54722	0	0	0	0	0	0	0	0	0	0	0	0	0	0	0	0	0	0	0
XLOC_002501|PGSC0003DMT400000643,PGSC0003DMT400000644,PGSC0003DMT400000645,PGSC0003DMT400000646	PGSC0003DMB000000010:3474302-3483856	TCONS_00004596	10.198	7.83813	6.07511	4.87532	5.693	12.9299	7.14472	4.6049	0	0	0	0	0	0	0	0	0	22.4251	42.8111	47.977	0	0	0	9.53881	0	0
XLOC_002503|PGSC0003DMT400000648,PGSC0003DMT400000649	PGSC0003DMB000000010:3504193-3507700	TCONS_00004600	15.1836	20.6732	17.1391	8.57574	12.254	18.6372	11.033	12.9449	0	0	0	0	0	0	40.3709	38.7517	0	0	0	0	0	0	17.7576	20.287	10.4957	26.2357
XLOC_002504|PGSC0003DMT400000650	PGSC0003DMB000000010:3509741-3513557	TCONS_00004601	0	0	0	2.94682	8.11064	3.91734	6.60345	0	0	0	0	0	0	0	0	0	0	0	0	0	0	0	0	0	0	0
XLOC_002505|PGSC0003DMT400000651	PGSC0003DMB000000010:3519304-3521116	TCONS_00004602	25.82	33.0338	35.056	6.09139	9.87432	6.42302	0.973154	0	0	0	0	0	0	0	0	0	0	28.6116	19.0744	17.2741	0	0	0	0	0	1.41571
XLOC_002506|PGSC0003DMT400000652,PGSC0003DMT400000653	PGSC0003DMB000000010:3543802-3546473	TCONS_00004604	8.54772	12.2624	9.30025	6.85762	12.0299	4.51889	3.61352	7.18582	0	0	0	0	0	0	0	0	0	15.442	15.4419	0	0	0	15.9678	2.09336	17.401	15.5884
XLOC_002507|PGSC0003DMT400000343	PGSC0003DMB000000010:3568905-3574883	TCONS_00004606	0	0	0	0.859088	0	0	0	0	0	0	0	0	0	0	0	0	0	0	0	0	0	0	0	0	0	0
XLOC_002509|PGSC0003DMT400000654	PGSC0003DMB000000010:3611036-3618731	TCONS_00004608	56.8721	40.3736	54.4228	41.1456	31.9241	60.9423	49.5643	30.3896	74.3975	74.325	75.0519	54.5355	74.3666	126.963	24.6354	54.7453	31.8094	31.8606	36.4122	30.9143	32.0151	42.687	39.9632	7.04591	32.0564	27.0252
XLOC_002510|PGSC0003DMT400000655,PGSC0003DMT400000656,PGSC0003DMT400000657,PGSC0003DMT400000658	PGSC0003DMB000000010:3619332-3624986	TCONS_00004610	43.5761	41.3015	62.7814	85.2218	74.5865	52.3606	61.9957	62.1202	77.6509	59.8357	82.8864	58.841	47.3997	32.818	50.508	40.6976	47.2619	102.43	45.6702	60.154	28.8205	36.7964	19.1713	55.247	58.149	45.8545
XLOC_002511|PGSC0003DMT400000660	PGSC0003DMB000000010:3630162-3648346	TCONS_00004617	6.53027	9.38556	10.4078	7.33243	3.46606	12.2708	4.40065	8.61194	0	0	0	0	0	0	6.411	24.409	0	0	0	0	8.31226	16.7301	17.4442	29.266	30.5696	36.7331
XLOC_002512|-	PGSC0003DMB000000010:3648998-3651736	TCONS_00004618	0	0	0	4.40369	0	0	0	0	0	0	0	0	0	0	0	0	0	0	0	0	0	0	0	0	4.91512	0
XLOC_002513|PGSC0003DMT400000662	PGSC0003DMB000000010:3681875-3688238	TCONS_00004619	62.3975	44.7181	64.5757	68.2088	57.9009	58.9817	97.0476	74.2497	54.8079	78.2844	0	65.2736	87.0314	50.4956	191.005	82.374	61.4239	23.9699	15.9799	42.9627	35.1257	40.98	43.846	55.6595	63.3077	65.232
XLOC_002514|PGSC0003DMT400000663,PGSC0003DMT400000664	PGSC0003DMB000000010:3696821-3701134	TCONS_00004620	28.7885	48.1556	76.9783	11.4549	17.0457	23.7574	11.5157	13.3601	19.7752	5.67321	0	0	0	40.7055	12.5362	26.8633	0	0	0	0	3.05461	22.3374	37.115	0	17.4096	15.3707
XLOC_002516|PGSC0003DMT400000671,PGSC0003DMT400000672,PGSC0003DMT400000673,PGSC0003DMT400000674,PGSC0003DMT400000675	PGSC0003DMB000000010:3717513-3720982	TCONS_00004627	15.2903	9.17576	12.0396	14.5824	17.0614	10.9602	9.20196	0	0	0	0	0	0	0	0	0	0	19.3126	14.8541	0	0	0	0	0	21.4195	15.7027
XLOC_002518|PGSC0003DMT400000678,PGSC0003DMT400000679,PGSC0003DMT400000680	PGSC0003DMB000000010:3746307-3754118	TCONS_00004635	4.64976	8.38056	7.87617	4.3614	9.61352	6.3732	4.71635	0	0	0	0	0	0	0	0	0	0	17.2928	14.3603	0	0	0	0	0	0	0
XLOC_002520|PGSC0003DMT400000682	PGSC0003DMB000000010:3779248-3781146	TCONS_00004640	11.078	10.9639	9.52301	13.5807	25.7351	10.4652	4.97808	0	0	0	0	0	0	0	0	0	0	0	0	0	0	0	8.29966	0	0	0
XLOC_002526|PGSC0003DMT400000694	PGSC0003DMB000000010:3882269-3883709	TCONS_00004648	15.3666	22.5979	23.1	1.87847	14.6419	11.0437	3.14265	0	7.00789	69.8898	0	0	0	128.247	0	0	0	46.8115	46.8115	54.5055	32.9271	32.9271	68.5025	6.21138	0	0
XLOC_002527|-	PGSC0003DMB000000010:3913638-3926103	TCONS_00004650	8.86272	24.2333	24.1335	12.3922	7.89237	11.8117	12.6732	14.9442	0	0	0	0	0	0	0	0	0	16.4411	9.85498	0	0	0	0	20.3423	7.48658	0
XLOC_002528|-	PGSC0003DMB000000010:2753280-2753504	TCONS_00004652	0	0	0	0	0	0	0	0	0	0	0	0	0	0	0	0	0	0	0	0	0	0	0	0	0	0
XLOC_002539|PGSC0003DMT400062566	PGSC0003DMB000000011:684486-701263	TCONS_00004664	14.316	6.90715	12.4463	11.3972	8.89065	13.8718	7.11625	8.39262	0	0	0	0	0	0	0	0	0	0	0	0	0	0	0	0	18.6246	0
XLOC_002541|PGSC0003DMT400074029,PGSC0003DMT400074030,PGSC0003DMT400074031	PGSC0003DMB000000011:990020-995096	TCONS_00004667	149.052	196.745	168.468	95.5716	126.484	107.768	113.328	114.505	98.0358	158.915	138.601	219.654	132.499	222.861	215.475	186.294	157.726	128.869	126.321	157.73	85.5629	70.0055	114.895	112.984	207.81	234.683
XLOC_002555|PGSC0003DMT400041198,PGSC0003DMT400041199,PGSC0003DMT400041200,PGSC0003DMT400041201,PGSC0003DMT400041203	PGSC0003DMB000000011:2116923-2125942	TCONS_00004684	0	0	9.53903	4.23601	0	0	0	0	0	0	0	0	0	0	0	0	0	18.2184	9.48609	0	0	0	0	0	0	0
XLOC_002560|PGSC0003DMT400072183	PGSC0003DMB000000011:2197644-2218592	TCONS_00004695	6.4586	14.5319	11.0035	7.92921	14.2	4.00541	13.8433	0	0	0	0	0	0	0	0	0	0	0	0	0	0	0	0	0	0	0
XLOC_002564|-	PGSC0003DMB000000011:2427213-2439968	TCONS_00004702	17.2094	6.29347	14.6572	27.7907	17.7918	15.427	23.4394	22.6448	13.8602	27.8065	0	0	0	0	0	0	0	0	0	20.4807	0	0	14.3948	47.7785	7.49531	11.0583
XLOC_002603|PGSC0003DMT400074006,PGSC0003DMT400074007,PGSC0003DMT400074008	PGSC0003DMB000000011:1447431-1450922	TCONS_00004744	35.2571	12.7526	35.3853	23.4156	38.7335	16.96	22.5757	12.1337	20.2183	24.0228	36.9988	0	0	0	0	0	0	58.8288	23.2409	26.1378	17.9319	10.6429	0	0	0	10.351
XLOC_002605|PGSC0003DMT400074004,PGSC0003DMT400074005	PGSC0003DMB000000011:1476646-1483545	TCONS_00004750	86.4389	67.0785	107.675	33.2433	37.8503	59.0292	31.169	38.4597	48.7835	140.824	241.252	203.184	21.0594	156.648	75.1242	43.9658	31.6966	51.6607	32.5052	129.092	46.4709	31.1549	28.2924	11.9717	44.3585	120.145
XLOC_002609|-	PGSC0003DMB000000011:1749314-1761386	TCONS_00004755	13.3555	8.12667	17.4278	15.8601	30.2357	12.7514	30.1244	26.6198	0	0	0	0	0	0	23.6669	15.7779	0	0	0	0	0	0	0	43.3211	0	19.472
XLOC_002613|PGSC0003DMT400041206	PGSC0003DMB000000011:2027173-2027800	TCONS_00004759	0	0	0	0	0	0	0	0	0	0	0	0	0	0	0	0	0	0	0	0	0	0	0	0	0	0
XLOC_002616|PGSC0003DMT400072183	PGSC0003DMB000000011:2197644-2218592	TCONS_00004762	4.10186	12.4797	13.0841	1.84484	0	9.71622	10.2946	8.17829	1.83001	19.2983	0	0	0	0	21.3218	15.2299	0	17.7268	5.90894	0	0	0	0	9.14729	0	35.0852
XLOC_002618|PGSC0003DMT400008838,PGSC0003DMT400008840,PGSC0003DMT400008841,PGSC0003DMT400008842,PGSC0003DMT400008843,PGSC0003DMT400008844,PGSC0003DMT400008845,PGSC0003DMT400008846	PGSC0003DMB000000011:2460357-2468293	TCONS_00004768	8.10461	16.3707	2.94286	5.29397	11.2511	5.16111	0	0	0	0	0	0	0	0	0	0	0	49.9871	28.313	34.7806	0	0	21.6209	0	0	0
XLOC_002622|-	PGSC0003DMB000000011:2621224-2665154	TCONS_00004778	10.2112	11.2309	15.8636	14.3012	9.76533	16.2465	15.1725	12.1626	0	0	0	0	0	0	0	0	0	0	0	0	0	0	11.7291	0	0	21.0131
XLOC_002625|-	PGSC0003DMB000000011:2811773-2823625	TCONS_00004783	4.68733	8.49672	13.1122	12.6428	7.22415	9.74741	7.12953	9.87721	0	0	0	0	0	0	0	0	0	0	0	0	0	0	0	18.253	0	0
XLOC_002633|-	PGSC0003DMB000000011:3169367-3185736	TCONS_00004792	18.6684	15.3353	17.8644	7.55265	14.718	21.843	8.1224	6.27069	0	0	0	0	0	33.9918	0	0	0	0	0	0	0	0	6.88696	0	26.8326	13.9719
XLOC_002647|PGSC0003DMT400064188,PGSC0003DMT400064189,PGSC0003DMT400064190	PGSC0003DMB000000012:90900-155933	TCONS_00004814	0	0	0	0	0	0	0	0	0	0	0	0	0	0	0	0	0	0	0	0	0	0	0	0	0	0
XLOC_002648|PGSC0003DMT400064191	PGSC0003DMB000000012:158072-168301	TCONS_00004817	22.6481	21.351	25.641	20.1666	13.7946	14.824	19.2403	19.0138	0	0	0	0	0	0	0	0	0	19.2997	18.8402	20.8073	0	0	13.7851	19.9179	20.4849	19.0992
XLOC_002650|PGSC0003DMT400064198,PGSC0003DMT400064199,PGSC0003DMT400064200,PGSC0003DMT400064201,PGSC0003DMT400064203	PGSC0003DMB000000012:204574-209801	TCONS_00004828	70.2414	85.8998	78.128	33.2268	81.2587	17.3712	7.83955	9.54778	64.0172	40.4626	99.8767	44.0185	0	0	0	0	0	85.1895	146.312	121.755	56.1086	19.9263	27.1556	36.4378	25.768	15.1617
XLOC_002653|PGSC0003DMT400064207,PGSC0003DMT400064208,PGSC0003DMT400064209	PGSC0003DMB000000012:219586-223238	TCONS_00004835	61.9894	129.907	75.2402	50.1374	63.3651	55.8399	60.1419	41.9053	64.0373	63.251	158.841	66.9866	46.6345	31.7223	48.2769	37.5617	35.9052	124.04	140.212	134.082	29.4511	46.4266	31.3076	56.7829	62.8194	61.43
XLOC_002656|-	PGSC0003DMB000000012:233935-254038	TCONS_00004838	25.6101	31.5663	42.1281	28.129	26.8609	19.605	20.5191	32.8422	16.5939	1.47714	0	24.0127	42.3766	18.9335	28.5823	26.593	0	37.5925	49.7853	42.3532	16.7961	20.8336	29.7568	48.4291	50.3101	35.2798
XLOC_002657|PGSC0003DMT400064215	PGSC0003DMB000000012:265808-267974	TCONS_00004843	93.1731	183.338	124.285	16.3448	14.1815	21.107	2.88563	18.7661	55.3898	62.6227	149.464	0	0	0	0	0	0	251.01	165.597	303.881	0	0	15.305	21.5875	0	15.5251
XLOC_002659|PGSC0003DMT400064219,PGSC0003DMT400064220,PGSC0003DMT400064221,PGSC0003DMT400064222,PGSC0003DMT400064223,PGSC0003DMT400064224,PGSC0003DMT400064225	PGSC0003DMB000000012:331131-337918	TCONS_00004850	43.7972	40.2278	71.7164	20.5066	27.0784	37.5441	39.2911	28.6444	19.6765	88.9295	0	0	0	35.1626	33.5894	31.9899	18.0712	31.029	50.6807	52.1581	20.0069	10.9128	24.9738	43.2307	0	9.21193
XLOC_002660|PGSC0003DMT400064324	PGSC0003DMB000000012:349644-350405	TCONS_00004852	0	0	0	6.73374	0	0	34.599	1.42042	0	102.486	0	0	0	0	0	0	0	0	0	29.0643	0	0	0	0	0	0
XLOC_002661|PGSC0003DMT400064226,PGSC0003DMT400064227,PGSC0003DMT400064229,PGSC0003DMT400064230	PGSC0003DMB000000012:354935-366208	TCONS_00004854	9.18981	6.09397	12.705	5.94677	15.5381	9.52763	15.7341	6.03194	0	0	0	0	0	0	0	0	0	0	0	0	18.7516	20.3051	36.3014	13.1961	0	26.5183
XLOC_002663|PGSC0003DMT400064231,PGSC0003DMT400064232,PGSC0003DMT400064233	PGSC0003DMB000000012:366700-376580	TCONS_00004863	20.0143	18.8869	23.3945	13.7666	11.1722	8.4324	4.95821	3.21476	0	0	0	0	0	0	0	0	0	23.7755	11.7411	0	0	0	20.4233	0	14.9031	17.2067
XLOC_002665|PGSC0003DMT400064236	PGSC0003DMB000000012:417825-420885	TCONS_00004867	0	0	0	7.43865	0	0	13.5192	18.9678	1.3449	25.5857	0	0	0	0	0	0	9.58133	0	0	0	0	0	0	0	0	0
XLOC_002667|PGSC0003DMT400064250	PGSC0003DMB000000012:453142-455269	TCONS_00004869	17.6619	28.211	16.1971	8.5008	2.20319	13.9879	21.4818	0	9.87037	31.1607	110.128	0	0	0	0	0	0	60.4267	82.6892	95.4059	0	0	0	7.38499	0	5.90119
XLOC_002668|PGSC0003DMT400064251,PGSC0003DMT400064253	PGSC0003DMB000000012:470957-474572	TCONS_00004871	5.22839	15.0897	21.1517	15.489	33.2816	23.8593	7.39827	11.6467	0	0	79.4808	0	0	38.2922	0	0	0	28.0079	24.0689	32.2	24.9062	15.8857	0	0	0	0
XLOC_002669|PGSC0003DMT400064255,PGSC0003DMT400064256	PGSC0003DMB000000012:505746-507276	TCONS_00004873	56.9534	127.692	103.302	58.5072	88.9993	85.8656	96.8042	32.151	50.7171	81.7484	190.358	107.162	60.5878	66.67	90.3198	51.3724	33.0428	102.903	133.496	128.618	48.0305	30.9742	48.4815	55.9697	24.0136	26.938
XLOC_002670|PGSC0003DMT400064257,PGSC0003DMT400064258,PGSC0003DMT400064260	PGSC0003DMB000000012:512524-517271	TCONS_00004876	24.1764	34.5886	51.7831	23.146	31.5311	25.3928	20.3721	25.0986	54.6901	44.595	0	55.7402	28.7135	74.9427	29.3806	35.8991	28.1155	22.6545	28.0856	28.8349	54.1205	37.9712	31.2303	8.76724	46.1145	60.8137
XLOC_002672|PGSC0003DMT400010223,PGSC0003DMT400010224,PGSC0003DMT400010225,PGSC0003DMT400010226,PGSC0003DMT400010227	PGSC0003DMB000000012:532132-537871	TCONS_00004881	0	0	0	3.02468	0	0	1.99351	0	0	0	0	0	0	0	0	0	0	19.9167	1.49259	0	0	0	8.72391	0	0	0
XLOC_002673|PGSC0003DMT400010228	PGSC0003DMB000000012:542105-544522	TCONS_00004886	0	0	0	3.69676	0	0	0.946723	0	0	0	0	0	0	0	0	0	0	0	0	0	0	0	0	0	0	0
XLOC_002680|PGSC0003DMT400010252,PGSC0003DMT400010253	PGSC0003DMB000000012:723924-726328	TCONS_00004904	11.1118	8.61396	32.3213	2.8435	7.44834	6.59042	6.84332	0	0	0	0	0	0	0	0	0	0	0	0	0	0	0	0	0	0	0
XLOC_002681|PGSC0003DMT400010254	PGSC0003DMB000000012:728022-737644	TCONS_00004910	36.1745	37.6696	64.8666	13.4986	23.2118	29.1596	30.3011	18.744	0	0	0	0	0	51.9896	18.928	25.3856	0	11.2818	23.122	23.7846	21.7287	18.8944	40.8807	0	22.2126	15.1521
XLOC_002682|PGSC0003DMT400010261,PGSC0003DMT400010262,PGSC0003DMT400010263,PGSC0003DMT400010264	PGSC0003DMB000000012:774906-782494	TCONS_00004911	13.2294	4.59725	9.2605	9.51377	7.58693	2.60487	0	0	0	0	0	0	0	0	0	0	0	0	0	19.8705	0	0	0	0	0	0
XLOC_002684|PGSC0003DMT400010270,PGSC0003DMT400010271	PGSC0003DMB000000012:795478-797882	TCONS_00004919	4.50672	10.328	7.87507	4.71189	10.7011	14.0063	4.51156	0	0	0	0	0	0	0	0	0	0	0	0	0	15.635	7.1661	12.198	1.72035	0	0
XLOC_002686|PGSC0003DMT400010274,PGSC0003DMT400010275	PGSC0003DMB000000012:862094-868139	TCONS_00004923	0	0	0	0	0	0	0	0	0	0	0	0	0	0	0	0	0	18.7074	28.996	27.5301	0	0	10.9502	1.87248	0	0
XLOC_002688|PGSC0003DMT400010279,PGSC0003DMT400010280,PGSC0003DMT400010281	PGSC0003DMB000000012:872233-884714	TCONS_00004927	48.9869	49.5168	47.9281	24.163	15.34	29.8352	16.6441	18.7285	32.2178	23.6634	0	0	0	0	21.6926	35.4474	26.5098	29.2401	33.8683	43.0277	15.9265	34.168	36.4252	66.9925	42.5465	56.7161
XLOC_002689|PGSC0003DMT400010287,PGSC0003DMT400010288	PGSC0003DMB000000012:890607-896743	TCONS_00004932	0	0	8.56264	7.34207	0	0	1.72728	0	0	0	0	0	0	0	0	0	0	0	0	0	0	0	0	0	0	0
XLOC_002690|PGSC0003DMT400010291,PGSC0003DMT400010292	PGSC0003DMB000000012:935624-945960	TCONS_00004935	44.227	34.2512	31.5128	18.2664	34.3661	32.6653	19.5036	15.3927	20.2314	8.54273	0	0	0	30.2949	21.2889	25.5918	0	21.513	17.3759	29.9898	27.6453	20.8552	29.06	20.4941	37.1189	38.7422
XLOC_002691|PGSC0003DMT400010293	PGSC0003DMB000000012:957442-958748	TCONS_00004937	63.3227	72.9633	80.7944	40.8978	45.8504	95.5017	76.6008	62.3551	46.0029	164.806	0	76.1071	95.1339	135.348	101.548	96.7127	96.3052	60.1662	65.9887	90.08	75.0852	62.571	73.8446	30.0451	109.356	103.716
XLOC_002692|PGSC0003DMT400010294	PGSC0003DMB000000012:972675-976219	TCONS_00004938	78.5633	98.1939	59.1507	40.4464	37.9455	53.4555	56.7441	26.6494	22.9983	53.279	144.587	45.5347	44.4241	0	29.4327	8.75973	15.6765	123.371	165.174	184.672	26.8942	32.273	18.6505	47.3511	0	9.08095
XLOC_002693|PGSC0003DMT400010295	PGSC0003DMB000000012:978864-982130	TCONS_00004939	14.5424	12.4974	26.2052	21.8607	16.0695	15.161	12.9453	24.2085	0	0	0	0	0	0	33.9691	9.24329	0	26.8969	18.8278	0	0	0	13.776	29.1462	15.7863	0
XLOC_002694|PGSC0003DMT400010296	PGSC0003DMB000000012:985038-985959	TCONS_00004940	0	0	0	3.75618	0	0	0	0	0	0	0	0	0	0	0	0	0	30.6482	52.5397	66.9105	0	0	0	0	0	0
XLOC_002695|PGSC0003DMT400010297	PGSC0003DMB000000012:992520-993120	TCONS_00004941	0	0	3.63569	0	0	0	0	0	0	0	0	0	0	0	0	0	0	24.6289	45.153	60.4076	0	0	0	0	0	0
XLOC_002696|PGSC0003DMT400040809,PGSC0003DMT400040813	PGSC0003DMB000000012:1021503-1032661	TCONS_00004949	17.1079	18.6113	18.6086	9.80898	9.36305	11.8653	4.38271	9.99529	0	0	0	0	0	0	0	0	0	63.4356	33.9559	35.8862	10.2337	19.8138	19.3269	13.3995	18.4424	28.0947
XLOC_002699|PGSC0003DMT400040804	PGSC0003DMB000000012:1077660-1086316	TCONS_00004960	0	0	13.3956	8.61991	14.5204	5.93142	2.50418	0	0	0	0	0	0	0	0	0	0	0	0	0	0	0	16.0566	2.84379	0	0
XLOC_002700|PGSC0003DMT400040802,PGSC0003DMT400040803	PGSC0003DMB000000012:1086915-1088861	TCONS_00004962	0	0	0	6.19082	0	0	0	0	0	0	0	0	0	0	0	0	0	0	0	0	0	0	0	0	0	0
XLOC_002701|PGSC0003DMT400040795,PGSC0003DMT400040796,PGSC0003DMT400040797,PGSC0003DMT400040798,PGSC0003DMT400040799	PGSC0003DMB000000012:1089746-1099040	TCONS_00004965	51.554	42.0846	45.6284	32.6953	29.7799	31.4694	36.9637	43.5247	27.6322	18.2844	76.6062	35.257	41.9223	0	37.4168	43.521	28.3669	69.9815	44.6564	41.8443	31.1708	37.0998	37.267	67.206	62.4956	57.3102
XLOC_002704|-	PGSC0003DMB000000012:1255905-1258050	TCONS_00004973	6.46537	0	10.7159	13.8155	7.97275	18.0457	8.64011	5.99736	0	0	0	9.88406	60.8569	25.5602	0	0	25.3664	0	0	0	0	0	37.3149	29.9132	27.968	21.0766
XLOC_002714|PGSC0003DMT400025236	PGSC0003DMB000000012:1729135-1748076	TCONS_00004987	0	0	12.6729	6.53455	6.80493	9.84183	5.52624	5.79934	0	0	0	0	0	0	0	0	0	0	0	0	0	0	0	0	9.68379	0
XLOC_002742|-	PGSC0003DMB000000012:3223696-3234947	TCONS_00005016	21.3553	17.8771	26.4666	17.8746	23.2479	27.8883	14.6347	20.3536	19.8131	16.7873	0	0	0	35.619	9.27367	22.5676	0	23.349	14.5932	21.2931	25.662	18.0319	8.54209	23.8712	37.6869	23.8284
XLOC_002745|PGSC0003DMT400093464	PGSC0003DMB000000012:3330966-3347018	TCONS_00005020	17.2843	22.0006	31.9376	7.86864	7.75392	22.7656	4.93037	15.4959	9.11621	26.1702	0	0	0	0	0	0	0	0	0	0	0	0	9.10845	0	0	36.1198
XLOC_002747|-	PGSC0003DMB000000012:3365483-3379747	TCONS_00005024	67.4663	74.0607	72.0291	43.8643	43.1082	53.8914	25.3552	40.827	51.6998	52.3136	40.4388	60.5268	33.7253	59.0697	37.911	55.1291	36.323	52.7212	48.5001	61.0815	25.9111	30.3576	57.7663	58.8107	78.0447	73.1077
XLOC_002749|PGSC0003DMT400064262	PGSC0003DMB000000012:25038-27168	TCONS_00005028	0	0	0	0	0	0	0	0	0	0	0	0	0	0	0	0	0	0	0	0	0	0	0	0	0	0
XLOC_002750|PGSC0003DMT400064263,PGSC0003DMT400064264	PGSC0003DMB000000012:72176-76892	TCONS_00005029	28.1444	13.2811	8.42784	10.017	0	0	0	0	0	0	0	0	0	0	0	0	0	0	0	0	0	0	0	0	0	0
XLOC_002751|PGSC0003DMT400064270,PGSC0003DMT400064271	PGSC0003DMB000000012:90900-155933	TCONS_00005034	43.0019	29.0416	34.6158	39.6894	36.7943	27.8226	23.1197	29.5198	22.5563	51.9479	45.2136	0	0	47.4462	29.5442	31.4116	28.5255	36.7262	22.4743	46.2277	29.3613	33.0621	36.0593	44.5902	45.2572	48.652
XLOC_002752|PGSC0003DMT400064269,PGSC0003DMT400064270	PGSC0003DMB000000012:90900-155933	TCONS_00005036	370.147	196.971	341.114	129.914	396.971	345.294	848.268	99.1366	238.506	134.456	316.659	937.668	1041.53	794.735	153.346	363.55	161.495	220.289	156.413	164.545	210.181	377.932	486.385	129.519	531.247	634.773
XLOC_002753|PGSC0003DMT400064273	PGSC0003DMB000000012:158072-168301	TCONS_00005042	17.1055	17.1434	18.6156	14.7146	8.90326	13.4688	21.8114	16.477	0	0	0	0	0	0	23.5365	18.6797	0	0	0	0	0	0	0	17.9509	0	4.30325
XLOC_002754|PGSC0003DMT400064274	PGSC0003DMB000000012:177866-180534	TCONS_00005043	0	0	0	0	0	0	0	0	0	0	0	0	0	0	0	0	0	0	0	0	0	0	0	0	0	0
XLOC_002756|PGSC0003DMT400064276,PGSC0003DMT400064277,PGSC0003DMT400064278	PGSC0003DMB000000012:196122-199720	TCONS_00005046	17.8414	12.3467	14.6334	6.25859	0	0	8.55131	3.95903	0	0	0	0	0	0	0	0	0	15.7841	13.9776	23.0184	0	0	10.1156	0	0	0
XLOC_002761|PGSC0003DMT400064286,PGSC0003DMT400064287	PGSC0003DMB000000012:269172-273146	TCONS_00005052	9.72515	11.5785	13.9683	5.65297	7.06294	5.4649	3.45399	0	0	0	0	0	0	0	0	0	0	0	0	0	0	0	0	0	0	0
XLOC_002762|PGSC0003DMT400064288,PGSC0003DMT400064289	PGSC0003DMB000000012:282150-284315	TCONS_00005055	0	0	0	0	0	0	0	0	0	0	0	0	0	0	0	0	0	0	0	0	0	0	0	0	0	0
XLOC_002763|PGSC0003DMT400064290	PGSC0003DMB000000012:295329-297805	TCONS_00005056	5.10862	30.155	15.6217	4.4843	0.581228	22.2479	92.6343	15.8833	0	0	0	0	0	0	0	0	0	0	0	0	0	0	0	31.2041	0	0
XLOC_002764|PGSC0003DMT400064291,PGSC0003DMT400064292	PGSC0003DMB000000012:298502-312576	TCONS_00005059	0	0	0	5.96627	6.71921	12.6708	1.65392	4.87454	0	0	0	0	0	0	0	0	0	5.26804	15.4976	0	0	0	11.5637	0	0	0
XLOC_002766|PGSC0003DMT400064295	PGSC0003DMB000000012:338219-342578	TCONS_00005062	0	0	0	7.17693	0	0	0	0	0	0	0	0	0	0	0	0	0	0	0	0	0	0	0	20.9684	0	0
XLOC_002767|PGSC0003DMT400064304,PGSC0003DMT400064305	PGSC0003DMB000000012:344008-345431	TCONS_00005064	45.7617	33.7172	43.2613	46.7912	53.1794	28.4505	21.6289	14.7427	46.5374	66.3321	49.5588	38.9708	37.1156	49.7234	0	0	0	46.2632	41.5124	48.0331	23.9673	27.6305	33.6571	21.099	29.7112	30.3475
XLOC_002768|PGSC0003DMT400064306	PGSC0003DMB000000012:376670-378366	TCONS_00005065	23.5802	49.5669	39.6593	37.5422	40.4279	35.1377	40.5066	26.3594	23.5747	10.0854	0	59.4252	11.2123	0	24.1429	20.3402	0	32.9392	39.1153	38.453	14.4808	19.3078	24.1011	30.2761	30.2073	24.4476
XLOC_002769|PGSC0003DMT400064307	PGSC0003DMB000000012:435851-437833	TCONS_00005066	8.52884	15.9916	7.45157	8.93162	21.0032	4.51966	3.56481	0	18.1451	24.0421	0	0	0	0	0	0	0	33.6523	33.6523	49.9998	0	0	0	0	0	0
XLOC_002771|PGSC0003DMT400086367	PGSC0003DMB000000012:474620-476389	TCONS_00005071	0	0	0.477735	0	0	0	0	0	0	0	0	0	0	0	0	0	0	24.8114	23.7327	32.9717	0	0	0	0	0	0
XLOC_002772|PGSC0003DMT400064311,PGSC0003DMT400064312	PGSC0003DMB000000012:477829-486997	TCONS_00005073	0	0	0	11.2919	12.4063	7.42974	32.2475	14.7801	0	0	0	0	0	0	20.9702	9.59464	4.4599	0	0	0	0	0	0	32.1063	0	0
XLOC_002773|PGSC0003DMT400064313,PGSC0003DMT400064314	PGSC0003DMB000000012:489342-490973	TCONS_00005075	0	0	0	0	0	0	0	0	0	0	0	0	0	0	0	0	0	0	0	0	0	0	0	0	0	0
XLOC_002775|PGSC0003DMT400064315	PGSC0003DMB000000012:521043-524522	TCONS_00005078	37.1429	57.7582	41.2479	24.6177	41.4275	24.8676	20.1777	21.1997	25.1594	0	0	0	0	58.7342	28.6032	28.9437	0	53.5063	67.3783	40.3801	55.7573	15.1009	65.2496	9.20333	55.8291	79.4252
XLOC_002777|PGSC0003DMT400010301,PGSC0003DMT400010302,PGSC0003DMT400010303	PGSC0003DMB000000012:546043-552339	TCONS_00005081	7.87469	21.3948	19.5318	13.5896	3.88864	16.1828	1.83948	0	0	0	0	0	0	0	0	0	0	0	0	35.1838	0	18.013	0	0	0	0
XLOC_002780|PGSC0003DMT400010308	PGSC0003DMB000000012:673151-675471	TCONS_00005086	0	0	0	3.44589	0	0	0	0	0	0	0	0	0	0	0	0	0	0	0	0	0	0	0	0	0	0
XLOC_002781|-	PGSC0003DMB000000012:689819-708781	TCONS_00005087	168.562	122.557	187.682	322.643	897.907	805.276	280.037	162.001	62.2092	49.2983	154.046	481.765	282.321	413.005	32.2961	412.578	66.104	103.914	134.747	84.3215	529.396	310.859	274.165	116.24	44.3655	79.6641
XLOC_002782|PGSC0003DMT400010324,PGSC0003DMT400010325,PGSC0003DMT400010326,PGSC0003DMT400010327	PGSC0003DMB000000012:757118-760508	TCONS_00005091	12.3294	2.3248	7.31256	2.2574	0	0	0.744971	0	0	0	0	0	0	0	0	0	0	0	0	0	0	0	0	0	0	0
XLOC_002786|PGSC0003DMT400010341	PGSC0003DMB000000012:812713-814091	TCONS_00005099	0	0	7.5722	7.39363	9.90424	8.06298	15.0223	23.1903	26.2043	25.7737	0	0	0	22.9307	33.2222	11.3001	7.35371	0	0	0	0	0	11.5484	0	20.071	0
XLOC_002787|PGSC0003DMT400010342	PGSC0003DMB000000012:828314-829696	TCONS_00005100	14.1731	11.0727	13.3503	9.67156	13.4602	4.89147	11.0091	16.3147	22.9091	154.104	0	0	0	0	35.4712	12.3868	0	23.5925	55.0491	50.4468	0	0	0	28.4061	0	0
XLOC_002791|PGSC0003DMT400010346,PGSC0003DMT400010347	PGSC0003DMB000000012:872233-884714	TCONS_00005105	23.9951	15.6891	15.3508	12.3109	9.50023	7.40574	9.30702	9.88894	0	0	0	0	0	0	0	0	0	0	0	0	0	0	0	0	0	10.2617
XLOC_002792|PGSC0003DMT400010348	PGSC0003DMB000000012:904162-905796	TCONS_00005107	20.1468	26.3344	10.4726	11.0242	5.91905	11.8298	5.46116	0	0	0	0	0	0	0	0	0	0	37.6218	42.9963	48.6727	0	0	0	0	0	3.19121
XLOC_002794|PGSC0003DMT400010349,PGSC0003DMT400010350,PGSC0003DMT400010351,PGSC0003DMT400010352,PGSC0003DMT400010353	PGSC0003DMB000000012:946318-954164	TCONS_00005117	33.9386	42.6074	39.5727	26.8096	30.6642	37.8888	24.9774	32.3992	17.9418	19.8282	38.451	45.8264	29.2358	37.9965	38.1343	37.4977	45.7241	101.204	65.6538	81.9918	22.6428	46.4275	107.538	103.223	105.982	146.177
XLOC_002795|-	PGSC0003DMB000000012:997729-998277	TCONS_00005121	21.6398	65.838	55.2211	33.1167	27.281	19.4786	0	0	0	0	0	0	0	0	168.728	53.5646	0	0	0	0	0	0	22.8091	289.546	256.147	138.822
XLOC_002796|-	PGSC0003DMB000000012:999324-1011561	TCONS_00005126	9.65114	24.0509	24.9204	12.2805	7.87504	4.19049	12.1093	26.4434	0	0	0	0	0	0	0	0	1.80109	24.0615	12.8914	18.9714	8.61408	45.9147	31.6911	230.734	146.802	195.591
XLOC_002798|PGSC0003DMT400040786,PGSC0003DMT400040787	PGSC0003DMB000000012:1044888-1051117	TCONS_00005129	15.4388	19.2577	8.8968	7.94323	3.48521	8.95293	9.349	0	0	0	0	0	0	0	0	0	0	21.9766	20.2755	22.9873	0	0	14.6984	0	0	8.52026
XLOC_002799|PGSC0003DMT400040782,PGSC0003DMT400040783,PGSC0003DMT400040784,PGSC0003DMT400040785	PGSC0003DMB000000012:1062610-1064346	TCONS_00005131	0	0	0	0	0	0	0	0	0	0	0	0	0	0	0	0	0	0	0	0	0	0	0	0	0	0
XLOC_002804|PGSC0003DMT400040771,PGSC0003DMT400040772	PGSC0003DMB000000012:1194126-1200842	TCONS_00005141	8.1192	0	0	4.67106	7.24546	5.53574	0	0	0	0	0	0	0	0	0	0	0	0	0	0	0	0	0	0	0	17.7527
XLOC_002809|PGSC0003DMT400025243,PGSC0003DMT400025244,PGSC0003DMT400025245,PGSC0003DMT400025246,PGSC0003DMT400025247	PGSC0003DMB000000012:1620508-1630412	TCONS_00005150	9.63815	5.84873	5.90371	3.82861	0	0	0.76285	0	0	0	0	0	0	0	0	0	0	13.072	18.8572	0	0	0	0	0	0	0
XLOC_002810|PGSC0003DMT400025238,PGSC0003DMT400025239	PGSC0003DMB000000012:1688577-1693569	TCONS_00005153	7.8542	9.05613	11.4936	3.44033	9.43049	6.91936	2.13972	0	0	0	0	0	0	0	0	0	0	22.0039	9.02725	19.8009	0	0	15.6871	0	0	0
XLOC_002812|PGSC0003DMT400025237	PGSC0003DMB000000012:1729135-1748076	TCONS_00005158	12.3428	24.1868	17.4411	20.2861	13.6102	15.0295	23.7306	6.90677	0	0	0	0	0	7.66632	0	0	0	0	0	0	8.35906	20.0086	25.3563	26.7092	34.715	39.5266
XLOC_002813|PGSC0003DMT400025237	PGSC0003DMB000000012:1729135-1748076	TCONS_00005159	0	0	0	0	0	0	0	0	0	0	0	0	0	0	0	0	0	0	0	0	28.1924	0	11.7304	0	0	0
XLOC_002833|PGSC0003DMT400002856,PGSC0003DMT400002857,PGSC0003DMT400002858	PGSC0003DMB000000012:2979763-2983571	TCONS_00005182	15.059	18.3405	15.755	14.6887	21.5644	20.9585	27.1591	9.92184	0	0	0	0	0	0	19.6371	30.1818	15.2859	32.6367	36.6569	28.722	0	0	18.8243	18.9683	12.8372	16.1693
XLOC_002843|PGSC0003DMT400045948	PGSC0003DMB000000012:3400804-3407283	TCONS_00005196	10.6704	22.5743	17.4379	6.2488	2.23559	11.3651	2.96735	0	0	0	0	0	0	0	0	0	0	24.9998	19.0605	23.2741	18.9598	16.3058	17.6036	9.31092	0	0
XLOC_002847|PGSC0003DMT400045950,PGSC0003DMT400045951	PGSC0003DMB000000012:3502722-3508155	TCONS_00005201	15.1686	15.1714	22.3321	11.6945	25.1058	31.4712	20.0765	16.3997	0	0	0	0	0	36.6305	15.163	20.2174	0	29.9856	21.8518	26.6387	23.6581	10.8379	20.2012	12.9275	0	19.9609
XLOC_002848|-	PGSC0003DMB000000012:3521068-3531771	TCONS_00005206	27.5518	19.9148	35.4183	30.0751	20.5379	21.2745	31.6014	26.1137	13.3041	19.5186	0	0	0	0	37.6068	19.8195	27.7912	0	0	0	15.8886	13.7757	7.79024	0	0	15.9186
XLOC_002851|-	PGSC0003DMB000000012:998897-999113	TCONS_00005212	0	0	224.121	0	0	0	0	0	0	0	0	0	0	0	0	0	0	0	0	0	0	0	222.176	1880.25	237.623	0
XLOC_002852|-	PGSC0003DMB000000012:1639129-1640399	TCONS_00005213	0	0	0	4.0667	0	0	7.28376	3.7517	0	0	0	0	0	6.32981	0	0	0	0	0	0	0	0	10.6261	0	0	0
XLOC_002853|-	PGSC0003DMB000000012:2557229-2557474	TCONS_00005214	0	0	0	0	58.1958	13.6026	0	0	27.3927	162.005	0	0	0	129.722	0	0	0	0	0	0	0	0	36.2948	0	232.91	0
XLOC_002857|PGSC0003DMT400045066	PGSC0003DMB000000013:131372-135643	TCONS_00005220	9.88605	11.7072	11.2513	15.3759	13.3411	13.1376	20.8191	15.3979	0	0	0	0	0	0	0	0	0	21.5568	24.6363	0	0	0	14.0828	0	0	0
XLOC_002858|PGSC0003DMT400045068,PGSC0003DMT400045070	PGSC0003DMB000000013:162733-164258	TCONS_00005222	0	0	0	0	0	0	0	0	0	0	0	0	0	0	0	0	0	0	0	0	0	0	0	0	0	0
XLOC_002859|PGSC0003DMT400045071,PGSC0003DMT400045072	PGSC0003DMB000000013:165420-167894	TCONS_00005224	28.7279	43.2376	41.0994	38.8373	47.0342	51.3633	32.2075	41.6144	24.5847	28.9336	42.2383	41.929	86.2607	53.9558	86.7671	57.6865	59.5245	49.7907	44.9176	38.5783	25.2976	21.6425	37.881	79.3069	51.7028	61.7923
XLOC_002861|PGSC0003DMT400045075	PGSC0003DMB000000013:185716-191319	TCONS_00005227	11.7983	7.76205	9.76555	9.4637	15.2327	13.6274	20.3376	16.3752	0	0	0	0	0	0	0	0	0	7.35043	19.2949	23.9224	0	0	4.70593	15.6458	0	0
XLOC_002868|PGSC0003DMT400045083	PGSC0003DMB000000013:431742-444134	TCONS_00005235	59.7137	69.2984	89.0864	71.2752	40.1585	53.1551	80.3549	45.8412	56.4886	56.3471	110.088	102.917	90.6177	60.9979	48.2564	46.0318	49.247	53.769	66.4717	77.7771	76.6195	50.7548	50.7629	54.0361	90.0623	47.8416
XLOC_002875|PGSC0003DMT400045089	PGSC0003DMB000000013:617461-624427	TCONS_00005243	34.7989	28.9533	28.9962	17.3914	23.2658	15.1269	32.6306	16.0425	16.5846	20.0475	0	0	0	0	16.6121	23.7316	0	0	0	0	0	0	15.7196	26.9235	33.6253	16.705
XLOC_002877|PGSC0003DMT400045090,PGSC0003DMT400045091	PGSC0003DMB000000013:726622-732520	TCONS_00005246	0	0	0	1.90732	9.37269	8.05143	0	0	0	0	0	0	0	0	0	0	0	0	0	0	0	0	0	0	0	0
XLOC_002884|PGSC0003DMT400071840,PGSC0003DMT400071842,PGSC0003DMT400071843,PGSC0003DMT400071844	PGSC0003DMB000000013:947802-954610	TCONS_00005255	0	0	0	5.86353	0	0	2.70809	0	0	0	0	0	0	0	0	0	0	0	0	0	0	0	0	0	0	0
XLOC_002885|-	PGSC0003DMB000000013:1028799-1031076	TCONS_00005260	0	0	0	14.1967	10.4325	16.1136	11.7753	7.86055	0	0	0	0	0	20.5153	0	0	0	0	0	0	0	0	0	0	0	0
XLOC_002897|-	PGSC0003DMB000000013:1693030-1707411	TCONS_00005276	27.8883	20.0115	25.7262	7.85451	12.9722	16.5558	6.09228	5.28769	11.6963	16.6648	0	0	0	38.263	4.69344	24.4404	0	0	0	0	26.9993	14.4289	25.9871	0	0	18.7426
XLOC_002898|-	PGSC0003DMB000000013:1805790-1820653	TCONS_00005278	9.4591	8.23103	8.00031	10.3601	0	0	4.28109	5.78782	0	0	0	0	0	0	27.8539	4.80336	0	0	0	0	0	0	0	25.8142	14.7307	0
XLOC_002901|PGSC0003DMT400013687	PGSC0003DMB000000013:2039303-2041380	TCONS_00005284	0	9.19978	4.25686	4.38498	54.9849	9.22906	5.32972	9.55897	0	0	0	0	0	0	0	0	0	0	0	0	0	31.9164	23.244	0	0	0
XLOC_002903|PGSC0003DMT400013692	PGSC0003DMB000000013:2132989-2140832	TCONS_00005288	14.0661	15.6458	15.0541	8.56667	12.7382	14.5434	5.78397	7.04241	0	0	0	0	0	0	0	0	0	20.2945	24.3535	23.5642	18.7361	15.7621	26.8636	8.23124	0	0
XLOC_002905|-	PGSC0003DMB000000013:2232474-2278372	TCONS_00005291	16.7004	31.7678	33.2916	24.8657	20.961	15.6216	15.7889	18.8336	18.3558	4.36476	0	19.5951	41.2489	0	0	0	0	25.4485	10.692	0	23.1471	20.5478	31.2937	40.3485	41.7181	60.5714
XLOC_002910|PGSC0003DMT400066088	PGSC0003DMB000000013:2945234-2976369	TCONS_00005299	18.0448	17.8922	15.8727	14.1907	18.2756	11.7406	8.6998	0	0	0	0	0	0	0	0	0	0	23.3677	26.4575	0	0	0	6.58271	0	0	19.1737
XLOC_002912|-	PGSC0003DMB000000013:3127855-3157007	TCONS_00005301	12.5725	13.0964	10.9845	3.84466	7.63784	18.794	7.1406	0	0	0	0	0	0	0	0	0	0	24.8038	6.20096	0	0	0	0	0	0	0
XLOC_002913|PGSC0003DMT400084244,PGSC0003DMT400084245,PGSC0003DMT400084247	PGSC0003DMB000000013:3217715-3232367	TCONS_00005302	8.27812	6.60741	7.16582	10.4196	15.3916	23.6421	9.93982	0	0	0	0	0	0	0	0	0	0	26.5935	50.6368	43.8922	0	0	12.3644	10.885	0	0
XLOC_002917|-	PGSC0003DMB000000013:99572-101370	TCONS_00005310	0	0	0	3.78283	14.7435	2.15219	0.452015	0	0	0	0	0	0	0	0	0	0	0	0	0	0	0	0	0	0	0
XLOC_002918|-	PGSC0003DMB000000013:116441-121577	TCONS_00005311	0	0	0	0	0	0	0	0	0	0	0	0	0	0	0	0	0	0	0	0	0	0	0	0	0	0
XLOC_002919|PGSC0003DMT400045098,PGSC0003DMT400045099	PGSC0003DMB000000013:137788-141739	TCONS_00005312	4.24168	0	3.4388	6.16211	0	0	5.21397	0	0	0	0	0	0	0	0	0	0	0	0	0	0	0	0	3.07182	0	22.1459
XLOC_002921|-	PGSC0003DMB000000013:207074-212841	TCONS_00005315	0	0	0	3.54229	3.45694	8.50314	0	0	0	0	0	0	0	0	0	0	0	0	0	0	0	0	0	0	0	0
XLOC_002929|PGSC0003DMT400045111,PGSC0003DMT400045112,PGSC0003DMT400045113,PGSC0003DMT400045114	PGSC0003DMB000000013:536523-543134	TCONS_00005325	0	0	0	4.40341	8.02205	3.68762	2.96418	0	0	0	0	0	0	0	0	0	0	15.1281	11.6507	0	0	0	0	0	0	0
XLOC_002931|PGSC0003DMT400045115	PGSC0003DMB000000013:562142-564237	TCONS_00005330	0	0	0	0	0	0	0	0	0	0	0	0	0	0	0	0	0	0	0	0	0	0	0	0	0	0
XLOC_002938|-	PGSC0003DMB000000013:786114-799593	TCONS_00005337	9.16934	19.7974	13.1092	11.7262	13.5345	24.3853	12.4647	14.1025	0	0	0	0	0	0	0	0	0	0	0	0	0	0	0	0	0	0
XLOC_002943|PGSC0003DMT400071826,PGSC0003DMT400071827,PGSC0003DMT400071828,PGSC0003DMT400071829,PGSC0003DMT400071830	PGSC0003DMB000000013:910259-915218	TCONS_00005345	25.4666	46.3655	31.3591	19.3295	35.253	36.1017	77.1844	24.7425	43.228	50.9423	56.1732	41.6345	47.2229	27.6218	21.9309	25.4086	22.1264	50.9093	97.4842	149.947	9.16541	21.7898	7.21461	49.3669	8.58236	2.57413
XLOC_002944|PGSC0003DMT400071822	PGSC0003DMB000000013:967897-974735	TCONS_00005353	23.2128	20.4977	21.0044	17.835	21.8769	24.6597	13.7396	14.1167	15.3994	20.3242	0	0	0	44.4753	0	0	0	20.589	16.1303	21.2963	18.904	19.3964	25.9982	8.55396	30.4684	35.9046
XLOC_002945|PGSC0003DMT400071819,PGSC0003DMT400071820,PGSC0003DMT400071821	PGSC0003DMB000000013:1005167-1009631	TCONS_00005355	318.111	391.628	407.239	222.845	246.516	197.966	269.383	370.746	192.699	178.147	97.4444	213.129	478.572	288.599	252.359	374.46	597.886	202.514	131.761	219.655	140.88	188.591	339.382	165.574	694.326	697.131
XLOC_002952|PGSC0003DMT400005645,PGSC0003DMT400005652	PGSC0003DMB000000013:1452673-1457463	TCONS_00005366	0	0	0	18.4537	0	7.00583	9.81846	10.5105	0	0	0	0	0	0	0	0	0	0	0	0	0	0	0	0	0	0
XLOC_002957|-	PGSC0003DMB000000013:1629304-1640367	TCONS_00005373	23.7113	31.5005	24.0553	18.6261	33.4879	30.3657	7.24312	14.4004	31.5213	27.0253	0	0	0	0	0	0	0	38.6827	46.9949	43.7834	20.013	17.683	31.8086	5.12371	12.7247	4.91311
XLOC_002959|PGSC0003DMT400049035	PGSC0003DMB000000013:1845546-1880607	TCONS_00005378	7.99951	14.4759	9.49492	4.28199	9.33618	10.2109	18.6994	10.0154	10.9047	41.6844	84.0023	0	0	20.9375	8.00043	32.3922	0	0	0	53.9466	3.95634	21.9188	0	56.4484	42.8114	91.2858
XLOC_002960|-	PGSC0003DMB000000013:1941670-1952090	TCONS_00005383	24.4241	42.8842	65.0577	76.9524	38.6467	46.9616	39.0327	81.2337	38.9471	32.6562	54.8193	135.788	63.0687	39.5483	100.063	128.195	47.9139	21.6387	26.1423	21.0248	23.844	117.194	47.7537	602.894	224.223	256.602
XLOC_002961|PGSC0003DMT400013703	PGSC0003DMB000000013:2042329-2045459	TCONS_00005384	63.7722	25.4457	38.0162	22.108	31.822	20.757	32.6713	19.4246	32.9869	29.5116	0	0	0	0	29.8887	20.7022	26.3131	27.1084	24.0963	0	0	0	14.3251	25.6452	0	20.12
XLOC_002965|-	PGSC0003DMB000000013:2354003-2375436	TCONS_00005391	10.989	5.89422	21.7104	9.21102	19.2128	28.4901	25.734	16.4051	0	0	0	28.91	77.2016	0	47.9393	13.7054	0	7.40589	15.9179	0	6.13462	24.8087	10.3836	21.9691	18.7629	18.2727
XLOC_002966|PGSC0003DMT400013708,PGSC0003DMT400013709	PGSC0003DMB000000013:2426029-2430638	TCONS_00005394	102.969	155.582	119.811	126.118	313.356	283.825	34.8654	61.5054	182.461	148.729	475.432	259.704	47.7895	123.339	23.7468	20.103	26.3291	401.322	542.996	597.499	368.81	138.578	185.485	18.6774	29.8658	48.8134
XLOC_002971|PGSC0003DMT400084243	PGSC0003DMB000000013:2988638-3005898	TCONS_00005399	17.0845	8.63123	23.099	23.3388	20.5494	19.0557	33.9278	18.1062	21.4039	6.77871	0	0	0	0	0	0	0	0	0	0	0	0	7.33978	0	24.128	17.9259
XLOC_002972|-	PGSC0003DMB000000013:3080620-3111631	TCONS_00005410	10.4998	7.39845	7.99223	4.35762	9.49656	8.27836	3.18588	0	0	0	0	0	0	0	0	0	0	23.7442	12.9612	0	0	0	0	0	0	0
XLOC_002973|-	PGSC0003DMB000000013:3127855-3157007	TCONS_00005415	0	0	8.73607	8.27319	9.52263	15.0507	8.29433	0	0	0	0	0	0	0	0	0	0	17.4558	4.64158	0	0	0	7.6403	0	4.08637	0
XLOC_002974|PGSC0003DMT400084233	PGSC0003DMB000000013:3240805-3249947	TCONS_00005416	7.96974	12.8085	10.4446	12.3053	13.7236	10.6608	21.2366	12.1097	0	0	0	0	0	0	30.3939	11.5786	0	0	0	0	0	0	0	0	0	0
XLOC_002981|-	PGSC0003DMB000000013:3080620-3111631	TCONS_00005423	22.1909	13.5029	7.07841	22.2413	7.73513	15.7995	27.0541	23.1883	15.5906	26.1009	0	0	0	6.96655	7.20942	24.0314	8.37793	23.9753	7.99178	0	21.0803	9.369	14.6187	0	0	23.7261
XLOC_003029|PGSC0003DMT400049863,PGSC0003DMT400049864	PGSC0003DMB000000014:2916922-2934220	TCONS_00005477	10.5004	10.9275	0	8.38225	8.28876	4.56499	6.20788	10.2115	0	0	0	0	0	0	0	0	0	0	0	0	0	0	0	0	0	0
XLOC_003038|PGSC0003DMT400049855,PGSC0003DMT400049856,PGSC0003DMT400049857,PGSC0003DMT400049858	PGSC0003DMB000000014:3179375-3187983	TCONS_00005489	24.401	28.9863	18.0149	8.79028	15.4133	11.0152	7.28084	3.41959	0	0	0	0	0	0	0	0	0	18.74	17.094	23.0366	20.0398	14.7214	30.9006	0	32.7012	33.8584
XLOC_003054|-	PGSC0003DMB000000014:343568-355406	TCONS_00005509	13.3831	15.4086	11.7468	13.1151	5.89833	15.6243	21.3077	16.141	0	0	0	0	0	15.4765	0	0	12.1695	16.8798	9.80059	0	0	0	8.32619	18.7187	17.0021	17.8517
XLOC_003103|PGSC0003DMT400062003,PGSC0003DMT400062004	PGSC0003DMB000000015:376791-384431	TCONS_00005562	14.0604	12.0036	33.0925	10.5029	10.2719	11.9309	8.55741	16.5151	12.1098	24.643	0	11.9055	41.057	0	0	0	29.9798	0	0	0	0	0	0	0	0	0
XLOC_003114|PGSC0003DMT400059129,PGSC0003DMT400059130	PGSC0003DMB000000015:1131804-1135081	TCONS_00005575	0	0	0	3.40383	0	0	0	0	0	0	0	0	0	0	0	0	0	0	0	0	0	0	0	0	0	0
XLOC_003117|PGSC0003DMT400038933	PGSC0003DMB000000015:1421858-1424967	TCONS_00005578	8.84661	12.1641	10.6663	5.45238	6.56993	7.42922	4.33862	0	0	0	0	0	0	0	0	0	0	0	0	0	0	0	0	0	0	0
XLOC_003125|PGSC0003DMT400041005	PGSC0003DMB000000015:1925549-1937158	TCONS_00005587	76.5717	118.287	141.904	75.1774	74.1477	65.6563	47.2933	88.0044	77.6299	50.7487	126.809	123.113	55.0132	66.0215	42.7458	77.0826	33.659	126.619	105.645	110.799	90.8389	120.891	138.115	370.376	280.391	371.872
XLOC_003126|PGSC0003DMT400091476	PGSC0003DMB000000015:1962506-1963205	TCONS_00005588	0	0	0	0	0	0	0	0	2.1446	31.671	0	0	0	0	0	0	0	0	0	0	0	0	0	0	0	0
XLOC_003139|PGSC0003DMT400038238,PGSC0003DMT400038240	PGSC0003DMB000000015:2688443-2693953	TCONS_00005602	0	0	0	4.51921	8.79206	6.5187	1.40347	0	9.26759	22.53	0	0	0	0	0	0	0	43.2349	41.1846	54.9026	18.9651	5.706	14.8056	8.81361	0	0
XLOC_003154|PGSC0003DMT400061991	PGSC0003DMB000000015:102315-353684	TCONS_00005625	5.35296	35.5038	13.8706	22.0304	9.30319	16.7423	18.0282	33.1778	17.1491	28.1194	0	0	0	0	0	21.7792	6.01646	0	0	0	0	19.9061	37.4482	39.9855	49.9003	25.5608
XLOC_003157|PGSC0003DMT400061995	PGSC0003DMB000000015:102315-353684	TCONS_00005622	19.7423	7.05083	0	13.6021	0	0	12.7718	22.0999	0	0	0	0	0	0	0	0	0	0	0	0	0	0	0	0	0	0
XLOC_003173|PGSC0003DMT400038935	PGSC0003DMB000000015:1270945-1274437	TCONS_00005639	0	0	0	0	0	0	0	0	1.37597	20.2603	0	0	0	0	0	0	0	0	0	0	0	0	0	0	0	0
XLOC_003183|-	PGSC0003DMB000000015:1965229-1966525	TCONS_00005649	0	0	0	0	0	0	0	0	0	0	0	0	0	0	0	0	0	0	0	0	0	0	0	0	0	0
XLOC_003184|PGSC0003DMT400040997,PGSC0003DMT400040998,PGSC0003DMT400040999	PGSC0003DMB000000015:1968331-1975319	TCONS_00005650	17.1069	17.88	6.41911	18.2262	16.8171	7.9777	5.81634	5.99162	0	0	0	0	0	0	0	0	0	0	0	0	0	0	16.0415	0	0	3.18021
XLOC_003190|-	PGSC0003DMB000000015:2393545-2404744	TCONS_00005660	13.3665	16.7075	13.1379	24.4303	17.5087	11.7972	8.63632	0	0	0	0	0	0	0	0	0	0	16.4809	13.7374	0	24.1573	0	9.87249	0	0	0
XLOC_003209|PGSC0003DMT400008432,PGSC0003DMT400008433	PGSC0003DMB000000015:2816017-2819125	TCONS_00005680	0	0	0	0	0	0	0	0	0	0	0	0	0	0	0	0	0	0	0	0	0	0	0	0	0	0
XLOC_003215|-	PGSC0003DMB000000015:102315-353684	TCONS_00005686	0	0	0	0	0	0	0	0	0	0	0	0	0	0	0	0	0	0	0	0	0	0	0	0	0	0
XLOC_003216|-	PGSC0003DMB000000015:102315-353684	TCONS_00005687	24.3916	29.6841	44.7374	17.0848	30.9114	48.3226	34.7135	46.2665	31.0967	43.034	0	0	0	0	31.6974	86.7906	33.7655	8.78437	26.3531	0	15.4473	15.4473	25.7096	0	36.09	32.599
XLOC_003217|-	PGSC0003DMB000000015:1961272-1962306	TCONS_00005688	0	0	0	0	0	0	0	0	0	0	0	0	0	0	0	0	0	0	0	0	0	0	0	0	0	0
XLOC_003218|-	PGSC0003DMB000000015:2709577-2709977	TCONS_00005689	0	0	0	0	0	0	0	0	0	0	0	0	0	0	0	0	0	0	0	0	0	0	0	0	0	0
XLOC_003219|-	PGSC0003DMB000000015:2965555-2965806	TCONS_00005690	59.5396	37.2122	0	8.55021	106.306	12.4803	28.9683	12.6866	33.4719	287.721	0	0	0	0	0	0	0	0	0	0	0	0	0	0	0	0
XLOC_003222|PGSC0003DMT400007674	PGSC0003DMB000000016:72659-73153	TCONS_00005693	0	0	0	5.42515	0	0	0	0	0	0	0	0	0	0	0	0	0	0	0	0	0	0	0	0	0	0
XLOC_003234|PGSC0003DMT400007684	PGSC0003DMB000000016:650902-653022	TCONS_00005706	19.3893	14.832	8.12857	17.0633	18.2425	14.9025	16.647	13.8502	0	0	0	0	0	0	0	0	5.57731	0	0	0	23.8569	6.08117	0	0	0	8.29231
XLOC_003239|-	PGSC0003DMB000000016:1190038-1208451	TCONS_00005711	50.3021	53.6024	38.1213	111.359	130.181	159.079	75.4891	93.0189	36.2167	44.3234	14.5121	59.0095	73.8389	0	139.025	73.9168	28.39	86.093	54.3269	51.2101	63.7098	26.4722	9.84807	175.47	31.8289	40.2861
XLOC_003246|PGSC0003DMT400061679	PGSC0003DMB000000016:1580868-1583277	TCONS_00005719	0	0	0	0.902166	0	0	0	0	0	0	0	0	0	0	0	0	0	0	0	0	0	0	5.63154	1.98577	0	0
XLOC_003269|PGSC0003DMT400007648,PGSC0003DMT400007649,PGSC0003DMT400007650	PGSC0003DMB000000016:110761-114564	TCONS_00005745	0	0	0	0	0	0	5.88185	0	0	0	0	0	0	0	32.5108	2.58854	0	0	0	0	0	0	0	0	0	0
XLOC_003270|PGSC0003DMT400007644	PGSC0003DMB000000016:130665-132837	TCONS_00005747	0	0	0	0	0	0	13.1071	3.81535	0	0	0	0	46.0833	0	0	0	0	0	0	0	0	0	0	0	0	0
XLOC_003272|-	PGSC0003DMB000000016:137635-161986	TCONS_00005754	12.7348	11.5911	17.2686	13.4346	16.6514	14.2581	9.03153	11.4177	10.8932	24.0443	0	0	0	0	28.442	38.8425	0	13.795	16.1298	0	0	0	16.8028	92.5233	28.231	25.4539
XLOC_003273|-	PGSC0003DMB000000016:186245-187894	TCONS_00005757	7.95577	23.0865	38.459	34.5349	28.0004	60.289	36.1129	44.8258	25.7201	0	0	0	0	35.7325	0	31.2762	66.8456	0	0	0	48.0557	40.0464	59.986	48.2303	0	0
XLOC_003278|PGSC0003DMT400007616,PGSC0003DMT400007617	PGSC0003DMB000000016:318874-319534	TCONS_00005765	7.15267	8.94084	20.31	2.3379	9.19765	16.7774	2.20363	8.63168	0	0	0	0	0	0	0	0	0	0	0	19.9677	0	0	5.16248	0	0	0
XLOC_003279|PGSC0003DMT400007615	PGSC0003DMB000000016:424987-426415	TCONS_00005767	0	0	0	4.43429	5.18273	75.0255	0	9.81747	0	0	0	0	0	8.78844	0	0	0	0	0	0	0	0	14.7535	0	0	0
XLOC_003288|-	PGSC0003DMB000000016:1190038-1208451	TCONS_00005776	0	0	0	0.0232659	0	0	0	0	0	0	0	0	0	0	0	0	0	0	0	0	0	0	0	0	0	0
XLOC_003292|-	PGSC0003DMB000000016:1631697-1651877	TCONS_00005781	26.1848	44.2895	18.1763	13.1031	5.0981	17.1334	11.1731	9.46854	0	0	0	0	0	0	0	0	0	41.0435	55.4171	71.8569	0	0	0	0	0	32.0652
XLOC_003293|-	PGSC0003DMB000000016:1674519-1691285	TCONS_00005783	60.6983	72.3401	55.1822	59.2664	70.0203	73.8617	72.743	55.0597	53.7042	62.2663	0	108.887	47.6237	112.43	70.7789	85.1858	38.1937	57.1958	48.0915	47.0168	67.5672	49.9724	52.7818	67.6806	87.2435	107.335
XLOC_003300|PGSC0003DMT400061682	PGSC0003DMB000000016:2087127-2139331	TCONS_00005792	0	0	0	3.98331	6.8913	7.96724	4.21709	0	0	0	0	0	0	0	0	0	0	0	0	0	0	0	15.8381	0	11.5017	0
XLOC_003306|PGSC0003DMT400061642	PGSC0003DMB000000016:2362509-2370916	TCONS_00005798	26.7393	24.0804	33.4347	47.2252	14.6824	15.2799	24.6565	53.3564	30.6669	6.70946	0	26.2934	61.5379	0	28.7252	21.6211	24.4077	0	0	0	0	0	12.401	77.1209	19.8948	18.2971
XLOC_003314|PGSC0003DMT400035894,PGSC0003DMT400035895,PGSC0003DMT400035896,PGSC0003DMT400035897,PGSC0003DMT400035898,PGSC0003DMT400035899	PGSC0003DMB000000016:2875287-2883073	TCONS_00005812	0	0	7.66933	2.16939	6.17701	8.5737	0	0	0	0	0	0	0	0	0	0	0	14.1753	15.1492	0	20.0351	7.54293	13.2702	0	0	0
XLOC_003319|PGSC0003DMT400062273	PGSC0003DMB000000016:3131825-3135506	TCONS_00005819	88.2459	17.6689	47.0806	68.0679	34.7033	31.935	33.1935	22.246	31.8455	12.5161	59.9935	59.9496	7.07684	24.8364	0	0	0	18.1914	19.4971	0	20.5711	14.4714	13.9164	38.2187	16.779	8.53301
XLOC_003325|-	PGSC0003DMB000000016:180951-181780	TCONS_00005826	0	0	0	3.43799	1.68365	9.75713	8.96719	0	0	0	0	0	0	0	0	0	0	0	0	0	0	0	0	0	0	0
XLOC_003329|PGSC0003DMT400020973	PGSC0003DMB000000017:59280-62574	TCONS_00005831	33.37	26.1625	13.9195	0	0	0	0	0	0	0	0	0	0	0	0	0	0	44.3733	28.6578	21.9763	0	0	0	0	0	1.37225
XLOC_003330|PGSC0003DMT400020972	PGSC0003DMB000000017:77758-81675	TCONS_00005832	1430.08	1036.18	1039.2	730.295	656.84	684.149	414.87	589.235	785.703	509.452	826.058	579.172	347.177	881.233	259.785	501.272	318.14	805.441	788.943	826.88	399.589	425.525	811.014	564.22	798.446	941.789
XLOC_003331|PGSC0003DMT400020970,PGSC0003DMT400020971	PGSC0003DMB000000017:104963-106968	TCONS_00005833	0	0	0	0	8.34211	0	0	0	0	0	0	0	0	0	0	0	0	0	0	0	0	0	0	0	0	0
XLOC_003332|PGSC0003DMT400020968,PGSC0003DMT400020969	PGSC0003DMB000000017:111262-114280	TCONS_00005835	157.057	95.5496	112.437	57.2846	112.879	274.39	78.8512	69.5634	102.459	83.5881	330.868	74.6144	61.6632	370.351	33.2469	145.127	93.5182	308.149	352.17	324.494	318.646	114.617	177.753	33.281	94.9359	115.495
XLOC_003334|PGSC0003DMT400020962,PGSC0003DMT400020963	PGSC0003DMB000000017:141208-164059	TCONS_00005843	45.1435	54.7845	57.1675	76.7947	61.6851	50.4522	52.1202	65.4753	46.0746	22.3884	40.8808	90.9802	76.0417	40.8264	70.6229	66.8175	31.6945	60.0491	43.7463	38.6289	40.0324	75.2244	56.3339	235.669	110.581	99.7022
XLOC_003335|PGSC0003DMT400020954,PGSC0003DMT400020955,PGSC0003DMT400020958	PGSC0003DMB000000017:176167-183705	TCONS_00005850	72.3324	16.1867	58.5582	98.3594	41.9892	54.286	148.606	144.065	38.2574	29.7386	0	157.022	299.275	29.883	490.03	103.33	149.459	0	0	0	12.1118	33.2758	23.2882	453.039	54.2776	66.5232
XLOC_003336|PGSC0003DMT400020949	PGSC0003DMB000000017:224467-226716	TCONS_00005852	0	0	0	2.70997	0	0	0	0	0	0	0	0	0	0	0	0	0	0	0	0	0	0	0	0	0	0
XLOC_003338|PGSC0003DMT400020945	PGSC0003DMB000000017:244036-247392	TCONS_00005857	12.2621	21.5316	16.4525	19.6688	31.6713	17.269	6.77982	0	18.3508	8.46511	0	0	0	0	0	0	0	37.151	29.3752	33.2533	45.5789	8.10291	15.1718	5.34988	0	0
XLOC_003339|PGSC0003DMT400020941,PGSC0003DMT400020942,PGSC0003DMT400020943,PGSC0003DMT400020944	PGSC0003DMB000000017:269692-278203	TCONS_00005859	0	0	20.103	10.754	15.7461	4.45405	3.15851	0	0	0	0	0	0	0	0	0	0	0	0	0	17.8531	9.27152	0	0	0	0
XLOC_003340|PGSC0003DMT400020937,PGSC0003DMT400020938	PGSC0003DMB000000017:292426-300030	TCONS_00005863	15.1266	7.88951	6.89297	14.7067	19.416	17.7025	10.12	14.3329	0	0	0	0	0	0	0	0	0	0	0	0	17.7909	11.4045	16.5134	0	7.30829	11.5523
XLOC_003341|PGSC0003DMT400020936	PGSC0003DMB000000017:305502-307982	TCONS_00005865	25.2459	12.8014	23.5055	42.3973	21.1967	18.3842	28.1806	18.1256	20.8672	28.5964	0	52.5991	11.5164	0	45.8298	19.6728	10.3493	0	0	20.5851	0	0	0	50.0505	18.98	8.99734
XLOC_003342|-	PGSC0003DMB000000017:329434-350831	TCONS_00005867	36.0761	53.4495	46.869	41.2088	31.3322	28.5351	20.1402	41.0055	24.542	33.0884	0	57.3907	39.6998	31.785	18.3643	42.8684	19.2864	22.914	16.462	31.2766	17.9278	24.8188	34.2622	61.6901	64.8443	71.2566
XLOC_003343|PGSC0003DMT400020930,PGSC0003DMT400020931,PGSC0003DMT400020932	PGSC0003DMB000000017:361030-365300	TCONS_00005871	1.73521	0	0	0	0	0	0	0	0	0	0	0	0	0	0	0	0	0	0	0	0	0	0	0	0	16.8642
XLOC_003344|PGSC0003DMT400020929	PGSC0003DMB000000017:366102-371258	TCONS_00005874	0	0	0	2.35615	0	0	0	0	0	0	0	0	0	0	0	0	0	0	0	0	0	0	0	0	0	0
XLOC_003345|PGSC0003DMT400020927,PGSC0003DMT400020928	PGSC0003DMB000000017:372440-378566	TCONS_00005878	15.3323	13.904	9.64915	12.4726	10.7275	11.915	8.19736	0	4.51432	28.0311	0	0	0	0	0	0	0	0	0	16.8937	0	0	16.5564	24.1574	0	15.1811
XLOC_003346|PGSC0003DMT400020923	PGSC0003DMB000000017:393150-396409	TCONS_00005879	87.8629	7.63767	317.633	39.4035	18.627	32.4643	291.249	94.2737	3.72232	196.846	0	13.1304	623.694	120.841	76.1198	238.198	197.977	0	0	0	42.3952	21.1976	17.6401	307.902	162.724	241.565
XLOC_003350|PGSC0003DMT400020915	PGSC0003DMB000000017:414248-415089	TCONS_00005883	0	0	0	0	0	0	9.60498	0	0	0	0	0	0	0	0	0	0	0	0	0	0	0	0	0	0	0
XLOC_003352|PGSC0003DMT400020911	PGSC0003DMB000000017:450496-455665	TCONS_00005885	30.8949	17.8097	18.6722	13.6095	10.9687	22.4252	6.84183	3.54584	0	0	0	0	0	42.8797	12.6785	26.1619	0	0	0	0	0	0	32.5641	0	0	6.95417
XLOC_003353|PGSC0003DMT400020910	PGSC0003DMB000000017:466720-469305	TCONS_00005886	0	0	0	0	0	0	35.1742	2.32653	0	0	0	0	0	0	0	0	0	0	0	0	0	0	0	0	0	0
XLOC_003355|-	PGSC0003DMB000000017:502351-507448	TCONS_00005888	0	0	0	0	0	0	0.378384	0	0	0	0	0	0	0	0	0	0	0	0	0	0	0	0	0	0	0
XLOC_003356|PGSC0003DMT400020896	PGSC0003DMB000000017:516068-521932	TCONS_00005889	0	0	0	12.2572	19.6987	22.3186	10.5611	7.79663	0	0	0	0	0	0	0	0	0	0	0	0	0	0	8.62817	0	0	0
XLOC_003361|PGSC0003DMT400020885,PGSC0003DMT400020886	PGSC0003DMB000000017:593885-601497	TCONS_00005896	9.75031	4.5291	0	2.74569	6.10598	7.73713	0	0	0	0	0	0	0	0	0	0	0	0	0	0	0	0	0	0	0	0
XLOC_003363|-	PGSC0003DMB000000017:616748-628648	TCONS_00005902	9.53022	13.0567	11.1189	26.7725	29.9515	29.1844	53.0328	32.5078	17.1086	19.4527	0	47.7604	96.9781	29.5371	133.24	23.9767	44.5628	0	0	0	5.57658	24.2173	0	60.9562	48.7633	58.4829
XLOC_003364|PGSC0003DMT400020875,PGSC0003DMT400020876,PGSC0003DMT400020877,PGSC0003DMT400020878,PGSC0003DMT400020879	PGSC0003DMB000000017:630507-647237	TCONS_00005912	48.4301	32.5016	24.7071	99.5909	52.4971	49.511	46.5033	40.0897	41.2387	73.4583	0	88.968	47.7301	31.8288	102.739	36.7774	26.7857	47.7674	27.2816	23.3538	8.67566	21.8572	24.714	67.9104	34.5494	31.8534
XLOC_003365|PGSC0003DMT400020874	PGSC0003DMB000000017:655844-660573	TCONS_00005919	11.9645	13.9238	9.73598	6.77835	9.1595	8.64269	3.15404	0	0	0	0	0	0	0	0	0	0	0	0	0	0	0	14.2282	0	17.9166	0
XLOC_003366|PGSC0003DMT400020873	PGSC0003DMB000000017:681589-686058	TCONS_00005920	23.3834	21.3428	18.647	16.2337	27.8078	32.8351	35.7252	16.7006	23.0003	22.9195	0	48.9224	22.9324	37.9279	40.5163	28.9402	36.2935	23.8603	9.82481	0	29.6175	30.4402	34.9164	0	28.0081	27.0847
XLOC_003368|PGSC0003DMT400020871	PGSC0003DMB000000017:745957-746726	TCONS_00005922	134.602	115.14	99.5597	84.4306	55.8162	139.925	47.6018	77.0419	106.535	100.956	0	119.379	30.61	215.568	60.841	103.816	117.837	70.254	59.0134	50.8985	143.308	67.5359	129.538	21.7512	145.142	112.629
XLOC_003369|PGSC0003DMT400020870	PGSC0003DMB000000017:758074-760508	TCONS_00005923	54.4973	79.8571	25.5431	49.7092	42.4975	26.6787	3.19791	14.8403	61.6652	36.6282	84.54	0	0	74.021	0	0	0	84.9149	49.6672	99.7526	50.7132	17.8435	117.228	9.92089	41.3751	21.4045
XLOC_003371|PGSC0003DMT400020867	PGSC0003DMB000000017:775977-782289	TCONS_00005925	27.4085	46.5061	39.5171	24.2393	37.7506	40.0943	26.3341	21.6006	27.4528	15.4739	0	0	0	45.4317	31.3435	22.3882	13.2449	35.535	22.9003	36.6507	23.6066	28.1151	53.7343	18.3366	50.9819	51.5763
XLOC_003373|PGSC0003DMT400020864,PGSC0003DMT400020865,PGSC0003DMT400020866	PGSC0003DMB000000017:812951-820628	TCONS_00005928	0	0	0	4.12742	0	0	0	0	0	0	0	0	0	0	0	0	0	0	0	0	0	0	0	0	0	0
XLOC_003378|PGSC0003DMT400002935,PGSC0003DMT400002938	PGSC0003DMB000000017:881294-891926	TCONS_00005935	39.6654	66.9872	67.5044	66.2264	75.9186	33.7836	71.5859	75.1898	33.6515	23.1592	63.1218	44.9752	64.063	54.4034	96.1951	57.1057	46.5596	21.2778	35.967	36.0589	34.9656	45.3017	70.5366	85.7633	70.2483	87.4397
XLOC_003380|PGSC0003DMT400002933	PGSC0003DMB000000017:910812-916052	TCONS_00005943	224.653	173.715	165.787	126.386	62.8755	81.6226	59.9958	108.838	76.1271	138.081	164.781	65.311	46.0526	107.884	116.499	70.0052	70.3772	125.299	90.7072	86.1487	72.9952	51.367	127.676	121.379	120.913	115.248
XLOC_003381|PGSC0003DMT400002930,PGSC0003DMT400002931,PGSC0003DMT400002932	PGSC0003DMB000000017:929114-936448	TCONS_00005944	15.8819	16.4753	14.6508	8.25157	4.8983	23.4967	32.801	5.80169	6.58212	25.988	0	0	0	0	0	0	0	23.3985	20.4441	24.2073	0	0	0	20.7781	0	17.0874
XLOC_003383|PGSC0003DMT400002927,PGSC0003DMT400002928,PGSC0003DMT400002929	PGSC0003DMB000000017:960772-966858	TCONS_00005951	4.86935	8.11636	13.8287	4.09812	5.23326	12.126	17.8951	7.26033	0	0	0	0	0	0	0	0	0	0	0	0	0	0	0	0	0	0
XLOC_003388|PGSC0003DMT400050589	PGSC0003DMB000000017:1067243-1080898	TCONS_00005958	0	0	0	0	0	0	0.636894	0	0	0	0	0	0	0	0	0	0	0	0	0	0	0	0	0	0	0
XLOC_003396|PGSC0003DMT400050646	PGSC0003DMB000000017:1328752-1329284	TCONS_00005974	0	0	6.69452	1.6072	0	0	0	0	0	0	0	0	0	0	0	0	0	0	0	51.3372	0	0	0	0	0	0
XLOC_003397|PGSC0003DMT400050647,PGSC0003DMT400050650	PGSC0003DMB000000017:1340117-1351273	TCONS_00005975	13.8418	11.9893	9.84644	15.8662	7.77715	13.7237	11.6093	8.88403	0	0	0	0	0	0	0	0	0	12.0813	16.4085	0	0	0	13.471	22.5423	8.10417	17.0809
XLOC_003403|-	PGSC0003DMB000000017:1435982-1442752	TCONS_00005985	109.986	92.4917	104.855	110.555	96.4747	117.028	166.006	92.9973	93.3653	69.7695	23.4838	83.3825	67.8694	82.2472	112.416	91.7678	69.6727	72.9891	55.1869	56.4269	50.0882	51.1317	69.0358	55.1172	89.8569	84.5625
XLOC_003408|PGSC0003DMT400047735,PGSC0003DMT400047736	PGSC0003DMB000000017:1505612-1512293	TCONS_00005994	7.88602	10.2826	8.32977	20.3558	19.8594	16.5265	9.71147	16.7821	8.04437	16.5608	0	0	0	26.5793	0	0	0	0	0	0	0	0	19.0841	0	0	20.0723
XLOC_003409|PGSC0003DMT400047737	PGSC0003DMB000000017:1514211-1517664	TCONS_00005997	400.192	276.76	337.267	341.476	291.697	338.936	260.748	233.173	249.371	132.006	245.545	463.437	150.617	302.265	157.361	210.18	84.743	155.293	165.929	231.182	209.487	159.609	183.669	210.762	144.832	192.625
XLOC_003410|PGSC0003DMT400047738,PGSC0003DMT400047739	PGSC0003DMB000000017:1521900-1529248	TCONS_00005999	0	0	0	7.60607	0	0	0	0	0	0	0	0	0	0	0	0	0	0	0	0	0	0	0	0	0	0
XLOC_003412|PGSC0003DMT400047741	PGSC0003DMB000000017:1558286-1561385	TCONS_00006003	0	0	0	1.70188	0	0	4.76165	0	0	0	0	0	0	0	19.4169	4.62307	0	0	0	0	0	0	0	0	0	0
XLOC_003413|PGSC0003DMT400047743	PGSC0003DMB000000017:1579444-1585242	TCONS_00006004	21.5768	18.5138	29.6603	12.3045	12.3633	15.0497	18.8915	20.5044	23.5802	18.1282	0	0	0	0	13.2812	20.528	0	10.1152	18.3957	7.6333	0	0	14.8014	0	25.7589	24.4286
XLOC_003417|PGSC0003DMT400047759,PGSC0003DMT400047760,PGSC0003DMT400047762	PGSC0003DMB000000017:1707570-1721171	TCONS_00006012	0	0	0	0	0	0	0	0	0	0	0	0	0	0	0	0	0	0	0	0	0	0	0	0	0	0
XLOC_003418|PGSC0003DMT400047763	PGSC0003DMB000000017:1735175-1738031	TCONS_00006016	46.2112	28.9974	35.9292	15.7508	15.3972	21.6922	10.8964	20.0822	37.7296	13.5882	0	20.394	49.187	0	0	0	20.3543	28.2742	27.0436	30.6141	25.6071	7.54668	21.3096	0	34.1871	21.6159
XLOC_003419|PGSC0003DMT400047764,PGSC0003DMT400047765,PGSC0003DMT400047766	PGSC0003DMB000000017:1738897-1744772	TCONS_00006019	0	0	3.61213	2.76008	5.41105	9.28147	8.98923	0	4.26143	19.7955	0	0	0	0	0	0	0	0	0	0	0	0	17.1193	0	0	0
XLOC_003428|PGSC0003DMT400047787,PGSC0003DMT400047788,PGSC0003DMT400047789	PGSC0003DMB000000017:1817422-1829407	TCONS_00006031	0	0	0	0	0	0	0	0	0	0	0	0	0	0	0	0	0	0	0	0	0	0	0	0	0	0
XLOC_003444|PGSC0003DMT400048132	PGSC0003DMB000000017:2006977-2009390	TCONS_00006051	36.5625	26.6974	23.3253	29.0998	57.2376	43.0858	21.945	18.909	30.0627	34.4037	0	0	0	64.2782	0	0	0	31.6021	24.5794	35.7742	49.3974	22.6405	41.1072	21.7428	37.0958	15.6368
XLOC_003447|PGSC0003DMT400048135	PGSC0003DMB000000017:2028039-2033851	TCONS_00006056	0	0	7.05775	5.00132	6.50473	8.42668	0	0	0	0	0	0	0	0	0	0	0	0	0	0	0	0	0	0	0	0
XLOC_003449|PGSC0003DMT400048138,PGSC0003DMT400048139	PGSC0003DMB000000017:2037543-2047702	TCONS_00006060	0	0	0	4.29931	6.77634	3.6961	0	0	0	0	0	0	0	0	0	0	0	0	0	0	0	0	0	0	0	0
XLOC_003452|PGSC0003DMT400048157,PGSC0003DMT400048159,PGSC0003DMT400048160,PGSC0003DMT400048161	PGSC0003DMB000000017:2088526-2162710	TCONS_00006068	17.4086	14.185	16.602	27.9306	10.2468	13.8029	2.65364	8.87161	16.3276	33.5486	196.258	44.676	23.2249	32.7127	0	0	0	100.374	107.115	108.739	8.93564	28.964	42.3283	59.0578	11.8888	26.2284
XLOC_003454|-	PGSC0003DMB000000017:2088526-2162710	TCONS_00006080	0	0	0	12.9903	0	0	0	0	0	0	0	0	0	0	0	0	0	0	0	0	0	0	0	12.2741	0	0
XLOC_003458|PGSC0003DMT400007791,PGSC0003DMT400007792,PGSC0003DMT400007793	PGSC0003DMB000000017:2252904-2276642	TCONS_00006092	34.4023	29.8481	39.0327	28.3413	24.9191	28.5911	24.2945	22.356	17.6752	17.552	0	44.2217	60.3463	35.4318	26.7205	34.9696	0	23.4615	31.2902	22.5721	21.6099	28.5346	28.3802	58.4183	29.058	38.1696
XLOC_003461|PGSC0003DMT400007784	PGSC0003DMB000000017:2291196-2295187	TCONS_00006099	24.0345	33.7004	25.7772	12.2598	0	0	5.02797	10.11	0	0	0	0	0	0	26.2541	2.15551	0	36.1283	32.114	29.5374	0	0	0	21.7498	0	2.9794
XLOC_003463|PGSC0003DMT400007780	PGSC0003DMB000000017:2371070-2376211	TCONS_00006102	0	0	0	0	0	0	0	0	0	0	0	0	0	0	0	0	0	0	0	0	0	0	0	0	0	0
XLOC_003465|PGSC0003DMT400007773,PGSC0003DMT400007775	PGSC0003DMB000000017:2387564-2390498	TCONS_00006106	0	0	9.82758	13.1224	7.35204	11.3446	9.76371	11.072	0	0	0	0	0	0	20.0188	9.53276	0	0	0	0	0	0	0	0	0	0
XLOC_003466|PGSC0003DMT400007769,PGSC0003DMT400007770,PGSC0003DMT400007771,PGSC0003DMT400007772	PGSC0003DMB000000017:2391237-2395094	TCONS_00006110	0	0	12.6591	4.52604	3.97883	11.425	8.62239	0	0	0	0	0	0	0	0	0	0	0	0	0	0	0	0	0	16.3194	0
XLOC_003468|PGSC0003DMT400007765	PGSC0003DMB000000017:2410258-2420147	TCONS_00006114	35.189	46.8211	48.49	33.1094	38.4996	38.3696	29.2467	43.1551	22.8518	17.6593	0	37.5471	47.8542	34.1723	30.4859	40.6478	28.3417	29.7391	21.6284	15.3024	23.7709	28.1289	46.981	60.6855	79.3383	96.3162
XLOC_003469|PGSC0003DMT400007761,PGSC0003DMT400007762,PGSC0003DMT400007764	PGSC0003DMB000000017:2422512-2435830	TCONS_00006115	18.4268	21.505	22.7561	8.95989	16.5538	17.7902	11.8255	14.7069	16.8843	2.8668	0	0	0	31.441	19.1952	11.6567	39.131	27.4488	10.7618	20.5608	12.0106	23.5133	36.2963	33.355	35.2658	40.806
XLOC_003471|PGSC0003DMT400007759	PGSC0003DMB000000017:2461468-2468646	TCONS_00006119	14.2496	17.812	20.0085	11.054	12.3182	11.9752	17.0896	19.4246	0	0	0	0	0	0	0	0	0	0	0	0	0	0	0	27.9766	0	0
XLOC_003473|PGSC0003DMT400070549	PGSC0003DMB000000017:2716899-2720031	TCONS_00006121	0	0	0	0	0	0	0.326384	0	0	0	0	0	0	0	0	0	0	0	0	0	0	0	0	0	0	0
XLOC_003475|PGSC0003DMT400070542,PGSC0003DMT400070543,PGSC0003DMT400070544	PGSC0003DMB000000017:2739979-2748325	TCONS_00006124	9.57305	9.18436	12.2144	8.16322	15.4446	10.1646	9.39214	7.22861	0	0	0	0	0	0	0	0	0	12.1138	17.468	21.0973	19.4002	11.3168	13.4537	0	0	16.3765
XLOC_003476|PGSC0003DMT400070539,PGSC0003DMT400070540	PGSC0003DMB000000017:2810424-2815171	TCONS_00006128	8.99405	5.88177	7.66252	11.1114	9.81175	6.66685	9.96127	10.5008	0	0	0	0	0	0	0	0	0	0	0	0	0	0	0	0	0	0
XLOC_003480|PGSC0003DMT400070532	PGSC0003DMB000000017:2918661-2923023	TCONS_00006136	0	0	0	5.25575	0	0	5.937	0	0	0	0	0	0	0	0	0	0	0	0	0	0	0	0	0	0	0
XLOC_003481|PGSC0003DMT400070503	PGSC0003DMB000000017:2968717-3063458	TCONS_00006139	26.3707	42.7738	41.91	29.2531	23.9817	34.4867	20.6263	56.3651	23.8234	19.9031	0	29.107	58.6818	39.2118	22.9832	40.8858	28.2079	19.1178	21.9457	24.3277	11.0117	24.6034	15.913	43.3177	41.7683	55.7133
XLOC_003482|-	PGSC0003DMB000000017:2968717-3063458	TCONS_00006147	58.5353	60.1947	56.04	112.917	107.802	89.6834	84.7833	99.4371	65.1717	32.6832	88.8252	95.9211	86.3548	74.5191	80.3523	67.0474	70.3317	84.7577	71.9324	78.8169	57.6597	82.6043	100.938	76.719	107.22	146.916
XLOC_003487|PGSC0003DMT400070488	PGSC0003DMB000000017:3079696-3082574	TCONS_00006154	0	0	0	3.74926	3.67602	9.21745	0	0	0	0	0	0	0	0	0	0	0	0	0	0	0	0	0	0	0	0
XLOC_003488|PGSC0003DMT400070485,PGSC0003DMT400070486,PGSC0003DMT400070487	PGSC0003DMB000000017:3141022-3156389	TCONS_00006155	0	0	0	2.42944	6.95667	1.19492	0	0	0	0	0	0	0	0	0	0	0	0	0	0	0	0	0	0	0	0
XLOC_003490|PGSC0003DMT400020857,PGSC0003DMT400020858	PGSC0003DMB000000017:25272-32682	TCONS_00006159	28.8365	15.6645	20.4492	19.3981	5.76166	29.2084	2.83099	0	17.634	15.1396	16.2549	0	0	52.0677	0	0	0	36.7689	27.4563	46.8264	32.2953	10.8688	30.363	0	10.8828	0
XLOC_003492|PGSC0003DMT400020849,PGSC0003DMT400020852,PGSC0003DMT400020853	PGSC0003DMB000000017:71601-75531	TCONS_00006164	13.4154	33.2112	16.2011	3.41128	42.431	8.61395	21.6958	11.5508	26.768	0	12.7951	0	0	17.0817	0	0	0	40.2371	41.1856	54.0009	6.80174	22.7013	52.8365	2.9107	0	0
XLOC_003496|PGSC0003DMT400020843,PGSC0003DMT400020845	PGSC0003DMB000000017:128523-132977	TCONS_00006170	91.0757	66.6202	76.0277	49.4192	37.1953	60.8663	51.4336	57.2324	45.4066	77.4931	64.4416	48.6504	60.8129	58.4005	50.3637	29.9784	34.1407	36.2892	40.4764	53.7201	53.9967	52.3605	54.1282	41.0526	54.0663	45.5806
XLOC_003497|PGSC0003DMT400020840,PGSC0003DMT400020841,PGSC0003DMT400020842	PGSC0003DMB000000017:141208-164059	TCONS_00006172	0	0	0	1.60489	0	0	0	0	0	0	0	0	0	0	0	0	0	0	0	0	0	0	0	0	0	0
XLOC_003498|PGSC0003DMT400020838,PGSC0003DMT400020839	PGSC0003DMB000000017:184829-193998	TCONS_00006175	10.0429	11.3544	4.64682	3.30767	0	0	1.72193	0	0	0	0	0	0	0	0	0	0	0	0	0	0	0	0	0	0	0
XLOC_003501|PGSC0003DMT400020831,PGSC0003DMT400020832	PGSC0003DMB000000017:257429-261602	TCONS_00006180	0	0	0	4.91542	0	0	0	0	0	0	0	0	0	0	0	0	0	0	0	0	0	0	0	0	0	0
XLOC_003503|PGSC0003DMT400020828,PGSC0003DMT400020829	PGSC0003DMB000000017:281427-287430	TCONS_00006184	23.2348	19.5723	62.4811	19.4048	17.009	28.0728	105.199	43.8088	12.1083	21.4088	0	25.6209	62.4773	31.8064	35.4803	33.7908	25.5257	0	0	0	0	0	7.7961	36.2196	23.084	34.8104
XLOC_003504|PGSC0003DMT400020827	PGSC0003DMB000000017:311484-313776	TCONS_00006185	17.2618	10.1947	9.71672	9.92221	15.7293	13.6846	4.763	0	18.4515	11.9431	0	0	0	33.1521	0	0	0	15.3587	59.9722	55.4708	15.4333	17.5768	33.1781	3.39657	0	18.456
XLOC_003506|PGSC0003DMT400020825	PGSC0003DMB000000017:421559-425681	TCONS_00006187	0	0	0	0	0	0	0	0	0	0	0	0	0	0	0	0	0	0	0	0	0	0	0	0	0	0
XLOC_003507|PGSC0003DMT400020822,PGSC0003DMT400020823	PGSC0003DMB000000017:447192-448282	TCONS_00006190	0	0	0	0	0	0	0	0	0	0	0	0	0	0	0	0	0	0	0	0	0	0	0	0	0	0
XLOC_003509|PGSC0003DMT400020812,PGSC0003DMT400020816	PGSC0003DMB000000017:663481-675395	TCONS_00006196	28.2068	33.7503	34.0654	23.4466	29.3693	33.1785	29.1457	23.556	21.9136	22.9096	0	24.2985	58.8492	42.5338	65.1571	39.1377	25.5662	27.1105	22.8294	24.0189	29.4462	24.928	38.7002	77.259	39.5191	36.1254
XLOC_003510|PGSC0003DMT400020801,PGSC0003DMT400020802,PGSC0003DMT400020806,PGSC0003DMT400020807	PGSC0003DMB000000017:687029-693978	TCONS_00006203	12.9706	8.06322	5.15981	4.46588	6.93353	4.46181	1.71338	0	0	0	0	0	0	0	0	0	0	0	0	0	0	0	16.4664	0	0	0
XLOC_003511|PGSC0003DMT400020799,PGSC0003DMT400020800	PGSC0003DMB000000017:708718-715770	TCONS_00006208	0	0	0	1.04078	1.35608	9.39748	0	0	0	0	0	0	0	0	0	0	0	0	0	0	0	0	0	0	0	0
XLOC_003512|PGSC0003DMT400020798	PGSC0003DMB000000017:737119-737952	TCONS_00006210	0	0	7.78198	16.2288	20.0766	50.4228	6.48169	11.35	38.2066	0	0	0	0	0	0	0	0	7.53097	30.1239	42.626	48.5583	8.82878	34.8986	0	26.5204	0
XLOC_003513|PGSC0003DMT400020796,PGSC0003DMT400020797	PGSC0003DMB000000017:769174-774449	TCONS_00006211	20.7621	12.6335	25.5446	16.1512	25.8423	23.9093	13.9616	11.9223	25.548	6.97723	0	0	0	35.3833	0	0	0	17.0908	21.3635	19.3471	33.8109	17.5316	6.25256	0	22.5696	9.51367
XLOC_003514|PGSC0003DMT400020794,PGSC0003DMT400020795	PGSC0003DMB000000017:784018-791715	TCONS_00006213	35.5272	39.6671	37.3691	24.3753	29.3276	24.4221	16.3776	22.3822	31.9896	11.7985	61.5552	0	0	30.9438	10.863	21.2088	0	40.3499	37.9325	34.0795	23.2934	20.117	48.6632	22.4144	38.1422	29.4943
XLOC_003515|PGSC0003DMT400020793	PGSC0003DMB000000017:793762-798287	TCONS_00006215	43.567	39.765	39.1641	12.5055	16.9828	50.9301	40.062	42.6127	38.2395	9.31695	0	0	0	54.7089	30.8816	36.7638	33.8933	31.3803	34.233	38.7524	30.0993	26.7549	41.7463	17.6647	30.1381	33.8772
XLOC_003521|PGSC0003DMT400050662	PGSC0003DMB000000017:1051818-1057748	TCONS_00006222	15.1498	24.6657	28.2112	23.4667	18.0641	20.5603	14.4255	26.5188	21.2542	13.4847	0	0	0	0	17.027	30.9121	0	9.43745	20.6444	0	16.5957	23.1648	26.7578	53.8728	50.5436	56.9117
XLOC_003522|PGSC0003DMT400050663,PGSC0003DMT400050664	PGSC0003DMB000000017:1067243-1080898	TCONS_00006226	51.82	12.415	71.174	73.0463	6.22226	20.9063	47.8192	41.2764	19.4417	517.951	0	0	0	0	38.7856	6.14262	20.5412	0	0	0	0	0	0	69.9192	0	1.67943
XLOC_003523|PGSC0003DMT400050665,PGSC0003DMT400050666	PGSC0003DMB000000017:1082111-1088925	TCONS_00006227	0	0	5.23126	12.9122	18.5923	10.8125	11.6445	0	0	0	0	4.32563	64.3348	0	0	0	0	0	0	0	0	0	0	0	0	0
XLOC_003528|PGSC0003DMT400050678	PGSC0003DMB000000017:1365390-1371577	TCONS_00006247	12.6649	33.9725	16.4478	36.5947	36.7935	36.0985	32.7724	48.1936	19.236	35.55	0	34.5242	54.9316	17.5617	59.2478	60.583	26.6377	54.4913	43.7817	26.6604	24.2418	61.2715	78.678	89.9324	66.3029	94.3401
XLOC_003530|PGSC0003DMT400065589,PGSC0003DMT400065590	PGSC0003DMB000000017:1427697-1431878	TCONS_00006256	0	0	0	0	0	0	0	0	0	0	0	0	0	0	0	0	0	0	0	0	0	0	0	0	0	0
XLOC_003531|PGSC0003DMT400065586	PGSC0003DMB000000017:1444733-1454559	TCONS_00006258	17.3908	14.1094	18.08	8.53932	2.56328	12.5073	10.4238	11.67	0	0	0	0	0	0	0	0	0	0	0	0	0	0	0	0	0	9.6413
XLOC_003536|PGSC0003DMT400047800,PGSC0003DMT400047801,PGSC0003DMT400047803	PGSC0003DMB000000017:1563741-1571008	TCONS_00006270	23.1832	30.8451	23.3837	15.1822	18.4061	14.2211	21.0875	16.548	12.155	18.0769	0	0	0	0	0	0	18.7111	19.4261	25.9556	20.9317	11.4086	21.6485	43.9463	22.8829	55.2251	74.1243
XLOC_003539|PGSC0003DMT400047810	PGSC0003DMB000000017:1613186-1617469	TCONS_00006275	13.0296	12.2152	0	9.8658	8.04842	29.8728	7.80366	8.49691	0	0	0	0	0	0	0	0	0	0	0	0	21.1888	8.47553	0	0	0	0
XLOC_003541|PGSC0003DMT400047813	PGSC0003DMB000000017:1660529-1666608	TCONS_00006278	0	0	0	3.19398	0	0	0	0	0	0	0	0	0	0	0	0	0	0	0	0	0	0	0	0	0	0
XLOC_003542|PGSC0003DMT400047815	PGSC0003DMB000000017:1673412-1679061	TCONS_00006279	24.1391	27.5407	34.6494	38.7986	35.0243	48.5954	70.2204	41.8584	27.4479	49.6865	0	63.9185	94.6941	54.9415	54.8963	41.0788	36.4538	21.7336	19.5602	31.9837	38.2183	24.2049	28.6238	40.3734	25.5117	35.4877
XLOC_003543|-	PGSC0003DMB000000017:1679853-1697790	TCONS_00006282	12.0274	14.0961	10.1674	6.72708	10.9584	11.2312	10.5593	9.57867	0	0	0	0	0	0	0	0	0	17.8966	8.72127	0	0	0	15.5982	0	17.6439	18.8043
XLOC_003547|PGSC0003DMT400047832,PGSC0003DMT400047833	PGSC0003DMB000000017:1745160-1750521	TCONS_00006293	0	0	0	4.02	9.62067	2.11548	0	0	0	0	0	0	0	0	0	0	0	0	0	0	0	0	0	0	0	0
XLOC_003550|PGSC0003DMT400047834,PGSC0003DMT400047835,PGSC0003DMT400047836,PGSC0003DMT400047837	PGSC0003DMB000000017:1811854-1814714	TCONS_00006297	0	0	0	3.15495	0	0	0	0	0	0	0	0	0	0	0	0	0	0	0	0	0	0	0	0	0	0
XLOC_003556|PGSC0003DMT400048179	PGSC0003DMB000000017:1955166-1959603	TCONS_00006307	0	0	0	2.74515	0	0	0	0	0	0	0	0	0	0	0	0	0	0	0	0	0	0	0	0	0	0
XLOC_003565|PGSC0003DMT400097185	PGSC0003DMB000000017:2213403-2215332	TCONS_00006318	163.242	219.487	194.053	126.421	110.985	136.6	107.391	131.4	131.898	185.03	157.671	197.432	166.163	214.425	182.761	194.116	201.887	120.759	131.653	145.533	83.9785	111.658	180.798	166.019	311.072	402.547
XLOC_003566|PGSC0003DMT400007746	PGSC0003DMB000000017:2224606-2236213	TCONS_00006321	0	0	7.88434	5.23044	0	0	0	0	0	0	0	0	0	0	0	0	0	0	0	0	0	0	0	0	0	0
XLOC_003567|PGSC0003DMT400007738,PGSC0003DMT400007739,PGSC0003DMT400007740,PGSC0003DMT400007741,PGSC0003DMT400007742,PGSC0003DMT400007743	PGSC0003DMB000000017:2245728-2250595	TCONS_00006323	8.71498	11.3301	8.90857	7.44756	13.3245	9.28288	4.29287	10.5536	0	0	0	0	0	0	0	0	0	0	0	9.43917	13.2614	17.1733	22.6751	15.5705	19.6685	23.6088
XLOC_003568|PGSC0003DMT400090967	PGSC0003DMB000000017:2291196-2295187	TCONS_00006328	260.461	352.195	282.214	115.154	18.4334	50.3036	27.6312	118.017	36.8469	77.8039	373.181	58.3857	32.4365	0	150.433	20.4671	37.4606	351.385	327.563	411.259	0	0	30.5038	175.173	76.9012	97.2474
XLOC_003569|PGSC0003DMT400096032	PGSC0003DMB000000017:2298064-2298616	TCONS_00006329	104.912	161.588	127.583	103.243	21.0032	32.0459	44.0546	65.0427	40.6904	46.2734	342.655	0	0	0	127.813	16.2302	6.60132	245.586	165.298	133.658	0	0	0	58.4888	27.7191	42.0635
XLOC_003570|PGSC0003DMT400007736,PGSC0003DMT400007737	PGSC0003DMB000000017:2301178-2304305	TCONS_00006330	109.462	181.183	126.908	35.3402	1.91073	8.84845	9.62402	30.0177	15.8558	55.0815	259.499	0	0	0	0	0	6.47797	247.34	187.179	228.418	0	0	0	64.4207	0	3.64123
XLOC_003571|PGSC0003DMT400007735	PGSC0003DMB000000017:2308887-2312752	TCONS_00006333	0	0	0	5.22654	8.69248	3.85903	1.72434	0	0	0	0	0	0	0	0	0	0	0	0	0	0	0	0	0	0	0
XLOC_003572|PGSC0003DMT400007734	PGSC0003DMB000000017:2316123-2317185	TCONS_00006334	0	0	4.02276	11.9639	8.60761	7.15812	6.00011	12.0839	0	0	0	0	0	0	0	0	0	0	0	0	0	0	0	0	0	0
XLOC_003573|PGSC0003DMT400007733	PGSC0003DMB000000017:2321823-2325690	TCONS_00006335	17.518	41.3619	26.7842	24.2618	32.3659	54.3137	18.3679	24.3609	27.0039	9.40605	0	0	0	60.2532	0	0	0	23.0403	31.6804	0	10.129	30.3871	16.8582	0	20.2842	0
XLOC_003574|PGSC0003DMT400007732	PGSC0003DMB000000017:2326432-2330687	TCONS_00006336	0	0	0	0	0	0	0	0	0	0	0	0	0	0	0	0	0	0	0	0	0	0	0	0	0	0
XLOC_003576|PGSC0003DMT400007728,PGSC0003DMT400007729,PGSC0003DMT400007730	PGSC0003DMB000000017:2353835-2357339	TCONS_00006339	34.6872	13.3823	24.6674	8.21148	3.13873	10.5485	14.0728	8.58242	8.81761	143.881	0	0	0	0	62.8669	12.0904	22.1054	9.13394	28.4715	32.2734	0	0	0	29.6166	14.7426	11.5995
XLOC_003579|PGSC0003DMT400007723	PGSC0003DMB000000017:2437352-2445169	TCONS_00006344	6.58475	11.7585	16.0263	7.3199	6.65815	10.7343	8.86052	0	0	0	0	0	0	0	0	0	0	0	0	0	0	0	0	0	0	0
XLOC_003580|PGSC0003DMT400007721,PGSC0003DMT400007722	PGSC0003DMB000000017:2469661-2474609	TCONS_00006346	0	0	0	0	9.46171	0	0	0	0	0	0	0	0	0	0	0	0	0	0	0	0	0	0	0	0	0
XLOC_003588|PGSC0003DMT400070475,PGSC0003DMT400070478	PGSC0003DMB000000017:2675248-2685321	TCONS_00006364	0	0	0	0	14.9527	5.355	0	0	0	0	0	0	0	0	0	0	0	0	0	0	0	0	0	0	0	0
XLOC_003591|PGSC0003DMT400070470	PGSC0003DMB000000017:2701851-2705970	TCONS_00006369	0	0	0	7.82633	0	0	6.29842	0	0	0	0	0	0	0	0	0	0	0	0	0	0	0	0	0	0	0
XLOC_003592|PGSC0003DMT400070468,PGSC0003DMT400070469	PGSC0003DMB000000017:2720921-2729877	TCONS_00006370	9.92908	4.74744	0	11.579	17.3253	8.51483	11.7877	9.6135	0	0	0	0	0	0	0	0	0	0	0	0	0	0	14.2417	0	0	19.2431
XLOC_003594|PGSC0003DMT400070463,PGSC0003DMT400070464,PGSC0003DMT400070465	PGSC0003DMB000000017:2759279-2761147	TCONS_00006375	1.94645	9.27551	0	0	0	0	0	0	0	0	0	0	0	0	0	0	0	0	0	0	0	0	0	0	0	0
XLOC_003596|PGSC0003DMT400070461	PGSC0003DMB000000017:2772966-2773637	TCONS_00006378	0	0	0	0	0	0	0	0	0	0	0	0	0	0	0	0	0	0	0	0	0	0	0	0	0	0
XLOC_003598|PGSC0003DMT400070453,PGSC0003DMT400070454,PGSC0003DMT400070455,PGSC0003DMT400070456,PGSC0003DMT400070457,PGSC0003DMT400070458,PGSC0003DMT400070459	PGSC0003DMB000000017:2779106-2786598	TCONS_00006385	22.7586	65.4165	24.1299	11.1645	14.5515	17.5983	6.19683	0	0	0	0	0	0	0	0	0	0	50.5416	20.8063	47.5933	0	0	20.7527	10.3006	0	4.17138
XLOC_003600|PGSC0003DMT400070450	PGSC0003DMB000000017:2796509-2801183	TCONS_00006389	0	0	0	8.28852	9.50314	6.65677	6.05713	0	0	0	0	0	0	0	0	0	0	0	0	0	0	0	0	0	0	0
XLOC_003601|PGSC0003DMT400070448,PGSC0003DMT400070449	PGSC0003DMB000000017:2842408-2848972	TCONS_00006391	9.34528	11.1376	8.32231	7.96239	1.72329	10.0722	8.63944	0	0	0	0	0	0	0	0	0	0	0	0	0	0	0	7.35808	0	0	0
XLOC_003602|PGSC0003DMT400070447	PGSC0003DMB000000017:2849097-2852748	TCONS_00006393	991.712	972.731	723.303	767.113	771.691	1073.53	598.339	599.124	870.505	609.991	1028.77	937.142	303.002	1366.58	344.145	518.948	408.257	967.642	1120.64	1090.89	670.854	407.637	779.246	501.367	599.415	504.354
XLOC_003606|PGSC0003DMT400070437,PGSC0003DMT400070438,PGSC0003DMT400070439	PGSC0003DMB000000017:2893544-2898278	TCONS_00006397	76.6546	69.0891	86.5424	51.6176	68.825	142.981	55.8828	37.2373	64.5092	46.8643	120.051	72.0554	54.8832	195.21	21.7722	65.3586	40.9846	62.2579	72.1576	94.3972	124.494	66.3414	103.538	31.3319	90.1095	81.0802
XLOC_003608|PGSC0003DMT400070434	PGSC0003DMB000000017:2909719-2913217	TCONS_00006403	57.7707	33.4381	41.3498	30.0793	34.1832	40.2734	24.6278	22.7191	20.8669	33.1461	0	0	0	0	25.6351	26.1583	0	22.3278	22.3278	25.2755	0	0	19.3073	0	38.1225	9.03916
XLOC_003609|PGSC0003DMT400070433	PGSC0003DMB000000017:2914002-2917757	TCONS_00006404	0	0	5.69274	3.68059	4.31873	17.8405	4.89946	6.5205	0	0	0	0	0	9.33788	0	0	0	0	0	0	0	0	0	0	0	0
XLOC_003611|PGSC0003DMT400070430	PGSC0003DMB000000017:2931020-2936799	TCONS_00006407	0	0	7.37625	10.5362	12.2258	14.668	5.64606	0	0	0	0	0	0	0	0	0	0	0	0	0	0	0	0	0	0	0
XLOC_003612|PGSC0003DMT400070429	PGSC0003DMB000000017:2938635-2945629	TCONS_00006408	23.452	8.78174	11.5088	2.7403	0	0	0	0	0	0	0	0	0	0	0	0	0	0	0	0	0	0	0	0	0	1.92882
XLOC_003618|PGSC0003DMT400070416,PGSC0003DMT400070418	PGSC0003DMB000000017:3082701-3097951	TCONS_00006418	0	0	0	4.74122	8.86917	2.54225	2.40863	0	0	0	0	0	0	0	0	0	0	0	0	0	0	0	0	0	0	0
XLOC_003619|PGSC0003DMT400070408,PGSC0003DMT400070409,PGSC0003DMT400070410,PGSC0003DMT400070411	PGSC0003DMB000000017:3116466-3121141	TCONS_00006419	7.37114	10.3415	8.40955	5.82974	6.70409	7.8054	0	0	0	0	0	0	0	0	0	0	0	15.6538	8.03203	0	0	0	9.85422	0	8.20199	0
XLOC_003620|PGSC0003DMT400070407	PGSC0003DMB000000017:3125603-3130919	TCONS_00006424	100.688	82.2499	102.072	108.314	83.064	108.547	133.109	87.0349	96.1169	77.8712	124.501	116.872	97.3936	143.759	139.809	119.495	91.6495	81.4647	89.4125	112.463	90.8448	57.0691	106.129	89.2003	72.303	117.978
XLOC_003621|PGSC0003DMT400070406	PGSC0003DMB000000017:3131757-3136298	TCONS_00006427	7.23767	0	6.74845	5.65212	0	0	12.2205	6.40531	0	0	0	9.63526	74.7203	0	0	0	19.4176	0	0	8.62419	0	0	0	0	26.3822	15.7328
XLOC_003622|PGSC0003DMT400070405	PGSC0003DMB000000017:3165493-3167763	TCONS_00006428	0	0	0	7.76888	13.0884	15.9347	16.7575	1.63896	0	0	0	0	0	0	6.01258	20.0422	0	0	0	0	0	0	9.75366	0	0	0
XLOC_003632|-	PGSC0003DMB000000017:750302-750698	TCONS_00006445	0	0	0	0	0	0	0	0	0	0	0	0	0	0	0	0	0	0	0	0	0	0	0	0	0	0
XLOC_003633|-	PGSC0003DMB000000017:2088526-2162710	TCONS_00006446	0	0	6.72166	4.99514	0	0	0	0	0	0	0	0	0	0	0	0	0	45.534	45.534	60.1362	0	0	0	17.6224	0	0
XLOC_003636|PGSC0003DMT400027418,PGSC0003DMT400027420	PGSC0003DMB000000018:98381-105945	TCONS_00006449	0	0	0	4.60908	0.94194	10.2272	8.48406	0	0	0	0	0	0	0	0	0	0	0	0	21.0493	24.5882	10.8152	0	0	0	0
XLOC_003637|-	PGSC0003DMB000000018:109378-130596	TCONS_00006451	20.6997	16.0186	15.9359	17.0832	18.0959	18.935	20.9129	22.5112	14.9436	24.514	0	0	0	31.4892	0	0	0	0	0	19.7114	17.5988	21.7722	19.8935	0	40.2231	36.8174
XLOC_003638|PGSC0003DMT400027412	PGSC0003DMB000000018:143322-145376	TCONS_00006455	17.7959	11.5272	9.52189	13.2507	10.8767	16.3238	17.2331	14.3409	11.136	35.1108	0	0	0	0	0	0	0	0	0	0	30.5385	2.42369	0	0	0	9.82044
XLOC_003640|PGSC0003DMT400027410,PGSC0003DMT400027411	PGSC0003DMB000000018:230683-234313	TCONS_00006459	48.8479	29.2147	22.5276	32.3837	1.47553	18.8955	7.68638	12.2171	0	0	0	0	0	0	0	0	0	21.7564	15.3912	24.114	0	0	21.7732	10.2112	0	7.36229
XLOC_003641|PGSC0003DMT400027409	PGSC0003DMB000000018:290746-303823	TCONS_00006460	7.99106	17.1267	18.3359	11.9188	12.0931	6.25307	5.18652	6.44362	0	0	0	0	0	0	0	0	0	15.5378	12.3637	0	0	0	15.9865	22.7025	18.5652	20.068
XLOC_003645|PGSC0003DMT400010594	PGSC0003DMB000000018:585436-589518	TCONS_00006465	0	0	0	1.21556	0	0	0	0	0	0	0	0	0	0	0	0	0	0	0	0	0	0	0	0	0	0
XLOC_003651|PGSC0003DMT400010601,PGSC0003DMT400010602	PGSC0003DMB000000018:927603-930778	TCONS_00006472	10.9367	15.8991	19.7739	27.45	44.2388	34.0993	70.2813	31.7642	0	0	0	32.4288	100.16	30.5255	47.4174	21.8106	16.5392	13.1402	19.2634	0	28.09	17.9992	19.657	50.1402	22.6125	25.8678
XLOC_003655|-	PGSC0003DMB000000018:1112769-1134159	TCONS_00006477	9.4005	3.91687	9.4451	9.21961	0	0	5.68231	0	0	0	0	0	0	0	0	0	0	0	0	0	0	0	0	0	0	0
XLOC_003658|PGSC0003DMT400073904,PGSC0003DMT400073905	PGSC0003DMB000000018:1387692-1399469	TCONS_00006481	5.08914	11.9106	12.0063	17.3706	10.2652	10.4067	9.55181	18.1346	7.07056	18.007	0	0	0	0	0	0	0	0	0	0	2.64833	20.5786	0	0	0	0
XLOC_003662|PGSC0003DMT400073876	PGSC0003DMB000000018:1844543-1851280	TCONS_00006486	0	0	0	7.27764	12.0924	9.78389	11.7959	15.5699	0	0	0	0	0	0	0	0	0	0	0	0	0	0	24.0895	0	16.6798	0
XLOC_003664|-	PGSC0003DMB000000018:2100505-2110250	TCONS_00006489	0	0	0	5.40413	7.89605	4.78337	0	0	0	0	0	0	0	0	0	0	0	0	0	0	0	0	0	0	0	0
XLOC_003666|-	PGSC0003DMB000000018:2209296-2222620	TCONS_00006492	12.594	0	0	5.20198	0	0	0	0	0	0	0	0	0	0	0	0	0	0	0	0	0	0	0	0	0	0
XLOC_003667|-	PGSC0003DMB000000018:2222747-2229095	TCONS_00006493	0	0	0	3.34004	0	0	6.3604	0	0	0	0	0	0	0	27.9054	0	0	0	0	0	0	0	0	0	0	0
XLOC_003668|PGSC0003DMT400039081,PGSC0003DMT400039082,PGSC0003DMT400039083	PGSC0003DMB000000018:2311659-2338240	TCONS_00006497	0	0	0	4.9612	0	0	0	0	0	0	0	0	0	0	0	0	0	0	0	0	0	0	0	0	0	0
XLOC_003676|PGSC0003DMT400054125,PGSC0003DMT400054126,PGSC0003DMT400054127,PGSC0003DMT400054128	PGSC0003DMB000000018:2597969-2601078	TCONS_00006508	0	0	0	0	0	0	0	0	0	0	60.2636	0	0	0	0	0	0	0	0	0	0	0	0	0	0	0
XLOC_003682|-	PGSC0003DMB000000018:2717838-2720620	TCONS_00006517	12.5459	9.8015	0	0	0	0	0	0	0	0	0	0	0	0	0	0	0	0	0	0	0	0	0	0	0	0
XLOC_003683|PGSC0003DMT400027752	PGSC0003DMB000000018:2727984-2731530	TCONS_00006519	28.672	14.9085	15.5116	22.1489	22.3611	17.8094	10.9624	17.4345	12.9429	20.4363	0	0	0	0	22.6076	15.6577	0	14.8088	19.8165	0	0	0	18.3694	0	23.2597	15.4834
XLOC_003684|PGSC0003DMT400027759,PGSC0003DMT400027760	PGSC0003DMB000000018:2789996-2794824	TCONS_00006520	1.26982	14.6827	0	3.54611	0	0	0	0	0	0	0	0	0	0	0	0	0	25.3545	13.3946	20.971	0	0	0	0	0	0
XLOC_003686|PGSC0003DMT400031289	PGSC0003DMB000000018:2898041-2905928	TCONS_00006523	0	0	0	2.87036	0	0	0	0	0	0	0	0	0	0	0	0	0	0	0	0	0	0	0	0	0	0
XLOC_003691|PGSC0003DMT400059515,PGSC0003DMT400059517	PGSC0003DMB000000018:3075708-3092931	TCONS_00006529	0	0	15.8941	12.5871	3.77425	9.30578	7.36362	0	0	0	0	0	0	0	0	0	0	0	0	0	0	0	0	0	0	0
XLOC_003697|-	PGSC0003DMB000000018:333890-347247	TCONS_00006536	0	0	0	0	0	0	0	0	0	0	0	0	0	0	0	0	0	0	0	0	0	0	0	0	0	0
XLOC_003708|PGSC0003DMT400010608	PGSC0003DMB000000018:707302-729864	TCONS_00006549	7.91511	9.95537	12.5193	24.213	18.1071	14.9478	12.7402	18.2077	12.5999	16.751	0	0	0	0	32.8671	15.4045	0	0	0	0	0	0	0	34.9722	24.6182	0
XLOC_003712|-	PGSC0003DMB000000018:806115-811391	TCONS_00006555	10.0699	12.5873	14.1396	7.15334	4.39643	7.71569	3.96668	0	0	0	0	0	0	0	0	0	0	0	0	0	0	0	0	0	0	0
XLOC_003714|-	PGSC0003DMB000000018:930998-991684	TCONS_00006561	11.9198	15.7496	23.5032	16.5784	7.53301	13.4735	14.8025	17.3214	14.9003	20.8196	0	41.4368	8.55182	0	34.3556	24.436	22.202	22.159	7.86275	12.4026	3.42603	15.5473	13.8211	60.6517	86.7264	92.988
XLOC_003718|-	PGSC0003DMB000000018:1273410-1294945	TCONS_00006568	18.5814	18.4743	17.8301	16.3987	15.2258	15.8667	14.1686	9.08344	13.9323	18.9912	0	0	0	0	0	0	0	0	0	7.89851	20.4496	12.9414	17.8547	0	13.6514	10.3579
XLOC_003724|PGSC0003DMT400073882,PGSC0003DMT400073883	PGSC0003DMB000000018:1728658-1742702	TCONS_00006577	20.4529	39.598	19.9792	10.945	25.7384	16.41	5.54321	17.7598	32.9159	36.484	0	0	0	38.5608	19.0697	0	58.9594	22.1684	10.4549	41.4343	20.7628	35.2967	47.9593	35.5005	27.7193	54.3325
XLOC_003725|PGSC0003DMT400073881	PGSC0003DMB000000018:1750090-1756755	TCONS_00006580	0	0	0	5.27372	6.86179	10.6608	9.50056	0	0	0	0	0	0	0	0	0	0	0	0	0	0	0	0	2.60787	0	0
XLOC_003728|PGSC0003DMT400073876	PGSC0003DMB000000018:1844543-1851280	TCONS_00006584	0	0	0	1.2235	0	0	0	0	0	0	0	0	0	0	0	0	0	0	0	0	0	0	0	0	0	0
XLOC_003729|PGSC0003DMT400073875	PGSC0003DMB000000018:1877160-1925885	TCONS_00006588	26.798	28.4585	39.6425	23.2648	5.46106	17.9093	13.2536	16.249	0	0	0	45.167	14.3713	0	14.3522	46.276	19.1358	17.9041	16.6885	0	7.74396	28.1541	24.9039	105.547	104.605	134.839
XLOC_003731|-	PGSC0003DMB000000018:2039378-2048409	TCONS_00006594	0	0	0	1.86095	0	0	0	0	0	0	0	0	0	0	0	0	0	0	0	0	0	0	0	0	0	0
XLOC_003734|PGSC0003DMT400073861	PGSC0003DMB000000018:2159229-2167865	TCONS_00006597	12.8471	3.56864	0	5.60507	0	0	0	0	0	0	0	0	0	0	0	0	0	0	0	0	0	0	0	0	0	0
XLOC_003737|PGSC0003DMT400011483,PGSC0003DMT400011484	PGSC0003DMB000000018:2350521-2355235	TCONS_00006600	0	0	0	0	0	10.871	0	0	0	0	0	0	0	0	19.7878	0	0	0	0	0	0	0	0	0	0	0
XLOC_003738|-	PGSC0003DMB000000018:2359134-2362960	TCONS_00006603	0	0	0	0.561388	0	0	0	0	0	0	0	0	0	0	0	0	0	0	0	0	0	0	0	0	0	0
XLOC_003746|PGSC0003DMT400027774	PGSC0003DMB000000018:2794950-2797371	TCONS_00006612	0	0	0	3.66679	0	0	0	0	0	0	0	0	0	0	0	0	0	0	0	0	0	0	0	0	0	0
XLOC_003754|PGSC0003DMT400059504,PGSC0003DMT400059505,PGSC0003DMT400059506	PGSC0003DMB000000018:3135969-3145595	TCONS_00006620	32.8571	33.9884	30.5492	22.3197	18.6313	30.0234	12.2449	6.04651	22.2288	5.78957	0	0	0	43.2417	0	0	0	32.7897	36.5565	55.945	29.0071	22.646	33.4829	8.45196	19.3852	16.417
XLOC_003758|PGSC0003DMT400065068,PGSC0003DMT400065069,PGSC0003DMT400065070	PGSC0003DMB000000019:230920-234152	TCONS_00006626	10.5651	7.47622	7.84602	7.65003	13.6401	7.28037	5.30402	0	0	0	0	0	0	0	0	0	0	0	0	21.2356	0	0	0	0	0	0
XLOC_003760|PGSC0003DMT400065067	PGSC0003DMB000000019:332617-333462	TCONS_00006630	0	0	0	0	0	0	0	0	0	0	0	0	0	0	0	0	0	0	0	22.288	0	0	0	0	0	0
XLOC_003761|PGSC0003DMT400065063	PGSC0003DMB000000019:382422-384137	TCONS_00006631	43.8226	57.9024	45.5299	17.5104	17.0965	23.6979	14.303	17.5403	23.0116	11.7815	47.5865	0	0	36.1625	6.50838	24.7938	8.82385	77.5582	61.3251	49.0032	31.7176	24.3168	39.5918	8.37651	46.5791	40.161
XLOC_003777|-	PGSC0003DMB000000019:1108603-1145766	TCONS_00006649	23.4564	27.7645	24.1448	23.0488	15.1614	24.9952	15.6795	20.0168	16.207	16.6413	0	50.0007	35.6562	32.5853	51.7829	43.2497	51.7244	28.3367	12.9479	19.0879	15.8345	22.7983	28.4559	55.2758	55.9098	78.702
XLOC_003790|-	PGSC0003DMB000000019:1935321-1949782	TCONS_00006670	17.6773	31.5777	22.5547	20.3356	27.8753	25.5755	23.7668	20.9058	15.1588	17.8278	61.4595	41.8896	0	46.1228	10.0628	49.8526	0	0	0	32.3715	0	0	0	0	17.4598	22.0795
XLOC_003794|PGSC0003DMT400074574,PGSC0003DMT400074575	PGSC0003DMB000000019:2018475-2027995	TCONS_00006676	9.54178	6.95755	10.4207	9.12839	6.46366	7.55678	7.54507	7.96147	0	0	0	0	0	0	0	0	0	0	0	0	0	0	0	0	0	0
XLOC_003796|-	PGSC0003DMB000000019:2169111-2186701	TCONS_00006687	42.4768	39.5066	44.3281	55.3414	48.4569	44.9399	36.5902	37.1065	40.2259	21.7174	50.8792	62.2683	44.5126	0	30.6899	37.0803	24.0206	70.8357	56.3245	62.1536	21.8034	38.4062	35.4897	68.2732	69.5764	99.7461
XLOC_003797|PGSC0003DMT400074577,PGSC0003DMT400074578	PGSC0003DMB000000019:2242270-2245092	TCONS_00006690	0	0	4.61148	5.48974	8.00818	6.94133	1.31236	0	0	0	0	0	0	0	0	0	0	0	0	0	0	0	5.7143	0	0	0
XLOC_003799|PGSC0003DMT400088484	PGSC0003DMB000000019:2411135-2439132	TCONS_00006693	22.4031	6.81602	0	4.08745	8.30236	0	0	24.219	0	0	0	0	0	0	0	0	0	0	0	0	0	0	0	0	0	23.9531
XLOC_003808|-	PGSC0003DMB000000019:2816266-2822336	TCONS_00006702	14.5433	10.1129	21.2053	11.8044	16.3467	15.6915	8.52298	21.8919	0	0	0	0	0	0	0	0	0	26.118	7.589	0	0	0	19.1102	0	24.6781	0
XLOC_003810|PGSC0003DMT400025330,PGSC0003DMT400025331	PGSC0003DMB000000019:2869305-2873047	TCONS_00006705	0	0	8.88395	2.38271	13.9659	11.032	6.0155	5.61189	0	0	0	0	0	28.4224	0	0	0	0	0	0	15.635	11.0585	15.5165	20.5466	16.1027	0
XLOC_003811|-	PGSC0003DMB000000019:2889490-2894722	TCONS_00006711	0	0	0	4.42217	0	0	7.54586	0	0	0	0	0	0	0	0	0	0	0	0	0	0	0	0	0	0	0
XLOC_003812|PGSC0003DMT400062680	PGSC0003DMB000000019:3078349-3087252	TCONS_00006712	104.036	58.7285	129.942	138.907	345.634	298.139	176.571	77.1732	82.6852	47.1775	95.2773	183.899	157.346	199.899	47.2375	140.394	22.7148	52.364	63.1979	70.5193	141.298	177.284	153.256	114.604	72.0647	91.1313
XLOC_003823|PGSC0003DMT400065040,PGSC0003DMT400065041,PGSC0003DMT400065042	PGSC0003DMB000000019:346323-354010	TCONS_00006725	0	0	0	0	0	0	0	0	0	0	0	0	0	0	0	0	0	0	0	0	0	0	0	0	0	0
XLOC_003827|PGSC0003DMT400059644,PGSC0003DMT400059645	PGSC0003DMB000000019:760359-762775	TCONS_00006731	0	0	2.32839	3.36995	19.5871	9.25506	1.61017	0	10.8817	54.5095	0	0	0	0	0	0	0	0	0	0	0	0	26.1956	0	0	0
XLOC_003834|PGSC0003DMT400048918,PGSC0003DMT400048920	PGSC0003DMB000000019:1396051-1403166	TCONS_00006741	0	0	4.07499	5.35628	0	0	0	0	0	0	0	0	0	0	0	0	0	0	0	0	0	0	0	0	0	0
XLOC_003836|-	PGSC0003DMB000000019:1607201-1617107	TCONS_00006745	21.1686	16.8443	13.5047	14.8923	6.44406	8.78973	11.8777	14.0431	0	0	0	0	0	0	0	0	0	0	0	0	0	0	0	0	0	13.9281
XLOC_003839|PGSC0003DMT400031398,PGSC0003DMT400031399,PGSC0003DMT400031400,PGSC0003DMT400031401,PGSC0003DMT400031402	PGSC0003DMB000000019:1686409-1689495	TCONS_00006749	0	0	0	0	9.40361	2.41787	0	0	0	0	0	0	0	0	0	0	0	0	0	0	0	0	0	0	0	0
XLOC_003843|PGSC0003DMT400011472	PGSC0003DMB000000019:1769603-1769915	TCONS_00006757	63.4251	115.78	80.925	80.6502	45.6318	56.5392	75.6435	19.9179	0	0	0	179.141	99.5227	111.504	197.813	0	89.3962	91.3672	109.641	144.801	64.2675	32.1337	93.5929	0	42.9002	81.3758
XLOC_003844|-	PGSC0003DMB000000019:1788643-1816584	TCONS_00006759	13.8176	20.5999	19.2185	11.9036	5.28362	8.93843	11.4528	16.0452	0	0	0	0	0	0	0	0	0	0	0	0	0	0	0	33.4426	19.6281	27.1653
XLOC_003852|-	PGSC0003DMB000000019:2169111-2186701	TCONS_00006768	0	0	0	0	0	0	0	0	0	0	0	0	0	17.0918	0	0	0	0.00592131	18.6132	0	16.2752	0	16.1817	0	0	27.9614
XLOC_003853|-	PGSC0003DMB000000019:2294479-2333005	TCONS_00006772	13.9593	10.9602	14.0096	7.7356	28.0825	10.5586	21.5176	8.7368	0	0	0	0	0	0	0	0	0	0	0	0	0	0	0	0	0	16.38
XLOC_003855|PGSC0003DMT400088484	PGSC0003DMB000000019:2411135-2439132	TCONS_00006779	24.8723	22.5769	25.8461	13.6759	11.9296	23.2326	8.04479	9.65208	25.53	12.662	0	0	0	21.0439	3.47461	19.1848	0	40.6312	40.9313	33.8381	0	0	20.6496	18.6433	19.3126	33.0616
XLOC_003860|PGSC0003DMT400033506,PGSC0003DMT400033508,PGSC0003DMT400033512	PGSC0003DMB000000019:2559893-2587708	TCONS_00006788	14.0748	18.9433	20.9635	25.0857	23.3457	22.4008	17.2963	21.4004	18.4179	8.72025	0	0	0	0	24.554	17.553	14.7293	17.8552	27.7395	23.1244	9.32071	23.9426	22.5	36.0431	30.7545	29.1956
XLOC_003863|PGSC0003DMT400033517	PGSC0003DMB000000019:2671867-2677470	TCONS_00006795	53.8902	34.0454	43.6634	24.5411	27.1167	55.2387	19.4497	17.2931	22.3373	15.6762	0	35.1926	58.5217	43.7387	0	0	31.7108	26.3819	39.374	47.3661	39.9195	55.9237	49.3454	11.1029	37.8925	40.7535
XLOC_003864|PGSC0003DMT400033518	PGSC0003DMB000000019:2704181-2709348	TCONS_00006796	0	0	0	5.2964	13.0501	12.9907	12.4418	0	0	0	0	0	0	0	0	0	0	0	0	0	0	0	0	0	0	0
XLOC_003869|-	PGSC0003DMB000000019:3030094-3036060	TCONS_00006802	0	0	0	11.6918	0	0	0	0	0	0	0	0	0	0	0	0	0	0	0	0	0	0	0	0	0	0
XLOC_003870|PGSC0003DMT400062668	PGSC0003DMB000000019:3090061-3095859	TCONS_00006807	208.401	155.127	160.489	142.344	139.551	149.157	195.511	123.069	134.77	152.308	160.451	185.201	116.412	231.21	199.83	201.284	116.789	157.394	117.56	117.682	95.6757	85.4247	152.129	79.7134	197.3	170.261
XLOC_003876|PGSC0003DMT400038588	PGSC0003DMB000000020:23989-28056	TCONS_00006813	10.4068	19.6304	17.5935	10.699	8.83676	5.282	4.36494	10.2632	0	0	0	0	0	0	0	0	0	0	0	0	0	0	0	0	20.2372	32.2675
XLOC_003879|PGSC0003DMT400091865	PGSC0003DMB000000020:93776-100130	TCONS_00006816	0	0	3.36862	2.91317	22.7351	3.68167	5.31246	6.79542	0	0	0	0	0	0	0	0	0	13.3122	15.5784	0	0	0	0	0	0	0
XLOC_003880|PGSC0003DMT400038577,PGSC0003DMT400038579,PGSC0003DMT400038580,PGSC0003DMT400038581,PGSC0003DMT400038582	PGSC0003DMB000000020:119785-125026	TCONS_00006819	0	0	0	2.55352	0	0	0	0	0	0	0	0	0	0	0	0	0	0	0	0	0	0	0	0	0	0
XLOC_003881|PGSC0003DMT400038576	PGSC0003DMB000000020:131405-138399	TCONS_00006824	91.2681	88.4561	96.0422	65.425	61.6692	68.1156	36.7711	61.5072	72.838	52.6773	102.811	89.5494	55.3655	92.6416	25.1318	39.0461	40.9487	85.3919	61.0267	85.9251	59.5884	69.9163	77.8578	79.7355	70.5274	72.8908
XLOC_003883|PGSC0003DMT400038573,PGSC0003DMT400038574	PGSC0003DMB000000020:151400-154509	TCONS_00006827	13.2665	10.9567	7.45115	6.76349	0	0	0.962132	0	0	0	0	0	0	0	0	0	0	0	0	0	0	0	0	0	0	0
XLOC_003884|PGSC0003DMT400038568,PGSC0003DMT400038570,PGSC0003DMT400038571	PGSC0003DMB000000020:160810-167974	TCONS_00006836	33.9695	16.7314	30.7241	36.1289	24.3397	22.4359	27.3483	30.6163	10.4704	60.5516	24.9708	0	0	0	56.0778	16.3594	8.52273	23.2505	28.9135	22.3835	12.4058	17.0716	19.732	83.4744	0	6.23939
XLOC_003886|PGSC0003DMT400008992,PGSC0003DMT400008993,PGSC0003DMT400008994,PGSC0003DMT400008995,PGSC0003DMT400008997,PGSC0003DMT400008998,PGSC0003DMT400008999,PGSC0003DMT400009000,PGSC0003DMT400009001	PGSC0003DMB000000020:182952-188642	TCONS_00006852	0	0	0	0.925526	0	0	0	0	0	0	0	0	0	0	0	0	0	0	0	20.4632	0	0	0	0	0	0
XLOC_003887|PGSC0003DMT400009003	PGSC0003DMB000000020:189446-192814	TCONS_00006857	19.011	23.7637	18.1197	14.7734	20.4304	16.4412	10.713	26.9451	0	0	0	0	0	0	0	0	21.4462	0	0	0	0	0	0	0	42.0247	0
XLOC_003889|PGSC0003DMT400009006,PGSC0003DMT400009007,PGSC0003DMT400009011,PGSC0003DMT400009014	PGSC0003DMB000000020:198586-209278	TCONS_00006866	0	0	0	4.50971	0	0	5.79449	0	0	0	0	0	0	0	0	0	0	0	0	0	0	0	0	0	0	0
XLOC_003894|PGSC0003DMT400009034,PGSC0003DMT400009035,PGSC0003DMT400009036,PGSC0003DMT400009037,PGSC0003DMT400009038	PGSC0003DMB000000020:333176-338815	TCONS_00006882	9.14781	27.0504	23.8503	7.80502	10.4666	19.4406	19.7279	15.8286	0	0	0	0	0	0	0	0	0	15.9771	27.8622	36.4218	0	0	24.3101	34.9634	11.2883	21.437
XLOC_003896|PGSC0003DMT400009043	PGSC0003DMB000000020:360480-364879	TCONS_00006892	0	0	3.50414	10.192	5.41617	7.21668	0	0	0	0	0	0	0	0	0	0	0	0	0	0	0	0	0	0	0	0
XLOC_003897|PGSC0003DMT400009045,PGSC0003DMT400009046	PGSC0003DMB000000020:380740-384173	TCONS_00006894	91.8249	108.556	114.97	68.7168	52.3549	89.1844	36.1097	46.8046	74.3513	43.2016	67.7813	59.6928	20.5836	93.894	27.2751	51.9525	28.0276	69.9187	68.029	85.5668	43.0779	38.7685	62.5121	23.4026	70.9823	70.127
XLOC_003898|PGSC0003DMT400009047	PGSC0003DMB000000020:388496-394371	TCONS_00006896	31.9447	26.7328	22.9446	18.2682	16.607	32.067	12.8275	12.0107	0	0	0	0	0	32.0818	0	0	0	6.9358	21.8755	23.4184	16.197	11.4729	10.1002	0	0	25.5833
XLOC_003901|PGSC0003DMT400009050	PGSC0003DMB000000020:410943-414286	TCONS_00006899	0	0	0	3.82466	0	0	0	0	0	0	0	0	0	0	0	0	0	0	0	0	0	0	0	0	0	0
XLOC_003902|PGSC0003DMT400009051	PGSC0003DMB000000020:429599-430284	TCONS_00006901	4.50461	18.3	5.90345	0	0	0	0	0	0	0	0	0	0	0	0	0	0	0	0	45.2708	0	0	0	0	0	0
XLOC_003904|PGSC0003DMT400009053,PGSC0003DMT400009054	PGSC0003DMB000000020:435174-439676	TCONS_00006903	14.5724	26.9255	23.4372	20.8926	26.6181	6.24586	5.95259	12.0179	0	0	0	0	0	0	0	0	0	17.8702	21.3195	51.6009	0	0	13.4913	3.77217	0	15.5833
XLOC_003905|PGSC0003DMT400009055,PGSC0003DMT400009056	PGSC0003DMB000000020:446650-450294	TCONS_00006906	0	0	0	2.93736	0	0	0	0	0	0	0	0	0	0	0	0	0	0	0	0	0	0	0	0	0	0
XLOC_003906|PGSC0003DMT400009057	PGSC0003DMB000000020:457150-458682	TCONS_00006907	0	0	0	0	0	0	0	0	0	0	0	0	0	0	0	0	0	0	0	0	0	0	0	0	0	0
XLOC_003910|PGSC0003DMT400009060	PGSC0003DMB000000020:528004-533347	TCONS_00006912	31.4352	27.7543	24.7729	23.0413	19.0277	32.8337	32.9935	33.0737	17.9042	37.6988	0	0	0	24.7683	0	0	22.9603	15.9826	13.3188	22.1132	21.8597	9.8889	21.4394	35.738	34.3951	19.7706
XLOC_003912|PGSC0003DMT400009063	PGSC0003DMB000000020:563799-566089	TCONS_00006914	15.5936	21.1163	16.6894	28.5266	5.3311	14.3744	5.00214	10.1201	13.6497	35.1657	0	0	0	0	0	0	0	19.9965	18.4583	0	0	0	0	30.9555	0	0
XLOC_003913|PGSC0003DMT400009064,PGSC0003DMT400009065	PGSC0003DMB000000020:566509-570279	TCONS_00006916	29.5445	38.7936	28.0242	12.4549	20.2827	6.41081	5.98611	8.00407	17.9967	21.9473	70.1792	0	0	0	0	0	0	73.3609	71.6808	96.3585	0	0	0	24.2735	0	5.81884
XLOC_003914|PGSC0003DMT400009066,PGSC0003DMT400009067	PGSC0003DMB000000020:580711-584512	TCONS_00006917	0	0	12.0191	8.06738	9.66839	4.57468	3.51958	0	0	0	0	0	0	0	0	0	0	0	0	0	0	0	0	0	0	0
XLOC_003916|PGSC0003DMT400009069	PGSC0003DMB000000020:606649-607798	TCONS_00006920	15.6798	4.08327	11.9869	14.6962	0	0	5.08832	0	20.5926	44.2	19.128	0	0	0	0	0	0	77.3348	21.2671	39.395	0	0	0	0	0	0
XLOC_003917|PGSC0003DMT400009070	PGSC0003DMB000000020:610059-611013	TCONS_00006921	0	0	0	10.656	4.81446	8.68701	0	0	0	0	0	0	0	0	0	0	0	0	0	0	0	0	0	0	0	0
XLOC_003918|PGSC0003DMT400090614	PGSC0003DMB000000020:639996-672081	TCONS_00006926	0	0	12.1881	3.88939	7.33123	16.0282	0	0	0	0	0	0	0	9.92419	0	0	0	12.5644	89.4132	95.4816	5.77658	20.6817	10.2646	0	0	0
XLOC_003920|PGSC0003DMT400009091,PGSC0003DMT400009092	PGSC0003DMB000000020:672761-680622	TCONS_00006931	0	0	4.26796	0	11.3027	3.6557	0	0	0	0	0	0	0	0	0	0	0	0	0	0	0	0	0	0	0	0
XLOC_003921|PGSC0003DMT400009093	PGSC0003DMB000000020:694945-700055	TCONS_00006933	0	0	0	3.93351	0	0	0	0	0	0	0	0	0	0	0	0	0	0	0	0	0	0	0	0	0	0
XLOC_003922|PGSC0003DMT400009094,PGSC0003DMT400009095	PGSC0003DMB000000020:703135-709351	TCONS_00006935	31.2485	20.533	18.5469	22.2301	14.7566	10.7329	12.2278	12.7217	0	0	0	0	0	0	0	0	0	0	0	0	0	0	0	0	18.2592	29.7577
XLOC_003923|PGSC0003DMT400009096	PGSC0003DMB000000020:731040-739583	TCONS_00006936	9.51701	3.45375	0	0	0	0	0	0	0	0	0	0	0	0	0	0	0	34.0688	13.6275	26.2252	0	0	0	0	0	0
XLOC_003924|PGSC0003DMT400009101	PGSC0003DMB000000020:742395-757693	TCONS_00006937	31.1325	18.6597	30.3094	16.8034	16.1714	9.71471	3.0723	7.14679	0	0	0	0	0	0	0	0	0	29.0544	22.4127	12.6017	0	0	15.9197	0	17.7638	22.7422
XLOC_003925|PGSC0003DMT400009104	PGSC0003DMB000000020:759250-767086	TCONS_00006943	43.2465	43.5925	47.6544	25.0084	32.3825	48.4398	41.7773	39.5658	26.2379	16.4416	0	31.5308	51.4089	51.5637	39.7371	45.4139	27.267	31.4641	33.9812	33.4808	22.1317	25.8204	50.6479	44.8111	72.3901	67.256
XLOC_003927|PGSC0003DMT400009111,PGSC0003DMT400009112	PGSC0003DMB000000020:831990-836060	TCONS_00006945	18.9471	24.6671	11.7766	5.03884	9.33803	6.86451	9.64111	9.56399	7.02128	25.963	0	16.9053	42.5856	0	0	0	0	16.7527	33.9824	39.5901	20.2839	13.5984	0	18.1899	41.0294	13.5632
XLOC_003928|-	PGSC0003DMB000000020:837483-851180	TCONS_00006948	0	0	8.58286	4.5355	6.73603	3.51281	6.69758	0	0	0	0	0	0	0	0	0	0	0	0	0	0	0	0	0	0	0
XLOC_003931|PGSC0003DMT400009117,PGSC0003DMT400009118,PGSC0003DMT400009119,PGSC0003DMT400009120	PGSC0003DMB000000020:871777-873453	TCONS_00006954	8.3017	1.55649	0.54391	43.6918	2.52761	10.1753	11.5929	7.66188	0	0	0	0	0	0	0	0	0	0	0	0	0	0	0	0	0	0
XLOC_003932|PGSC0003DMT400009121,PGSC0003DMT400009122	PGSC0003DMB000000020:908096-912101	TCONS_00006955	0	0	0	0	0	0	4.31358	0	0	0	0	0	0	0	0	0	0	0	0	0	0	0	0	0	0	0
XLOC_003933|PGSC0003DMT400009123,PGSC0003DMT400009124,PGSC0003DMT400009125	PGSC0003DMB000000020:955507-970451	TCONS_00006958	54.9114	47.5321	45.5484	59.5255	69.723	44.3007	69.8265	65.1048	32.5768	63.7352	0	70.3744	82.4613	23.6169	81.5322	44.6666	34.3935	34.112	21.8121	23.4735	21.4558	35.1345	33.8775	83.413	47.5856	54.3031
XLOC_003934|PGSC0003DMT400009126,PGSC0003DMT400009127	PGSC0003DMB000000020:982183-984528	TCONS_00006961	0	0	0	0	0	0	0	0	0	0	0	0	0	56.3632	19.4432	3.4719	0	0	0	0	3.43062	17.371	23.6547	0	0	0
XLOC_003939|PGSC0003DMT400009137,PGSC0003DMT400009138	PGSC0003DMB000000020:1099477-1107895	TCONS_00006971	29.9921	46.1932	55.4871	36.415	42.2404	36.7763	42.6543	48.7534	35.9054	45.3557	0	43.3825	80.3349	51.1131	38.9754	43.5754	49.6385	23.0998	26.5543	33.4085	36.3146	14.4714	47.3291	30.9821	55.4083	89.7727
XLOC_003940|PGSC0003DMT400009139,PGSC0003DMT400009140	PGSC0003DMB000000020:1110412-1117809	TCONS_00006974	0	0	0	4.45752	7.65041	2.6049	0	0	0	0	0	0	0	0	0	0	0	0	0	0	0	0	0	0	0	0
XLOC_003945|PGSC0003DMT400009154	PGSC0003DMB000000020:1183695-1188638	TCONS_00006982	17.7018	19.6418	23.2502	17.8286	6.13539	18.6897	15.022	10.8362	0	0	0	0	0	0	0	0	0	18.0002	21.0003	11.8864	0	0	20.8533	0	21.1294	26.7197
XLOC_003946|PGSC0003DMT400009155,PGSC0003DMT400009156	PGSC0003DMB000000020:1220143-1225265	TCONS_00006983	34.8278	37.2179	33.4939	24.732	11.9439	22.0592	13.0821	16.5627	0	0	0	0	0	0	0	0	0	0	0	0	0	0	21.9162	0	23.733	16.6735
XLOC_003948|-	PGSC0003DMB000000020:1290129-1291055	TCONS_00006986	1.677	13.6257	0	0	0	0	0	0	0	0	0	0	0	0	0	0	0	0	0	0	0	0	0	0	0	0
XLOC_003949|PGSC0003DMT400009171,PGSC0003DMT400009200	PGSC0003DMB000000020:1294183-1418645	TCONS_00006988	7.23503	17.8701	14.9509	7.12136	0	0	1.79486	0	0	0	0	0	0	0	0	0	0	20.9842	11.7628	0	0	0	0	0	12.3758	30.9615
XLOC_003950|PGSC0003DMT400009174,PGSC0003DMT400009175,PGSC0003DMT400009176	PGSC0003DMB000000020:1294183-1418645	TCONS_00006990	0	0	0	0	0	0	0	0	0	0	0	0	0	0	0	0	0	0	0	0	0	0	0	0	0	0
XLOC_003951|PGSC0003DMT400009177,PGSC0003DMT400009178,PGSC0003DMT400009180,PGSC0003DMT400009188	PGSC0003DMB000000020:1294183-1418645	TCONS_00006995	0	0	0	0	0	0	0	0	0	0	0	0	0	0	0	0	0	0	0	0	0	0	0	0	0	0
XLOC_003952|PGSC0003DMT400009189	PGSC0003DMB000000020:1294183-1418645	TCONS_00006998	50.5882	18.943	19.033	56.9139	30.3188	33.3265	61.6065	88.7914	40.5194	54.9245	0	50.8846	30.5307	17.9175	104.511	11.2377	23.5065	22.4231	16.8173	23.2682	0	0	23.2428	63.6384	28.5145	33.285
XLOC_003954|PGSC0003DMT400009190	PGSC0003DMB000000020:1294183-1418645	TCONS_00007000	19.7396	36.8173	25.7336	10.6268	7.30978	7.06439	14.0398	8.82134	0	0	69.3144	0	0	0	0	0	0	48.8356	45.7447	54.5831	0	0	0	0	0	9.17621
XLOC_003956|PGSC0003DMT400009195,PGSC0003DMT400009196	PGSC0003DMB000000020:1294183-1418645	TCONS_00007005	28.4045	31.347	23.1758	11.3752	4.18385	16.2733	7.23231	5.30835	0	0	0	0	0	0	0	0	0	34.5721	42.0434	50.7325	0	0	19.5018	0	25.5679	6.9284
XLOC_003959|PGSC0003DMT400009206	PGSC0003DMB000000020:1428073-1429744	TCONS_00007010	14.5395	18.1366	21.7976	11.4899	14.426	9.84677	13.8468	10.9407	0	0	0	0	0	0	0	0	0	0	0	0	0	0	16.0914	0	20.8981	32.6454
XLOC_003960|PGSC0003DMT400009207,PGSC0003DMT400009208,PGSC0003DMT400009209,PGSC0003DMT400009210,PGSC0003DMT400009211	PGSC0003DMB000000020:1449673-1451166	TCONS_00007012	165.345	151.296	260.416	694.039	1026.23	685.99	1743.67	1145.3	583.99	240.646	200.852	1389.93	1337.4	127.763	2296.64	741.494	615.957	185.394	176.955	196.572	379.281	293.441	55.54	842.043	368.735	448.813
XLOC_003962|PGSC0003DMT400009214,PGSC0003DMT400009215	PGSC0003DMB000000020:1466312-1473174	TCONS_00007018	94.5436	109.288	114.598	73.1414	85.9109	130.684	110.759	121.18	73.4701	133.378	83.4145	98.5481	90.0709	106.002	98.2891	76.0571	84.3055	66.1519	48.6411	60.5523	73.5198	71.2792	92.534	75.2985	94.7808	96.7525
XLOC_003966|PGSC0003DMT400009222	PGSC0003DMB000000020:1508161-1511889	TCONS_00007027	20.7034	12.5978	15.0947	18.3047	11.4545	22.1821	11.8361	10.8095	0	0	0	0	0	0	0	0	0	0	0	0	0	0	0	0	0	6.3245
XLOC_003969|PGSC0003DMT400009224,PGSC0003DMT400009225	PGSC0003DMB000000020:1529557-1533072	TCONS_00007030	0	0	0	2.43273	0	0	0	0	0	0	0	0	0	0	0	0	0	0	0	0	0	0	0	0	0	0
XLOC_003970|PGSC0003DMT400009226	PGSC0003DMB000000020:1543416-1549036	TCONS_00007032	54.3726	70.1089	110.669	77.7991	220.867	164.384	162.819	124.593	71.82	45.6805	76.8784	146.26	218.374	184.513	60.5642	79.3103	87.3243	54.0826	80.1915	80.2227	95.104	114.781	141.229	89.4962	151.049	138.415
XLOC_003971|PGSC0003DMT400009227	PGSC0003DMB000000020:1550747-1554066	TCONS_00007033	0	0	0	4.14148	0	0	6.15997	0	0	0	0	0	0	0	0	0	0	0	0	0	0	0	0	0	0	0
XLOC_003972|PGSC0003DMT400009228,PGSC0003DMT400009229	PGSC0003DMB000000020:1555544-1566896	TCONS_00007034	14.7874	5.32637	10.2955	14.0059	19.3683	10.0986	8.66474	0	0	0	0	0	0	41.7068	0	0	0	5.9731	55.1486	0	12.8378	37.2927	16.0248	0	41.4398	0
XLOC_003973|PGSC0003DMT400009232,PGSC0003DMT400009233	PGSC0003DMB000000020:1575021-1584708	TCONS_00007036	30.3913	40.174	46.4993	24.2382	18.8422	27.7949	22.7494	18.4567	21.4431	27.1177	0	12.3332	41.4405	0	19.0661	19.4552	11.6057	28.298	22.645	29.0525	0	0	24.8535	26.8758	16.835	15.352
XLOC_003974|PGSC0003DMT400009235,PGSC0003DMT400009236,PGSC0003DMT400009237	PGSC0003DMB000000020:1596518-1602738	TCONS_00007041	10.9004	3.22703	0	3.0208	0	0	0.302815	0	0	0	0	0	0	0	0	0	0	0	0	0	0	0	0	0	0	0
XLOC_003977|PGSC0003DMT400009242,PGSC0003DMT400009243,PGSC0003DMT400009246	PGSC0003DMB000000020:1632698-1637642	TCONS_00007048	9.68735	14.5034	12.2189	8.78479	12.813	8.50972	6.33087	8.49656	8.0893	22.7523	0	0	0	0	0	0	0	11.0365	20.7099	0	18.1499	11.7245	12.1128	21.4453	15.8339	22.3178
XLOC_003978|PGSC0003DMT400009247,PGSC0003DMT400009248	PGSC0003DMB000000020:1670432-1674484	TCONS_00007056	35.8314	22.7621	29.3525	28.1444	17.1884	37.9953	21.1951	9.37841	19.9416	21.1602	81.2232	0	0	0	0	0	0	74.225	56.333	62.0172	22.7867	14.959	20.4105	47.0882	0	16.4872
XLOC_003979|PGSC0003DMT400009249	PGSC0003DMB000000020:1713744-1722137	TCONS_00007058	20.5621	26.2101	26.4617	15.8518	12.6554	8.33624	9.44102	15.5403	19.5	14.3106	0	0	0	0	0	0	0	36.5153	21.9089	25.4376	12.573	27.6905	34.3783	57.3179	88.124	107.649
XLOC_003980|PGSC0003DMT400009250,PGSC0003DMT400009252,PGSC0003DMT400009253	PGSC0003DMB000000020:1723858-1731485	TCONS_00007059	11.1344	12.6247	0	4.07609	0	0	5.11018	0	0	0	0	0	0	0	0	0	0	30.9979	12.6638	0	0	0	0	0	0	0
XLOC_003981|PGSC0003DMT400009254	PGSC0003DMB000000020:1732170-1735756	TCONS_00007065	24.3731	14.1365	17.5159	17.3021	11.4018	19.9307	5.58194	0	0	0	0	0	0	0	0	0	0	7.60606	18.2609	0	0	0	15.0353	0	0	6.77429
XLOC_003982|PGSC0003DMT400009256,PGSC0003DMT400009257,PGSC0003DMT400009258,PGSC0003DMT400009259,PGSC0003DMT400009260,PGSC0003DMT400009261	PGSC0003DMB000000020:1737825-1742664	TCONS_00007068	0	0	0	0	0	0	5.88183	0	0	0	0	0	0	0	0	0	0	0	0	0	0	0	0	0	0	0
XLOC_003983|-	PGSC0003DMB000000020:1773967-1784133	TCONS_00007075	22.4116	16.808	18.0163	38.1056	36.2622	21.1442	19.872	13.052	0	0	0	21.0122	50.169	0	0	0	0	0	0	0	7.85925	16.2226	12.2829	42.8703	11.2213	24.8497
XLOC_003984|PGSC0003DMT400004016,PGSC0003DMT400004017	PGSC0003DMB000000020:1796666-1801529	TCONS_00007079	15.9976	15.2749	16.9133	14.2296	18.2246	9.63583	10.8984	0	0	0	0	0	0	0	0	0	0	11.5223	19.2035	0	0	0	0	0	20.1862	25.6474
XLOC_003986|PGSC0003DMT400004008,PGSC0003DMT400004010	PGSC0003DMB000000020:1812236-1813773	TCONS_00007086	120.779	40.9634	44.8419	86.9208	93.4877	85.2489	67.2951	63.4126	77.5935	204.939	32.9232	82.3324	38.8361	59.6727	43.7417	44.1093	32.0901	44.2104	30.1813	30.674	45.1415	41.9116	59.4788	37.5314	92.0734	50.8075
XLOC_003987|PGSC0003DMT400004006,PGSC0003DMT400004007	PGSC0003DMB000000020:1825110-1827066	TCONS_00007089	0	0	8.30234	2.17985	0	0	0	0	0	0	0	0	0	0	0	0	0	0	0	0	0	0	0	0	0	0
XLOC_003988|PGSC0003DMT400003999,PGSC0003DMT400004000,PGSC0003DMT400004001,PGSC0003DMT400004002,PGSC0003DMT400004003,PGSC0003DMT400004004,PGSC0003DMT400004005	PGSC0003DMB000000020:1845551-1852588	TCONS_00007092	0	0	10.8704	6.12206	5.58367	7.14598	5.49742	0	0	0	0	0	0	0	0	0	0	15.0911	13.2367	0	0	0	0	0	0	0
XLOC_003989|PGSC0003DMT400003998	PGSC0003DMB000000020:1878853-1880633	TCONS_00007101	0	0	0	2.07134	0	0	1.65435	0	0	0	0	0	0	0	0	0	0	0	0	0	0	0	0	0	0	0
XLOC_003990|PGSC0003DMT400003995	PGSC0003DMB000000020:1986640-1988929	TCONS_00007102	20.015	11.2421	23.573	13.3217	18.3053	14.8685	22.8852	19.0837	0	0	0	19.327	48.3174	0	14.0053	30.4878	0	19.9611	25.5058	28.8731	29.2512	9.10037	25.9648	27.4672	0	18.1075
XLOC_003992|PGSC0003DMT400003990,PGSC0003DMT400003991,PGSC0003DMT400003992,PGSC0003DMT400003993	PGSC0003DMB000000020:2023422-2030370	TCONS_00007104	18.917	20.4506	19.7507	11.3722	9.9745	15.0841	6.73464	12.7701	0	0	0	0	0	39.0425	0	0	0	16.1513	5.45085	16.1641	26.1332	18.0976	31.2546	19.5152	23.9198	16.1217
XLOC_003993|-	PGSC0003DMB000000020:2032681-2044213	TCONS_00007109	10.2671	17.9739	13.6327	13.2093	21.8013	13.0016	5.45098	8.12733	0	0	0	0	0	0	0	0	0	14.7789	17.2794	0	0	0	34.1636	0	11.4874	37.8577
XLOC_003994|PGSC0003DMT400003987,PGSC0003DMT400003988	PGSC0003DMB000000020:2073396-2081586	TCONS_00007112	24.8067	21.4343	36.3988	34.2311	39.7907	42.1318	33.8184	35.2138	28.965	16.3394	0	23.9768	50.6026	33.4817	20.6315	24.3789	25.4761	25.9034	31.2264	34.3501	21.7658	30.8964	39.7434	37.7882	16.9525	44.5584
XLOC_004001|PGSC0003DMT400003986	PGSC0003DMB000000020:2128842-2133191	TCONS_00007123	10.127	11.0764	14.516	14.6284	19.4001	9.8442	1.27489	0	24.1517	15.2931	0	65.2873	0	0	0	0	0	48.699	28.0956	29.6844	0	0	0	52.1918	0	0
XLOC_004006|PGSC0003DMT400003983	PGSC0003DMB000000020:2192590-2194973	TCONS_00007128	216.589	202.326	199.623	96.2675	46.6208	207.644	63.137	95.1783	92.3147	177.791	403.785	167.189	109.809	296.985	121.433	249.92	189.122	286.835	333.87	467.146	112.07	75.2094	198.269	43.1414	124.494	199.035
XLOC_004007|PGSC0003DMT400003981,PGSC0003DMT400003982	PGSC0003DMB000000020:2220918-2226348	TCONS_00007133	0	0	8.68202	7.22758	18.0939	9.2863	6.03272	0	0	0	0	0	0	0	0	0	0	0	0	0	0	0	16.6705	0	0	0
XLOC_004008|PGSC0003DMT400003980	PGSC0003DMB000000020:2233044-2236101	TCONS_00007135	45.7942	55.6434	41.4214	55.0963	72.6948	71.169	23.9735	13.0738	40.3831	12.5801	63.2754	48.9414	52.4466	158.325	7.59681	54.3696	34.722	53.3347	68.7788	65.1435	61.7124	44.4287	76.8352	10.8638	47.7785	66.6781
XLOC_004009|-	PGSC0003DMB000000020:2300861-2312204	TCONS_00007138	27.6333	48.1867	65.0055	46.314	27.8424	26.7864	29.2468	58.9615	37.8602	15.9075	42.0114	72.8507	48.9745	29.1488	57.4563	100.561	23.3695	27.3511	25.4755	28.4038	11.9082	95.2761	62.666	278.073	299.78	428.506
XLOC_004010|PGSC0003DMT400003969,PGSC0003DMT400003971	PGSC0003DMB000000020:2333177-2337923	TCONS_00007140	0	0	0	2.98411	0	0	5.70509	0	0	0	0	0	0	0	0	0	0	0	0	0	0	0	0	0	0	0
XLOC_004011|PGSC0003DMT400003959	PGSC0003DMB000000020:2451914-2457769	TCONS_00007142	0	0	0	0	0	0	0	0	0	0	0	0	0	0	0	0	0	0	0	0	0	0	0	0	0	0
XLOC_004015|PGSC0003DMT400003954	PGSC0003DMB000000020:2518682-2522404	TCONS_00007146	0	0	0	1.24301	0	0	0	0	0	0	0	0	0	0	0	0	0	0	0	0	0	0	0	0	0	0
XLOC_004020|PGSC0003DMT400003937,PGSC0003DMT400003938,PGSC0003DMT400003939,PGSC0003DMT400003940	PGSC0003DMB000000020:2614383-2619021	TCONS_00007160	6.65207	8.31509	0	3.48956	0	0	3.00979	0	0	0	0	0	0	0	0	0	0	0	0	0	0	0	0	0	0	0
XLOC_004021|PGSC0003DMT400003934,PGSC0003DMT400003935,PGSC0003DMT400003936	PGSC0003DMB000000020:2661547-2666705	TCONS_00007164	0	0	0	5.15944	10.1655	44.8736	6.81547	0	0	0	0	0	0	0	0	0	0	3.99275	44.2755	35.6202	53.3409	70.6452	23.392	0	0	0
XLOC_004022|PGSC0003DMT400003933	PGSC0003DMB000000020:2694009-2696932	TCONS_00007166	101.609	81.3892	138.067	27.9738	9.73181	23.0322	8.19279	16.5137	40.4411	67.5207	267.269	42.3367	0	0	0	0	0	208.395	195.991	231.227	20.359	21.8132	26.0184	5.12071	0	1.22756
XLOC_004024|PGSC0003DMT400003922,PGSC0003DMT400003923,PGSC0003DMT400003924,PGSC0003DMT400003925,PGSC0003DMT400003927,PGSC0003DMT400003928,PGSC0003DMT400003929,PGSC0003DMT400030236,PGSC0003DMT400030237,PGSC0003DMT400030238	PGSC0003DMB000000020:2701566-2761386	TCONS_00007182	20.4023	22.4291	18.4692	10.5954	14.3146	9.59181	2.18433	0	0	0	0	0	0	0	0	0	0	43.4979	34.3353	25.8497	0	0	26.8072	0	0	12.8995
XLOC_004030|PGSC0003DMT400030257,PGSC0003DMT400030258,PGSC0003DMT400030259,PGSC0003DMT400030260,PGSC0003DMT400030261,PGSC0003DMT400030262,PGSC0003DMT400030263,PGSC0003DMT400030264	PGSC0003DMB000000020:2966594-2970987	TCONS_00007198	13.7042	11.0963	12.961	25.5648	15.6857	20.0871	69.2954	38.8754	8.40551	74.9688	0	34.7619	101.447	0	145.421	104.298	100.769	0	0	0	14.948	18.7083	28.0637	56.6767	83.0057	88.1469
XLOC_004031|PGSC0003DMT400030265	PGSC0003DMB000000020:2982417-2988111	TCONS_00007202	76.2685	16.8758	20.0749	56.1742	16.5099	43.0802	24.9858	31.5431	22.6358	80.2968	0	0	0	0	40.1995	19.1426	12.35	18.4395	20.7445	26.0924	40.5322	23.4186	24.173	105.855	14.43	19.3884
XLOC_004035|PGSC0003DMT400030274,PGSC0003DMT400030275,PGSC0003DMT400030276	PGSC0003DMB000000020:3033140-3035895	TCONS_00007210	11.3466	25.7759	22.1984	29.6615	31.8993	33.038	37.6274	25.5592	20.3147	14.2355	0	47.4519	47.4782	34.196	21.6261	40.2564	30.4623	0	0	0	26.8269	15.3311	23.9193	11.8082	29.4197	22.6456
XLOC_004050|PGSC0003DMT400038555,PGSC0003DMT400038556,PGSC0003DMT400038557,PGSC0003DMT400038558,PGSC0003DMT400038559,PGSC0003DMT400038560	PGSC0003DMB000000020:58541-70437	TCONS_00007236	60.139	69.0271	66.8464	63.5045	57.2457	60.5861	41.5261	64.2189	45.8859	59.8664	71.8619	65.2978	122.764	71.1305	54.2852	76.2603	76.9999	117.103	90.7737	88.0235	54.8171	86.597	224.535	102.263	177.359	236.185
XLOC_004054|PGSC0003DMT400091865	PGSC0003DMB000000020:93776-100130	TCONS_00007242	40.1039	12.2016	0	0	25.7612	4.61219	0	0	0	0	0	0	0	0	0	0	20.1877	0	0	0	0	0	0	0	33.9074	0
XLOC_004057|PGSC0003DMT400009265,PGSC0003DMT400009266,PGSC0003DMT400009267,PGSC0003DMT400009268,PGSC0003DMT400009269	PGSC0003DMB000000020:209363-211705	TCONS_00007246	0	0	0	0	0	0	0	0	0	0	0	0	0	0	0	0	0	0	0	0	0	0	0	0	0	0
XLOC_004058|PGSC0003DMT400009271	PGSC0003DMB000000020:238999-240095	TCONS_00007251	11.7944	15.4801	6.95564	3.03016	0	0	3.46654	0	0	0	0	0	0	0	0	0	0	0	0	0	0	0	0	0	0	0
XLOC_004062|PGSC0003DMT400009278,PGSC0003DMT400009279,PGSC0003DMT400009280,PGSC0003DMT400009281	PGSC0003DMB000000020:340037-343244	TCONS_00007258	5.87239	13.6285	11.5515	11.4632	14.9798	12.3784	19.3934	15.6901	0	0	0	19.7211	38.5851	0	0	0	0	0	0	0	6.92117	16.1496	16.2078	0	19.2331	0
XLOC_004068|PGSC0003DMT400009288,PGSC0003DMT400009289,PGSC0003DMT400009290,PGSC0003DMT400009291,PGSC0003DMT400009292,PGSC0003DMT400009294	PGSC0003DMB000000020:459807-467067	TCONS_00007274	0	0	0	0	3.83085	8.96402	5.92798	0	0	0	0	0	0	0	0	0	0	0	0	0	0	0	0	0	0	0
XLOC_004069|PGSC0003DMT400009295,PGSC0003DMT400009296	PGSC0003DMB000000020:506957-509494	TCONS_00007277	0	0	0	8.86038	14.898	5.19595	5.01215	0	0	0	0	0	0	0	0	0	0	0	0	0	0	0	0	0	0	0
XLOC_004074|PGSC0003DMT400009302,PGSC0003DMT400009303	PGSC0003DMB000000020:614698-621117	TCONS_00007284	3.62461	10.0073	5.84796	4.913	0	0	2.24077	0	0	0	0	0	0	0	0	0	0	0	0	0	0	0	0	0	0	0
XLOC_004075|PGSC0003DMT400009304	PGSC0003DMB000000020:681666-687595	TCONS_00007286	35.1711	48.6392	62.2136	49.6385	63.2196	82.3249	44.9032	38.3877	60.3149	52.6503	0	52.6798	25.0856	62.2337	66.4809	37.5934	43.4567	32.2419	29.9389	41.7125	60.747	43.1979	43.8117	35.6513	59.4736	41.023
XLOC_004077|PGSC0003DMT400009306	PGSC0003DMB000000020:731040-739583	TCONS_00007289	349.621	449.472	435.673	239.09	178.803	477.325	167.904	244.634	265.087	849.175	276.664	343.502	133.43	229.207	364.772	217.457	359.915	159.173	244.991	167.049	158.225	86.5267	170.177	145.364	162.955	124.476
XLOC_004079|PGSC0003DMT400009308	PGSC0003DMB000000020:808216-811047	TCONS_00007291	0	0	16.9981	5.6998	9.89453	11.9988	6.63772	0	0	0	0	0	0	0	0	0	0	5.48329	20.1054	28.9669	0	0	0	0	0	0
XLOC_004080|PGSC0003DMT400009310	PGSC0003DMB000000020:812274-813106	TCONS_00007292	0	0	0	4.27739	0	0	10.5489	13.8939	7.65321	41.0614	0	0	0	0	0	0	0	0	0	28.4648	0	0	0	0	0	0
XLOC_004083|PGSC0003DMT400009315,PGSC0003DMT400009316,PGSC0003DMT400009317	PGSC0003DMB000000020:915559-919245	TCONS_00007299	0	0	0	0	0	0	0	0	0	0	0	0	0	0	0	0	0	0	0	0	0	0	0	0	0	0
XLOC_004084|PGSC0003DMT400009318	PGSC0003DMB000000020:919690-923956	TCONS_00007302	13.2849	12.774	15.4015	10.5682	10.305	18.4325	18.1638	11.6997	0	0	0	0	0	0	0	0	0	0	0	0	0	0	9.95724	4.6815	0	0
XLOC_004086|PGSC0003DMT400009322	PGSC0003DMB000000020:937506-947647	TCONS_00007305	7.72265	12.6628	14.1233	5.13946	0	0	5.60082	0	0	0	0	0	0	0	0	0	0	15.5037	10.4708	0	0	0	0	24.302	0	0
XLOC_004089|PGSC0003DMT400009327,PGSC0003DMT400009328	PGSC0003DMB000000020:985351-988996	TCONS_00007311	0	0	0	0	0	0	0	0	0	0	0	0	0	0	0	0	0	0	0	0	0	0	0	0	0	0
XLOC_004092|PGSC0003DMT400009339	PGSC0003DMB000000020:1046423-1049127	TCONS_00007316	282.607	254.98	218.481	213.007	148.684	213.762	166.518	172.543	237.939	294.739	350.531	255.584	141.991	354.881	264.133	222.265	135.953	292.798	256.7	245.185	165.75	146.942	176.085	152.123	178.911	122.054
XLOC_004093|PGSC0003DMT400009340,PGSC0003DMT400009341	PGSC0003DMB000000020:1075438-1078622	TCONS_00007319	23.0691	32.2035	34.0395	24.4811	18.5689	25.3214	27.9979	31.6555	20.4359	14.8969	0	0	0	0	28.2154	18.7155	20.9334	0	0	0	5.98505	23.1434	20.0311	31.6154	34.3482	44.5405
XLOC_004095|PGSC0003DMT400009344	PGSC0003DMB000000020:1095266-1096383	TCONS_00007321	246.08	153.873	165.662	386.133	124.213	287.942	269.096	379.356	288.482	159.911	83.9663	236.8	170.667	138.288	805.649	381.96	473.591	72.4651	35.2533	35.4732	37.8844	74.6208	107.476	154.625	310.363	337.24
XLOC_004098|PGSC0003DMT400009346,PGSC0003DMT400009347	PGSC0003DMB000000020:1176772-1182312	TCONS_00007324	13.8007	5.16726	5.65269	2.24435	6.58711	7.15164	4.72228	0	0	0	0	0	0	0	0	0	0	3.82882	16.5913	0	17.2056	3.74048	0	0	0	0
XLOC_004099|PGSC0003DMT400009439	PGSC0003DMB000000020:1193229-1193618	TCONS_00007326	32.6143	150.841	68.3876	19.3363	11.0857	18.6114	5.05041	0	0	0	0	0	0	0	0	0	0	28.9545	38.606	0	0	0	0	0	0	0
XLOC_004100|PGSC0003DMT400009348,PGSC0003DMT400009349,PGSC0003DMT400009350	PGSC0003DMB000000020:1203810-1212861	TCONS_00007328	12.8176	10.3291	10.7577	6.99942	6.59068	7.47964	7.09081	3.56944	0	0	0	0	0	0	0	0	0	0	0	0	0	0	0	0	0	0
XLOC_004101|PGSC0003DMT400009351,PGSC0003DMT400009352,PGSC0003DMT400009353,PGSC0003DMT400009354,PGSC0003DMT400009355,PGSC0003DMT400009356	PGSC0003DMB000000020:1213472-1218188	TCONS_00007333	0	0	0	0	0	0	0	0	0	0	0	0	0	0	0	0	0	0	0	0	0	0	0	0	0	0
XLOC_004102|-	PGSC0003DMB000000020:1256643-1266165	TCONS_00007338	0	0	9.22535	2.4958	0	0	3.56804	0	0	0	0	0	0	0	0	0	0	0	0	0	0	0	0	0	0	0
XLOC_004106|PGSC0003DMT400009367	PGSC0003DMB000000020:1294183-1418645	TCONS_00007342	0	0	0	0	0	0	0	0	0	0	0	0	0	0	0	0	0	0	0	0	0	0	0	0	0	0
XLOC_004109|PGSC0003DMT400009370,PGSC0003DMT400009371,PGSC0003DMT400009372,PGSC0003DMT400009373	PGSC0003DMB000000020:1431291-1438380	TCONS_00007345	0	0	0	0	0	0	0	0	0	0	0	0	0	0	0	0	0	0	0	0	0	0	0	0	0	0
XLOC_004114|PGSC0003DMT400009381,PGSC0003DMT400009382,PGSC0003DMT400009383,PGSC0003DMT400009384	PGSC0003DMB000000020:1533357-1540614	TCONS_00007356	17.3027	1.88198	7.49944	6.34822	9.4022	4.77376	5.2166	0	0	0	0	0	0	0	0	0	0	0	0	0	0	0	0	0	0	6.74874
XLOC_004115|PGSC0003DMT400009386,PGSC0003DMT400009387	PGSC0003DMB000000020:1555544-1566896	TCONS_00007362	9.63133	10.7849	9.26755	8.14878	6.62231	10.6251	2.00426	0	0	0	0	0	0	0	0	0	0	0	0	23.8445	0	0	17.9764	0	15.7308	0
XLOC_004116|PGSC0003DMT400009388,PGSC0003DMT400009389,PGSC0003DMT400009390	PGSC0003DMB000000020:1569364-1570484	TCONS_00007365	16.1637	22.4221	14.5738	13.786	8.86104	17.6028	8.16456	7.62621	9.42245	16.535	0	0	0	0	0	0	0	0	0	0	0	0	0	0	17.8289	29.8801
XLOC_004120|PGSC0003DMT400009397,PGSC0003DMT400009398	PGSC0003DMB000000020:1618910-1624387	TCONS_00007369	17.062	8.21946	7.53568	7.3813	1.30526	6.8776	2.84561	0	0	0	0	0	0	0	0	0	0	0	0	0	0	0	0	0	0	8.41962
XLOC_004122|PGSC0003DMT400009406	PGSC0003DMB000000020:1638232-1642471	TCONS_00007377	99.0579	128.49	137.714	54.8591	69.0285	75.5719	47.9813	30.1873	63.9885	59.8849	191.92	61.6546	8.68352	0	32.5475	25.3415	15.0091	159.439	193.718	228.317	49.0651	40.1877	43.1638	49.3638	20.5871	16.5671
XLOC_004128|PGSC0003DMT400009422,PGSC0003DMT400009423	PGSC0003DMB000000020:1681022-1683239	TCONS_00007385	7.64686	13.382	5.51228	9.18924	0	0	0	0	1.99767	51.7391	0	0	0	0	0	0	0	13.439	18.1032	3.84246	0	0	0	0	0	0
XLOC_004129|PGSC0003DMT400009425	PGSC0003DMB000000020:1694081-1698225	TCONS_00007387	121.885	72.9598	140.975	156	165.703	146.761	77.8652	73.8029	124.347	74.5941	160.062	211.468	62.1966	100.793	77.2645	88.3022	48.8845	117.055	99.9247	113.117	67.7765	71.9602	87.7361	101.652	75.4042	88.9975
XLOC_004130|PGSC0003DMT400009426,PGSC0003DMT400009427,PGSC0003DMT400009428,PGSC0003DMT400009429,PGSC0003DMT400009430	PGSC0003DMB000000020:1700450-1708018	TCONS_00007389	3.88927	10.9222	7.66268	1.73961	13.1639	3.60814	11.8555	5.18501	0	0	0	0	0	0	0	0	0	30.5077	22.0517	26.4811	0	0	0	0	0	0
XLOC_004132|PGSC0003DMT400009432	PGSC0003DMB000000020:1786334-1789470	TCONS_00007397	0	0	0	0	0	0	0	5.74882	0	0	0	0	40.8451	0	43.9907	0	5.23347	0	0	0	0	0	0	0	0	0
XLOC_004134|PGSC0003DMT400003917,PGSC0003DMT400003918,PGSC0003DMT400003919	PGSC0003DMB000000020:1828290-1830279	TCONS_00007401	342.283	426.778	351.372	366.636	353.525	162.854	204.258	131.314	266.542	138.318	305.496	376.617	208.026	49.8584	134.801	109.23	80.9418	252.824	186.183	215.744	68.147	85.6997	24.9814	139.699	116.113	159.033
XLOC_004137|PGSC0003DMT400003908	PGSC0003DMB000000020:1861851-1865287	TCONS_00007412	100.809	65.6331	53.2316	57.0612	14.0698	32.8842	15.9415	36.8236	28.2764	9.57442	0	0	0	0	0	0	0	20.5221	4.88621	8.84952	8.59194	16.6119	0	0	0	10.154
XLOC_004153|PGSC0003DMT400003882,PGSC0003DMT400003883,PGSC0003DMT400003884,PGSC0003DMT400003886,PGSC0003DMT400003887	PGSC0003DMB000000020:1941256-1943770	TCONS_00007429	17.0054	18.5238	30.2136	15.8672	27.3693	50.6293	58.7906	20.2137	8.9792	23.3376	0	0	0	0	21.4598	31.5574	12.8412	17.0599	60.0901	29.9512	21.2737	19.0997	26.809	55.6776	15.5764	27.4002
XLOC_004156|PGSC0003DMT400003877	PGSC0003DMB000000020:1955374-1956593	TCONS_00007437	102.728	20.5726	239.747	23.9862	34.19	58.9498	12.9675	11.484	34.8129	12.2358	0	0	0	32.6584	0	0	0	0	0	29.6876	29.6467	3.29408	21.9299	0	0	19.4646
XLOC_004159|PGSC0003DMT400003870	PGSC0003DMB000000020:2007160-2013071	TCONS_00007440	0	0	0	0.797296	0	0	0	0	0	0	0	0	0	0	0	0	0	0	0	0	0	0	0	0	0	0
XLOC_004160|PGSC0003DMT400003869	PGSC0003DMB000000020:2045398-2047080	TCONS_00007441	51.2234	15.3649	27.1553	11.0373	25.7743	47.7545	11.9832	13.032	12.8132	27.1543	0	0	0	44.3922	7.50038	24.1084	0	11.4323	29.1003	27.0596	29.2415	22.5404	30.4175	9.65325	26.8393	21.5984
XLOC_004165|PGSC0003DMT400003850,PGSC0003DMT400003851,PGSC0003DMT400003852,PGSC0003DMT400003853,PGSC0003DMT400003854,PGSC0003DMT400003856,PGSC0003DMT400003857	PGSC0003DMB000000020:2156717-2164319	TCONS_00007453	8.10101	7.83073	6.62438	7.03651	2.76689	7.5999	7.18282	5.88167	0	0	0	0	0	0	0	0	0	15.1956	20.3726	0	0	0	0	0	0	0
XLOC_004166|PGSC0003DMT400003845,PGSC0003DMT400003846,PGSC0003DMT400003847	PGSC0003DMB000000020:2181829-2189422	TCONS_00007456	0	0	0	3.33753	5.20794	10.0983	0	0	0	0	0	0	0	0	0	0	0	0	0	0	0	0	0	0	0	0
XLOC_004167|PGSC0003DMT400003838,PGSC0003DMT400003839,PGSC0003DMT400003840	PGSC0003DMB000000020:2195128-2202250	TCONS_00007458	8.19906	5.19342	8.29139	4.06091	0	0	0	0	0	0	0	0	0	0	0	0	0	0	0	0	0	0	0	0	0	0
XLOC_004169|-	PGSC0003DMB000000020:2236910-2241874	TCONS_00007462	0	0	0	3.15272	0	0	0	0	0	0	0	0	0	0	0	0	0	0	0	0	0	0	0	0	0	0
XLOC_004170|PGSC0003DMT400003823	PGSC0003DMB000000020:2277739-2279520	TCONS_00007463	30.5191	35.439	47.9655	38.6901	27.112	25.0902	49.2321	46.9783	17.5901	8.21797	0	31.4202	44.5319	0	35.6687	36.1962	23.7404	18.0906	21.7571	34.722	16.1813	17.2078	36.0206	26.9246	71.4369	52.293
XLOC_004171|PGSC0003DMT400003821,PGSC0003DMT400003822	PGSC0003DMB000000020:2282313-2284835	TCONS_00007465	16.7029	13.3177	10.3984	20.9743	23.0266	21.3494	19.2724	14.9652	17.408	5.41952	0	0	0	0	7.48467	21.3849	0	16.594	14.9169	21.8485	17.5083	16.5356	20.0336	15.4129	20.6111	20.9374
XLOC_004173|PGSC0003DMT400086252,PGSC0003DMT400094217	PGSC0003DMB000000020:2312399-2315939	TCONS_00007469	15.5445	24.2503	12.6607	5.10297	4.92734	10.3309	10.3203	7.58709	0	0	0	0	0	23.8138	0	0	11.1485	32.2341	38.7962	31.4738	0	0	18.6858	31.3738	16.3421	36.3621
XLOC_004174|PGSC0003DMT400003819	PGSC0003DMB000000020:2319898-2320700	TCONS_00007473	55.1274	30.19	24.6183	27.8211	24.6246	35.9894	25.5164	26.502	0	0	0	0	0	41.5355	9.55189	31.8396	0	47.6484	29.1184	35.9592	37.2397	21.7232	25.1793	20.4894	43.5023	23.5766
XLOC_004176|PGSC0003DMT400003813,PGSC0003DMT400003814,PGSC0003DMT400003815	PGSC0003DMB000000020:2354816-2361893	TCONS_00007477	16.8162	17.0779	12.4953	10.6343	6.94099	15.7451	16.7447	8.63765	0	0	0	0	0	12.2892	0	0	0	0	0	0	0	0	0	0	17.2779	18.2962
XLOC_004178|PGSC0003DMT400003807,PGSC0003DMT400003808,PGSC0003DMT400003809,PGSC0003DMT400003810	PGSC0003DMB000000020:2376279-2392580	TCONS_00007484	18.9017	32.5906	36.2409	24.8204	29.8688	21.1615	26.6487	23.5534	20.4466	15.3703	0	0	0	0	22.8362	13.9179	0	22.7868	19.1687	14.8784	10.931	32.3714	25.1848	45.0443	38.185	35.6166
XLOC_004181|PGSC0003DMT400003800,PGSC0003DMT400003801	PGSC0003DMB000000020:2436398-2445986	TCONS_00007490	8.57519	5.84667	7.66233	8.81785	10.8418	5.34209	3.18006	0	0	0	0	0	0	0	0	0	0	0	0	0	0	0	0	0	0	0
XLOC_004183|PGSC0003DMT400003796	PGSC0003DMB000000020:2473440-2476263	TCONS_00007493	0	0	0	0	0	0	0	0	0	0	0	0	0	0	0	0	0	0	0	0	0	0	0	0	0	0
XLOC_004185|PGSC0003DMT400003794	PGSC0003DMB000000020:2514717-2518162	TCONS_00007495	24.8465	45.3565	39.6275	26.0619	21.6406	31.8342	25.5956	22.2023	23.9056	0	0	0	0	0	32.2885	17.9381	0	26.8445	14.9136	23.6355	0	0	34.9186	32.3217	31.5111	48.7034
XLOC_004186|PGSC0003DMT400003790,PGSC0003DMT400003791,PGSC0003DMT400003792	PGSC0003DMB000000020:2530278-2536541	TCONS_00007496	8.70214	9.43631	16.3134	8.99531	3.29949	7.66499	8.04435	0	0	0	0	0	0	0	0	0	0	0	0	0	0	0	0	0	0	0
XLOC_004189|PGSC0003DMT400003780,PGSC0003DMT400003781	PGSC0003DMB000000020:2619651-2626317	TCONS_00007502	10.5634	12.1524	13.4557	8.48925	13.0889	16.6728	8.42582	7.36711	0	0	0	0	0	0	0	0	0	0	0	0	0	0	0	0	0	0
XLOC_004190|PGSC0003DMT400003777	PGSC0003DMB000000020:2630413-2636417	TCONS_00007504	0	0	0	3.90971	0	15.6684	5.32986	0	0	0	0	0	0	0	0	0	0	0	0	0	0	0	2.34456	0	0	0
XLOC_004191|PGSC0003DMT400003774	PGSC0003DMB000000020:2640909-2641970	TCONS_00007505	355.636	106.927	125.452	568.536	1255.46	1565.34	493.554	171.911	230.784	275.584	695.694	1188.3	98.478	1161.13	141.365	181.238	88.4577	325.469	747.373	661.822	3730.78	1282.45	696.783	251.92	205.174	134.203
XLOC_004192|PGSC0003DMT400003773	PGSC0003DMB000000020:2647108-2648271	TCONS_00007506	0	0	0	0	7.45078	26.8183	6.97603	0	0	0	0	0	0	10.5079	0	0	0	0	30.136	0	52.994	28.2635	26.4601	0	0	0
XLOC_004194|PGSC0003DMT400003768,PGSC0003DMT400003769	PGSC0003DMB000000020:2672057-2680755	TCONS_00007512	8.54985	14.196	9.9115	17.9568	15.7993	9.41754	10.316	10.5109	0	0	0	0	0	0	0	0	0	22.6456	22.7936	0	0	0	0	38.2673	9.66684	0
XLOC_004198|PGSC0003DMT400030290,PGSC0003DMT400030291	PGSC0003DMB000000020:2871514-2876884	TCONS_00007518	0	0	0	0.593567	1.77224	7.93634	2.21083	0	0	0	0	0	0	0	0	0	0	17.114	14.434	11.4492	0	0	0	0	0	0
XLOC_004201|PGSC0003DMT400030293	PGSC0003DMB000000020:2971286-2976165	TCONS_00007521	18.5697	31.1913	26.6178	20.8881	25.6288	29.405	19.3482	14.0957	0	0	0	0	0	31.4364	0	0	0	0	0	0	24.1587	15.0992	11.3086	0	20.1581	0
XLOC_004202|PGSC0003DMT400030294	PGSC0003DMB000000020:2989851-2998515	TCONS_00007522	0	0	0	5.93976	6.44672	11.5018	6.28492	0	0	0	0	0	0	0	0	0	0	0	0	0	0	0	0	0	0	0
XLOC_004204|PGSC0003DMT400030297,PGSC0003DMT400030298	PGSC0003DMB000000020:3018049-3024878	TCONS_00007525	0	0	3.63192	0	0	0	0	0	0	0	0	0	0	0	0	0	0	0	0	0	0	0	0	0	0	0
XLOC_004206|-	PGSC0003DMB000000020:279370-281294	TCONS_00007527	0	0	0	1.26618	0	0	0	0	0	0	0	0	0	0	0	0	0	0	0	0	0	0	0	0	0	0
XLOC_004207|-	PGSC0003DMB000000020:282939-283880	TCONS_00007528	15.8148	38.6385	25.4364	21.2052	21.4483	16.6145	11.8206	15.1131	0	0	0	0	0	0	0	0	0	44.6733	27.6549	21.6733	0	0	0	46.1041	12.4855	0
XLOC_004208|-	PGSC0003DMB000000020:2371621-2372440	TCONS_00007529	0	0	0	0	0	0	0	0	0	0	0	0	0	0	0	0	0	7.71094	25.7031	0	0	0	0	0	0	0
XLOC_004209|-	PGSC0003DMB000000020:2958496-2959010	TCONS_00007530	0	0	0	1.69662	0	0	0	0	0	0	0	0	0	0	0	0	0	0	0	0	0	0	0	0	0	0
XLOC_004210|PGSC0003DMT400062355	PGSC0003DMB000000021:28107-30482	TCONS_00007531	0	0	0	3.59237	0	0	0	0	0	0	0	0	0	0	0	0	0	0	0	0	0	0	0	0	0	0
XLOC_004211|PGSC0003DMT400062354	PGSC0003DMB000000021:39116-43188	TCONS_00007532	0	0	0	11.2686	25.6408	23.5878	1.84656	0	39.3898	7.55094	0	0	0	0	0	0	0	0	0	0	0	0	0	1.19303	0	0
XLOC_004212|PGSC0003DMT400062352,PGSC0003DMT400062353	PGSC0003DMB000000021:58916-64002	TCONS_00007533	0	0	0	4.99402	10.8237	6.22301	0	0	0	0	0	0	0	0	0	0	0	0	0	0	0	0	22.8252	2.00628	0	0
XLOC_004213|PGSC0003DMT400062350,PGSC0003DMT400062351	PGSC0003DMB000000021:73430-77244	TCONS_00007535	0	0	0	5.50837	8.82249	4.42833	3.7282	0	0	0	0	0	0	0	0	0	0	0	0	0	0	0	0	0	0	0
XLOC_004214|PGSC0003DMT400022725,PGSC0003DMT400022726,PGSC0003DMT400022727	PGSC0003DMB000000021:144596-151446	TCONS_00007539	19.9082	12.3589	23.8346	17.4755	26.2728	31.2394	32.5698	13.3639	21.1993	15.1823	0	20.2525	47.4796	0	8.38795	20.5804	0	24.6444	27.8881	19.1752	0	0	12.7574	20.4225	26.0327	12.9408
XLOC_004217|PGSC0003DMT400022730	PGSC0003DMB000000021:234744-238103	TCONS_00007543	0	0	0	3.9986	0	0	0	0	0	0	0	0	0	0	0	0	0	0	0	0	0	0	0	0	0	0
XLOC_004218|PGSC0003DMT400022733,PGSC0003DMT400022734	PGSC0003DMB000000021:244104-246569	TCONS_00007544	0	0	0	1.12577	0	0	0	0	0	0	0	0	0	0	0	0	0	0	0	0	0	0	0	0	0	0
XLOC_004219|PGSC0003DMT400022735,PGSC0003DMT400022738	PGSC0003DMB000000021:287567-294874	TCONS_00007547	0	0	8.46215	1.96704	0	0	0	0	0	0	0	0	0	0	0	0	0	0	0	0	0	0	18.9339	0	0	0
XLOC_004224|PGSC0003DMT400022748	PGSC0003DMB000000021:414623-419630	TCONS_00007553	186.06	115.614	133.346	69.7703	56.9875	67.2662	77.1577	83.4471	52.2655	257.692	89.8909	105.157	142.266	70.4706	85.9525	101.12	92.3614	79.2756	53.379	70.3136	29.9573	41.8397	78.9438	93.184	94.6549	133.183
XLOC_004225|PGSC0003DMT400022749,PGSC0003DMT400022750	PGSC0003DMB000000021:422696-430445	TCONS_00007556	0	0	0	5.30961	0	0	0	0	0	0	0	0	0	0	0	0	0	0	0	0	0	0	0	0	0	0
XLOC_004228|PGSC0003DMT400022757,PGSC0003DMT400022760	PGSC0003DMB000000021:466661-474542	TCONS_00007562	6.02646	8.2395	8.46136	12.6076	16.9405	6.47296	4.60985	0	0	0	0	0	0	0	25.9622	4.89892	0	3.34444	16.9947	9.33592	0	0	0	0	0	0
XLOC_004229|PGSC0003DMT400022761	PGSC0003DMB000000021:499853-503824	TCONS_00007564	0	0	0	5.485	0	0	6.66975	4.41588	0	0	0	0	0	0	0	0	0	0	0	0	0	0	9.37362	0	0	0
XLOC_004230|PGSC0003DMT400022763	PGSC0003DMB000000021:506164-512676	TCONS_00007566	9.44794	10.1995	11.8191	4.47042	0	0	0	0	0	0	0	0	0	0	0	0	0	0	0	0	0	0	0	0	0	0
XLOC_004231|PGSC0003DMT400022764	PGSC0003DMB000000021:556397-564806	TCONS_00007567	0	0	0	8.49117	9.09501	12.2419	7.7187	0	13.0947	19.6737	0	0	0	0	0	0	0	13.2525	26.5051	0	0	0	0	0	0	0
XLOC_004232|PGSC0003DMT400022765,PGSC0003DMT400022766	PGSC0003DMB000000021:567392-577149	TCONS_00007570	0	0	8.14863	7.1579	16.8244	4.05699	4.77662	0	0	0	0	0	0	0	0	0	0	0	0	0	0	0	0	0	0	0
XLOC_004233|PGSC0003DMT400022768,PGSC0003DMT400022769,PGSC0003DMT400022770	PGSC0003DMB000000021:587632-590842	TCONS_00007572	0	0	0	6.71414	11.7226	5.48356	1.43784	0	0	0	0	0	0	0	0	0	0	0	0	0	0	0	0	0	0	0
XLOC_004235|-	PGSC0003DMB000000021:644617-649611	TCONS_00007576	0	0	0	2.2405	0	0	0	0	0	0	0	0	0	0	0	0	0	0	0	0	0	0	0	0	0	0
XLOC_004238|PGSC0003DMT400022788	PGSC0003DMB000000021:706710-709714	TCONS_00007580	0	0	0	2.51997	0	0	0	0	0	0	0	0	0	0	0	0	0	7.05331	18.3386	0	0	0	0	2.18377	0	0
XLOC_004241|PGSC0003DMT400022797	PGSC0003DMB000000021:817483-820101	TCONS_00007583	5.12064	10.668	9.22732	6.55526	14.0496	4.46495	2.82325	0	0	0	0	0	0	0	0	0	0	0	0	13.5802	0	0	0	0	0	0
XLOC_004244|PGSC0003DMT400022803,PGSC0003DMT400022804	PGSC0003DMB000000021:858281-864808	TCONS_00007586	0	0	8.06481	8.0726	0	0	5.26992	8.68407	0	0	0	0	0	0	0	0	0	0	0	0	0	0	0	0	0	0
XLOC_004247|PGSC0003DMT400022810,PGSC0003DMT400022811,PGSC0003DMT400022812,PGSC0003DMT400022813,PGSC0003DMT400022814	PGSC0003DMB000000021:901857-908506	TCONS_00007595	11.8821	4.63975	8.46783	7.48573	0	0	5.34949	0	0	0	0	0	0	0	0	0	0	0	0	0	0	0	0	0	0	0
XLOC_004249|PGSC0003DMT400022816,PGSC0003DMT400022817	PGSC0003DMB000000021:974192-982812	TCONS_00007599	0	0	5.35363	5.19486	9.99194	9.61882	0.328204	0	0	0	0	0	0	0	0	0	0	0	0	0	0	0	0	0	0	0
XLOC_004250|PGSC0003DMT400022822,PGSC0003DMT400022823,PGSC0003DMT400022824	PGSC0003DMB000000021:1016114-1021199	TCONS_00007602	214.499	226.252	225.48	201.299	241.876	178.077	248.185	232.767	181.448	270.408	230.384	283.984	210.672	249.476	215.622	210.199	245.572	172.987	214.806	241.94	157.36	161.35	256.841	279.508	318.626	367.635
XLOC_004251|PGSC0003DMT400022826,PGSC0003DMT400022827	PGSC0003DMB000000021:1032273-1042325	TCONS_00007605	0	0	0	3.99752	0	0	0	0	0	0	0	0	0	0	0	0	0	0	0	0	0	0	0	0	0	0
XLOC_004253|PGSC0003DMT400022830	PGSC0003DMB000000021:1064942-1068200	TCONS_00007609	65.4779	120.972	102.628	154.917	131.387	161.715	163.872	142.455	156.407	85.2892	112.944	149.218	123.573	203.362	163.485	160.724	154.662	110.295	118.438	95.4671	87.0513	51.1907	163.294	47.8686	133.836	188.306
XLOC_004255|PGSC0003DMT400022844,PGSC0003DMT400022846,PGSC0003DMT400022847,PGSC0003DMT400022848	PGSC0003DMB000000021:1115645-1125857	TCONS_00007620	10.1014	8.13004	0	3.43979	0	0	0.387237	0	0	0	0	0	0	0	0	0	0	0	0	0	0	0	0	0	0	0
XLOC_004256|PGSC0003DMT400089937	PGSC0003DMB000000021:1133021-1157600	TCONS_00007625	7.94596	13.707	11.1192	12.0231	9.98983	6.37536	4.88561	0	0	0	0	0	0	0	0	0	0	0	0	0	0	0	0	33.6613	0	0
XLOC_004258|PGSC0003DMT400022853	PGSC0003DMB000000021:1224328-1229777	TCONS_00007629	0	0	8.34904	2.88259	9.86322	7.09607	8.22516	0	0	0	0	0	0	0	0	0	0	0	0	0	0	0	0	0	0	0
XLOC_004259|PGSC0003DMT400022857	PGSC0003DMB000000021:1256538-1260950	TCONS_00007630	14.2401	11.542	33.7719	14.4217	6.69882	24.0134	12.8476	4.89981	6.94877	22.8274	0	11.1643	148.835	38.8267	43.703	41.0834	62.6877	0	0	59.2562	40.1641	30.0187	68.508	63.4568	13.6963	26.4578
XLOC_004260|PGSC0003DMT400022860,PGSC0003DMT400022861	PGSC0003DMB000000021:1300645-1309458	TCONS_00007635	33.3901	17.1172	23.2815	32.7088	29.8185	24.0958	20.0878	20.1757	23.2307	14.308	0	0	0	0	0	0	0	22.6384	14.6676	0	17.3337	12.8264	16.8287	12.0107	15.4014	12.8974
XLOC_004262|PGSC0003DMT400022863	PGSC0003DMB000000021:1313842-1318966	TCONS_00007638	0	0	0	6.79732	6.11772	9.51647	6.49114	0	0	0	0	0	0	0	0	0	0	0	0	0	0	0	0	0	0	0
XLOC_004263|PGSC0003DMT400022864	PGSC0003DMB000000021:1320308-1322894	TCONS_00007639	226.326	225.355	249.395	182.475	212.833	282.322	202.277	167.047	275.669	149.602	159.95	278.826	146.751	385.206	106.951	252.33	205.26	172.448	175.143	158.612	156.363	161.101	201.096	120.965	262.522	235.985
XLOC_004265|PGSC0003DMT400022871,PGSC0003DMT400022872	PGSC0003DMB000000021:1392311-1394521	TCONS_00007641	0	0	6.82443	8.61144	5.24726	8.97931	6.68008	7.14857	0	0	0	0	0	0	0	0	0	0	0	0	0	0	0	0	0	0
XLOC_004268|PGSC0003DMT400022875,PGSC0003DMT400022876	PGSC0003DMB000000021:1414966-1421086	TCONS_00007645	28.1562	36.9013	54.8086	46.0194	74.5165	37.4473	61.7194	49.9894	44.3266	10.1905	48.0177	70.2365	84.9635	102.239	105.877	73.5707	42.1568	31.201	18.7203	36.0824	36.5784	46.9407	77.6182	40.2496	126.993	163.644
XLOC_004269|PGSC0003DMT400022877,PGSC0003DMT400022878	PGSC0003DMB000000021:1437197-1442337	TCONS_00007647	0	0	0	3.08604	0	0	0	0	0	0	0	0	0	0	0	0	0	0	0	0	0	0	0	0	0	0
XLOC_004270|PGSC0003DMT400022879,PGSC0003DMT400022881,PGSC0003DMT400022882	PGSC0003DMB000000021:1443276-1447799	TCONS_00007651	0	0	0	0	0	0	0	0	0	0	0	0	0	0	0	0	0	0	0	0	0	0	0	0	0	0
XLOC_004271|PGSC0003DMT400022884,PGSC0003DMT400022885,PGSC0003DMT400022886	PGSC0003DMB000000021:1452236-1462562	TCONS_00007654	8.10393	11.5058	9.30555	21.4625	11.866	8.85124	13.0148	12.2492	0	0	0	0	0	0	0	0	0	0	0	0	0	0	0	0	0	21.9493
XLOC_004276|PGSC0003DMT400022902,PGSC0003DMT400022903	PGSC0003DMB000000021:1496250-1503802	TCONS_00007668	17.7405	27.6551	24.2962	26.8457	23.574	42.8885	25.1174	30.7498	18.7168	21.639	0	44.6154	41.175	40.444	27.4579	34.9675	36.3504	17.0185	17.2465	28.9133	18.3089	28.2958	37.3894	30.9517	44.5431	70.2516
XLOC_004277|PGSC0003DMT400022904	PGSC0003DMB000000021:1551380-1552537	TCONS_00007669	52.0468	37.8662	49.8054	106.742	98.5994	81.3566	117.009	59.5063	78.4973	53.2323	96.7547	113.626	53.2621	79.5654	49.9917	37.8089	27.3386	89.6454	83.1257	62.7333	48.7253	48.7253	31.0072	58.0331	28.6989	36.2919
XLOC_004279|-	PGSC0003DMB000000021:1630396-1639942	TCONS_00007671	4.46841	0	9.02617	3.63302	0	0	5.90047	12.373	0	0	0	0	0	0	0	0	0	0	0	0	0	0	0	20.63	11.0422	22.1093
XLOC_004280|PGSC0003DMT400022911	PGSC0003DMB000000021:1645067-1649792	TCONS_00007672	4.75078	0	11.8111	7.43586	0	0	5.50779	0	0	0	0	0	0	0	0	0	0	0	0	0	0	0	0	0	26.8344	22.6227
XLOC_004290|-	PGSC0003DMB000000021:2015154-2017160	TCONS_00007689	0	0	0	1.7788	0	0	5.6542	0	0	0	0	0	0	0	0	0	0	0	0	0	0	0	0	0	0	0
XLOC_004291|-	PGSC0003DMB000000021:2026744-2028770	TCONS_00007690	0	0	0	0	0	11.2182	0	0	0	33.6964	0	0	0	0	0	0	0	0	0	0	0	0	0	0	0	0
XLOC_004292|PGSC0003DMT400006847,PGSC0003DMT400006849	PGSC0003DMB000000021:2041247-2055391	TCONS_00007693	0	0	0	3.77958	4.60335	8.01213	0	0	0	0	0	0	0	0	0	0	0	0	0	0	0	0	0	0	0	0
XLOC_004294|PGSC0003DMT400006848	PGSC0003DMB000000021:2055709-2062425	TCONS_00007694	0	0	0	2.65732	0	0	0	0	0	0	0	0	0	0	0	0	0	0	0	0	0	0	0	0	0	0
XLOC_004296|PGSC0003DMT400007072	PGSC0003DMB000000021:2085532-2106312	TCONS_00007696	0	0	0	0	0	0	0	0	0	0	0	0	0	0	0	0	0	0	0	0	0	0	0	0	0	0
XLOC_004298|PGSC0003DMT400006854,PGSC0003DMT400006855	PGSC0003DMB000000021:2110843-2135745	TCONS_00007698	48.4017	18.3344	32.2533	19.3847	32.1144	18.6222	28.2686	14.9513	22.0295	0	110.768	9.96665	54.3311	13.0032	32.6952	11.0936	0	42.5931	9.06402	0	30.4146	11.8538	22.6426	18.276	0	12.2909
XLOC_004309|PGSC0003DMT400006885,PGSC0003DMT400006886,PGSC0003DMT400006887	PGSC0003DMB000000021:2431991-2435907	TCONS_00007713	35.5618	25.0342	34.7116	18.9461	22.3853	22.6793	30.4601	25.7524	18.2328	44.3978	0	29.3065	44.4227	30.8103	38.9064	11.6793	0	24.3593	5.43762	21.5443	19.1242	20.7178	15.2134	50.3389	12.5645	24.2151
XLOC_004311|PGSC0003DMT400006891,PGSC0003DMT400006892	PGSC0003DMB000000021:2468060-2474473	TCONS_00007718	7.19522	12.0983	10.2005	10.9129	8.68147	11.9881	9.06109	0	0	0	0	0	0	0	0	0	0	0	0	0	0	0	0	0	0	0
XLOC_004313|PGSC0003DMT400006894,PGSC0003DMT400006895	PGSC0003DMB000000021:2480185-2482317	TCONS_00007720	2197.11	2024.45	2472.38	2869.88	3069.36	4564.33	1827.44	1495.89	2289.7	913.302	1936.34	3363	904.963	3610.88	1879.07	1847.43	1403.94	2023	1710.85	1389.73	2315.38	1866.64	2340.87	1208.18	2253.21	3240.11
XLOC_004318|PGSC0003DMT400006908	PGSC0003DMB000000021:2618108-2628728	TCONS_00007727	45.2865	45.3346	53.138	29.2364	27.1778	45.5538	31.8141	47.9036	27.8137	15.1536	0	0	0	34.1487	25.0142	31.5686	52.4492	20.3164	20.1748	15.4395	18.6498	20.1054	24.9561	34.3672	44.0663	44.3424
XLOC_004319|PGSC0003DMT400006909,PGSC0003DMT400006911,PGSC0003DMT400006913	PGSC0003DMB000000021:2648534-2657615	TCONS_00007735	0	0	0	2.83092	0	0	0	0	0	0	0	0	0	0	0	0	0	0	0	0	0	0	0	0	0	0
XLOC_004320|PGSC0003DMT400006914,PGSC0003DMT400006915,PGSC0003DMT400006916	PGSC0003DMB000000021:2696619-2708792	TCONS_00007737	71.3031	94.0056	96.6631	93.2135	145.476	73.4677	103.136	76.0343	122.938	156.805	338.746	139.856	205.5	96.9999	100.382	110.309	68.7947	201.152	252.51	368.208	60.2081	50.1737	62.6297	79.5042	40.1906	50.8241
XLOC_004321|PGSC0003DMT400006917,PGSC0003DMT400006918,PGSC0003DMT400006919,PGSC0003DMT400006920,PGSC0003DMT400006921,PGSC0003DMT400006922,PGSC0003DMT400006923	PGSC0003DMB000000021:2712232-2722633	TCONS_00007742	7.57736	0	7.88293	6.2993	0	0	0	0	0	0	0	0	0	0	0	0	0	0	0	0	0	0	0	18.4323	0	15.9325
XLOC_004322|PGSC0003DMT400006925,PGSC0003DMT400006927	PGSC0003DMB000000021:2793119-2797691	TCONS_00007751	298.067	210.984	141.202	161.974	113.327	166.424	154.033	119.547	103.331	130.815	142.673	158.811	122.163	139.678	124.298	129.39	120.478	104.143	132.98	168.673	123.976	78.8872	147.882	119.051	184.468	202.153
XLOC_004323|PGSC0003DMT400006928,PGSC0003DMT400006934,PGSC0003DMT400006935,PGSC0003DMT400006936	PGSC0003DMB000000021:2845810-2854321	TCONS_00007759	96.5521	101.792	95.6517	44.7297	56.5382	57.3372	8.89747	21.8666	57.4339	35.9035	90.6364	35.7771	57.1787	112.923	42.9737	45.4721	54.1707	96.1458	58.2215	93.6364	159.026	23.0117	77.3073	11.3448	87.7753	34.4116
XLOC_004324|PGSC0003DMT400006937	PGSC0003DMB000000021:2883541-2887049	TCONS_00007764	0	0	0	4.92008	0	0	0	0	0	0	0	0	0	0	0	0	0	0	0	0	0	0	0	0	0	0
XLOC_004325|PGSC0003DMT400006938,PGSC0003DMT400006939,PGSC0003DMT400006940	PGSC0003DMB000000021:2890335-2895302	TCONS_00007765	12.6756	16.7576	17.5259	12.2412	9.82936	16.3796	5.59804	5.50757	0	0	0	0	0	0	0	0	0	9.15507	24.4137	0	0	0	18.9311	0	26.8036	18.0799
XLOC_004332|-	PGSC0003DMB000000021:2981243-2982470	TCONS_00007776	155.546	174.353	183.399	214.863	129.504	87.4543	79.9321	128.333	86.5174	77.5459	192.295	160.373	117.623	45.1366	171.565	26.1411	61.8586	246.165	231.327	229.876	61.1493	94.9389	90.0274	266.852	108.499	222.223
XLOC_004333|PGSC0003DMT400006946,PGSC0003DMT400006947,PGSC0003DMT400006949	PGSC0003DMB000000021:2993173-3021436	TCONS_00007781	8.63418	7.07507	0	24.7909	4.8593	7.17688	20.7072	24.9309	0	0	0	0	0	0	23.128	14.0223	0	0	0	0	0	0	0	34.9338	0	0
XLOC_004334|PGSC0003DMT400006951,PGSC0003DMT400006952	PGSC0003DMB000000021:3027498-3033989	TCONS_00007785	0	0	8.00755	8.3093	0	0	0	5.74959	0	0	0	0	0	0	0	0	0	0	0	0	0	0	0	0	0	0
XLOC_004336|PGSC0003DMT400062345,PGSC0003DMT400062346,PGSC0003DMT400062347	PGSC0003DMB000000021:13583-20292	TCONS_00007787	22.4012	16.631	19.8675	29.3834	12.4881	29.8085	26.3079	19.6146	17.603	22.8963	0	0	0	0	25.3678	18.1136	0	15.4259	18.3183	29.9785	17.951	15.659	22.621	0	8.24816	6.26008
XLOC_004338|PGSC0003DMT400062344	PGSC0003DMB000000021:24675-27127	TCONS_00007794	43.1581	19.0991	28.7846	61.0307	123.444	59.1455	25.2767	38.0179	57.8095	101.525	0	55.4082	15.3912	64.0492	30.5918	38.8467	0	45.2157	62.1716	41.5879	104.359	62.9466	45.4901	56.8716	29.8552	8.38983
XLOC_004341|PGSC0003DMT400062339	PGSC0003DMB000000021:89556-96208	TCONS_00007799	11.4558	9.79772	10.6673	3.80512	0	0	1.21633	0	0	0	0	0	0	0	0	0	0	0	0	0	20.3945	4.18348	0	0	0	0
XLOC_004342|PGSC0003DMT400062337	PGSC0003DMB000000021:97355-99671	TCONS_00007800	0	0	0	1.29081	0	0	0	0	0	0	0	0	0	0	0	0	0	0	0	0	0	0	0	0	0	0
XLOC_004345|PGSC0003DMT400022933,PGSC0003DMT400022934,PGSC0003DMT400022935,PGSC0003DMT400022936,PGSC0003DMT400022937	PGSC0003DMB000000021:135665-143213	TCONS_00007804	4.53842	8.50748	6.21738	5.47007	8.73591	6.00503	9.94627	0	0	0	0	0	0	0	0	0	0	0	0	0	0	0	0	0	0	0
XLOC_004349|PGSC0003DMT400022950,PGSC0003DMT400022952	PGSC0003DMB000000021:218448-223484	TCONS_00007815	8.22235	3.08298	17.7776	2.58478	8.34612	11.706	11.0706	24.0354	0	0	0	0	0	0	0	0	0	0	0	0	0	0	0	0	0	0
XLOC_004350|PGSC0003DMT400022949,PGSC0003DMT400022959	PGSC0003DMB000000021:225805-231283	TCONS_00007816	0	0	0	3.83572	11.2132	1.81849	8.70719	0	0	0	0	0	0	0	0	0	0	0	0	0	0	0	0	0	0	0
XLOC_004352|PGSC0003DMT400022960,PGSC0003DMT400022961	PGSC0003DMB000000021:238192-242226	TCONS_00007820	0	0	0	3.81996	0	0	0	0	0	0	0	0	0	0	0	0	0	0	0	0	0	0	0	0	0	0
XLOC_004354|PGSC0003DMT400022965	PGSC0003DMB000000021:265538-266118	TCONS_00007822	0	0	0	2.81822	0	0	0	0	0	0	0	0	0	0	0	0	0	0	0	0	0	0	0	0	0	0
XLOC_004355|PGSC0003DMT400022967,PGSC0003DMT400022968,PGSC0003DMT400022969,PGSC0003DMT400022970,PGSC0003DMT400022971,PGSC0003DMT400022972	PGSC0003DMB000000021:294967-300515	TCONS_00007824	0	0	0	0	0	0	0	0	0	0	0	0	0	0	0	0	0	0	0	0	0	0	0	0	0	0
XLOC_004367|PGSC0003DMT400022995	PGSC0003DMB000000021:449210-449734	TCONS_00007843	100.635	196.828	114.644	6.583	3.2578	12.3966	12.2925	19.4516	0	0	307.346	0	0	0	0	0	0	191.568	284.763	451.3	0	0	75.7661	8.015	0	23.0566
XLOC_004368|PGSC0003DMT400022996,PGSC0003DMT400022997	PGSC0003DMB000000021:514297-517248	TCONS_00007845	0	0	0	7.97465	11.5804	9.28021	5.11007	0	0	0	0	0	0	0	0	0	0	0	0	0	0	0	0	0	0	0
XLOC_004372|PGSC0003DMT400023005,PGSC0003DMT400023006,PGSC0003DMT400023008,PGSC0003DMT400023009	PGSC0003DMB000000021:601285-604722	TCONS_00007851	0	0	0	6.25227	4.86994	16.8697	0	0	0	0	0	0	0	0	0	0	0	0	0	0	0	0	14.2728	0	0	0
XLOC_004373|PGSC0003DMT400023012	PGSC0003DMB000000021:655271-663338	TCONS_00007855	0	0	0	10.9012	10.2119	7.76727	7.08889	0	0	0	0	0	0	0	0	0	0	0	0	0	0	0	0	0	0	0
XLOC_004374|PGSC0003DMT400023014,PGSC0003DMT400023015,PGSC0003DMT400023016,PGSC0003DMT400023017,PGSC0003DMT400023018	PGSC0003DMB000000021:673653-678478	TCONS_00007858	848.672	660.913	814.234	664.723	747.255	539.769	816.881	352.938	886.188	1441.39	2098.54	1309.58	552.566	2131.43	1766.42	2052.76	716.15	1907.39	1567.51	1361.14	463.87	1129.94	1176.62	835.862	1810.23	956.334
XLOC_004378|PGSC0003DMT400023028,PGSC0003DMT400023029	PGSC0003DMB000000021:758115-762331	TCONS_00007873	30.1361	16.7076	20.9364	13.3462	21.3028	23.1225	18.6962	13.1315	18.0485	11.1191	0	0	0	55.5032	8.7032	23.2087	0	22.4266	10.6128	15.4023	16.9646	29.043	40.9406	17.9212	35.1052	20.2079
XLOC_004379|PGSC0003DMT400023030,PGSC0003DMT400023033	PGSC0003DMB000000021:782274-784394	TCONS_00007876	0	0	0	3.98852	0	0	0	0	0	0	0	0	0	0	0	0	0	0	0	0	0	0	0	0	0	0
XLOC_004382|PGSC0003DMT400023038	PGSC0003DMB000000021:803258-804052	TCONS_00007882	0	0	0	2.72806	0	0	6.89294	0	0	0	0	0	0	0	0	0	0	0	0	0	0	0	0	0	0	0
XLOC_004383|PGSC0003DMT400023039	PGSC0003DMB000000021:820748-824323	TCONS_00007883	7660.85	6643.57	6339.67	4301.18	4213.81	4708.81	3698.17	4533.1	4461.4	4252.38	4872.86	4619.5	4684.03	5504.64	3769.33	4163.08	4948.8	4500.1	5211.6	5124.29	1857.39	1733.72	3558.4	5109.2	4924.76	6537.81
XLOC_004385|-	PGSC0003DMB000000021:851473-854623	TCONS_00007886	0	0	23.5918	17.7047	28.6408	42.2459	6.38707	0	0	0	0	0	0	92.8752	0	0	0	0	0	0	46.8392	31.2261	48.7229	0	0	0
XLOC_004386|PGSC0003DMT400023046	PGSC0003DMB000000021:883482-887739	TCONS_00007890	81.2774	61.4206	63.5486	61.8758	90.2789	59.2043	49.2221	57.587	80.6431	69.1237	81.9273	72.0269	55.8266	68.1684	34.8331	33.1243	39.4291	75.4609	87.2457	88.8179	26.1821	40.1703	71.3726	55.6946	59.3277	64.9868
XLOC_004387|PGSC0003DMT400023047,PGSC0003DMT400023048	PGSC0003DMB000000021:908979-911865	TCONS_00007892	138.984	217.72	202.936	131.804	136.958	217.133	140.311	111.836	107.132	115.936	115.339	168.008	314.13	261.489	464.655	180.649	166.537	120.735	138.51	109.141	184.52	115.235	142.278	183.113	227.209	180.985
XLOC_004390|PGSC0003DMT400023052	PGSC0003DMB000000021:925030-934277	TCONS_00007896	0	0	0	0	0	0	5.3339	0	0	0	0	0	0	0	0	0	0	0	0	0	0	0	0	0	0	0
XLOC_004394|PGSC0003DMT400023055	PGSC0003DMB000000021:939440-948515	TCONS_00007902	40.5305	51.6836	59.1329	58.3643	44.9644	50.7757	31.9206	47.3705	44.1189	23.2139	0	64.1507	63.6013	53.9936	47.6318	46.6722	36.8305	47.726	42.1413	48.883	40.1757	57.1393	67.2383	153.26	82.8388	96.4689
XLOC_004396|PGSC0003DMT400023060,PGSC0003DMT400023061	PGSC0003DMB000000021:957983-961451	TCONS_00007904	290.436	198.149	247.419	222.447	224.638	245.539	180.715	123.482	192.982	132.503	117.073	215.792	124.291	305.032	91.4976	159.032	83.2903	96.3561	106.499	163.615	191.737	154.748	239.571	82.4324	134.361	165.616
XLOC_004397|PGSC0003DMT400023062,PGSC0003DMT400023063	PGSC0003DMB000000021:982895-986366	TCONS_00007908	32.3321	31.0953	29.6795	31.8798	35.1936	67.2328	34.4896	32.3977	30.0296	6.76125	0	38.2252	15.1891	43.3618	27.5612	25.0687	22.5122	45.2931	59.7785	42.2152	27.3095	28.9656	50.9612	30.443	36.4481	54.039
XLOC_004398|PGSC0003DMT400023064	PGSC0003DMB000000021:996676-997781	TCONS_00007909	19.9246	22.6416	33.2333	12.7099	12.4567	32.2828	5.16131	18.7664	14.437	26.2594	0	0	0	46.7255	24.1773	27.6311	0	0	0	0	18.8518	21.9938	19.61	0	25.1682	0
XLOC_004399|PGSC0003DMT400023065,PGSC0003DMT400023066	PGSC0003DMB000000021:999288-1003561	TCONS_00007910	0	0	5.34574	2.48507	8.0597	5.01618	0	0	0	0	0	0	0	0	0	0	0	0	0	0	17.0878	1.90675	0	0	0	0
XLOC_004400|PGSC0003DMT400023067,PGSC0003DMT400023068,PGSC0003DMT400023069	PGSC0003DMB000000021:1004437-1008274	TCONS_00007914	18.1815	7.99004	7.73262	17.8248	34.7529	15.9458	5.08599	0	18.7445	12.2301	52.7849	0	0	0	0	0	0	60.9537	71.6451	93.8892	0	0	0	2.2523	0	6.47962
XLOC_004401|PGSC0003DMT400023072	PGSC0003DMB000000021:1032273-1042325	TCONS_00007915	8.46711	15.8379	10.1493	8.00625	6.92215	4.73479	8.25	5.25147	0	0	0	0	0	0	0	0	0	0	0	0	0	0	0	0	0	0
XLOC_004402|PGSC0003DMT400023075	PGSC0003DMB000000021:1070303-1077930	TCONS_00007919	11.4978	17.7599	11.8491	12.9958	13.0952	13.26	9.00067	14.5519	0	0	0	0	0	0	0	0	0	16.5632	11.4669	10.0961	0	0	16.7803	17.7512	25.4249	18.9116
XLOC_004407|PGSC0003DMT400089937	PGSC0003DMB000000021:1133021-1157600	TCONS_00007925	0	0	0	2.95637	0	0	0	0	0	0	0	0	0	0	0	0	0	0	0	0	0	0	0	0	0	0
XLOC_004408|PGSC0003DMT400023077,PGSC0003DMT400023078	PGSC0003DMB000000021:1171680-1176374	TCONS_00007926	4.05248	12.664	7.96639	10.362	0	0	2.04674	0	0	0	0	0	0	0	0	0	0	0	0	0	0	0	13.9804	0	0	0
XLOC_004409|PGSC0003DMT400023082	PGSC0003DMB000000021:1207951-1213428	TCONS_00007928	8.25778	12.0426	11.273	11.1803	25.2636	1.9164	0.691098	0	36.9643	3.32543	0	0	0	0	0	0	0	0	0	0	0	0	0	0	0	0
XLOC_004410|PGSC0003DMT400023083,PGSC0003DMT400023085	PGSC0003DMB000000021:1238584-1254104	TCONS_00007930	26.429	38.5052	42.1802	26.2817	33.1827	16.8069	16.1068	37.0758	29.6951	30.2884	0	0	0	0	31.986	28.7187	24.7106	29.604	17.9558	24.8641	14.6671	21.9038	40.099	51.085	47.8042	66.995
XLOC_004411|PGSC0003DMT400023086,PGSC0003DMT400023087,PGSC0003DMT400023088	PGSC0003DMB000000021:1282243-1291404	TCONS_00007937	0	0	0	2.99045	0	0	5.33127	0	0	0	0	0	0	0	0	0	0	0	0	0	0	0	0	0	0	0
XLOC_004412|PGSC0003DMT400023089	PGSC0003DMB000000021:1293579-1296781	TCONS_00007939	17.6989	29.4998	16.9365	32.3395	16.705	29.7455	11.4509	34.0269	16.1746	16.4245	0	0	0	0	26.2857	40.806	57.8296	0	0	0	0	0	14.7186	0	32.1463	11.1976
XLOC_004426|PGSC0003DMT400023117,PGSC0003DMT400023118,PGSC0003DMT400023119	PGSC0003DMB000000021:1524729-1529595	TCONS_00007962	15.7714	13.4327	27.5545	29.3688	30.4461	19.1714	33.013	23.506	22.7418	12.0855	0	0	0	0	18.4415	24.3935	0	16.6044	20.4496	22.9315	32.2846	20.3859	21.4096	19.8309	30.6624	24.4138
XLOC_004428|PGSC0003DMT400023121,PGSC0003DMT400023122,PGSC0003DMT400023123	PGSC0003DMB000000021:1540351-1543308	TCONS_00007966	15.0114	16.3742	19.2598	12.3505	28.4777	17.8256	20.8916	30.9494	20.6601	3.55361	0	0	0	0	0	0	0	8.05368	22.5503	13.4895	0	0	25.5768	0	15.126	19.6714
XLOC_004430|PGSC0003DMT400023127,PGSC0003DMT400023128	PGSC0003DMB000000021:1569472-1573456	TCONS_00007972	0	0	0	6.29769	0	0	0	0	0	0	0	0	0	0	0	0	0	0	0	0	0	0	0	0	0	0
XLOC_004432|PGSC0003DMT400023130,PGSC0003DMT400023131	PGSC0003DMB000000021:1654251-1655806	TCONS_00007975	0	0	0	4.4918	0	0	4.29155	0	0	0	0	0	0	0	0	0	0	0	0	0	0	0	0	0	0	0
XLOC_004434|PGSC0003DMT400023182	PGSC0003DMB000000021:1699095-1699470	TCONS_00007978	124.963	102.875	187.578	154.47	328.568	168.83	140.686	57.135	114.684	103.751	0	242.221	57.6717	138.46	248.363	145.561	59.204	95.3022	31.7674	83.9097	130.347	142.76	123.967	65.5697	136.729	125.749
XLOC_004435|PGSC0003DMT400023134	PGSC0003DMB000000021:1730439-1731140	TCONS_00007979	0	0	18.53	12.9006	10.5601	29.2517	14.2131	12.7003	0	0	0	0	0	0	0	0	0	0	0	36.4354	0	0	25.9052	0	0	0
XLOC_004438|PGSC0003DMT400023142,PGSC0003DMT400023143	PGSC0003DMB000000021:1777920-1787821	TCONS_00007984	12.939	12.6388	7.55301	13.2141	28.7948	13.9235	9.09028	6.5205	0	0	0	0	0	0	0	0	0	38.4691	23.4924	0	18.8373	9.98355	20.2268	0	0	0
XLOC_004439|PGSC0003DMT400023144,PGSC0003DMT400023145	PGSC0003DMB000000021:1791108-1797190	TCONS_00007987	0	0	0	17.3803	12.2118	9.84277	15.3707	2.33257	0	0	0	0	0	0	0	0	0	0	0	0	0	0	0	0	0	0
XLOC_004440|PGSC0003DMT400023148	PGSC0003DMB000000021:1799373-1808619	TCONS_00007989	0	0	0	6.38686	0	0	0	0	0	0	0	0	0	0	0	0	0	0	0	0	0	0	0	0	0	0
XLOC_004441|PGSC0003DMT400023149,PGSC0003DMT400023150,PGSC0003DMT400023153,PGSC0003DMT400023157,PGSC0003DMT400023158	PGSC0003DMB000000021:1811072-1818845	TCONS_00007994	0	0	0	2.37054	0	0	4.8069	0	0	0	0	0	0	0	0	0	0	0	0	0	0	0	0	0	0	0
XLOC_004442|PGSC0003DMT400023163,PGSC0003DMT400023164,PGSC0003DMT400023165,PGSC0003DMT400023167,PGSC0003DMT400023169	PGSC0003DMB000000021:1832646-1839565	TCONS_00008001	0	0	0	0	0	0	0	0	0	0	0	0	0	0	0	0	0	0	0	0	0	0	0	0	0	0
XLOC_004443|PGSC0003DMT400006953	PGSC0003DMB000000021:1909684-1913521	TCONS_00008004	53.8415	32.7619	38.1117	68.1195	41.6949	64.2903	50.3081	41.4875	44.0131	32.6854	0	35.429	81.7593	43.62	63.1969	62.3371	43.7144	32.5258	15.0119	25.4906	30.7981	24.9317	27.4599	34.8585	49.9277	29.7117
XLOC_004444|PGSC0003DMT400006836	PGSC0003DMB000000021:1914272-1922603	TCONS_00008005	0	0	0	0	0	0	0	0	0	0	0	0	0	0	0	0	0	0	0	0	0	0	0	0	0	0
XLOC_004455|PGSC0003DMT400006973,PGSC0003DMT400006974,PGSC0003DMT400006975,PGSC0003DMT400006977,PGSC0003DMT400006978,PGSC0003DMT400006980	PGSC0003DMB000000021:2085532-2106312	TCONS_00008021	71.3119	72.3781	23.8302	41.3263	33.8135	29.8397	51.7867	13.5143	18.9445	12.4413	0	93.7855	20.8772	187.077	85.243	22.8401	21.7129	100.024	12.1797	96.6845	40.0467	59.7971	22.3201	5.83821	66.3963	66.1564
XLOC_004456|PGSC0003DMT400006999,PGSC0003DMT400007000	PGSC0003DMB000000021:2184589-2189814	TCONS_00008031	177.631	84.8151	145.584	52.018	99.1776	214.023	64.496	43.5299	153.474	92.3722	206.138	131.211	72.7315	192.925	37.6119	51.232	43.8771	162.141	230.407	261.917	161.867	130.917	168.825	30.2141	39.7922	42.2043
XLOC_004457|-	PGSC0003DMB000000021:2223123-2238208	TCONS_00008033	0	0	8.92795	3.63966	0	0	3.16547	0	0	0	0	0	0	0	0	0	0	0	0	0	0	0	0	0	0	0
XLOC_004458|-	PGSC0003DMB000000021:2245458-2246708	TCONS_00008034	0	0	10.1369	0	0	0	0	0	0	0	0	0	0	0	0	0	0	0	0	0	0	0	0	0	0	0
XLOC_004460|PGSC0003DMT400007007	PGSC0003DMB000000021:2294590-2296921	TCONS_00008036	0	0	0	0	0	0	0	0	0	0	0	0	0	0	0	0	0	0	0	0	0	0	0	0	0	0
XLOC_004467|PGSC0003DMT400007016	PGSC0003DMB000000021:2493945-2497438	TCONS_00008045	15.5137	17.1494	9.927	14.2444	13.3766	10.0652	1.88194	0	0	0	0	0	0	0	0	0	0	15.4219	8.42912	0	0	0	14.322	0	0	8.27539
XLOC_004468|PGSC0003DMT400007017	PGSC0003DMB000000021:2569647-2573234	TCONS_00008047	0	0	5.0582	8.52549	9.98114	6.89444	14.0988	7.55087	0	0	0	0	0	0	0	0	0	0	0	0	0	0	0	0	0	0
XLOC_004469|-	PGSC0003DMB000000021:2592101-2611760	TCONS_00008050	32.3213	11.0046	18.0111	17.5266	7.62504	4.72004	2.38413	0	0	0	0	0	0	0	0	0	0	0	0	0	0	0	0	0	0	0.855712
XLOC_004470|PGSC0003DMT400007020,PGSC0003DMT400007021	PGSC0003DMB000000021:2630195-2633825	TCONS_00008053	0	0	0	2.7729	0	0	0	0	0	0	0	0	0	0	0	0	0	0	0	0	0	0	0	0	0	0
XLOC_004476|PGSC0003DMT400007030,PGSC0003DMT400007031,PGSC0003DMT400007032,PGSC0003DMT400007033	PGSC0003DMB000000021:2696619-2708792	TCONS_00008065	0	0	0	6.21666	0	0	3.8234	0	0	0	0	0	0	0	0	0	0	0	0	0	0	0	0	0	0	0
XLOC_004477|-	PGSC0003DMB000000021:2724575-2742566	TCONS_00008069	15.1271	14.7189	15.9223	8.56022	12.9909	11.1448	14.3939	10.1426	0	0	0	0	0	0	0	0	0	5.58475	16.7552	0	0	0	15.5524	27.7786	13.1117	18.2411
XLOC_004478|PGSC0003DMT400007037,PGSC0003DMT400007038,PGSC0003DMT400007039,PGSC0003DMT400007040,PGSC0003DMT400007041	PGSC0003DMB000000021:2751007-2761218	TCONS_00008076	38.2904	44.1106	28.6399	26.9079	33.104	27.7079	6.59946	10.0188	18.9137	22.8337	39.3856	57.6937	39.337	51.9902	49.0032	24.5099	0	57.7151	53.8826	70.525	23.6956	59.2004	56.6151	43.8833	18.3967	71.827
XLOC_004479|PGSC0003DMT400007042,PGSC0003DMT400007043,PGSC0003DMT400007044,PGSC0003DMT400007045	PGSC0003DMB000000021:2781341-2789347	TCONS_00008081	0	0	0	0	0	0	0	0	0	0	0	0	0	0	0	0	0	0	0	0	0	0	0	0	0	0
XLOC_004480|PGSC0003DMT400007048	PGSC0003DMB000000021:2804598-2809883	TCONS_00008085	1063.72	1088.56	1420.05	1693.69	2167.31	2260.9	1608.11	1351.19	1001.35	341.993	494.077	1066.09	556.808	1335.8	713.115	977.013	407.622	426.552	353.702	382.238	1335.27	792.642	1058.44	892.648	1159.31	1446.43
XLOC_004484|PGSC0003DMT400007053	PGSC0003DMB000000021:2840564-2841393	TCONS_00008090	13.6637	9.6073	0	6.01648	0	0	0	0	2.56304	33.0145	0	0	0	0	0	0	0	0	0	0	0	0	0	0	0	0
XLOC_004485|PGSC0003DMT400007054,PGSC0003DMT400007055,PGSC0003DMT400007056	PGSC0003DMB000000021:2858548-2863061	TCONS_00008093	10.4854	2.17864	12.7303	2.28996	4.48898	7.53243	3.84875	0	0	0	0	0	0	0	0	0	0	0	0	0	0	0	0	0	0	0
XLOC_004490|PGSC0003DMT400007059	PGSC0003DMB000000021:2956359-2964227	TCONS_00008099	10.1026	13.2653	11.5333	9.56206	8.49566	12.4498	9.96465	16.1276	0	0	0	0	0	0	0	0	0	0	0	0	0	0	16.253	0	16.1842	26.1512
XLOC_004491|PGSC0003DMT400007060	PGSC0003DMB000000021:2978545-2979630	TCONS_00008100	419.663	450.988	475.177	443.55	343.762	345.482	243.266	362.247	249.543	305.978	530.494	614.224	308.075	238.84	1087.53	126.051	269.316	562.123	456.062	498.262	230.026	209.303	153.913	686.848	414.995	419.834
XLOC_004492|PGSC0003DMT400007062	PGSC0003DMB000000021:3022902-3025696	TCONS_00008101	398.231	252.655	288.972	252.087	203.817	322.958	214.399	187.467	261.516	248.628	286.923	461.996	207.306	490.595	259.981	317.676	288.819	198.474	271.883	276.999	267.738	223.115	322.271	143.101	299.998	286.546
XLOC_004493|PGSC0003DMT400007063,PGSC0003DMT400007064,PGSC0003DMT400007068,PGSC0003DMT400007069	PGSC0003DMB000000021:3040168-3044730	TCONS_00008102	20.1363	52.2286	32.5469	95.7615	213.544	153.414	119.073	47.1222	44.9822	23.2007	0	127.267	99.745	112.81	29.9585	151.688	30.3527	34.3038	57.4216	70.0461	49.2826	65.2554	97.233	32.544	105.469	126.029
XLOC_004510|PGSC0003DMT400008133	PGSC0003DMB000000022:870293-879910	TCONS_00008124	4.4248	13.2744	12.9508	12.5689	0	0	3.93015	0	0	0	0	0	0	0	0	0	0	0	0	0	0	0	17.5649	33.784	0	0
XLOC_004515|PGSC0003DMT400056800	PGSC0003DMB000000022:1163132-1177980	TCONS_00008129	15.8409	11.9518	15.9879	10.9702	8.89927	12.5955	5.36218	6.34527	0	0	0	0	0	0	0	0	0	0	0	0	0	0	0	0	13.8913	15.1929
XLOC_004516|-	PGSC0003DMB000000022:1196075-1210054	TCONS_00008134	0	0	1.8324	0	0	0	0	0	0	0	0	0	0	0	0	0	0	0	0	0	0	0	0	0	0	0
XLOC_004518|PGSC0003DMT400041230	PGSC0003DMB000000022:1404211-1404754	TCONS_00008137	0	0	0	0	0	0	0	0	0	0	0	0	0	0	0	0	0	0	0	0	0	0	0	0	0	0
XLOC_004527|PGSC0003DMT400013045,PGSC0003DMT400013046	PGSC0003DMB000000022:2160705-2164936	TCONS_00008149	7.20118	0	8.71767	7.99966	16.5168	10.6978	10.2152	0	0	0	0	16.4272	49.4114	24.4146	0	0	0	0	0	0	15.554	9.87374	23.6455	0	26.7377	16.6697
XLOC_004532|PGSC0003DMT400013050,PGSC0003DMT400013051	PGSC0003DMB000000022:2313205-2313831	TCONS_00008154	0	0	0	0	0	0	0	0	0	0	0	0	0	0	0	0	0	0	0	0	0	0	0	0	0	0
XLOC_004551|PGSC0003DMT400022304,PGSC0003DMT400022305,PGSC0003DMT400022306,PGSC0003DMT400022307,PGSC0003DMT400022308,PGSC0003DMT400022309,PGSC0003DMT400022310,PGSC0003DMT400022311,PGSC0003DMT400022312	PGSC0003DMB000000022:2904709-2912803	TCONS_00008182	9.79323	8.67611	0	0	0	0	0	0	0	0	71.5775	0	0	0	0	0	0	19.0323	11.3791	0	0	0	0	0	0	0
XLOC_004563|PGSC0003DMT400013736,PGSC0003DMT400013737,PGSC0003DMT400013738	PGSC0003DMB000000022:261497-267026	TCONS_00008198	13.5289	10.0042	13.8269	5.98389	0	0	4.76188	0	0	0	0	0	0	0	0	0	0	0	0	0	0	0	0	0	0	0
XLOC_004564|PGSC0003DMT400013730	PGSC0003DMB000000022:277099-277795	TCONS_00008199	0	0	0	0	0	0	0	0	0	0	0	0	0	0	0	0	0	0	0	0	0	0	0	0	0	0
XLOC_004570|PGSC0003DMT400062819	PGSC0003DMB000000022:545513-549897	TCONS_00008205	0	0	0	0	0	0	0	0	0	0	0	0	0	0	0	0	0	0	0	0	0	0	0	0	0	0
XLOC_004574|-	PGSC0003DMB000000022:893773-903877	TCONS_00008209	13.0924	2.04569	0	4.95517	1.61703	10.0024	0	0	0	0	0	0	0	0	0	0	0	0	0	0	0	0	0	0	0	0
XLOC_004598|PGSC0003DMT400013068	PGSC0003DMB000000022:2675337-2679763	TCONS_00008233	497.442	530.594	518.955	345.311	375.829	447.044	233.518	254.939	407.286	238.624	657.997	355.076	153.05	666.302	329.555	410.435	345.656	444.005	393.422	324.478	306.382	263.555	544.88	126.157	488.204	513.086
XLOC_004604|-	PGSC0003DMB000000022:1184424-1186066	TCONS_00008239	0	0	0	1.89024	0	0	0	0	0	0	0	0	0	0	0	0	0	0	0	0	0	0	0	0	12.546	0
XLOC_004624|-	PGSC0003DMB000000023:1051621-1071405	TCONS_00008259	0	0	0	0.00563646	0	0	0	0	0	0	0	29.263	38.6329	0	0	0	0	14.0013	23.385	33.1645	0	0	0	0	0	0
XLOC_004630|PGSC0003DMT400076840	PGSC0003DMB000000023:1322519-1326220	TCONS_00008266	59.6433	68.7643	51.6232	14.8033	18.9232	13.856	9.54831	12.521	0	0	61.3099	0	0	0	0	0	0	72.8555	61.2991	56.3097	0	0	17.6466	30.3348	0	14.9169
XLOC_004638|PGSC0003DMT400075089,PGSC0003DMT400075090,PGSC0003DMT400075091	PGSC0003DMB000000023:1729768-1731507	TCONS_00008275	25.113	29.7173	23.6099	15.8013	2.57837	16.7775	52.78	33.0459	12.4398	37.3109	63.6633	29.7538	62.2197	0	138.827	16.6277	22.629	110.434	93.6482	81.9052	0	0	0	83.9943	11.1756	0
XLOC_004640|PGSC0003DMT400077180	PGSC0003DMB000000023:1949874-1959035	TCONS_00008279	57.0523	63.5521	48.4314	22.0484	13.356	23.9535	16.8517	25.5407	31.1486	17.3173	83.0613	0	0	36.977	8.37072	25.6246	0	49.7098	55.0122	48.0191	13.9863	26.0301	36.3719	11.2864	31.8987	46.2415
XLOC_004650|-	PGSC0003DMB000000023:2999827-3004397	TCONS_00008289	0	0	0	0	0	0	0	0	0	0	0	0	0	0	0	0	0	0	0	0	0	0	0	0	0	0
XLOC_004651|PGSC0003DMT400068885	PGSC0003DMB000000023:3011879-3014358	TCONS_00008291	0	0	0	6.76061	0	0	8.20973	1.80192	0	0	0	0	0	0	0	0	0	0	0	0	0	0	18.2146	0	0	0
XLOC_004681|PGSC0003DMT400010359,PGSC0003DMT400010360	PGSC0003DMB000000023:979206-982229	TCONS_00008323	9.59531	15.2297	11.3438	2.51706	11.9901	2.78676	0	0	0	0	0	0	0	0	0	0	0	0	0	0	0	0	0	0	0	0
XLOC_004682|PGSC0003DMT400010354,PGSC0003DMT400010371	PGSC0003DMB000000023:1051621-1071405	TCONS_00008329	19.9465	13.8599	11.4543	19.119	8.36603	11.5027	6.59659	0	0	0	0	0	0	0	0	0	0	0	0	0	0	0	0	0	0	3.66776
XLOC_004695|PGSC0003DMT400076843	PGSC0003DMB000000023:1340169-1356818	TCONS_00008352	235.309	131.762	224.871	276.69	201.801	239.471	238.518	66.6971	158.156	240.964	458.823	677.568	232.486	451.929	142.927	598.696	296.489	136.231	282.32	441.893	220.037	205.503	38.628	1072.14	40.0597	279.634
XLOC_004701|-	PGSC0003DMB000000023:1970173-1982292	TCONS_00008359	8.87324	8.38945	0	3.02948	0	0	7.36903	0	0	0	0	0	0	0	0	0	0	0	0	0	0	0	0	0	0	0
XLOC_004702|PGSC0003DMT400077184,PGSC0003DMT400077187	PGSC0003DMB000000023:1995187-2002917	TCONS_00008362	70.3213	61.7195	58.7601	42.1607	44.6386	36.0108	44.5178	52.766	47.1999	42.9565	0	27.4616	59.819	45.5659	35.2563	32.016	28.3417	34.753	29.697	43.9495	19.3218	16.4299	37.4019	23.561	32.1646	42.3018
XLOC_004708|PGSC0003DMT400068886,PGSC0003DMT400068887,PGSC0003DMT400068888,PGSC0003DMT400068889	PGSC0003DMB000000023:2703138-2712166	TCONS_00008374	11.2843	8.03185	16.821	15.9696	36.0346	20.1658	19.1708	12.3746	0	0	0	0	0	0	26.1265	13.2186	11.8915	12.4044	18.8764	15.4882	14.3234	19.6529	18.0203	19.6138	17.5285	0
XLOC_004711|PGSC0003DMT400068885	PGSC0003DMB000000023:3011879-3014358	TCONS_00008377	27.357	199.757	69.8104	47.2315	16.2816	40.3145	6.71014	35.0393	61.7175	0	129.967	128.781	0	34.3533	0	33.8581	55.0844	39.4092	0	178.448	0	0	28.8351	122.014	0	0
XLOC_004743|PGSC0003DMT400077367	PGSC0003DMB000000024:2009905-2010864	TCONS_00008413	0	0	0	0	0	0	0	0	0.710025	60.9783	0	0	0	0	0	0	0	0	0	0	0	0	0	0	0	0
XLOC_004757|PGSC0003DMT400040681,PGSC0003DMT400040682	PGSC0003DMB000000024:893046-895445	TCONS_00008431	0	0	0	2.8515	0	0	0	0	0	0	0	0	0	0	0	0	0	0	0	0	0	0	0	0	0	0
XLOC_004768|PGSC0003DMT400010824,PGSC0003DMT400010825	PGSC0003DMB000000024:1480216-1484365	TCONS_00008444	0	0	0	0	0	0	0	0	0	0	0	0	0	0	0	0	0	0	0	0	0	0	17.3419	0	0	0
XLOC_004769|-	PGSC0003DMB000000024:1545260-1557342	TCONS_00008446	14.2227	10.5559	15.5144	12.0146	13.5058	12.6203	6.33649	5.45655	0	0	0	0	0	0	0	0	0	0	0	8.93349	0	0	0	0	0	0
XLOC_004773|PGSC0003DMT400010820	PGSC0003DMB000000024:1629158-1655889	TCONS_00008453	0	0	0	6.62318	4.99992	8.27696	8.04989	8.41626	0	0	0	0	0	0	0	0	0	0	0	0	0	0	0	18.8101	10.23	0
XLOC_004774|PGSC0003DMT400072128,PGSC0003DMT400072129,PGSC0003DMT400072130	PGSC0003DMB000000024:1739607-1746972	TCONS_00008455	6.53422	14.7422	14.3927	6.13005	8.30283	12.3003	4.08825	0	0	0	0	0	0	0	0	0	0	0	0	0	0	0	24.6763	0	20.4985	20.0472
XLOC_004776|PGSC0003DMT400072131,PGSC0003DMT400072132,PGSC0003DMT400072133,PGSC0003DMT400072134	PGSC0003DMB000000024:1803998-1808849	TCONS_00008461	0	0	12.8216	5.9502	9.1875	15.9975	3.7219	0	0	0	0	0	0	0	0	0	0	0	0	0	0	0	10.7135	20.3883	0	0
XLOC_004778|PGSC0003DMT400077362,PGSC0003DMT400077363,PGSC0003DMT400077364	PGSC0003DMB000000024:1916847-1923457	TCONS_00008464	37.2463	30.9114	31.2045	15.2647	0	0	7.10117	8.98852	0	0	0	0	0	0	0	0	0	23.2649	30.6998	38.1858	0	0	20.8054	0	0	14.3887
XLOC_004810|-	PGSC0003DMB000000025:1729341-1746676	TCONS_00008501	0	0	0	4.79518	0	0	10.0264	2.16474	0	0	0	0	0	0	0	0	0	0	0	0	0	0	0	0	0	0
XLOC_004814|PGSC0003DMT400056411,PGSC0003DMT400056412	PGSC0003DMB000000025:2236548-2242477	TCONS_00008507	20.8214	19.2496	23.2225	19.3807	24.8557	13.6802	36.6091	33.0903	20.4717	24.4901	0	0	0	0	21.6315	21.4453	0	20.5048	13.6699	0	21.9777	14.6901	18.3373	24.2962	18.7206	9.91776
XLOC_004822|PGSC0003DMT400061974	PGSC0003DMB000000025:2654511-2658032	TCONS_00008516	0	0	0	0	0	0	0	0	0	0	0	0	0	0	0	42.2848	0	0	0	0	0	0	16.2634	0	0	0
XLOC_004826|PGSC0003DMT400061961	PGSC0003DMB000000025:2785615-2789151	TCONS_00008521	9.2203	7.85465	9.36025	18.9084	10.5218	16.3503	16.2125	25.4897	14.3187	26.0277	0	0	0	0	19.1712	9.12907	25.9916	0	0	23.9265	23.3569	13.9455	15.5496	28.7863	18.7096	27.603
XLOC_004838|-	PGSC0003DMB000000025:1193289-1225546	TCONS_00008535	0	0	13.3215	8.65273	0	0	16.0765	6.13211	0	0	0	13.3082	50.3197	0	0	0	0	0	0	0	0	0	5.93053	0	0	0
XLOC_004843|PGSC0003DMT400027246,PGSC0003DMT400027247,PGSC0003DMT400027248	PGSC0003DMB000000025:1393097-1397031	TCONS_00008541	71.1325	137.183	137.383	99.315	100.905	72.1474	164.484	58.398	27.8582	29.3764	62.974	67.494	122.472	16.9883	44.1226	55.3829	20.9543	45.9707	59.4568	56.2315	30.3167	36.846	34.2645	182.72	45.8421	45.9606
XLOC_004869|PGSC0003DMT400051040,PGSC0003DMT400051041	PGSC0003DMB000000026:37473-44132	TCONS_00008572	9.70738	9.47998	9.92162	6.63718	5.31994	8.29681	6.35534	11.7859	0	0	0	0	0	0	0	0	0	0	0	0	0	0	0	0	0	0
XLOC_004870|-	PGSC0003DMB000000026:66442-77705	TCONS_00008573	6.01832	8.24177	18.8159	33.1223	29.333	37.5007	58.615	22.1623	0	0	0	0	0	0	0	0	0	0	0	0	0	0	11.9985	0	22.4574	0
XLOC_004872|PGSC0003DMT400036613	PGSC0003DMB000000026:145484-176598	TCONS_00008577	0	0	0	6.60225	4.63929	11.5269	0	0	0	0	0	0	0	0	0	0	0	0	0	0	0	0	33.0115	0	0	0
XLOC_004873|PGSC0003DMT400036615,PGSC0003DMT400036619	PGSC0003DMB000000026:188335-193331	TCONS_00008582	55.3265	43.8194	41.8751	22.5529	27.0457	69.8311	54.7753	39.4078	43.8932	41.4184	0	27.846	44.4745	72.4739	26.5978	37.5983	82.0345	40.6992	33.0488	59.9378	37.8466	31.9993	35.7241	33.9268	57.9555	42.9631
XLOC_004874|PGSC0003DMT400036620,PGSC0003DMT400036621	PGSC0003DMB000000026:194636-196117	TCONS_00008584	5.3149	12.9546	9.28718	5.98716	11.6655	15.9116	28.6236	9.51689	0	0	0	0	0	0	0	0	0	11.7961	28.8352	22.2559	0	0	14.3852	8.11586	0	0
XLOC_004883|PGSC0003DMT400036638	PGSC0003DMB000000026:342396-344560	TCONS_00008595	10.5411	6.9176	9.32478	4.17071	11.3491	7.60213	7.73871	0	0	0	0	0	0	0	0	0	0	0	0	0	0	0	0	0	0	0
XLOC_004887|PGSC0003DMT400036642,PGSC0003DMT400036643	PGSC0003DMB000000026:401853-406374	TCONS_00008599	37.3896	30.946	24.9449	8.53459	8.02749	5.85984	1.94328	0	25.0785	11.2721	54.6355	0	0	0	0	0	0	43.428	33.2694	39.3924	0	0	0	1.78094	0	3.41549
XLOC_004888|PGSC0003DMT400096763	PGSC0003DMB000000026:423033-424768	TCONS_00008601	49.1603	42.1387	35.9547	27.679	46.1926	34.5073	18.5365	17.6672	22.5709	51.8958	114.649	0	0	41.442	0	0	21.8699	106.839	119.702	95.1712	28.5722	23.7071	37.3383	16.704	37.2204	24.4961
XLOC_004889|PGSC0003DMT400036644	PGSC0003DMB000000026:426983-432461	TCONS_00008605	0	0	0	0	0	0	0	0	0	0	0	0	0	0	0	0	0	0	0	0	0	0	0	0	0	0
XLOC_004890|PGSC0003DMT400036645	PGSC0003DMB000000026:439295-447023	TCONS_00008607	14.8606	10.3431	14.636	12.5033	6.81639	8.39769	12.8574	10.6825	0	0	0	0	0	0	0	0	0	0	0	0	0	0	0	0	0	16.3534
XLOC_004891|PGSC0003DMT400036646	PGSC0003DMB000000026:476980-479400	TCONS_00008609	4.45437	15.7887	5.84236	0	7.37522	2.28085	0	0	0	0	0	0	0	0	0	0	0	21.9874	10.9874	0	0	0	16.0879	0	0	0
XLOC_004892|PGSC0003DMT400036648	PGSC0003DMB000000026:479817-488900	TCONS_00008612	8.47751	15.5853	11.3878	5.14193	0	0	0.215547	0	0	0	0	0	0	0	0	0	0	24.9778	20.5684	23.4295	0	0	16.5204	0	0	0
XLOC_004894|PGSC0003DMT400036656,PGSC0003DMT400036657,PGSC0003DMT400036658,PGSC0003DMT400036660	PGSC0003DMB000000026:500163-509371	TCONS_00008617	0	0	55.381	0	0	0	0	0	0	0	0	0	0	0	0	0	0	0	0	0	0	0	107.022	0	0	0
XLOC_004895|PGSC0003DMT400036661	PGSC0003DMB000000026:538693-546759	TCONS_00008619	17.7061	3.59131	3.29458	5.26366	0	0	0	0	0	0	0	0	0	0	0	0	0	0	0	0	0	0	0	0	0	6.31034
XLOC_004899|PGSC0003DMT400036668	PGSC0003DMB000000026:577296-580319	TCONS_00008625	0	0	0	0	0	0	0	0	0	0	0	0	0	0	0	0	0	0	0	0	0	0	0	0	0	0
XLOC_004901|PGSC0003DMT400036670,PGSC0003DMT400036671,PGSC0003DMT400036672,PGSC0003DMT400036673,PGSC0003DMT400036674,PGSC0003DMT400036676,PGSC0003DMT400036677	PGSC0003DMB000000026:591014-597322	TCONS_00008632	0	0	0	2.56639	0	0	0	0	0	0	0	0	0	0	0	0	0	0	0	0	0	0	0	0	0	0
XLOC_004905|PGSC0003DMT400036694	PGSC0003DMB000000026:649044-652496	TCONS_00008640	7.99565	13.3261	0	9.0503	0	0	0	0	0	0	0	0	0	0	0	0	0	0	0	0	0	0	0	0	0	0
XLOC_004906|PGSC0003DMT400036695	PGSC0003DMB000000026:672385-676156	TCONS_00008641	0	0	1.73111	9.35636	53.9328	58.9285	4.98172	0	0	0	0	0	0	34.0748	0	0	0	22.4766	42.0214	46.4628	39.5249	26.9228	34.3216	3.02562	0	0
XLOC_004908|PGSC0003DMT400036700,PGSC0003DMT400036701,PGSC0003DMT400036702,PGSC0003DMT400036703,PGSC0003DMT400036704	PGSC0003DMB000000026:702052-715595	TCONS_00008647	18.604	8.71575	14.9749	17.897	5.17237	17.0831	8.74862	11.277	0	0	0	0	0	0	0	0	0	0	0	20.8181	0	0	17.4395	0	0	4.68923
XLOC_004909|PGSC0003DMT400036705,PGSC0003DMT400036706	PGSC0003DMB000000026:726079-727892	TCONS_00008654	0	0	0	0	0	0	0	0	0	0	0	0	0	0	0	0	0	0	0	0	0	0	0	0	0	0
XLOC_004912|PGSC0003DMT400036714,PGSC0003DMT400036715	PGSC0003DMB000000026:765802-771068	TCONS_00008660	63.7567	61.2741	70.1005	65.1655	90.1585	88.9661	82.5018	60.3158	70.8491	36.6045	53.9104	64.6124	66.7727	53.4367	60.7886	47.3515	52.1587	75.5544	69.4987	75.1265	48.4765	45.4674	42.6676	79.0815	40.8061	36.3739
XLOC_004915|PGSC0003DMT400036881	PGSC0003DMB000000026:821293-830335	TCONS_00008665	3.30599	22.7282	4.33253	4.6979	24.7725	1.18009	0	0	0	0	0	0	0	0	0	0	0	0	0	0	0	0	0	0	0	0
XLOC_004917|PGSC0003DMT400036723	PGSC0003DMB000000026:858093-861424	TCONS_00008668	0	0	5.89041	7.7532	4.35385	15.0658	14.6338	0	0	0	0	0	0	0	0	0	0	0	0	0	0	0	0	0	0	0
XLOC_004920|-	PGSC0003DMB000000026:868304-875912	TCONS_00008671	9.03663	8.47183	11.1026	9.22232	5.2044	7.45513	8.81424	9.22003	0	0	0	0	0	0	0	0	0	0	0	0	0	0	0	0	0	0
XLOC_004922|-	PGSC0003DMB000000026:908571-913214	TCONS_00008674	0	0	0	0	0	0	0	0	0	0	0	0	0	0	0	0	0	0	0	0	0	0	0	0	0	0
XLOC_004923|PGSC0003DMT400036734	PGSC0003DMB000000026:935203-941138	TCONS_00008676	77.9712	148.12	131.433	21.8467	51.6431	59.7976	74.267	37.3289	18.4778	32.8066	216.833	37.7984	69.6287	59.3042	16.4756	59.2339	17.5532	181.267	241.537	276.009	29.7078	41.2162	84.8567	41.7026	54.1325	46.0883
XLOC_004925|PGSC0003DMT400036737,PGSC0003DMT400036738	PGSC0003DMB000000026:1036780-1046441	TCONS_00008681	19.4631	13.2176	0	8.19427	11.541	5.33732	4.0981	0	9.76164	18.0584	0	0	0	0	0	0	0	0	0	15.8581	0	0	15.713	0	0	16.8918
XLOC_004926|PGSC0003DMT400036743	PGSC0003DMB000000026:1066978-1070438	TCONS_00008684	19.9003	5.58882	13.6721	6.80772	4.43901	12.0292	5.75141	10.0506	0	0	0	0	0	0	0	0	0	0	0	0	0	0	0	0	0	22.9138
XLOC_004927|PGSC0003DMT400036744	PGSC0003DMB000000026:1070727-1071942	TCONS_00008685	0	0	0	3.97957	0	0	0	0	0	0	0	0	0	0	0	0	0	0	0	0	0	0	0	0	0	0
XLOC_004930|PGSC0003DMT400036750,PGSC0003DMT400036752,PGSC0003DMT400036753,PGSC0003DMT400036754	PGSC0003DMB000000026:1122310-1131272	TCONS_00008692	0	0	0	3.66234	0	0	0	0	0	0	0	0	0	0	0	0	0	0	0	0	0	0	0	0	0	0
XLOC_004932|PGSC0003DMT400036762	PGSC0003DMB000000026:1183562-1199230	TCONS_00008697	8.23011	5.95035	0	2.60773	0	0	0	0	0	0	0	0	0	0	0	0	0	16.2477	11.8252	13.3854	0	0	0	0	0	0
XLOC_004933|PGSC0003DMT400036763,PGSC0003DMT400036764	PGSC0003DMB000000026:1200064-1202379	TCONS_00008703	20.055	41.6245	59.6771	26.0659	51.8935	39.5224	41.9157	19.1975	21.7789	6.29876	0	37.7705	52.536	66.0863	32.9227	41.327	19.5382	4.80058	25.9964	31.6123	23.6595	68.7497	65.38	11.9447	62.6522	70.1202
XLOC_004934|PGSC0003DMT400036765,PGSC0003DMT400036770	PGSC0003DMB000000026:1242205-1248487	TCONS_00008704	12.3762	22.4121	25.369	6.24786	13.2781	7.18654	3.8982	0	0	0	0	0	0	0	0	0	0	38.0334	34.277	36.6761	16.514	12.6607	18.8959	0	0	0
XLOC_004935|PGSC0003DMT400036771	PGSC0003DMB000000026:1265349-1267518	TCONS_00008706	0	0	0	0	0	0	0	0	0	0	0	0	0	0	0	0	0	0	0	0	0	0	0	0	0	0
XLOC_004936|PGSC0003DMT400036773,PGSC0003DMT400036774	PGSC0003DMB000000026:1323529-1327743	TCONS_00008707	11.1377	19.109	18.7538	16.4795	11.6816	13.1012	24.342	32.0366	10.9369	43.0322	0	0	0	0	19.7704	22.5963	17.3616	18.2674	14.5848	0	12.8251	18.8566	0	92.6869	28.2906	27.0885
XLOC_004938|PGSC0003DMT400036776,PGSC0003DMT400036777,PGSC0003DMT400036778	PGSC0003DMB000000026:1356056-1358386	TCONS_00008711	79.403	165.189	123.594	20.8022	24.0484	25.8916	42.167	24.8425	24.1942	73.7808	163.347	31.6355	42.5945	0	45.1573	9.24167	9.99177	184.381	178.424	233.443	16.7479	30.7841	12.9557	31.3814	15.3011	22.9439
XLOC_004939|PGSC0003DMT400036779,PGSC0003DMT400036780,PGSC0003DMT400036782,PGSC0003DMT400036784	PGSC0003DMB000000026:1361275-1367223	TCONS_00008714	0	0	9.59713	4.46462	10.1874	10.207	0	0	0	0	0	0	0	0	0	0	0	0	0	0	0	0	0	0	0	0
XLOC_004940|PGSC0003DMT400036785,PGSC0003DMT400036786,PGSC0003DMT400036787	PGSC0003DMB000000026:1368501-1374860	TCONS_00008721	10.4621	15.3875	16.2389	16.834	17.3281	13.5002	15.101	18.6993	0	0	0	0	0	0	0	0	0	0	0	0	0	0	14.2745	0	20.5324	0
XLOC_004942|PGSC0003DMT400036790	PGSC0003DMB000000026:1421001-1424115	TCONS_00008723	16.5939	26.0402	31.7586	31.8754	5.17431	19.8178	21.5966	28.7514	0	0	0	0	0	0	24.969	23.78	0	0	0	24.2118	0	0	21.1727	60.3766	22.1526	44.8218
XLOC_004944|PGSC0003DMT400014772,PGSC0003DMT400014773,PGSC0003DMT400014774,PGSC0003DMT400014775	PGSC0003DMB000000026:1426188-1430738	TCONS_00008729	43.9536	32.7586	25.1243	26.846	25.069	23.4514	23.0734	16.4198	25.4555	33.8532	72.531	0	0	0	16.7075	25.8183	15.5831	67.6283	65.6671	90.2079	27.4429	18.4365	68.7721	25.2672	60.1442	45.6989
XLOC_004945|PGSC0003DMT400014771	PGSC0003DMB000000026:1475094-1478317	TCONS_00008733	11.7374	3.66793	7.69112	6.11413	9.35713	6.29589	0	0	0	0	0	0	0	0	0	0	0	0	0	0	0	0	0	0	0	0
XLOC_004946|PGSC0003DMT400014770	PGSC0003DMB000000026:1510300-1513992	TCONS_00008734	0	0	0	0	0	0	0	0	0	0	0	0	0	0	0	0	0	0	0	0	0	0	0	0	0	0
XLOC_004948|-	PGSC0003DMB000000026:1547521-1560639	TCONS_00008736	8.98705	10.0288	8.82041	5.0648	0	0	8.38645	5.4906	0	0	0	0	0	0	0	0	0	0	0	0	0	0	0	0	2.73108	0
XLOC_004949|-	PGSC0003DMB000000026:1561301-1563242	TCONS_00008738	0	0	11.993	4.30129	8.40958	11.4032	2.7276	0	0	0	0	0	0	0	0	0	0	0	0	0	0	0	0	0	0	0
XLOC_004950|PGSC0003DMT400014761,PGSC0003DMT400014762	PGSC0003DMB000000026:1563777-1566137	TCONS_00008739	22.3004	27.0825	21.5355	22.5017	15.9678	15.9753	6.38793	16.4731	26.5974	28.3514	0	0	0	0	0	0	0	5.45651	15.0731	21.9113	22.7524	16.4001	28.2715	10.0788	0	19.151
XLOC_004952|PGSC0003DMT400014473	PGSC0003DMB000000026:1572770-1588535	TCONS_00008742	13.7061	17.9632	20.1783	10.8363	20.0072	16.0491	12.7419	15.1926	8.08877	29.762	0	0	0	0	0	0	0	0	0	0	0	0	0	0	24.0682	18.0362
XLOC_004953|PGSC0003DMT400014757	PGSC0003DMB000000026:1589741-1598605	TCONS_00008743	17.6266	15.7904	23.7394	12.3478	8.8133	16.4618	4.35563	11.1567	0	0	0	0	0	0	0	0	0	0	0	0	0	0	21.6754	0	9.93535	12.564
XLOC_004954|-	PGSC0003DMB000000026:1604816-1615170	TCONS_00008744	54.3115	38.8736	59.472	58.6814	88.0075	46.744	87.3335	48.5908	57.595	92.016	103.765	57.1517	14.7014	72.6499	49.2339	80.6253	25.5562	107.045	72.8399	58.0106	48.506	34.4388	47.3707	55.237	99.9589	62.7334
XLOC_004959|PGSC0003DMT400014743,PGSC0003DMT400014744	PGSC0003DMB000000026:1678229-1682534	TCONS_00008753	32.4228	51.2227	38.9352	35.0876	38.9337	40.4851	33.4525	34.4173	30.9379	8.89403	0	42.6258	37.0797	47.3174	31.8853	36.8978	41.4645	36.6082	25.2479	30.009	15.5389	19.2385	44.3469	65.2575	72.6078	78.7012
XLOC_004960|PGSC0003DMT400014742	PGSC0003DMB000000026:1684593-1685413	TCONS_00008755	12.1391	21.677	27.2721	2.61536	0	0	18.1863	2.57436	11.265	58.6615	0	0	0	0	0	0	0	61.5824	43.6209	49.3797	0	0	0	0	0	0
XLOC_004961|PGSC0003DMT400014740,PGSC0003DMT400014741	PGSC0003DMB000000026:1689944-1692433	TCONS_00008756	0	0	3.3601	2.85775	0	0	0	0	0	0	0	0	0	0	0	0	3.1618	27.547	7.58735	0	0	0	6.48966	0	0	0
XLOC_004962|PGSC0003DMT400014736,PGSC0003DMT400014737,PGSC0003DMT400014738,PGSC0003DMT400014739	PGSC0003DMB000000026:1694211-1700616	TCONS_00008758	0	0	0	10.1507	5.31057	8.80619	5.34785	0	0	0	0	0	0	0	0	0	0	21.543	6.34901	0	0	0	17.0034	0	0	0
XLOC_004964|PGSC0003DMT400014731,PGSC0003DMT400014732,PGSC0003DMT400014733	PGSC0003DMB000000026:1720154-1723573	TCONS_00008763	13.5838	21.1278	17.9142	31.7762	23.807	14.5941	11.5259	12.8066	25.7023	8.35176	0	0	0	28.6757	13.7363	19.6733	0	13.1514	33.9385	22.7668	17.783	20.7128	23.7986	15.7171	28.9024	0
XLOC_004965|PGSC0003DMT400014727,PGSC0003DMT400014728,PGSC0003DMT400014729	PGSC0003DMB000000026:1774887-1781907	TCONS_00008769	4.80012	8.96431	0	2.92192	0	0	0	0	0	0	0	0	0	0	0	0	0	0	0	0	0	0	0	0	0	0
XLOC_004967|-	PGSC0003DMB000000026:1794460-1795059	TCONS_00008773	0	0	0	4.84429	0	0	0	0	0	0	0	0	0	0	0	0	0	0	0	0	0	0	0	0	0	0
XLOC_004968|PGSC0003DMT400014716,PGSC0003DMT400014717	PGSC0003DMB000000026:1796787-1802055	TCONS_00008774	0	0	0	2.37285	0	0	0	0	0	0	0	0	0	0	0	0	0	0	0	0	0	0	0	0	0	0
XLOC_004970|PGSC0003DMT400014712,PGSC0003DMT400014713,PGSC0003DMT400014714,PGSC0003DMT400014715	PGSC0003DMB000000026:1894972-1901570	TCONS_00008780	0	0	6.04798	4.85945	0	0	0	0	0	0	0	0	0	0	0	0	0	0	0	0	0	0	0	0	0	0
XLOC_004973|PGSC0003DMT400014700	PGSC0003DMB000000026:1975991-1981409	TCONS_00008786	26.3493	26.5278	23.5336	12.3336	15.8152	23.4222	9.23881	8.37271	18.1683	9.01583	0	0	0	36.0959	0	0	0	31.7463	31.0562	25	19.4176	19.0131	22.7234	0	21.0629	24.5867
XLOC_004974|PGSC0003DMT400014695,PGSC0003DMT400014698	PGSC0003DMB000000026:1985886-2001060	TCONS_00008791	6.34757	9.87625	8.48119	7.46595	13.7137	13.4682	15.2927	16.3688	0	0	0	0	0	0	26.9058	13.4752	0	0	0	0	0	0	0	19.2739	12.8965	0
XLOC_004976|PGSC0003DMT400014692	PGSC0003DMB000000026:2005422-2009256	TCONS_00008796	11.2272	8.42043	10.2996	7.09753	12.6486	10.7797	3.97209	8.29247	0	0	0	0	0	0	0	0	0	0	0	0	0	0	0	0	0	0
XLOC_004977|PGSC0003DMT400014687,PGSC0003DMT400014688	PGSC0003DMB000000026:2016322-2022277	TCONS_00008797	14.4144	20.7412	5.69261	3.85568	6.81979	6.91862	2.6893	0	13.5416	17.426	0	0	0	81.023	0	0	0	16.8105	24.7198	26.8641	16.4198	8.11448	62.9113	0	32.4992	32.2914
XLOC_004978|PGSC0003DMT400014686	PGSC0003DMB000000026:2025596-2026358	TCONS_00008799	132.43	280.234	145.011	155.565	721.429	283.259	97.2562	137.54	417.991	716.049	1633.9	1116.55	124.061	843.902	246.585	232.397	288.543	802.955	1264.23	1124.92	736.038	373.861	756.263	105.788	604.964	815.742
XLOC_004980|PGSC0003DMT400014678,PGSC0003DMT400014679,PGSC0003DMT400014680,PGSC0003DMT400014681,PGSC0003DMT400014682,PGSC0003DMT400014683	PGSC0003DMB000000026:2042364-2050388	TCONS_00008801	31.2361	69.2331	54.3023	12.7043	12.3061	19.874	50.129	19.0265	6.17354	17.1568	78.4687	14.3886	43.4419	0	20.6794	7.97682	3.89406	70.9464	106.275	101.507	0	0	10.3739	37.8437	0	20.7204
XLOC_004981|PGSC0003DMT400014674	PGSC0003DMB000000026:2084533-2094635	TCONS_00008809	22.4982	22.2843	14.6578	10.0462	6.032	10.4123	10.2668	10.133	0	0	0	0	0	0	0	0	0	19.3471	18.9666	30.0237	0	0	23.4677	17.6303	29.1355	17.1877
XLOC_004982|-	PGSC0003DMB000000026:2096340-2108739	TCONS_00008814	0	0	12.8586	6.92565	7.76805	2.98745	4.25717	0	0	0	0	0	0	0	0	0	0	21.6498	9.2829	0	0	0	0	0	0	0
XLOC_004983|PGSC0003DMT400014667,PGSC0003DMT400014668,PGSC0003DMT400014669,PGSC0003DMT400014670	PGSC0003DMB000000026:2135505-2138449	TCONS_00008817	29.3263	20.0006	28.9718	8.832	3.62203	6.82962	6.50112	0	8.32405	21.6077	0	0	0	0	0	0	0	27.8968	15.7833	21.2708	0	0	0	0	0	0
XLOC_004985|PGSC0003DMT400014656,PGSC0003DMT400014657	PGSC0003DMB000000026:2180923-2182589	TCONS_00008828	17.8498	31.0325	16.2677	0	0	0	2.82052	0	0	0	0	0	0	0	0	0	0	0	19.0184	0	19.7081	1.0766	30.8189	0	25.7661	0
XLOC_004986|PGSC0003DMT400014653,PGSC0003DMT400014654	PGSC0003DMB000000026:2206224-2213131	TCONS_00008832	8.06118	16.0671	12.584	5.60624	0	0	3.08071	0	0	0	0	0	0	0	0	0	0	0	0	0	0	0	10.909	0	0	0
XLOC_004987|PGSC0003DMT400014649,PGSC0003DMT400014650,PGSC0003DMT400014651	PGSC0003DMB000000026:2216125-2221132	TCONS_00008833	54.0579	61.7639	87.8721	19.6369	22.9521	54.0869	39.6237	38.9555	34.2583	20.4455	0	80.2432	47.2395	48.8113	49.2517	31.2685	64.0561	27.0299	29.2056	49.5133	40.4534	30.3501	41.4176	32.6192	36.3825	28.8718
XLOC_004988|PGSC0003DMT400014645,PGSC0003DMT400014646,PGSC0003DMT400014647,PGSC0003DMT400014648	PGSC0003DMB000000026:2232740-2241843	TCONS_00008840	12.5694	20.9384	14.3992	20.795	21.9853	24.6886	27.802	11.5996	14.7682	21.4824	0	25.908	43.2052	0	24.6717	12.6181	0	20.0703	13.1433	0	9.29152	22.2306	22.2828	36.8591	18.3786	20.5232
XLOC_004989|PGSC0003DMT400014640,PGSC0003DMT400014641,PGSC0003DMT400014643,PGSC0003DMT400014644	PGSC0003DMB000000026:2242403-2250447	TCONS_00008847	0	0	0	7.55702	2.96378	8.05531	0	5.77696	0	0	0	0	0	0	0	0	0	0	0	10.7323	0	0	0	0	0	0
XLOC_004990|PGSC0003DMT400014368	PGSC0003DMB000000026:2250561-2254367	TCONS_00008851	33.3685	56.0785	58.7943	24.2859	22.9959	30.8447	16.372	24.289	28.8175	14.9515	67.9393	0	0	31.9253	0	0	0	20.6011	38.913	28.5033	20.1261	24.1513	58.6189	56.6961	40.3039	105.332
XLOC_004991|PGSC0003DMT400014634,PGSC0003DMT400014635,PGSC0003DMT400014636	PGSC0003DMB000000026:2261454-2266436	TCONS_00008853	9.40324	26.2354	25.5508	32.9428	37.6501	27.6443	38.6525	45.7787	11.9737	19.9848	0	57.8449	70.8122	40.9377	45.527	40.2676	28.6618	21.4766	25.726	22.7624	20.0034	37.8241	35.7621	89.1808	48.8866	56.0765
XLOC_004992|PGSC0003DMT400014637	PGSC0003DMB000000026:2266879-2270313	TCONS_00008857	28.8468	14.5265	16.5004	55.8211	51.8506	19.5795	30.9282	17.0368	21.466	41.1436	51.9833	57.6441	19.6937	0	0	0	0	43.2178	22.927	32.4421	47.8767	18.9813	10.5653	13.9943	18.5027	22.445
XLOC_004993|PGSC0003DMT400014633	PGSC0003DMB000000026:2280396-2281899	TCONS_00008859	25.0627	33.4056	24.3641	18.521	29.1556	15.8506	22.2174	24.6944	24.3625	5.61497	90.7177	0	0	40.4643	12.4074	26.5873	0	41.2619	55.0158	40.8706	30.2328	13.1009	22.643	23.9532	24.2174	25.5206
XLOC_004994|PGSC0003DMT400014629,PGSC0003DMT400014630	PGSC0003DMB000000026:2289210-2290366	TCONS_00008860	835.042	883.075	1115.92	998.574	478.62	677.877	615.482	483.816	435.997	436.437	1139.28	895.471	275.385	361.252	431.846	218.758	201.93	1117.28	971.351	1062.98	289.277	285.65	233.243	672.585	500.912	545.501
XLOC_004995|PGSC0003DMT400014621,PGSC0003DMT400014622,PGSC0003DMT400014623,PGSC0003DMT400014624,PGSC0003DMT400014625,PGSC0003DMT400014626,PGSC0003DMT400014627	PGSC0003DMB000000026:2306840-2312533	TCONS_00008864	0	0	5.88423	5.47664	10.7168	5.91361	9.38439	0	1.30657	21.5783	0	0	0	0	20.3431	14.0495	0	18.3104	4.81302	0	0	0	0	0	19.4319	0
XLOC_004996|PGSC0003DMT400014779	PGSC0003DMB000000026:2336163-2336747	TCONS_00008870	157.91	228.432	190.075	103.214	77.054	113.636	119.095	65.9267	137.098	196.246	396.328	247.782	163.63	0	154.873	18.4373	47.9936	450.663	386.282	481.007	90.57	22.6425	50.2466	146.173	25.1907	12.7423
XLOC_004997|PGSC0003DMT400014620	PGSC0003DMB000000026:2342050-2344344	TCONS_00008872	173.463	158.654	186.103	270.792	146.215	200.2	449.349	193.695	127.066	173.408	230.399	380.494	228.297	80.388	589.897	170.463	255.846	241.221	180.004	259.402	108.111	52.4174	87.9223	271.406	82.0078	107.853
XLOC_004998|PGSC0003DMT400014619	PGSC0003DMB000000026:2362355-2363895	TCONS_00008873	23.1957	26.7685	21.9416	24.3975	27.7096	17.2806	30.3599	10.8028	0	0	0	0	0	0	0	0	0	26.5012	32.2623	28.6955	20.2618	9.45552	15.1752	0	22.993	17.1038
XLOC_004999|PGSC0003DMT400014616,PGSC0003DMT400014617	PGSC0003DMB000000026:2368459-2369609	TCONS_00008874	0	0	0	4.65596	0	0	0	0	0	0	0	0	0	0	0	0	0	0	0	0	0	0	0	0	0	0
XLOC_005000|PGSC0003DMT400014613,PGSC0003DMT400014614	PGSC0003DMB000000026:2373144-2377493	TCONS_00008876	14.3074	8.64407	10.3128	6.55493	7.09277	0.834696	0.72627	0	0	0	0	0	0	0	0	0	0	37.4001	23.2868	34.4939	0	0	0	0	0	0
XLOC_005001|-	PGSC0003DMB000000026:2383010-2404475	TCONS_00008884	18.773	23.392	24.1726	21.4663	18.2682	15.8097	11.0505	14.958	20.8312	7.58208	0	38.5091	15.7713	0	17.1666	25.5809	0	30.613	21.666	28.2882	6.54712	39.4874	39.3498	103.774	74.9554	89.5484
XLOC_005002|PGSC0003DMT400014602,PGSC0003DMT400014603,PGSC0003DMT400014605,PGSC0003DMT400014606,PGSC0003DMT400014607,PGSC0003DMT400014608,PGSC0003DMT400014609	PGSC0003DMB000000026:2412540-2417509	TCONS_00008888	0	0	0	3.17758	12.1506	2.40797	0	0	0	0	0	13.0414	40.7441	0	0	0	0	0	0	0	0	0	0	0	0	0
XLOC_005004|PGSC0003DMT400014589,PGSC0003DMT400014592,PGSC0003DMT400014593	PGSC0003DMB000000026:2461794-2465109	TCONS_00008896	0	0	0	2.87125	4.19372	9.79272	8.20946	0	5.73232	278.691	0	0	0	0	0	0	0	0	0	0	0	0	0	0	0	0
XLOC_005006|-	PGSC0003DMB000000026:2473732-2485845	TCONS_00008904	8.26556	0	7.7043	9.99446	12.3459	7.71349	14.2978	5.50758	0	0	0	0	0	0	0	0	0	0	0	0	0	0	7.71627	0	12.3791	22.5962
XLOC_005007|PGSC0003DMT400014582	PGSC0003DMB000000026:2488140-2502471	TCONS_00008908	0	0	8.72278	3.38057	0	0	2.65297	0	0	0	0	0	0	0	0	0	0	0	0	0	0	0	0	0	0	0
XLOC_005011|PGSC0003DMT400014568,PGSC0003DMT400014569,PGSC0003DMT400014570	PGSC0003DMB000000026:2577550-2586246	TCONS_00008916	44.1677	37.4526	44.1422	46.3499	33.7712	45.2357	58.4965	55.8669	37.5263	13.9132	0	40.1379	53.1882	47.6842	51.4149	47.2967	56.0811	55.3162	46.2804	42.1427	23.3288	40.6073	49.1644	70.6287	75.202	117.159
XLOC_005013|PGSC0003DMT400014566	PGSC0003DMB000000026:2621124-2621896	TCONS_00008922	0	0	17.3259	12.2689	35.1655	39.9776	15.1912	8.36117	38.4554	0	0	0	0	0	45.3767	12.0044	27.3423	25.1506	39.1232	22.1441	29.4848	13.1044	30.6706	8.65205	0	0
XLOC_005016|PGSC0003DMT400014556,PGSC0003DMT400014559,PGSC0003DMT400014560,PGSC0003DMT400014561	PGSC0003DMB000000026:2669441-2678626	TCONS_00008927	6.77357	13.153	10.9929	6.42319	17.6507	6.83828	2.9062	0	0	0	0	0	0	0	0	0	0	0	0	0	0	0	17.7705	0	0	0
XLOC_005021|PGSC0003DMT400014546,PGSC0003DMT400014547	PGSC0003DMB000000026:2804790-2809825	TCONS_00008939	6.14751	11.4998	11.3738	8.89528	0	0	3.89062	0	0	0	0	0	0	0	0	0	0	42.5655	8.9717	19.6336	0	0	0	0	0	0
XLOC_005024|PGSC0003DMT400014536,PGSC0003DMT400014537,PGSC0003DMT400014538,PGSC0003DMT400014539,PGSC0003DMT400014540	PGSC0003DMB000000026:2833773-2839812	TCONS_00008945	0	0	0	2.59441	0	0	0.990235	0	0	0	0	0	0	0	0	0	0	0	0	0	0	0	0	21.0823	0	0
XLOC_005025|PGSC0003DMT400014295,PGSC0003DMT400014535	PGSC0003DMB000000026:2842190-2845045	TCONS_00008949	37.0034	21.3311	21.4323	11.7789	2.92153	12.5643	8.66371	10.3557	10.7257	71.0116	0	0	0	0	0	0	0	18.2359	23.847	23.0253	0	0	0	0	0	9.37013
XLOC_005027|PGSC0003DMT400014526,PGSC0003DMT400014529	PGSC0003DMB000000026:2856694-2859965	TCONS_00008955	26.7419	9.3086	17.0509	12.0815	17.9036	5.13953	4.62925	0	0	0	0	0	0	0	0	0	0	0	0	0	0	0	0	0	0	0
XLOC_005029|-	PGSC0003DMB000000026:2866904-2875984	TCONS_00008960	50.3458	27.5377	43.0085	35.6179	52.3142	37.5398	50.9066	20.211	23.905	6.60803	0	38.3941	33.8543	22.6456	52.6594	18.7701	13.0627	18.7168	10.3468	0	16.0114	17.5782	12.1201	52.8336	17.0073	16.5197
XLOC_005030|PGSC0003DMT400014519	PGSC0003DMB000000026:2876563-2879487	TCONS_00008962	11.8479	9.42443	0	4.44562	3.25236	9.69068	6.89412	0	0	0	0	0	0	0	0	0	0	0	0	0	0	0	0	0	0	0
XLOC_005031|PGSC0003DMT400014518	PGSC0003DMB000000026:2883710-2884318	TCONS_00008963	8.0501	20.1254	3.58686	11.1439	7.37332	18.0375	10.3617	13.7228	11.054	38.9018	0	0	0	0	0	0	0	29.7783	11.9113	20.2257	0	0	13.0729	0	0	0
XLOC_005032|PGSC0003DMT400014516,PGSC0003DMT400014517	PGSC0003DMB000000026:2889977-2892187	TCONS_00008965	0	0	7.35679	3.59951	2.80363	13.4033	15.3078	4.25577	0	0	0	20.7732	48.5828	0	0	0	0	0	0	0	0	0	15.7498	0	0	0
XLOC_005033|PGSC0003DMT400014514,PGSC0003DMT400014515	PGSC0003DMB000000026:2907689-2909038	TCONS_00008967	0	0	0	1.89469	0	0	5.43599	0	0	0	0	0	0	0	0	0	0	0	0	0	0	0	0	0	0	0
XLOC_005038|PGSC0003DMT400051046,PGSC0003DMT400051047,PGSC0003DMT400051048	PGSC0003DMB000000026:44766-47867	TCONS_00008974	66.21	63.2748	82.3542	29.8296	18.991	11.6617	27.2121	22.5936	31.9312	13.1105	46.2645	28.1742	77.0494	0	0	0	3.05548	57.8533	93.9164	122.491	0	0	16.2248	27.6864	0	20.937
XLOC_005039|PGSC0003DMT400051049	PGSC0003DMB000000026:81977-84708	TCONS_00008976	0	0	18.4317	0.538258	0	0	0	0	0	0	0	0	0	0	0	0	0	0	0	0	0	0	0	0	0	0
XLOC_005041|PGSC0003DMT400051062	PGSC0003DMB000000026:107132-111671	TCONS_00008979	0	0	0	3.02488	0	0	0	0	0	0	0	0	0	0	0	0	0	0	0	0	0	0	0	0	0	0
XLOC_005043|PGSC0003DMT400051067,PGSC0003DMT400051070	PGSC0003DMB000000026:130438-138034	TCONS_00008982	0	0	0	3.72568	0	0	0	0	0	0	0	0	0	0	0	0	0	0	0	0	0	0	0	0	0	0
XLOC_005044|PGSC0003DMT400051072	PGSC0003DMB000000026:145484-176598	TCONS_00008991	20.9064	16.3633	29.9875	34.5787	23.8812	29.5355	16.1152	24.7104	17.3284	28.758	0	0	0	0	61.2976	29.3562	39.7096	35.8253	8.81027	0	0	0	28.5795	54.4198	60.3007	48.0808
XLOC_005045|PGSC0003DMT400051073	PGSC0003DMB000000026:145484-176598	TCONS_00008988	0	0	0	3.09533	0	0	0	0	0	0	0	0	0	0	0	0	0	0	0	0	0	0	0	0	0	0
XLOC_005046|PGSC0003DMT400051074	PGSC0003DMB000000026:145484-176598	TCONS_00008990	0	0	0	0	0	0	0	0	0	0	0	0	0	0	0	0	0	0	0	0	0	0	0	0	0	0
XLOC_005047|PGSC0003DMT400036797,PGSC0003DMT400036798,PGSC0003DMT400036803	PGSC0003DMB000000026:199739-214775	TCONS_00008993	62.6155	66.2815	68.202	42.6813	27.669	26.2374	17.6987	43.6646	39.4605	16.5756	68.6417	27.6781	42.2841	43.4814	35.8781	27.2198	24.9515	54.468	47.446	46.7928	24.2245	18.7008	49.1812	36.3836	49.2299	69.9556
XLOC_005049|PGSC0003DMT400036807	PGSC0003DMB000000026:231458-235703	TCONS_00008998	79.1159	83.2155	82.9193	82.8099	87.4297	64.0722	91.4551	95.4465	79.5445	63.8097	42.9556	81.5803	26.6023	107.865	96.9378	113.304	67.1348	60.2417	56.9854	101.371	54.3989	52.4901	82.1994	110.9	84.0924	91.8402
XLOC_005051|PGSC0003DMT400036810	PGSC0003DMB000000026:259940-266010	TCONS_00009000	0	0	0	0	0	0	0	0	0	0	0	0	0	0	0	0	0	0	0	0	0	0	0	0	0	0
XLOC_005052|PGSC0003DMT400036813,PGSC0003DMT400036814	PGSC0003DMB000000026:287002-292909	TCONS_00009003	71.6926	54.6051	69.638	41.6493	36.2568	37.5215	44.8743	37.979	36.9442	77.4997	0	45.7637	88.0076	51.4494	32.0696	36.5954	41.7852	27.4705	27.4479	43.902	22.7325	30.3101	39.0173	37.4887	41.7301	31.1828
XLOC_005053|PGSC0003DMT400036815,PGSC0003DMT400036816	PGSC0003DMB000000026:294064-302520	TCONS_00009007	8.83372	15.5629	16.3691	11.9314	8.81227	9.59964	11.0668	9.3366	9.3637	22.3848	0	0	0	0	0	0	0	0	0	0	21.9791	11.9968	0	0	15.9368	0
XLOC_005054|PGSC0003DMT400036818,PGSC0003DMT400036819,PGSC0003DMT400036820,PGSC0003DMT400036821,PGSC0003DMT400036822,PGSC0003DMT400036823,PGSC0003DMT400036824	PGSC0003DMB000000026:322042-329101	TCONS_00009008	0	0	0	0	0	0	0	0	0	0	0	0	0	0	0	0	0	0	0	0	0	0	0	0	0	0
XLOC_005055|PGSC0003DMT400036825,PGSC0003DMT400036826,PGSC0003DMT400036827	PGSC0003DMB000000026:346227-352204	TCONS_00009017	15.4709	35.6132	20.0119	6.27189	10.6304	9.11271	10.4407	8.0661	0	0	52.6353	0	0	0	0	0	0	37.0191	22.3699	30.8824	16.1266	9.3554	0	0	0	6.74597
XLOC_005059|PGSC0003DMT400036835	PGSC0003DMB000000026:434339-438760	TCONS_00009022	14.7151	7.66411	12.3208	11.9338	15.7709	10.3489	6.11717	4.40349	0	0	0	0	0	0	0	0	0	0	0	0	0	0	0	0	0	0
XLOC_005061|PGSC0003DMT400036836	PGSC0003DMB000000026:452360-454527	TCONS_00009024	0	0	0	0	0	0	5.06254	0	0	0	0	0	0	0	0	0	0	0	0	0	0	0	0	0	0	0
XLOC_005064|-	PGSC0003DMB000000026:513204-526935	TCONS_00009041	195.299	108.874	145.035	206.355	144.812	108.587	115.316	169.189	96.5903	74.3458	41.2908	212.319	174.398	100.72	316.719	174.394	143.181	48.9919	36.5077	21.5757	53.2214	71.481	97.3209	215.188	140.146	130.455
XLOC_005065|PGSC0003DMT400036842,PGSC0003DMT400036843	PGSC0003DMB000000026:554396-555097	TCONS_00009045	0	0	0	0	0	0	0	0	0	0	0	0	0	0	0	0	0	0	0	0	0	0	0	23.0987	0	0
XLOC_005066|PGSC0003DMT400036844,PGSC0003DMT400036845	PGSC0003DMB000000026:555546-559780	TCONS_00009047	22.8173	16.0492	19.8497	4.17898	21.3558	12.6766	6.48503	0	9.87452	19.2229	0	0	0	24.7454	0	0	0	13.4466	34.3635	23.6784	0	0	15.3046	0	0	6.65342
XLOC_005067|PGSC0003DMT400036847	PGSC0003DMB000000026:560767-565641	TCONS_00009049	37.1249	20.5595	30.0709	24.7607	10.4536	14.2319	5.58649	11.7564	18.4312	27.4753	93.1402	0	0	0	0	0	0	75.7139	78.1175	68.7037	26.4171	14.4414	19.3456	59.5344	20.4556	11.5958
XLOC_005069|PGSC0003DMT400036851,PGSC0003DMT400036852	PGSC0003DMB000000026:652851-654284	TCONS_00009055	280.993	195.097	273.551	155.795	43.7835	62.2563	239.821	339.088	134.993	485.597	552.556	236.961	354.507	43.6954	761.745	55.3699	81.334	498.839	483.263	523.014	39.6862	47.1467	33.1836	510.395	75.6516	61.8899
XLOC_005074|PGSC0003DMT400036855,PGSC0003DMT400036856	PGSC0003DMB000000026:679978-682164	TCONS_00009061	274.368	95.7777	65.2517	73.6669	9.78213	19.6462	27.5614	33.4419	22.5675	634.53	163.674	36.3887	49.7749	47.771	157.282	28.7415	36.1406	307.637	94.0205	141.894	33.89	19.6029	50.3377	159.943	27.3359	45.1277
XLOC_005075|PGSC0003DMT400036857	PGSC0003DMB000000026:691655-693588	TCONS_00009063	4.19076	10.1027	10.592	0	0	0	0	0	0	0	0	0	0	0	0	0	0	0	0	7.01945	0	0	0	0	0	0
XLOC_005076|PGSC0003DMT400036858,PGSC0003DMT400036859,PGSC0003DMT400036860	PGSC0003DMB000000026:715671-719481	TCONS_00009066	132.683	79.974	96.9015	198.547	220.238	81.1359	127.969	154.906	156.637	88.2833	201.309	264.973	228.256	87.1932	248.249	109.757	95.9286	150.442	107.358	123.511	85.5084	100.917	67.9707	132.287	109.491	132.026
XLOC_005078|PGSC0003DMT400036864,PGSC0003DMT400036865,PGSC0003DMT400036866	PGSC0003DMB000000026:755432-760288	TCONS_00009071	0	0	0	5.21029	0	0	6.06697	0	0	0	0	0	0	0	0	0	0	0	0	0	0	0	0	0	0	0
XLOC_005079|PGSC0003DMT400036867,PGSC0003DMT400036868,PGSC0003DMT400036869	PGSC0003DMB000000026:760368-763523	TCONS_00009073	12.6335	7.45093	10.395	5.42891	4.81479	11.6623	6.70561	6.10894	0	0	0	0	0	0	0	0	0	19.8614	11.9938	23.8548	0	0	0	0	0	0
XLOC_005080|PGSC0003DMT400036870,PGSC0003DMT400036871	PGSC0003DMB000000026:771577-776294	TCONS_00009076	17.6835	9.40562	15.2471	38.877	31.1549	33.1708	11.6656	11.3011	0	0	0	0	0	30.648	0	0	0	17.0813	15.2354	0	6.18254	16.487	14.5775	10.8853	0	10.438
XLOC_005083|PGSC0003DMT400036875	PGSC0003DMB000000026:792223-799340	TCONS_00009083	0	0	3.89275	4.73117	0	0	4.5482	0	0	0	0	0	0	0	0	0	0	0	0	0	0	0	0	0	0	0
XLOC_005085|PGSC0003DMT400036876	PGSC0003DMB000000026:810186-813320	TCONS_00009085	0	0	0	3.01021	0	8.21413	10.332	0	0	0	0	0	0	0	0	0	0	0	0	0	0	0	0	0	0	0
XLOC_005086|PGSC0003DMT400036877,PGSC0003DMT400036878,PGSC0003DMT400036879,PGSC0003DMT400036880,PGSC0003DMT400036881	PGSC0003DMB000000026:821293-830335	TCONS_00009095	52.3941	23.3543	34.9772	50.4205	48.161	34.6723	22.6413	26.1174	31.7108	31.3146	77.3678	0	0	0	59.6482	36.7221	18.8539	80.7388	46.3788	49.988	20.5702	6.78348	2.53731	56.4372	27.7537	38.7313
[truncated: 12,802 more rows]

## Sheet: 1hpi(+A0−D) vs. (-A30-D)
gene_id	locus	log2Ratio(1H-PA/1H-P)	probability	transcript_id	KEGG Orthology	GO Component	GO Function	GO Process	Blast nr
[truncated: 1,025 more rows]

[truncated: 5 more sheets: 24hpi(+A30−D) vs. (-A30-D), 168hpi(+A30−D) vs. (-A30-D), 1hpi(+A30+D) vs. (-A30-D), 24hpi(+A30+D) vs. (-A30-D), 168hpi(+A30+D) vs. (-A30-D)]
