# Supplementary material for: Transcriptome analysis unravels the biocontrol mechanism of Serratia plymuthica A30 against potato soft rot caused by Dickeya solani
Source: PLoS One. 2024 Sep 6;19(9):e0308744. doi: 10.1371/journal.pone.0308744 (PMC11379202; doi:10.1371/journal.pone.0308744)
Supplement: S2 Table — The list of categorized genes of time-course RNA-Seq data for 1-, 24- and 168-hours post- inoculation that identified with NOIseq with p-value < 0.05 and −2 ≥ log 2-fold change ≥ 2. (XLSX) [file pone.0308744.s002.xlsx]

## Sheet: Caption
S2 Table.The list of categorized differentially expressed genes of time course RNA-Seq. The list of categorized genes of time-course RNA-Seq data for 1-, 24- and 168-hours post- inoculation that identified with NOIseq with p-value < 0.05 and −2≥ log 2fold change ≥2.

## Sheet: Plant-Microbe Interaction
gene_id	locus	transcript_id	KEGG Orthology	GO Component	GO Function	GO Process	Potato Accession Number and Annotation	1hpi/+A30-D	1hpi/+A30+D	24hpi/+A30-D	24hpi/+A30+D	168hpi/+A30-D	168hpi/+A30-D	Func	Function
XLOC_034714|PGSC0003DMT400033889,PGSC0003DMT400033890,PGSC0003DMT400033891	PGSC0003DMB000000490:171411-177359	TCONS_00061715	K01537|1|0.0|1652|ath:AT4G37640|Ca2+-transporting ATPase [EC:3.6.3.8]	GO:0031224//intrinsic to membrane;GO:0043231//intracellular membrane-bounded organelle;GO:0031090//organelle membrane	GO:0046914//transition metal ion binding;GO:0046873//metal ion transmembrane transporter activity;GO:0019829//cation-transporting ATPase activity;GO:0005515//protein binding;GO:0032559;GO:0016836//hydro-lyase activity	GO:0010035//response to inorganic substance;GO:0009206;GO:0006816//calcium ion transport	XP_006362053.1PREDICTED: calcium-transporting ATPase 2, plasma membrane-type [Solanum tuberosum]	-	-	-	11.9454	-	-	Calcium transport	Ca- Trans-ATPase
XLOC_031602|PGSC0003DMT400055385,PGSC0003DMT400055386	PGSC0003DMB000000381:19437-27236	TCONS_00056427	K01537|1|0.0|1604|gmx:100792691|Ca2+-transporting ATPase [EC:3.6.3.8]	GO:0009532//plastid stroma;GO:0031224//intrinsic to membrane;GO:0009528//plastid inner membrane	GO:0046914//transition metal ion binding;GO:0005515//protein binding;GO:0019829//cation-transporting ATPase activity;GO:0046873//metal ion transmembrane transporter activity;GO:0005261//cation channel activity;GO:0032559;GO:0016836//hydro-lyase activity	GO:0006816//calcium ion transport;GO:0010035//response to inorganic substance;GO:0009206	XP_006362053.1PREDICTED: calcium-transporting ATPase 2, plasma membrane-type [Solanum tuberosum]	-	-	-	8.68414	-	-	Calcium transport	Ca- Trans-ATPase
XLOC_025822|PGSC0003DMT400033064,PGSC0003DMT400033065,PGSC0003DMT400033066	PGSC0003DMB000000249:68069-78390	TCONS_00046437	K01537|1|0.0|1355|vvi:100241741|Ca2+-transporting ATPase [EC:3.6.3.8]	GO:0016020//membrane	GO:0042625//ATPase activity, coupled to transmembrane movement of ions;GO:0046873//metal ion transmembrane transporter activity;GO:0000166//nucleotide binding	GO:0009987//cellular process;GO:0006816//calcium ion transport;GO:0008152//metabolic process	XP_006351246.1PREDICTED: putative calcium-transporting ATPase 11, plasma membrane-type-like [Solanum tuberosum]	-	-	-	10.0362	-9.8206	-9.8206	Calcium transport	Ca- Trans-ATPase
XLOC_013380|-	PGSC0003DMB000000094:800375-864836	TCONS_00024023	K05853|1|0.0|1612|vvi:100266003|Ca2+ transporting ATPase, sarcoplasmic/endoplasmic reticulum [EC:3.6.3.8]	GO:0031224//intrinsic to membrane;GO:0043231//intracellular membrane-bounded organelle	GO:0019829//cation-transporting ATPase activity;GO:0005515//protein binding;GO:0032559	GO:0009206;GO:0055080//cation homeostasis;GO:0000041//transition metal ion transport;GO:0048513//organ development;GO:0070838//divalent metal ion transport	XP_006347865.1PREDICTED: calcium-transporting ATPase 3, endoplasmic reticulum-type isoform X1 [Solanum tuberosum]	-	-	-	2.07289	-	-	Calcium transport	Ca- Trans-ATPase
XLOC_038925|-	PGSC0003DMB000000763:33383-43817	TCONS_00068916	-	-	GO:0046872//metal ion binding	-	XP_006367412.1PREDICTED: calcium uptake protein 1, mitochondrial-like [Solanum tuberosum]	-	12.1425	-	3.21367	-3.77999	-13.2768	Calcium transport	Calcium transporters
XLOC_038920|-	PGSC0003DMB000000763:33383-43817	TCONS_00068909	-	GO:0043231//intracellular membrane-bounded organelle	GO:0046872//metal ion binding	-	XP_006367412.1PREDICTED: calcium uptake protein 1, mitochondrial-like [Solanum tuberosum]	-	-	-	10.5469	-	-	Calcium transport	Calcium transporters
XLOC_024794|PGSC0003DMT400047241	PGSC0003DMB000000233:80370-87770	TCONS_00044576	-	GO:0031224//intrinsic to membrane;GO:0031090//organelle membrane;GO:0005773//vacuole	GO:0005262//calcium channel activity;GO:0046872//metal ion binding	GO:0010118//stomatal movement;GO:0019932//second-messenger-mediated signaling;GO:0009695//jasmonic acid biosynthetic process;GO:0032412//regulation of ion transmembrane transporter activity;GO:0032501//multicellular organismal process;GO:0006816//calcium ion transport;GO:0006950//response to stress	XP_006357480.1PREDICTED: two pore calcium channel protein 1B [Solanum tuberosum]	-	-	-	10.7622	-	-	Calcium transport	Calcium transporters
XLOC_000802|PGSC0003DMT400001416,PGSC0003DMT400001418	PGSC0003DMB000000004:2856545-2865751	TCONS_00001298	-	GO:0043231//intracellular membrane-bounded organelle	-	-	NP_001275474.1calcium homeostasis regulator CHoR1 [Solanum tuberosum]	-	-	-	10.5872	-	-	Calcium transport	Calcium transporters
XLOC_024946|PGSC0003DMT400013495,PGSC0003DMT400013496,PGSC0003DMT400013497,PGSC0003DMT400013498	PGSC0003DMB000000236:551920-557957	TCONS_00044824	K05387|1|0.0|892|aly:ARALYDRAFT_470513|glutamate receptor, ionotropic, other eukaryote	GO:0030313;GO:0031224//intrinsic to membrane	GO:0008066//glutamate receptor activity;GO:0005231//excitatory extracellular ligand-gated ion channel activity	GO:0007166//cell surface receptor signaling pathway;GO:0006810//transport	XP_015168676.1PREDICTED: glutamate receptor 3.4-like isoform X2 [Solanum tuberosum]	-	-	12.1862	-	-	-	Calcium transport	Glutamate receptors
XLOC_005829|PGSC0003DMT400025675,PGSC0003DMT400025676,PGSC0003DMT400025677	PGSC0003DMB000000032:2312424-2318222	TCONS_00010416	K05387|1|0.0|1052|aly:ARALYDRAFT_681456|glutamate receptor, ionotropic, other eukaryote	GO:0031224//intrinsic to membrane;GO:0030313	GO:0008066//glutamate receptor activity;GO:0005231//excitatory extracellular ligand-gated ion channel activity;GO:0005261//cation channel activity	GO:0009314//response to radiation;GO:0006875//cellular metal ion homeostasis;GO:0009606//tropism;GO:0006816//calcium ion transport;GO:0007166//cell surface receptor signaling pathway	XP_006342151.1PREDICTED: glutamate receptor 3.3 [Solanum tuberosum]	-	-	-2.17266	-	-	-	Calcium transport	Glutamate receptors
XLOC_004208|-	PGSC0003DMB000000020:2371621-2372440	TCONS_00007529	K05387|1|2e-93|340|ath:AT3G51480|glutamate receptor, ionotropic, other eukaryote	GO:0031224//intrinsic to membrane;GO:0030313	GO:0008066//glutamate receptor activity;GO:0005231//excitatory extracellular ligand-gated ion channel activity	GO:0009314//response to radiation;GO:0006810//transport;GO:0006875//cellular metal ion homeostasis;GO:0007166//cell surface receptor signaling pathway	XP_015160752.1PREDICTED: LOW QUALITY PROTEIN: glutamate receptor 3.6-like [Solanum tuberosum]	-	-11.3281	-	-	-	-	Calcium transport	Glutamate receptors
XLOC_040479|PGSC0003DMT400081157	PGSC0003DMB000004930:4-744	TCONS_00071035	K05391|1|1e-113|407|vvi:100267557|cyclic nucleotide gated channel, other eukaryote	GO:0031224//intrinsic to membrane	GO:0005267//potassium channel activity	GO:0030001//metal ion transport	XP_015162521.1PREDICTED: probable cyclic nucleotide-gated ion channel 17 [Solanum tuberosum]	-	14.1635	-	-	-	-13.1369	Calcium transport	CNGC
XLOC_034702|-	PGSC0003DMB000000489:166818-181964	TCONS_00061689	K05391|1|5e-158|556|gmx:100795427|cyclic nucleotide gated channel, other eukaryote	-	-	-	XP_006364384.1PREDICTED: probable cyclic nucleotide-gated ion channel 20, chloroplastic [Solanum tuberosum]	-	-	-	-	-11.8523	-11.8523	Calcium transport	CNGC
XLOC_029275|PGSC0003DMT400001947,PGSC0003DMT400001948	PGSC0003DMB000000316:753532-754470	TCONS_00052324	K05391|1|2e-113|407|vvi:100267557|cyclic nucleotide gated channel, other eukaryote	GO:0031224//intrinsic to membrane	GO:0005267//potassium channel activity	GO:0030001//metal ion transport	XP_015162521.1PREDICTED: probable cyclic nucleotide-gated ion channel 17 [Solanum tuberosum]	-	-	-	10.7429	-11.1846	-11.1846	Calcium transport	CNGC
XLOC_029201|PGSC0003DMT400050476,PGSC0003DMT400050477	PGSC0003DMB000000315:337301-349791	TCONS_00052203	K05391|1|0.0|1014|vvi:100267297|cyclic nucleotide gated channel, other eukaryote	GO:0031224//intrinsic to membrane	GO:0005249//voltage-gated potassium channel activity;GO:0005515//protein binding;GO:0005217//intracellular ligand-gated ion channel activity;GO:0000166//nucleotide binding	GO:0070838//divalent metal ion transport	XP_006360173.1PREDICTED: cyclic nucleotide-gated ion channel 1-like [Solanum tuberosum]	-	12.1307	-	-	-13.6688	-13.6688	Calcium transport	CNGC
XLOC_016854|PGSC0003DMT400023442,PGSC0003DMT400023444,PGSC0003DMT400023445,PGSC0003DMT400023446	PGSC0003DMB000000126:902073-932723	TCONS_00030376	K05391|1|0.0|1107|vvi:100267297|cyclic nucleotide gated channel, other eukaryote	GO:0031224//intrinsic to membrane	GO:0005249//voltage-gated potassium channel activity;GO:0005515//protein binding;GO:0005217//intracellular ligand-gated ion channel activity;GO:0000166//nucleotide binding	GO:0070838//divalent metal ion transport	XP_006350570.1PREDICTED: cyclic nucleotide-gated ion channel 1 [Solanum tuberosum]	-	-	-	2.26153	-	-	Calcium transport	CNGC
XLOC_010510|PGSC0003DMT400046345	PGSC0003DMB000000069:1019142-1025505	TCONS_00018864	K05391|1|0.0|789|rcu:RCOM_1579800|cyclic nucleotide gated channel, other eukaryote	GO:0016020//membrane	GO:0005249//voltage-gated potassium channel activity;GO:0005515//protein binding;GO:0005217//intracellular ligand-gated ion channel activity	GO:0070838//divalent metal ion transport	XP_006345559.1PREDICTED: cyclic nucleotide-gated ion channel 1-like [Solanum tuberosum]	-	-	-	-	-10.6147	-10.6147	Calcium transport	CNGC
XLOC_007909|PGSC0003DMT400070616	PGSC0003DMB000000047:438297-447826	TCONS_00014177	K05391|1|0.0|1092|vvi:100267557|cyclic nucleotide gated channel, other eukaryote	GO:0031224//intrinsic to membrane	GO:0005267//potassium channel activity;GO:0005515//protein binding;GO:0000166//nucleotide binding	GO:0030001//metal ion transport	XP_015162521.1PREDICTED: probable cyclic nucleotide-gated ion channel 17 [Solanum tuberosum]	-	-	-	-	-13.1775	-	Calcium transport	CNGC
XLOC_014996|PGSC0003DMT400061090,PGSC0003DMT400061091,PGSC0003DMT400061092	PGSC0003DMB000000105:1091964-1098153	TCONS_00027191	K05391|1|6e-18|92.0|osa:4341189|cyclic nucleotide gated channel, other eukaryote	GO:0016020//membrane	GO:0005249//voltage-gated potassium channel activity;GO:0005515//protein binding;GO:0000166//nucleotide binding	GO:0009725//response to hormone stimulus;GO:0006811//ion transport;GO:0006873//cellular ion homeostasis	XP_006349369.1PREDICTED: potassium channel AKT2/3 [Solanum tuberosum]	-	-	-	12.5477	-	-	Calcium transport	CNGC
XLOC_005429|PGSC0003DMT400062099,PGSC0003DMT400062100	PGSC0003DMB000000028:257283-263123	TCONS_00009754	K05391|1|5e-15|82.0|rcu:RCOM_0623350|cyclic nucleotide gated channel, other eukaryote	GO:0031224//intrinsic to membrane	GO:0005249//voltage-gated potassium channel activity;GO:0005515//protein binding;GO:0000166//nucleotide binding	GO:0009725//response to hormone stimulus;GO:0006873//cellular ion homeostasis;GO:0030001//metal ion transport	NP_001275259.1potassium channel AKT2/3-like [Solanum tuberosum]	-	-	-	-	-9.44193	-9.44193	Calcium transport	CNGC
XLOC_029532|-	PGSC0003DMB000000323:53108-59159	TCONS_00052784	K05391|1|3e-12|71.6|smo:SELMODRAFT_266723|cyclic nucleotide gated channel, other eukaryote	GO:0031224//intrinsic to membrane	GO:0005249//voltage-gated potassium channel activity	GO:0009725//response to hormone stimulus;GO:0030001//metal ion transport	XP_006360380.1PREDICTED: potassium channel SKOR-like [Solanum tuberosum]	-	-	-4.16385	-11.9949	-11.4092	-11.4092	Calcium transport	CNGC
XLOC_031714|PGSC0003DMT400015582	PGSC0003DMB000000384:313186-314847	TCONS_00056609	K00924|1|1e-90|331|osa:4342410|[EC:2.7.1.-];K07198|3|1e-56|218|zma:100192108|5'-AMP-activated protein kinase, catalytic alpha subunit [EC:2.7.11.11]	-	GO:0004672//protein kinase activity;GO:0000166//nucleotide binding	GO:0009987//cellular process	XP_006362170.1PREDICTED: CBL-interacting serine/threonine-protein kinase 7-like [Solanum tuberosum]	-	-	-	2.17222	3.2383	3.18259	Calcium sensors	Calcineurin B-like interacting kinase
XLOC_029748|PGSC0003DMT400056629	PGSC0003DMB000000329:95210-96988	TCONS_00053153	K00924|1|1e-101|369|ath:AT1G30270|[EC:2.7.1.-];K07198|3|5e-65|247|smo:SELMODRAFT_450118|5'-AMP-activated protein kinase, catalytic alpha subunit [EC:2.7.11.11]	GO:0043231//intracellular membrane-bounded organelle	GO:0005515//protein binding;GO:0004674//protein serine/threonine kinase activity;GO:0032559	GO:0050896//response to stimulus;GO:0006464//cellular protein modification process;GO:0023052//signaling	XP_006360611.1PREDICTED: CBL-interacting serine/threonine-protein kinase 14-like [Solanum tuberosum]	-13.2214	-2.88214	-	-	-	9.16476	Calcium sensors	Calcineurin B-like interacting kinase
XLOC_015772|PGSC0003DMT400011718,PGSC0003DMT400011719,PGSC0003DMT400011720,PGSC0003DMT400011721,PGSC0003DMT400011723,PGSC0003DMT400011724,PGSC0003DMT400011725,PGSC0003DMT400011726	PGSC0003DMB000000114:824005-831733	TCONS_00028492	K00924|1|1e-101|369|osa:4342410|[EC:2.7.1.-];K07198|5|2e-73|276|sbi:SORBI_03g033530|5'-AMP-activated protein kinase, catalytic alpha subunit [EC:2.7.11.11]	GO:0016020//membrane	GO:0004674//protein serine/threonine kinase activity;GO:0032559	GO:0009725//response to hormone stimulus;GO:0006464//cellular protein modification process;GO:0006970//response to osmotic stress;GO:0023052//signaling	XP_006349867.1PREDICTED: CBL-interacting serine/threonine-protein kinase 1-like [Solanum tuberosum]	-13.0769	-	-	-13.0769	-13.0769	-3.87995	Calcium sensors	Calcineurin B-like interacting kinase
XLOC_008701|PGSC0003DMT400052998	PGSC0003DMB000000052:1928092-1930666	TCONS_00015681	K00924|1|2e-105|381|ath:AT1G30270|[EC:2.7.1.-];K07198|3|1e-67|255|bdi:100836644|5'-AMP-activated protein kinase, catalytic alpha subunit [EC:2.7.11.11]	-	GO:0004674//protein serine/threonine kinase activity;GO:0000166//nucleotide binding	GO:0009987//cellular process	XP_006344079.1PREDICTED: CBL-interacting serine/threonine-protein kinase 11-like [Solanum tuberosum]	-	-	-	-4.08685	-2.90656	-2.93534	Calcium sensors	Calcineurin B-like interacting kinase
XLOC_007866|PGSC0003DMT400029044	PGSC0003DMB000000047:1763921-1765729	TCONS_00014101	K00924|1|8e-125|446|osa:4342410|[EC:2.7.1.-];K07198|3|3e-61|234|gmx:100806916|5'-AMP-activated protein kinase, catalytic alpha subunit [EC:2.7.11.11]	-	GO:0004674//protein serine/threonine kinase activity;GO:0032559	GO:0006464//cellular protein modification process;GO:0032501//multicellular organismal process;GO:0006972//hyperosmotic response;GO:0009926//auxin polar transport;GO:0023052//signaling	XP_006343663.1PREDICTED: CBL-interacting serine/threonine-protein kinase 6-like [Solanum tuberosum]	-	-	-	-11.983	-	-	Calcium sensors	Calcineurin B-like interacting kinase
XLOC_030315|PGSC0003DMT400076980,PGSC0003DMT400076981,PGSC0003DMT400076982,PGSC0003DMT400076983	PGSC0003DMB000000342:263509-270830	TCONS_00054133	K06268|1|5e-43|174|ppp:PHYPADRAFT_160928|protein phosphatase 3, regulatory subunit	GO:0000325//plant-type vacuole;GO:0016020//membrane	GO:0046872//metal ion binding	GO:0032844//regulation of homeostatic process;GO:0006972//hyperosmotic response	XP_006360986.1PREDICTED: calcineurin B-like protein 10 [Solanum tuberosum]	-	-	-	11.1412	-11.2003	-11.2003	Calcium sensors	Calcineurin B-like
XLOC_027079|PGSC0003DMT400011575,PGSC0003DMT400011576	PGSC0003DMB000000274:887467-894209	TCONS_00048478	K06268|1|2e-102|370|pop:POPTR_836951|protein phosphatase 3, regulatory subunit	GO:0016020//membrane;GO:0044424//intracellular part	GO:0046872//metal ion binding;GO:0019899//enzyme binding	GO:0071805//potassium ion transmembrane transport;GO:0006970//response to osmotic stress;GO:0009755//hormone-mediated signaling pathway;GO:0019932//second-messenger-mediated signaling	XP_006361193.1PREDICTED: calcineurin B-like protein 1 [Solanum tuberosum]	-	-	-	9.03765	-	-	Calcium sensors	Calcineurin B-like
XLOC_005066|PGSC0003DMT400036844,PGSC0003DMT400036845	PGSC0003DMB000000026:555546-559780	TCONS_00009047	K06268|1|4e-80|296|vvi:100244675|protein phosphatase 3, regulatory subunit	GO:0043231//intracellular membrane-bounded organelle	GO:0046872//metal ion binding	-	XP_006341398.1PREDICTED: calcineurin subunit B [Solanum tuberosum]	-	-	-	-	-11.0784	-	Calcium sensors	Calcineurin B-like
XLOC_040198|PGSC0003DMT400054299	PGSC0003DMB000001321:9050-9484	TCONS_00070694	K02183|1|1e-64|243|bdi:100839997|calmodulin	-	GO:0046872//metal ion binding	-	XP_006340365.2|PREDICTED: calmodulin-like [Solanum tuberosum]	-	-	-	-	-11.4374	-11.4374	Calcium sensors	Calmodulin-like
XLOC_034326|PGSC0003DMT400083971	PGSC0003DMB000000473:415310-418960	TCONS_00061013	K02183|1|1e-76|285|smo:SELMODRAFT_141966|calmodulin	-	GO:0046872//metal ion binding	-	NP_001275042.1 calmodulin-1 [Solanum tuberosum]	-	-	-	-	-	3.15529	Calcium sensors	Calmodulin-like
XLOC_037956|PGSC0003DMT400003037	PGSC0003DMB000000674:152200-155600	TCONS_00067278	K13448|1|6e-09|59.7|ath:AT2G43290|calcium-binding protein CML	GO:0044444//cytoplasmic part	GO:0046872//metal ion binding	GO:0006972//hyperosmotic response;GO:0009639//response to red or far red light	XP_006366738.1PREDICTED: calmodulin [Solanum tuberosum]	-	-	-	-	-2.1941	-2.06364	Calcium sensors	Calmodulin-like
XLOC_029233|PGSC0003DMT400089961	PGSC0003DMB000000316:268786-269308	TCONS_00052267	K13448|1|3e-44|175|pop:POPTR_767565|calcium-binding protein CML	-	GO:0046872//metal ion binding;GO:0016491//oxidoreductase activity	-	XP_015170234.1PREDICTED: calmodulin-like protein 1 [Solanum tuberosum]	-2.97501	-	-	-	-10.5945	-10.5945	Calcium sensors	Calmodulin-like
XLOC_021925|PGSC0003DMT400020607	PGSC0003DMB000000184:681926-682601	TCONS_00039704	K13448|1|5e-07|52.8|aly:ARALYDRAFT_486411|calcium-binding protein CML	-	-	-	XP_006366822.1PREDICTED: calmodulin-like protein 3 [Solanum tuberosum]	-3.26124	-12.1697	-	-	-	-	Calcium sensors	Calmodulin-like
XLOC_018104|PGSC0003DMT400083727	PGSC0003DMB000000136:579288-580217	TCONS_00032742	K13448|1|3e-52|202|vvi:100244152|calcium-binding protein CML;K02183|5|2e-50|196|mtr:MTR_7g087610|calmodulin	-	GO:0046872//metal ion binding;GO:0016628//oxidoreductase activity, acting on the CH-CH group of donors, NAD or NADP as acceptor	GO:0008152//metabolic process	XP_006351748.1PREDICTED: calmodulin-5/6/7/8-like [Solanum tuberosum]	-	11.0473	-	-	-	-	Calcium sensors	Calmodulin-like
XLOC_026667|PGSC0003DMT400049971,PGSC0003DMT400049972,PGSC0003DMT400049973,PGSC0003DMT400049974	PGSC0003DMB000000267:716177-722924	TCONS_00047736	K04733|1|5e-51|137|smo:SELMODRAFT_230241|interleukin-1 receptor-associated kinase 4 [EC:2.7.11.1];K13430|5|2e-45|124|zma:100283091|serine/threonine-protein kinase PBS1 [EC:2.7.11.1]	-	GO:0004713//protein tyrosine kinase activity;GO:0032559	GO:0006464//cellular protein modification process;GO:0048229//gametophyte development	XP_006358670.1PREDICTED: calmodulin-binding receptor-like cytoplasmic kinase 2 [Solanum tuberosum]	-	-	-	8.36084	-	-	Calcium sensors	Calmodulin-like
XLOC_030110|PGSC0003DMT400028067,PGSC0003DMT400028068,PGSC0003DMT400028069,PGSC0003DMT400028070	PGSC0003DMB000000338:69862-79457	TCONS_00053768	K02183|1|0.0|686|vvi:100264980|calmodulin	-	-	-	XP_006361013.1PREDICTED: calmodulin-binding protein 60 D-like [Solanum tuberosum]	-	-	-	9.98754	-	-	Calcium sensors	Calmodulin-like
XLOC_009686|PGSC0003DMT400062878,PGSC0003DMT400062879,PGSC0003DMT400062880	PGSC0003DMB000000062:369339-375864	TCONS_00017445	K02183|1|1e-78|293|smo:SELMODRAFT_166784|calmodulin	GO:0043231//intracellular membrane-bounded organelle	GO:0005515//protein binding	-	XP_006345017.1PREDICTED: calmodulin-binding protein 60 A isoform X1 [Solanum tuberosum]	-	-	-	10.9449	-10.8332	-	Calcium sensors	Calmodulin-like
XLOC_005687|-	PGSC0003DMB000000031:1712411-1732375	TCONS_00010065	-	GO:0044444//cytoplasmic part	-	-	XP_006341902.1PREDICTED: calmodulin-binding transcription activator 4-like isoform X2 [Solanum tuberosum]	-	12.3621	-	-	-10.4498	-10.4498	Calcium sensors	Calmodulin-like
XLOC_038226|PGSC0003DMT400065419,PGSC0003DMT400065420	PGSC0003DMB000000690:44240-50445	TCONS_00067709	K13412|1|0.0|920|pop:POPTR_720354|calcium-dependent protein kinase [EC:2.7.11.1]	-	GO:0046872//metal ion binding;GO:0004674//protein serine/threonine kinase activity;GO:0032559	GO:0006464//cellular protein modification process	NP_001275230.1 calcium-dependent protein kinase 1-like [Solanum tuberosum]	-	-	-	-	-	-12.5661	Calcium sensors	Calcium-dependent kinases CDPK
XLOC_036759|PGSC0003DMT400071663	PGSC0003DMB000000589:170256-177401	TCONS_00065322	K13412|1|0.0|799|rcu:RCOM_0082230|calcium-dependent protein kinase [EC:2.7.11.1]	-	GO:0046872//metal ion binding;GO:0004674//protein serine/threonine kinase activity;GO:0032559	GO:0006464//cellular protein modification process	NP_001275322.1 calcium-dependent protein kinase [Solanum tuberosum]	-	-	-	13.109	-10.0311	-10.0311	Calcium sensors	Calcium-dependent kinases CDPK
XLOC_035095|PGSC0003DMT400018575	PGSC0003DMB000000506:86151-91060	TCONS_00062465	K13412|1|0.0|831|pop:POPTR_802119|calcium-dependent protein kinase [EC:2.7.11.1]	-	GO:0046872//metal ion binding;GO:0004674//protein serine/threonine kinase activity;GO:0032559	GO:0006464//cellular protein modification process	XP_006364742.1PREDICTED: calcium-dependent protein kinase 20-like [Solanum tuberosum]	-7.51516	-7.51516	-	-	-	-	Calcium sensors	Calcium-dependent kinases CDPK
XLOC_018980|PGSC0003DMT400014939	PGSC0003DMB000000147:1077207-1082139	TCONS_00034297	K13412|1|0.0|816|gmx:100777096|calcium-dependent protein kinase [EC:2.7.11.1]	-	GO:0046872//metal ion binding;GO:0004674//protein serine/threonine kinase activity;GO:0032559	GO:0006464//cellular protein modification process	XP_006352261.1PREDICTED: calcium-dependent protein kinase 3-like [Solanum tuberosum]	-	-11.1811	-	10.9499	-10.1989	-10.1989	Calcium sensors	Calcium-dependent kinases CDPK
XLOC_017878|PGSC0003DMT400002331,PGSC0003DMT400002332,PGSC0003DMT400002333	PGSC0003DMB000000134:1053252-1057728	TCONS_00032267	K13412|1|0.0|758|rcu:RCOM_0685930|calcium-dependent protein kinase [EC:2.7.11.1]	GO:0016020//membrane	GO:0004674//protein serine/threonine kinase activity;GO:0046872//metal ion binding;GO:0032559	GO:0009738//abscisic acid mediated signaling pathway;GO:0006464//cellular protein modification process	XP_006351913.1PREDICTED: calcium-dependent protein kinase 11-like [Solanum tuberosum]	-	-	-	-	-	-11.6947	Calcium sensors	Calcium-dependent kinases CDPK
XLOC_017596|PGSC0003DMT400002591,PGSC0003DMT400002592	PGSC0003DMB000000131:56448-62816	TCONS_00031759	K13412|1|0.0|922|pop:POPTR_720354|calcium-dependent protein kinase [EC:2.7.11.1]	-	GO:0046872//metal ion binding;GO:0004674//protein serine/threonine kinase activity;GO:0032559	GO:0006464//cellular protein modification process	NP_001305572.1calcium-dependent protein kinase 1-like [Solanum tuberosum]	-	-	-	2.00466	-9.82072	-9.82072	Calcium sensors	Calcium-dependent kinases CDPK
XLOC_017525|PGSC0003DMT400083474	PGSC0003DMB000000130:1458753-1464643	TCONS_00031637	K13412|1|0.0|872|rcu:RCOM_1577820|calcium-dependent protein kinase [EC:2.7.11.1]	-	GO:0046872//metal ion binding;GO:0004674//protein serine/threonine kinase activity;GO:0032559	GO:0006464//cellular protein modification process	XP_006351684.1PREDICTED: calcium-dependent protein kinase 7-like [Solanum tuberosum]	-	-	-	10.3163	-	-	Calcium sensors	Calcium-dependent kinases CDPK
XLOC_036562|PGSC0003DMT400071322,PGSC0003DMT400071323,PGSC0003DMT400071324	PGSC0003DMB000000577:28454-31626	TCONS_00065009	K13412|1|2e-07|54.7|vcn:VOLCADRAFT_74309|calcium-dependent protein kinase [EC:2.7.11.1]	-	-	-	XP_006365698.1PREDICTED: elicitor-responsive protein 1 isoform X2 [Solanum tuberosum]	-	-	-	-	-	-14.9527	Calcium sensors	Calcium-dependent kinases CDPK
XLOC_036347|PGSC0003DMT400077661	PGSC0003DMB000000564:185403-188215	TCONS_00064661	K13412|1|7e-08|56.2|vcn:VOLCADRAFT_74309|calcium-dependent protein kinase [EC:2.7.11.1]	-	-	-	XP_006356574.1PREDICTED: elicitor-responsive protein 1-like [Solanum tuberosum]	-	-	-	-	-10.6762	-10.6762	Calcium sensors	Calcium-dependent kinases CDPK
XLOC_013022|PGSC0003DMT400070799,PGSC0003DMT400070801	PGSC0003DMB000000092:415686-419831	TCONS_00023304	K13412|1|2e-68|258|gmx:100783922|calcium-dependent protein kinase [EC:2.7.11.1]	GO:0031224//intrinsic to membrane	GO:0046872//metal ion binding;GO:0005515//protein binding;GO:0004674//protein serine/threonine kinase activity;GO:0032559	GO:0044403//symbiosis, encompassing mutualism through parasitism;GO:0006468//protein phosphorylation;GO:0051707//response to other organism	XP_006347696.1PREDICTED: calcium and calcium/calmodulin-dependent serine/threonine-protein kinase-like [Solanum tuberosum]	-	-	-	-	-12.5327	-12.5327	Calcium sensors	Calcium-dependent kinases CDPK
XLOC_011549|PGSC0003DMT400057483,PGSC0003DMT400057484	PGSC0003DMB000000076:1899352-1905174	TCONS_00020923	K13412|1|0.0|776|rcu:RCOM_0082230|calcium-dependent protein kinase [EC:2.7.11.1]	-	GO:0046872//metal ion binding;GO:0004674//protein serine/threonine kinase activity;GO:0032559	GO:0006464//cellular protein modification process	XP_006346214.1PREDICTED: calcium-dependent protein kinase 2 isoform X1 [Solanum tuberosum]	-	-	-	-	-11.5102	-11.5102	Calcium sensors	Calcium-dependent kinases CDPK
XLOC_010845|PGSC0003DMT400060262	PGSC0003DMB000000072:70497-76304	TCONS_00019451	K13412|1|0.0|807|vvi:100240787|calcium-dependent protein kinase [EC:2.7.11.1]	-	GO:0046872//metal ion binding;GO:0004674//protein serine/threonine kinase activity;GO:0032559	GO:0006464//cellular protein modification process	XP_006345749.1PREDICTED: calcium-dependent protein kinase SK5-like [Solanum tuberosum]	-	-11.4115	-	-	-9.94061	-9.94061	Calcium sensors	Calcium-dependent kinases CDPK
XLOC_007592|PGSC0003DMT400074989,PGSC0003DMT400074990,PGSC0003DMT400074993	PGSC0003DMB000000044:87991-92592	TCONS_00013658	K07359|1|2e-46|186|vvi:100260436|calcium/calmodulin-dependent protein kinase kinase [EC:2.7.11.17]	-	GO:0004674//protein serine/threonine kinase activity;GO:0000166//nucleotide binding	GO:0006464//cellular protein modification process	XP_006340155.1PREDICTED: serine/threonine-protein kinase GRIK1 [Solanum tuberosum]	-	-	-	9.74384	-	-	Calcium sensors	Calcium-dependent kinases CDPK
XLOC_005797|PGSC0003DMT400025579,PGSC0003DMT400025580,PGSC0003DMT400025581	PGSC0003DMB000000032:1690115-1695737	TCONS_00010301	K13412|1|0.0|634|rcu:RCOM_1599390|calcium-dependent protein kinase [EC:2.7.11.1]	GO:0043231//intracellular membrane-bounded organelle;GO:0016020//membrane	GO:0046872//metal ion binding;GO:0016866//intramolecular transferase activity;GO:0003676//nucleic acid binding;GO:0004674//protein serine/threonine kinase activity;GO:0032559	GO:0006464//cellular protein modification process;GO:0009451//RNA modification	XP_006342079.1PREDICTED: calcium-dependent protein kinase 29 [Solanum tuberosum]	-	-	-	9.90019	-9.75377	-9.75377	Calcium sensors	Calcium-dependent kinases CDPK
XLOC_034649|PGSC0003DMT400038059	PGSC0003DMB000000488:347878-358872	TCONS_00061584	K13412|1|2e-06|48.9|ppp:PHYPADRAFT_124358|calcium-dependent protein kinase [EC:2.7.11.1]	-	GO:0046872//metal ion binding	-	XP_006364361.1PREDICTED: sorcin-like [Solanum tuberosum]	-	-	2.6343	2.31521	-12.0987	-	Calcium sensors	Calcium-dependent kinases CDPK
XLOC_030765|PGSC0003DMT400029962,PGSC0003DMT400029963	PGSC0003DMB000000355:614168-615621	TCONS_00054950	K13412|1|6e-58|223|aly:ARALYDRAFT_490110|calcium-dependent protein kinase [EC:2.7.11.1]	-	GO:0004672//protein kinase activity;GO:0032559	GO:0006464//cellular protein modification process	NP_001275162.1PEP carboxylase kinase [Solanum tuberosum]	-13.9945	-13.9945	-	-	-	8.31186	Calcium sensors	Calcium-dependent kinases CDPK
XLOC_030737|PGSC0003DMT400029874,PGSC0003DMT400029875	PGSC0003DMB000000355:591746-593518	TCONS_00054897	K13412|1|4e-57|221|aly:ARALYDRAFT_490110|calcium-dependent protein kinase [EC:2.7.11.1]	-	GO:0004672//protein kinase activity;GO:0032559	GO:0006464//cellular protein modification process	NP_001275162.1|PEP carboxylase kinase [Solanum tuberosum]	-	-	-3.4108	-2.10032	-	-	Calcium sensors	Calcium-dependent kinases CDPK
XLOC_016669|PGSC0003DMT400042002,PGSC0003DMT400042003,PGSC0003DMT400042004,PGSC0003DMT400042005	PGSC0003DMB000000125:831808-833382	TCONS_00029972	K13412|1|2e-56|218|osa:4334366|calcium-dependent protein kinase [EC:2.7.11.1]	-	GO:0004672//protein kinase activity;GO:0032559	GO:0006464//cellular protein modification process	XP_006350688.1PREDICTED: phosphoenolpyruvate carboxylase kinase 1-like [Solanum tuberosum]	-	11.13	-	4.77424	-4.05595	-10.2121	Calcium sensors	Calcium-dependent kinases CDPK
XLOC_031579|PGSC0003DMT400021598	PGSC0003DMB000000379:521186-527188	TCONS_00056391	K00924|1|0.0|903|ath:AT3G56760|[EC:2.7.1.-]	GO:0016020//membrane	GO:0046872//metal ion binding;GO:0004722//protein serine/threonine phosphatase activity;GO:0004674//protein serine/threonine kinase activity;GO:0032559	GO:0006464//cellular protein modification process	XP_006362272.1PREDICTED: CDPK-related kinase 1 [Solanum tuberosum]	-	-	-	-	-11.5955	-	Calcium sensors	CDPK-related kinases
XLOC_002527|-	PGSC0003DMB000000010:3913638-3926103	TCONS_00004650	K00924|1|0.0|704|aly:ARALYDRAFT_485296|[EC:2.7.1.-]	GO:0016020//membrane	GO:0046872//metal ion binding;GO:0004722//protein serine/threonine phosphatase activity;GO:0004674//protein serine/threonine kinase activity;GO:0032559	GO:0006464//cellular protein modification process	XP_015167989.1PREDICTED: CDPK-related kinase 3 isoform X2 [Solanum tuberosum]	-	-	-	-	-	-13.4259	Calcium sensors	CDPK-related kinases
XLOC_039345|PGSC0003DMT400025178	PGSC0003DMB000000835:58524-59546	TCONS_00069522	K13448|1|1e-53|208|rcu:RCOM_0597990|calcium-binding protein CML	GO:0043231//intracellular membrane-bounded organelle	GO:0046872//metal ion binding;GO:0016491//oxidoreductase activity	GO:0048588//developmental cell growth;GO:0006950//response to stress	XP_006367611.1PREDICTED: probable calcium-binding protein CML25 [Solanum tuberosum]	-	-	-	10.7818	-11.1706	-11.1706	Calcium sensors	Сalcium-binding protein CML
XLOC_039193|PGSC0003DMT400041342	PGSC0003DMB000000805:64160-65141	TCONS_00069300	K13448|1|1e-61|234|pop:POPTR_658975|calcium-binding protein CML	-	GO:0046872//metal ion binding;GO:0016628//oxidoreductase activity, acting on the CH-CH group of donors, NAD or NADP as acceptor	GO:0008152//metabolic process	XP_006367528.1PREDICTED: probable calcium-binding protein CML15 [Solanum tuberosum]	-	-	-	10.4399	-	-	Calcium sensors	Сalcium-binding protein CML
XLOC_035715|-	PGSC0003DMB000000533:194073-201204	TCONS_00063579	K13448|1|7e-70|262|pop:POPTR_817303|calcium-binding protein CML	GO:0043231//intracellular membrane-bounded organelle;GO:0016020//membrane	GO:0046872//metal ion binding;GO:0016628//oxidoreductase activity, acting on the CH-CH group of donors, NAD or NADP as acceptor;GO:0016772//transferase activity, transferring phosphorus-containing groups	GO:0006796//phosphate-containing compound metabolic process	XP_006365245.1PREDICTED: probable calcium-binding protein CML13 [Solanum tuberosum]	-	-12.2666	-14.335	-	-13.3582	-	Calcium sensors	Сalcium-binding protein CML
XLOC_031991|PGSC0003DMT400067728,PGSC0003DMT400067729,PGSC0003DMT400067730,PGSC0003DMT400067731	PGSC0003DMB000000392:469136-472775	TCONS_00057048	K13448|1|6e-58|224|vvi:100251852|calcium-binding protein CML	-	GO:0046872//metal ion binding	-	XP_006362891.1PREDICTED: probable calcium-binding protein CML48 isoform X2 [Solanum tuberosum]	-2.10385	-	-	-	-	-	Calcium sensors	Сalcium-binding protein CML
XLOC_038154|PGSC0003DMT400071190	PGSC0003DMB000000686:167814-168573	TCONS_00067612	K13448|1|3e-47|186|vvi:100267033|calcium-binding protein CML	GO:0009536//plastid	GO:0051540	-	XP_006366823.1PREDICTED: putidaredoxin-like [Solanum tuberosum]	-	-	-	-	-10.2513	-10.2513	Calcium sensors	Сalcium-binding protein CML
XLOC_036653|PGSC0003DMT400021798	PGSC0003DMB000000580:180449-187211	TCONS_00065163	K08272|1|2e-162|570|vvi:100252109|calcium binding protein 39	GO:0016020//membrane	-	-	XP_006365852.1PREDICTED: putative MO25-like protein At5g47540 [Solanum tuberosum]	-	-	-	10.5762	-10.3754	-10.3754	Calcium sensors	Сalcium-binding protein CML
XLOC_019152|PGSC0003DMT400034558,PGSC0003DMT400034559	PGSC0003DMB000000148:460373-468100	TCONS_00034666	K08272|1|5e-167|586|vvi:100252109|calcium binding protein 39	GO:0016020//membrane	-	-	XP_006352351.1PREDICTED: putative MO25-like protein At5g47540 [Solanum tuberosum]	-	3.86709	-	-	-10.3795	-10.3795	Calcium sensors	Сalcium-binding protein CML
XLOC_036604|PGSC0003DMT400074453,PGSC0003DMT400074454	PGSC0003DMB000000578:213212-214899	TCONS_00065077	K14684|1|4e-153|464|gmx:100775805|solute carrier family 25 (mitochondrial phosphate transporter), member 23/24/25/41	GO:0016020//membrane	-	-	XP_006341461.1PREDICTED: calcium-binding mitochondrial carrier protein SCaMC-1-like [Solanum tuberosum]	-	2.64081	-	-	-9.68632	-9.68632	Calcium sensors	Сalcium-binding protein CML
XLOC_032950|PGSC0003DMT400064404	PGSC0003DMB000000421:148200-151550	TCONS_00058681	-	-	GO:0046872//metal ion binding	-	XP_015158723.1PREDICTED: calcium-binding protein PBP1-like [Solanum tuberosum]	-	-	2.53028	4.15682	-11.8351	-	Calcium sensors	Сalcium-binding protein CML
XLOC_029049|PGSC0003DMT400067274	PGSC0003DMB000000313:298559-299303	TCONS_00051914	K02183|1|2e-07|53.9|ppp:PHYPADRAFT_180168|calmodulin	-	GO:0046872//metal ion binding	-	XP_006360544.1PREDICTED: calcium-binding protein PBP1-like [Solanum tuberosum]	-	2.09385	-	-	-11.6106	-11.6106	Calcium sensors	Сalcium-binding protein CML
XLOC_012057|PGSC0003DMT400036057	PGSC0003DMB000000083:1891982-1892710	TCONS_00021690	K02183|1|1e-06|51.6|bdi:100823858|calmodulin	-	GO:0046872//metal ion binding	-	XP_006362922.1PREDICTED: calcium-binding protein PBP1-like [Solanum tuberosum]	-	-	-	-	-12.1374	-12.1374	Calcium sensors	Сalcium-binding protein CML
XLOC_025857|PGSC0003DMT400033117	PGSC0003DMB000000249:171674-176542	TCONS_00046491	K13448|1|2e-89|327|rcu:RCOM_0057830|calcium-binding protein CML	-	GO:0046872//metal ion binding	-	XP_006358010.1PREDICTED: probable calcium-binding protein CML49 [Solanum tuberosum]	-	-12.5888	-	-	-	-11.7411	Calcium sensors	Сalcium-binding protein CML
XLOC_025541|PGSC0003DMT400078654	PGSC0003DMB000000244:345514-361327	TCONS_00045892	K13448|1|3e-51|201|vvi:100253496|calcium-binding protein CML	GO:0016020//membrane	GO:0046872//metal ion binding	GO:0009642//response to light intensity;GO:0006952//defense response;GO:0009725//response to hormone stimulus;GO:0000302//response to reactive oxygen species;GO:0019932//second-messenger-mediated signaling;GO:0046209//nitric oxide metabolic process;GO:0009908//flower development;GO:0048571//long-day photoperiodism;GO:0043200//response to amino acid stimulus;GO:0009605//response to external stimul…	XP_006357771.1PREDICTED: calcium-binding protein CML24-like [Solanum tuberosum]	-	13.0688	-	-	-10.8253	-	Calcium sensors	Сalcium-binding protein CML
XLOC_021923|PGSC0003DMT400020777	PGSC0003DMB000000184:671402-672193	TCONS_00039702	K02183|1|3e-07|53.9|cme:CMK219C|calmodulin;K13448|2|4e-06|50.1|ath:AT1G18210|calcium-binding protein CML	-	-	-	XP_006357771.1PREDICTED: calcium-binding protein CML24-like [Solanum tuberosum]	-	12.5453	-	10.5735	-	-	Calcium sensors	Сalcium-binding protein CML
XLOC_018806|PGSC0003DMT400038351,PGSC0003DMT400038352,PGSC0003DMT400038353	PGSC0003DMB000000144:763480-765579	TCONS_00033995	K13448|1|5e-70|263|pop:POPTR_813332|calcium-binding protein CML	GO:0005773//vacuole	GO:0046872//metal ion binding;GO:0016628//oxidoreductase activity, acting on the CH-CH group of donors, NAD or NADP as acceptor	GO:0006811//ion transport;GO:0008152//metabolic process	XP_006352896.1PREDICTED: probable calcium-binding protein CML18 [Solanum tuberosum]	-	-	-	-	-10.7975	-10.7975	Calcium sensors	Сalcium-binding protein CML
XLOC_017265|PGSC0003DMT400021079	PGSC0003DMB000000129:300407-301359	TCONS_00031147	K13448|1|4e-55|213|vvi:100264151|calcium-binding protein CML	GO:0016020//membrane	GO:0046872//metal ion binding	-	XP_006351257.1PREDICTED: probable calcium-binding protein CML36 [Solanum tuberosum]	-	-	-	-	-2.10245	-13.7429	Calcium sensors	Сalcium-binding protein CML
XLOC_016700|PGSC0003DMT400042062,PGSC0003DMT400042063	PGSC0003DMB000000125:230559-232533	TCONS_00030026	K13448|1|8e-72|268|pop:POPTR_657221|calcium-binding protein CML	-	GO:0046872//metal ion binding;GO:0016628//oxidoreductase activity, acting on the CH-CH group of donors, NAD or NADP as acceptor	GO:0008152//metabolic process	XP_006350654.1PREDICTED: calmodulin-like protein 8 [Solanum tuberosum]	-	-	-	-	-11.6294	-11.6294	Calcium sensors	Сalcium-binding protein CML
XLOC_009726|PGSC0003DMT400062981	PGSC0003DMB000000062:1040184-1043520	TCONS_00017528	-	GO:0009534//chloroplast thylakoid	-	GO:0010119//regulation of stomatal movement;GO:0051592//response to calcium ion	XP_006345067.1PREDICTED: calcium sensing receptor, chloroplastic [Solanum tuberosum]	-	3.12059	-	-	-10.8577	-10.8577	Calcium sensors	Сalcium-binding protein CML
XLOC_007550|PGSC0003DMT400059525	PGSC0003DMB000000043:2225995-2226680	TCONS_00013585	K13448|1|3e-09|60.1|aly:ARALYDRAFT_889234|calcium-binding protein CML	-	-	-	XP_006357771.1PREDICTED: calcium-binding protein CML24-like [Solanum tuberosum]	-	-	-	11.3389	-13.5951	-	Calcium sensors	Сalcium-binding protein CML
XLOC_004960|PGSC0003DMT400014742	PGSC0003DMB000000026:1684593-1685413	TCONS_00008755	K13448|1|3e-49|193|vvi:100264572|calcium-binding protein CML	GO:0016020//membrane;GO:0043231//intracellular membrane-bounded organelle	GO:0046872//metal ion binding	-	XP_006341535.1PREDICTED: calcium-binding allergen Ole e 8 [Solanum tuberosum]	-	-	-	9.76893	-2.8196	-	Calcium sensors	Сalcium-binding protein CML
XLOC_003609|PGSC0003DMT400070433	PGSC0003DMB000000017:2914002-2917757	TCONS_00006404	K13448|1|2e-70|263|rcu:RCOM_1680020|calcium-binding protein CML	GO:0043231//intracellular membrane-bounded organelle;GO:0016020//membrane	GO:0046872//metal ion binding;GO:0016628//oxidoreductase activity, acting on the CH-CH group of donors, NAD or NADP as acceptor;GO:0016772//transferase activity, transferring phosphorus-containing groups	GO:0006796//phosphate-containing compound metabolic process	XP_006340368.1PREDICTED: probable calcium-binding protein CML13 [Solanum tuberosum]	-	11.4752	2.04597	-	-	-10.674	Calcium sensors	Сalcium-binding protein CML
XLOC_003570|PGSC0003DMT400007736,PGSC0003DMT400007737	PGSC0003DMB000000017:2301178-2304305	TCONS_00006330	K13448|1|4e-32|136|vvi:100247858|calcium-binding protein CML	-	-	-	XP_015158412.1PREDICTED: putative calcium-binding protein CML19 [Solanum tuberosum]	-	-	2.21012	4.20769	-	-	Calcium sensors	Сalcium-binding protein CML
XLOC_003569|PGSC0003DMT400096032	PGSC0003DMB000000017:2298064-2298616	TCONS_00006329	K13448|1|7e-45|177|rcu:RCOM_1677910|calcium-binding protein CML	-	GO:0046872//metal ion binding	-	XP_006340311.1PREDICTED: putative calcium-binding protein CML19 [Solanum tuberosum]	-	-	-	2.29725	-	-	Calcium sensors	Сalcium-binding protein CML
XLOC_002693|PGSC0003DMT400010295	PGSC0003DMB000000012:978864-982130	TCONS_00004939	K13448|1|1e-69|260|ath:AT3G50360|calcium-binding protein CML	GO:0044424//intracellular part;GO:0016020//membrane	GO:0016628//oxidoreductase activity, acting on the CH-CH group of donors, NAD or NADP as acceptor;GO:0046872//metal ion binding	GO:0006259//DNA metabolic process;GO:0009913//epidermal cell differentiation;GO:0009826//unidimensional cell growth	XP_006339902.1PREDICTED: caltractin [Solanum tuberosum]	-	-	-	-	-	-14.6299	Calcium sensors	Сalcium-binding protein CML
XLOC_000861|PGSC0003DMT400052233	PGSC0003DMB000000004:3754089-3754993	TCONS_00001442	K13448|1|7e-48|189|rcu:RCOM_1677910|calcium-binding protein CML	-	GO:0046872//metal ion binding	-	XP_006338687.1PREDICTED: putative calcium-binding protein CML19 [Solanum tuberosum]	-	-	-	9.00401	-	-	Calcium sensors	Сalcium-binding protein CML
XLOC_001013|PGSC0003DMT400003364	PGSC0003DMB000000004:2006901-2007839	TCONS_00001794	K13448|1|5e-19|93.2|ath:AT3G59440|calcium-binding protein CML	-	-	-	XP_006338443.1PREDICTED: probable calcium-binding protein CML45 [Solanum tuberosum]	-	-	12.4411	12.0255	-	-	Calcium sensors	Сalcium-binding protein CML
XLOC_028961|PGSC0003DMT400054750,PGSC0003DMT400054751,PGSC0003DMT400054752	PGSC0003DMB000000312:278103-283827	TCONS_00051759	K00924|1|3e-80|299|ath:AT2G01450|[EC:2.7.1.-];K04371|3|2e-48|193|vcn:VOLCADRAFT_80080|extracellular signal-regulated kinase 1/2 [EC:2.7.11.24]	GO:0044424//intracellular part	GO:0004702//receptor signaling protein serine/threonine kinase activity;GO:0032559	GO:0006464//cellular protein modification process;GO:0030865//cortical cytoskeleton organization;GO:0023052//signaling	XP_006360027.1PREDICTED: mitogen-activated protein kinase 19-like [Solanum tuberosum]	-	-	-	10.2537	11.4822	-	MAPKs
XLOC_011418|PGSC0003DMT400057171	PGSC0003DMB000000076:1747330-1748710	TCONS_00020623	K11228|1|8e-47|186|ota:Ot13g01170|mitogen-activated protein kinase kinase kinase [EC:2.7.11.1];K13414|2|7e-46|183|aly:ARALYDRAFT_489755|mitogen-activated protein kinase kinase kinase 1, plant [EC:2.7.11.25]	-	GO:0005488//binding;GO:0004672//protein kinase activity	-	XP_006346260.1PREDICTED: mitogen-activated protein kinase kinase kinase 2-like [Solanum tuberosum]	-	-	-	8.85172	7.20652	4.13855	MAPKs
XLOC_033463|PGSC0003DMT400077576	PGSC0003DMB000000439:229907-238695	TCONS_00059561	K13414|1|4e-17|89.4|pop:POPTR_1071643|mitogen-activated protein kinase kinase kinase 1, plant [EC:2.7.11.25]	-	GO:0004672//protein kinase activity	-	XP_006349414.1 PREDICTED: mitogen-activated protein kinase kinase kinase 1-like [Solanum tuberosum]	-	10.862	-	-	10.1767	10.1767	MAPKs
XLOC_029035|PGSC0003DMT400067236,PGSC0003DMT400067243	PGSC0003DMB000000313:137450-166731	TCONS_00051890	K13414|1|3e-143|403|rcu:RCOM_1032850|mitogen-activated protein kinase kinase kinase 1, plant [EC:2.7.11.25]	-	GO:0004672//protein kinase activity	-	XP_006360533.1PREDICTED: mitogen-activated protein kinase kinase kinase 1-like [Solanum tuberosum]	-	-	-	-	2.08485	-	MAPKs
XLOC_021986|PGSC0003DMT400020760,PGSC0003DMT400020761,PGSC0003DMT400020762,PGSC0003DMT400020763,PGSC0003DMT400020764	PGSC0003DMB000000184:1026812-1031812	TCONS_00039841	K13414|1|6e-34|144|pop:POPTR_1071643|mitogen-activated protein kinase kinase kinase 1, plant [EC:2.7.11.25];K11228|3|8e-34|144|ota:Ot13g01170|mitogen-activated protein kinase kinase kinase [EC:2.7.11.1]	GO:0044464//cell part	-	-	XP_006354924.1PREDICTED: mitogen-activated protein kinase kinase kinase YODA-like isoform X1 [Solanum tuberosum]	-	-	-	-	11.1894	11.1894	MAPKs
XLOC_017018|PGSC0003DMT400039510,PGSC0003DMT400039512,PGSC0003DMT400039513	PGSC0003DMB000000127:1308648-1315671	TCONS_00030705	-	-	GO:0004712//protein serine/threonine/tyrosine kinase activity;GO:0032559	GO:0051707//response to other organism;GO:0002218//activation of innate immune response;GO:0006464//cellular protein modification process	XP_006351529.1PREDICTED: mitogen-activated protein kinase kinase 3 [Solanum tuberosum]	-13.0666	-2.09349	-	-	-	-	MAPKs
XLOC_008094|PGSC0003DMT400031805,PGSC0003DMT400031808,PGSC0003DMT400031809	PGSC0003DMB000000048:1983666-1992653	TCONS_00014559	K11228|1|2e-72|273|ota:Ot13g01170|mitogen-activated protein kinase kinase kinase [EC:2.7.11.1];K13414|2|9e-70|264|pop:POPTR_1071643|mitogen-activated protein kinase kinase kinase 1, plant [EC:2.7.11.25]	-	GO:0004672//protein kinase activity	-	XP_006343968.1PREDICTED: mitogen-activated protein kinase kinase kinase YODA [Solanum tuberosum]	-	11.422	-	10.6447	9.06556	9.06556	MAPKs
XLOC_006211|PGSC0003DMT400039934,PGSC0003DMT400039935,PGSC0003DMT400039936,PGSC0003DMT400039937	PGSC0003DMB000000034:1939929-1946342	TCONS_00011185	K11228|1|1e-47|190|ota:Ot13g01170|mitogen-activated protein kinase kinase kinase [EC:2.7.11.1];K13414|2|3e-47|189|ath:AT4G08500|mitogen-activated protein kinase kinase kinase 1, plant [EC:2.7.11.25]	GO:0043231//intracellular membrane-bounded organelle	-	-	XP_006342608.1PREDICTED: mitogen-activated protein kinase kinase kinase YODA-like isoform X1 [Solanum tuberosum]	-	-	-	-	9.09657	9.09657	MAPKs
XLOC_036874|-	PGSC0003DMB000000594:121589-132804	TCONS_00065522	K14512|1|0.0|706|pop:POPTR_718188|mitogen-activated protein kinase 6 [EC:2.7.11.24]	-	GO:0004702//receptor signaling protein serine/threonine kinase activity;GO:0032559	GO:0006464//cellular protein modification process	NP_001275321.1mitogen-activated protein kinase homolog NTF4-like [Solanum tuberosum]	-	-	-	8.44431	10.6403	-	MAPKs
XLOC_003914|PGSC0003DMT400009066,PGSC0003DMT400009067	PGSC0003DMB000000020:580711-584512	TCONS_00006917	K08293|1|8e-180|629|ath:AT2G18170|mitogen-activated protein kinase [EC:2.7.11.24];K04371|2|9e-179|625|sbi:SORBI_04g003480|extracellular signal-regulated kinase 1/2 [EC:2.7.11.24]	-	GO:0004702//receptor signaling protein serine/threonine kinase activity;GO:0032559	GO:0006464//cellular protein modification process;GO:0048511//rhythmic process;GO:0023052//signaling;GO:0000302//response to reactive oxygen species	XP_006340663.1PREDICTED: mitogen-activated protein kinase 7 [Solanum tuberosum]	12.0769	10.5649	-	-	10.197	10.197	MAPKs
XLOC_014476|PGSC0003DMT400044709,PGSC0003DMT400044710,PGSC0003DMT400044711	PGSC0003DMB000000102:1480007-1485728	TCONS_00026132	K00924|1|2e-168|591|ath:AT2G01450|[EC:2.7.1.-];K04371|2|6e-92|337|smo:SELMODRAFT_449420|extracellular signal-regulated kinase 1/2 [EC:2.7.11.24];K14512|5|5e-91|334|osa:4340170|mitogen-activated protein kinase 6 [EC:2.7.11.24]	-	GO:0004702//receptor signaling protein serine/threonine kinase activity;GO:0032559	GO:0006464//cellular protein modification process;GO:0023052//signaling	XP_006348950.1PREDICTED: mitogen-activated protein kinase 20 isoform X1 [Solanum tuberosum]	-	-	-	-	2.32551	2.37748	MAPKs
XLOC_005075|PGSC0003DMT400036857	PGSC0003DMB000000026:691655-693588	TCONS_00009063	K13414|1|3e-29|128|aly:ARALYDRAFT_489755|mitogen-activated protein kinase kinase kinase 1, plant [EC:2.7.11.25];K11228|4|7e-28|124|ota:Ot13g01170|mitogen-activated protein kinase kinase kinase [EC:2.7.11.1]	-	GO:0004674//protein serine/threonine kinase activity;GO:0000166//nucleotide binding	-	XP_006341415.1PREDICTED: mitogen-activated protein kinase kinase kinase NPK1-like [Solanum tuberosum]	-	2.6555	-	-	-	-	MAPKs
XLOC_002786|PGSC0003DMT400010341	PGSC0003DMB000000012:812713-814091	TCONS_00005099	K11228|1|2e-37|155|ota:Ot13g01170|mitogen-activated protein kinase kinase kinase [EC:2.7.11.1];K13414|2|1e-31|135|aly:ARALYDRAFT_489755|mitogen-activated protein kinase kinase kinase 1, plant [EC:2.7.11.25]	-	GO:0016740//transferase activity	-	XP_006339889.1PREDICTED: mitogen-activated protein kinase kinase kinase NPK1-like [Solanum tuberosum]	-13.0688	-	-	12.0796	-	-	MAPKs
XLOC_012029|PGSC0003DMT400057716	PGSC0003DMB000000083:1299441-1305132	TCONS_00021647	K13124|1|2e-08|58.9|mtr:MTR_8g092620|mitogen-activated protein kinase organizer 1;K14963|4|9e-08|57.0|cme:CMC158C|COMPASS component SWD3;K04536|5|1e-07|56.6|zma:542310|guanine nucleotide-binding protein G(I)/G(S)/G(T) subunit beta-1	GO:0031461//cullin-RING ubiquitin ligase complex	-	-	XP_006347134.1 PREDICTED: telomerase Cajal body protein 1 [Solanum tuberosum]	-	-	-	10.3071	-	-	MAPKs
XLOC_014805|PGSC0003DMT400023272,PGSC0003DMT400023273,PGSC0003DMT400023274,PGSC0003DMT400023275,PGSC0003DMT400023276	PGSC0003DMB000000104:701297-703075	TCONS_00026755	K13425|1|8e-27|119|pop:POPTR_755334|WRKY transcription factor 22	-	-	-	XP_006349180.1PREDICTED: probable WRKY transcription factor 65 isoform X1 [Solanum tuberosum]	-	11.9651	-	13.2436	-	-	WRKYs
XLOC_008220|PGSC0003DMT400032091	PGSC0003DMB000000048:1601807-1603993	TCONS_00014825	K13426|1|3e-35|147|vvi:100251862|WRKY transcription factor 29;K13425|2|4e-31|133|pop:POPTR_755334|WRKY transcription factor 22	-	-	-	XP_006343927.1PREDICTED: probable WRKY transcription factor 29 [Solanum tuberosum]	2.5843	-2.93307	2.00312	-	-	-	WRKYs
XLOC_029227|PGSC0003DMT400065506	PGSC0003DMB000000316:115572-118161	TCONS_00052257	K13425|1|8e-19|93.2|rcu:RCOM_1616660|WRKY transcription factor 22;K13426|2|2e-18|92.0|vvi:100251862|WRKY transcription factor 29	-	-	-	XP_006339860.1PREDICTED: probable WRKY transcription factor 7 [Solanum tuberosum]	-	-	-	-	-	-12.4988	WRKYs
XLOC_014342|PGSC0003DMT400052637	PGSC0003DMB000000102:761975-765815	TCONS_00025896	K13425|1|2e-26|117|vvi:100256849|WRKY transcription factor 22;K13426|3|4e-25|113|vvi:100251862|WRKY transcription factor 29	-	-	-	XP_006348892.1PREDICTED: probable WRKY transcription factor 65 isoform X1 [Solanum tuberosum]	-	2.13728	-	-	-12.4691	-12.4691	WRKYs
XLOC_000745|PGSC0003DMT400003636,PGSC0003DMT400003637	PGSC0003DMB000000004:1793257-1796128	TCONS_00001170	K13424|1|2e-63|242|pop:POPTR_663578|WRKY transcription factor 33	-	-	-	XP_006350163.1PREDICTED: probable WRKY transcription factor 4 isoform X1 [Solanum tuberosum]	-	-	-	-	-	-14.4741	WRKYs
XLOC_029884|PGSC0003DMT400030388,PGSC0003DMT400030389,PGSC0003DMT400030390	PGSC0003DMB000000332:11083-14300	TCONS_00053367	K13424|1|5e-88|323|vvi:100243352|WRKY transcription factor 33	-	-	-	NP_001305516.1probable WRKY transcription factor 26 [Solanum tuberosum]	-	-	2.39218	-	-	-2.11741	WRKYs
XLOC_024122|PGSC0003DMT400053121,PGSC0003DMT400053122	PGSC0003DMB000000219:904945-907426	TCONS_00043529	K13426|1|2e-08|58.5|ath:AT4G23550|WRKY transcription factor 29;K13425|3|5e-08|57.0|pop:POPTR_755334|WRKY transcription factor 22;K13424|5|2e-07|54.7|rcu:RCOM_0664190|WRKY transcription factor 33	-	-	-	XP_006350583.1PREDICTED: probable WRKY transcription factor 30 [Solanum tuberosum]	-	12.1777	-	-	-	-14.9451	WRKYs
XLOC_023122|PGSC0003DMT400025113	PGSC0003DMB000000204:1030088-1031849	TCONS_00041703	K13424|1|2e-24|112|sbi:SORBI_03g038510|WRKY transcription factor 33	-	-	-	XP_006355604.1PREDICTED: probable WRKY transcription factor 71 [Solanum tuberosum]	-	-	-	-	-2.35811	-2.36305	WRKYs
XLOC_023022|PGSC0003DMT400069966	PGSC0003DMB000000202:990937-992384	TCONS_00041539	K13424|1|9e-24|108|osa:4338474|WRKY transcription factor 33	-	-	-	XP_006355755.1PREDICTED: probable WRKY transcription factor 48 isoform X2 [Solanum tuberosum]	-	-	-	-	-8.26865	-8.26865	WRKYs
XLOC_013475|PGSC0003DMT400080069	PGSC0003DMB000000095:1548149-1553795	TCONS_00024187	K13424|1|2e-26|118|vvi:100243352|WRKY transcription factor 33	-	GO:0003677//DNA binding;GO:0001071//nucleic acid binding transcription factor activity	GO:0006351//transcription, DNA-dependent	XP_006347986.1PREDICTED: probable WRKY transcription factor 12 [Solanum tuberosum]	-	-	-	9.4843	-	-	WRKYs
XLOC_008895|PGSC0003DMT400046570	PGSC0003DMB000000055:39075-43226	TCONS_00015974	K13424|1|2e-20|99.4|osa:4327518|WRKY transcription factor 33	-	-	-	XP_006345825.1 PREDICTED: probable WRKY transcription factor 34 [Solanum tuberosum]	-	-	-	8.49053	-11.0116	-11.0116	WRKYs
XLOC_007853|PGSC0003DMT400029069	PGSC0003DMB000000047:1533758-1538879	TCONS_00014074	K13424|1|2e-45|182|zma:100281558|WRKY transcription factor 33	-	-	-	XP_006343644.1PREDICTED: probable WRKY transcription factor 32 [Solanum tuberosum]	-	11.5406	-	-	-	-	WRKYs
XLOC_001158|PGSC0003DMT400052057	PGSC0003DMB000000004:3937020-3938886	TCONS_00002124	K13424|1|9e-25|112|sbi:SORBI_09g023270|WRKY transcription factor 33;K13423|5|2e-24|110|ath:AT2G30250|WRKY transcription factor 25	GO:0043231//intracellular membrane-bounded organelle	GO:0003677//DNA binding;GO:0001071//nucleic acid binding transcription factor activity	GO:0010467//gene expression	XP_006338711.1PREDICTED: probable WRKY transcription factor 45 [Solanum tuberosum]	-13.9328	-	4.09886	-	-	-	WRKYs
XLOC_014574|PGSC0003DMT400072835,PGSC0003DMT400072836,PGSC0003DMT400072837	PGSC0003DMB000000103:1548562-1557459	TCONS_00026314	K13424|1|2e-81|301|pop:POPTR_663578|WRKY transcription factor 33	-	-	-	NP_001305484.1probable WRKY transcription factor 4 [Solanum tuberosum]	-12.5091	-	-	-	-2.24819	-2.52264	WRKYs
XLOC_026548|PGSC0003DMT400073265,PGSC0003DMT400073266,PGSC0003DMT400073267	PGSC0003DMB000000265:605173-607203	TCONS_00047544	K13425|1|2e-28|125|vvi:100256849|WRKY transcription factor 22	-	-	-	NP_001274847.1WRKY transcription factor 5 [Solanum tuberosum]	-12.4258	-12.4258	-	11.0222	-	-10.791	WRKYs
XLOC_008048|PGSC0003DMT400031695	PGSC0003DMB000000048:1129345-1137079	TCONS_00014466	K14299|1|9e-17|87.4|mtr:MTR_6g072020|nucleoporin SEH1;K13425|3|3e-15|82.4|vvi:100256849|WRKY transcription factor 22	-	-	-	XP_006350583.1PREDICTED: probable WRKY transcription factor 30 [Solanum tuberosum]	-	-	-	10.8142	-11.2423	-11.2423	WRKYs
XLOC_034174|PGSC0003DMT400038852,PGSC0003DMT400038853,PGSC0003DMT400038854,PGSC0003DMT400038855	PGSC0003DMB000000468:136959-139946	TCONS_00060718	K13424|1|1e-22|107|sbi:SORBI_09g023270|WRKY transcription factor 33	-	-	-	XP_006364165.1PREDICTED: WRKY transcription factor 6-like [Solanum tuberosum]	-	-	-	-	-	-2.94394	WRKYs
XLOC_016456|PGSC0003DMT400056724,PGSC0003DMT400056725	PGSC0003DMB000000122:1299548-1301724	TCONS_00029640	K13424|1|2e-15|82.4|zma:100279301|WRKY transcription factor 33	-	-	-	XP_006350473.1PREDICTED: WRKY transcription factor 6-like [Solanum tuberosum]	-	-11.5957	-	-	-10.0568	-10.0568	WRKYs
XLOC_004638|PGSC0003DMT400075089,PGSC0003DMT400075090,PGSC0003DMT400075091	PGSC0003DMB000000023:1729768-1731507	TCONS_00008275	K13426|1|3e-11|68.6|ath:AT4G23550|WRKY transcription factor 29;K13424|3|1e-08|60.1|rcu:RCOM_0664190|WRKY transcription factor 33;K13425|4|3e-08|58.5|rcu:RCOM_1616660|WRKY transcription factor 22	-	-	-	NP_001275414.1WRKY transcription factor 6 [Solanum tuberosum]	-	-	-	-	-2.17927	-2.97428	WRKYs
XLOC_036587|-	PGSC0003DMB000000578:173903-177065	TCONS_00065047	K13447|1|2e-110|397|pop:POPTR_570393|respiratory burst oxidase [EC:1.6.3.- 1.11.1.-]	GO:0031224//intrinsic to membrane	GO:0046914//transition metal ion binding;GO:0016209//antioxidant activity;GO:0050662//coenzyme binding;GO:0050664//oxidoreductase activity, acting on NAD(P)H, oxygen as acceptor	GO:0008152//metabolic process	NP_001305507.1 respiratory burst oxidase homolog protein D [Solanum tuberosum]	-	10.5352	-	-	-10.5352	-10.5352	RBOH
XLOC_015602|-	PGSC0003DMB000000113:931455-935619	TCONS_00028176	K13447|1|3e-76|283|rcu:RCOM_1689300|respiratory burst oxidase [EC:1.6.3.- 1.11.1.-]	GO:0016020//membrane	GO:0046872//metal ion binding;GO:0016651//oxidoreductase activity, acting on NAD(P)H	-	XP_006349977.1PREDICTED: respiratory burst oxidase homolog protein E-like [Solanum tuberosum]	-	10.6777	-	10.6777	-10.2481	-10.2481	RBOH
XLOC_015601|-	PGSC0003DMB000000113:922218-931376	TCONS_00028175	K13447|1|2e-163|382|zma:100037794|respiratory burst oxidase [EC:1.6.3.- 1.11.1.-]	GO:0016020//membrane	GO:0046872//metal ion binding;GO:0050664//oxidoreductase activity, acting on NAD(P)H, oxygen as acceptor	-	XP_006353773.1PREDICTED: respiratory burst oxidase homolog protein E-like isoform X2 [Solanum tuberosum]	-	10.9887	-	10.9887	-10.2211	-10.2211	RBOH
XLOC_002446|-	PGSC0003DMB000000010:2432048-2448569	TCONS_00004499	K13447|1|4e-16|84.7|ppp:PHYPADRAFT_206166|respiratory burst oxidase [EC:1.6.3.- 1.11.1.-]	GO:0016020//membrane	GO:0016491//oxidoreductase activity;GO:0005488//binding	-	XP_006339610.1PREDICTED: ferric reduction oxidase 2-like [Solanum tuberosum]	-	13.1472	-	12.5391	-	-12.5175	RBOH
XLOC_038068|PGSC0003DMT400013094	PGSC0003DMB000000682:89022-89882	TCONS_00067458	K13449|1|3e-60|229|rcu:RCOM_1381930|pathogenesis-related protein 1	-	-	GO:0006950//response to stress	XP_006367091.1PREDICTED: basic form of pathogenesis-related protein 1-like [Solanum tuberosum]	-	-	-	-8.09749	-3.1346	-13.3764	PR1
XLOC_038066|PGSC0003DMT400013091	PGSC0003DMB000000682:79235-79998	TCONS_00067456	K13449|1|5e-56|215|rcu:RCOM_1381930|pathogenesis-related protein 1	-	-	GO:0006950//response to stress	XP_006367089.1PREDICTED: pathogenesis-related protein 1A1 [Solanum tuberosum]	-	-3.08327	-	-	-	-15.1595	PR1
XLOC_038070|PGSC0003DMT400013096	PGSC0003DMB000000682:122154-122493	TCONS_00067460	K13449|1|4e-37|150|rcu:RCOM_1381930|pathogenesis-related protein 1	-	-	GO:0006950//response to stress	XP_006367091.1PREDICTED: basic form of pathogenesis-related protein 1-like [Solanum tuberosum]	-	-	-	11.8465	-12.694	-12.694	PR1
XLOC_034233|PGSC0003DMT400046828	PGSC0003DMB000000470:4369-6599	TCONS_00060829	K04733|1|6e-56|217|smo:SELMODRAFT_159261|interleukin-1 receptor-associated kinase 4 [EC:2.7.11.1];K05658|3|1e-51|203|vvi:100262734|ATP-binding cassette, subfamily B (MDR/TAP), member 1;K00924|4|2e-51|202|ath:AT1G14370|[EC:2.7.1.-]	-	GO:0004672//protein kinase activity;GO:0000166//nucleotide binding	-	XP_006363961.1PREDICTED: L-type lectin-domain containing receptor kinase IX.1-like [Solanum tuberosum]	-	-	-	9.07351	-	-	L-type lectin RK
XLOC_032507|PGSC0003DMT400052481	PGSC0003DMB000000409:413972-415648	TCONS_00057905	-	-	GO:0005488//binding	-	XP_006363087.1PREDICTED: L-type lectin-domain containing receptor kinase VIII.2 [Solanum tuberosum]	-	12.4963	-	-	-	-10.97	L-type lectin RK
XLOC_012089|PGSC0003DMT400076465	PGSC0003DMB000000083:423931-426380	TCONS_00021744	K13416|1|4e-55|214|ath:AT4G33430|brassinosteroid insensitive 1-associated receptor kinase 1 [EC:2.7.10.1 2.7.11.1];K04733|4|8e-54|210|smo:SELMODRAFT_159261|interleukin-1 receptor-associated kinase 4 [EC:2.7.11.1];K13417|5|1e-53|210|ath:AT2G13790|somatic embryogenesis receptor kinase 4 [EC:2.7.10.1 2.7.11.1]	-	GO:0030246//carbohydrate binding;GO:0004713//protein tyrosine kinase activity;GO:0032559	GO:0006464//cellular protein modification process	XP_006347034.1PREDICTED: L-type lectin-domain containing receptor kinase VII.1 [Solanum tuberosum]	-	-	-	9.92555	-10.6743	-10.6743	L-type lectin RK
XLOC_009025|PGSC0003DMT400046828	PGSC0003DMB000000055:870316-872727	TCONS_00016204	K13416|1|5e-60|231|ath:AT4G33430|brassinosteroid insensitive 1-associated receptor kinase 1 [EC:2.7.10.1 2.7.11.1];K04733|3|6e-59|227|smo:SELMODRAFT_159261|interleukin-1 receptor-associated kinase 4 [EC:2.7.11.1];K13418|4|6e-59|227|vvi:100247683|somatic embryogenesis receptor kinase 1 [EC:2.7.10.1 2.7.11.1]	GO:0043231//intracellular membrane-bounded organelle;GO:0016020//membrane	GO:0030246//carbohydrate binding;GO:0004674//protein serine/threonine kinase activity;GO:0000166//nucleotide binding	GO:0009987//cellular process	XP_006344464.1PREDICTED: L-type lectin-domain containing receptor kinase S.1 [Solanum tuberosum]	-	-	-	-	-	-3.96106	L-type lectin RK
XLOC_006952|PGSC0003DMT400048067,PGSC0003DMT400048068	PGSC0003DMB000000039:1282249-1286746	TCONS_00012471	K13430|1|1e-51|203|sbi:SORBI_04g020990|serine/threonine-protein kinase PBS1 [EC:2.7.11.1];K04733|3|7e-51|200|smo:SELMODRAFT_159261|interleukin-1 receptor-associated kinase 4 [EC:2.7.11.1];K00924|5|2e-50|199|ath:AT1G14370|[EC:2.7.1.-]	-	GO:0005488//binding;GO:0004672//protein kinase activity	-	XP_006343314.1PREDICTED: probable L-type lectin-domain containing receptor kinase S.5 [Solanum tuberosum]	-	-	-	-	-2.28387	-13.3824	L-type lectin RK
XLOC_035571|PGSC0003DMT400024351,PGSC0003DMT400024352,PGSC0003DMT400024353	PGSC0003DMB000000528:114486-122051	TCONS_00063316	K04733|1|1e-54|213|smo:SELMODRAFT_159261|interleukin-1 receptor-associated kinase 4 [EC:2.7.11.1];K13430|4|4e-49|194|zma:100283091|serine/threonine-protein kinase PBS1 [EC:2.7.11.1]	GO:0031410//cytoplasmic vesicle	GO:0004672//protein kinase activity;GO:0032559	GO:0006464//cellular protein modification process	XP_006365004.1PREDICTED: C-type lectin receptor-like tyrosine-protein kinase At1g52310 isoform X2 [Solanum tuberosum]	-	12.5832	-	-	-11.436	-11.436	G-type lectin RK
XLOC_033484|PGSC0003DMT400056124,PGSC0003DMT400056125,PGSC0003DMT400056126,PGSC0003DMT400056127	PGSC0003DMB000000440:161126-165616	TCONS_00059608	K04733|1|2e-55|205|smo:SELMODRAFT_230241|interleukin-1 receptor-associated kinase 4 [EC:2.7.11.1];K13430|5|7e-52|204|zma:100283091|serine/threonine-protein kinase PBS1 [EC:2.7.11.1]	-	GO:0005488//binding;GO:0004672//protein kinase activity	-	XP_015158962.1PREDICTED: G-type lectin S-receptor-like serine/threonine-protein kinase At4g27290 isoform X2 [Solanum tuberosum]	-	-	-	-	-11.0873	-11.0873	G-type lectin RK
XLOC_028614|PGSC0003DMT400049614,PGSC0003DMT400049615,PGSC0003DMT400049617	PGSC0003DMB000000302:469656-479505	TCONS_00051133	K04733|1|3e-58|225|smo:SELMODRAFT_159261|interleukin-1 receptor-associated kinase 4 [EC:2.7.11.1];K13430|3|5e-57|221|zma:100283091|serine/threonine-protein kinase PBS1 [EC:2.7.11.1]	-	GO:0005488//binding	-	XP_015158962.1PREDICTED: G-type lectin S-receptor-like serine/threonine-protein kinase At4g27290 isoform X2 [Solanum tuberosum]	-	-	-	-	-	-11.4114	G-type lectin RK
XLOC_023661|PGSC0003DMT400034819	PGSC0003DMB000000214:261269-263907	TCONS_00042676	K04733|1|3e-55|215|smo:SELMODRAFT_159261|interleukin-1 receptor-associated kinase 4 [EC:2.7.11.1];K13416|2|6e-55|214|rcu:RCOM_1534760|brassinosteroid insensitive 1-associated receptor kinase 1 [EC:2.7.10.1 2.7.11.1];K13418|3|7e-55|214|vvi:100247683|somatic embryogenesis receptor kinase 1 [EC:2.7.10.1 2.7.11.1]	-	GO:0004672//protein kinase activity;GO:0032559	GO:0006464//cellular protein modification process	XP_015168134.1PREDICTED: G-type lectin S-receptor-like serine/threonine-protein kinase At1g34300 [Solanum tuberosum]	-11.3867	-	-	-	-	-	G-type lectin RK
XLOC_029073|PGSC0003DMT400093243	PGSC0003DMB000000313:88291-90754	TCONS_00051949	K13417|1|1e-46|186|ath:AT2G13790|somatic embryogenesis receptor kinase 4 [EC:2.7.10.1 2.7.11.1];K13416|3|3e-46|185|ath:AT4G33430|brassinosteroid insensitive 1-associated receptor kinase 1 [EC:2.7.10.1 2.7.11.1];K13418|4|4e-46|184|aly:ARALYDRAFT_895025|somatic embryogenesis receptor kinase 1 [EC:2.7.10.1 2.7.11.1]	-	GO:0004672//protein kinase activity;GO:0000166//nucleotide binding	GO:0009987//cellular process	XP_006360527.1PREDICTED: G-type lectin S-receptor-like serine/threonine-protein kinase At2g19130 [Solanum tuberosum]	-	-	-	9.65381	-10.6309	-	G-type lectin RK
XLOC_029078|PGSC0003DMT400067340,PGSC0003DMT400067341,PGSC0003DMT400067342,PGSC0003DMT400067343	PGSC0003DMB000000313:243792-246881	TCONS_00051964	K13430|1|1e-52|154|zma:100283091|serine/threonine-protein kinase PBS1 [EC:2.7.11.1]	-	GO:0016740//transferase activity	-	XP_006360540.1PREDICTED: G-type lectin S-receptor-like serine/threonine-protein kinase At1g11300 [Solanum tuberosum]	-	-	-	13.3674	12.56	-	G-type lectin RK
XLOC_021123|-	PGSC0003DMB000000172:1135736-1136086	TCONS_00038323	K13418|1|7e-17|83.6|aly:ARALYDRAFT_895025|somatic embryogenesis receptor kinase 1 [EC:2.7.10.1 2.7.11.1];K13416|3|1e-16|82.4|ath:AT4G33430|brassinosteroid insensitive 1-associated receptor kinase 1 [EC:2.7.10.1 2.7.11.1]	-	GO:0004672//protein kinase activity;GO:0030246//carbohydrate binding;GO:0032559	GO:0008037//cell recognition;GO:0007165//signal transduction;GO:0006351//transcription, DNA-dependent;GO:0006464//cellular protein modification process	XP_006354209.2PREDICTED: G-type lectin S-receptor-like serine/threonine-protein kinase RLK1 [Solanum tuberosum]	-	-	13.1965	11.16	-	-	G-type lectin RK
XLOC_021067|-	PGSC0003DMB000000172:1114098-1115682	TCONS_00038205	-	-	GO:0005488//binding;GO:0004672//protein kinase activity	GO:0009987//cellular process	XP_006354209.2PREDICTED: G-type lectin S-receptor-like serine/threonine-protein kinase RLK1 [Solanum tuberosum]	2.58445	10.6121	-	-	-	-	G-type lectin RK
XLOC_017839|PGSC0003DMT400077643	PGSC0003DMB000000133:1391292-1394390	TCONS_00032183	K04733|1|4e-54|211|smo:SELMODRAFT_159261|interleukin-1 receptor-associated kinase 4 [EC:2.7.11.1];K13416|3|3e-52|205|rcu:RCOM_1534760|brassinosteroid insensitive 1-associated receptor kinase 1 [EC:2.7.10.1 2.7.11.1]	-	GO:0004672//protein kinase activity;GO:0000166//nucleotide binding	GO:0009987//cellular process	XP_006351182.1PREDICTED: G-type lectin S-receptor-like serine/threonine-protein kinase At1g34300 [Solanum tuberosum]	-	-	-	9.88309	-9.62018	-9.62018	G-type lectin RK
XLOC_017627|PGSC0003DMT400010170	PGSC0003DMB000000131:1040598-1043166	TCONS_00031817	K13418|1|3e-49|195|aly:ARALYDRAFT_895025|somatic embryogenesis receptor kinase 1 [EC:2.7.10.1 2.7.11.1];K13416|3|1e-48|193|ath:AT4G33430|brassinosteroid insensitive 1-associated receptor kinase 1 [EC:2.7.10.1 2.7.11.1]	-	GO:0004672//protein kinase activity;GO:0000166//nucleotide binding	GO:0009987//cellular process	XP_015165771.1PREDICTED: G-type lectin S-receptor-like serine/threonine-protein kinase RLK1 [Solanum tuberosum]	-	-	-	-	-8.21088	-8.21088	G-type lectin RK
XLOC_016351|PGSC0003DMT400046237,PGSC0003DMT400046238,PGSC0003DMT400046239,PGSC0003DMT400046240	PGSC0003DMB000000120:527330-531081	TCONS_00029500	K04733|1|4e-53|208|smo:SELMODRAFT_159261|interleukin-1 receptor-associated kinase 4 [EC:2.7.11.1];K13430|4|1e-50|200|zma:100283091|serine/threonine-protein kinase PBS1 [EC:2.7.11.1]	-	GO:0005488//binding;GO:0004672//protein kinase activity	-	XP_006356899.1PREDICTED: G-type lectin S-receptor-like serine/threonine-protein kinase At4g27290 isoform X1 [Solanum tuberosum]	-	-	-	-	-11.1515	-11.1515	G-type lectin RK
XLOC_014458|PGSC0003DMT400044673	PGSC0003DMB000000102:1125193-1127911	TCONS_00026101	K04733|1|2e-61|235|smo:SELMODRAFT_159261|interleukin-1 receptor-associated kinase 4 [EC:2.7.11.1];K13416|3|8e-57|220|ath:AT4G33430|brassinosteroid insensitive 1-associated receptor kinase 1 [EC:2.7.10.1 2.7.11.1];K13417|5|2e-56|219|ath:AT2G13790|somatic embryogenesis receptor kinase 4 [EC:2.7.10.1 2.7.11.1]	GO:0044464//cell part	GO:0005488//binding;GO:0004672//protein kinase activity	-	XP_006348912.2PREDICTED: G-type lectin S-receptor-like serine/threonine-protein kinase SD2-5 [Solanum tuberosum]	-	-	-	-	-	-11.3296	G-type lectin RK
XLOC_013586|-	PGSC0003DMB000000096:446062-462322	TCONS_00024422	K08839|1|1e-74|280|olu:OSTLU_35807|serine/threonine kinase 25 [EC:2.7.11.22];K08282|2|3e-62|238|olu:OSTLU_2417|non-specific serine/threonine protein kinase [EC:2.7.11.1];K08835|3|5e-58|224|smo:SELMODRAFT_92988|oxidative-stress responsive protein 1 [EC:2.7.11.1];K13414|5|3e-47|188|aly:ARALYDRAFT_489755|mitogen-activated protein kinase kinase kinase 1, plant [EC:2.7.11.25]	GO:0015630//microtubule cytoskeleton	GO:0004672//protein kinase activity;GO:0000166//nucleotide binding	GO:0006970//response to osmotic stress	XP_006348267.1PREDICTED: serine/threonine-protein kinase sid1 [Solanum tuberosum]	-	13.1583	-	-	-	13.6427	G-type lectin RK
XLOC_012049|PGSC0003DMT400036050,PGSC0003DMT400036051	PGSC0003DMB000000083:1822841-1826964	TCONS_00021680	K04733|1|3e-63|242|smo:SELMODRAFT_159261|interleukin-1 receptor-associated kinase 4 [EC:2.7.11.1];K13430|3|2e-58|226|sbi:SORBI_04g020990|serine/threonine-protein kinase PBS1 [EC:2.7.11.1]	GO:0016020//membrane	GO:0005488//binding;GO:0004672//protein kinase activity	-	XP_006352641.1PREDICTED: G-type lectin S-receptor-like serine/threonine-protein kinase B120 [Solanum tuberosum]	-	-	-	-	-	-3.01663	G-type lectin RK
XLOC_022273|PGSC0003DMT400075918,PGSC0003DMT400075919,PGSC0003DMT400075920	PGSC0003DMB000000189:1123529-1127964	TCONS_00040265	K04733|1|6e-34|145|smo:SELMODRAFT_33807|interleukin-1 receptor-associated kinase 4 [EC:2.7.11.1]	-	GO:0004702//receptor signaling protein serine/threonine kinase activity;GO:0032559	GO:0006464//cellular protein modification process	XP_006355074.1PREDICTED: putative receptor-like protein kinase At4g00960 [Solanum tuberosum]	-	-	-	-	-2.57497	-13.6821	CRR receptor kinases
XLOC_013963|-	PGSC0003DMB000000098:1295419-1296003	TCONS_00025143	-	-	GO:0004672//protein kinase activity;GO:0032559	GO:0006464//cellular protein modification process	XP_006348519.1PREDICTED: cysteine-rich receptor-like protein kinase 2 [Solanum tuberosum]	-	-	-	10.4465	-	-	CRR receptor kinases
XLOC_013961|-	PGSC0003DMB000000098:1290534-1290798	TCONS_00025141	-	-	GO:0004713//protein tyrosine kinase activity;GO:0032559	GO:0006464//cellular protein modification process	XP_015164737.1PREDICTED: cysteine-rich receptor-like protein kinase 2 isoform X1 [Solanum tuberosum]	-	-	-	13.2284	12.7975	-	CRR receptor kinases
XLOC_013858|PGSC0003DMT400042362	PGSC0003DMB000000098:1280204-1290438	TCONS_00024925	K04733|1|3e-55|214|smo:SELMODRAFT_159261|interleukin-1 receptor-associated kinase 4 [EC:2.7.11.1];K00924|3|3e-51|201|ath:AT1G66150|[EC:2.7.1.-]	GO:0016020//membrane	GO:0004672//protein kinase activity;GO:0032559	GO:0006464//cellular protein modification process;GO:0042221//response to chemical stimulus	XP_006348519.1PREDICTED: cysteine-rich receptor-like protein kinase 2 [Solanum tuberosum]	4.72593	-	-	2.02365	-	-	CRR receptor kinases
XLOC_004983|PGSC0003DMT400014667,PGSC0003DMT400014668,PGSC0003DMT400014669,PGSC0003DMT400014670	PGSC0003DMB000000026:2135505-2138449	TCONS_00008817	K04733|1|9e-59|177|smo:SELMODRAFT_159261|interleukin-1 receptor-associated kinase 4 [EC:2.7.11.1]	-	GO:0004702//receptor signaling protein serine/threonine kinase activity;GO:0032559	GO:0006464//cellular protein modification process	XP_006341591.1PREDICTED: cysteine-rich receptor-like protein kinase 10 [Solanum tuberosum]	-	-	-	-	-11.082	-	CRR receptor kinases
XLOC_014999|PGSC0003DMT400061181	PGSC0003DMB000000105:1133595-1136325	TCONS_00027197	K04733|1|5e-59|228|smo:SELMODRAFT_159261|interleukin-1 receptor-associated kinase 4 [EC:2.7.11.1];K00924|2|7e-59|227|aly:ARALYDRAFT_313416|[EC:2.7.1.-];K13418|3|3e-58|225|rcu:RCOM_0186340|somatic embryogenesis receptor kinase 1 [EC:2.7.10.1 2.7.11.1]	-	GO:0004672//protein kinase activity;GO:0032559	GO:0006464//cellular protein modification process	XP_006349372.1PREDICTED: probable receptor-like protein kinase At1g11050 [Solanum tuberosum]	-	-	-	10.1713	-	-	IRAK4-SERK1
XLOC_010730|PGSC0003DMT400059957,PGSC0003DMT400059959,PGSC0003DMT400059960	PGSC0003DMB000000072:225478-230468	TCONS_00019207	K13418|1|6e-144|422|ath:AT1G71830|somatic embryogenesis receptor kinase 1 [EC:2.7.10.1 2.7.11.1]	GO:0016020//membrane	GO:0004674//protein serine/threonine kinase activity;GO:0000166//nucleotide binding	-	XP_006345768.1PREDICTED: probable LRR receptor-like serine/threonine-protein kinase At5g63710 isoform X2 [Solanum tuberosum]	-	-	-	9.89313	-	-	SERK
XLOC_019659|PGSC0003DMT400041689,PGSC0003DMT400041690,PGSC0003DMT400041692	PGSC0003DMB000000152:871464-879653	TCONS_00035732	K13418|1|4e-130|464|rcu:RCOM_0186340|somatic embryogenesis receptor kinase 1 [EC:2.7.10.1 2.7.11.1]	GO:0031224//intrinsic to membrane	GO:0004672//protein kinase activity;GO:0032559	GO:0006464//cellular protein modification process	XP_006353231.1PREDICTED: probable LRR receptor-like serine/threonine-protein kinase At5g10290 [Solanum tuberosum]	-	-	-	-	-	-12.6013	SERK1
XLOC_016853|PGSC0003DMT400023448	PGSC0003DMB000000126:859222-861989	TCONS_00030374	K13416|1|2e-37|155|ath:AT4G33430|brassinosteroid insensitive 1-associated receptor kinase 1 [EC:2.7.10.1 2.7.11.1];K04733|3|9e-37|153|smo:SELMODRAFT_33807|interleukin-1 receptor-associated kinase 4 [EC:2.7.11.1];K13418|4|2e-36|152|vvi:100247683|somatic embryogenesis receptor kinase 1 [EC:2.7.10.1 2.7.11.1];K13417|5|3e-36|151|aly:ARALYDRAFT_899604|somatic embryogenesis receptor kinase 4 [EC:2.7.10…	-	GO:0016301//kinase activity	-	XP_006350636.1PREDICTED: probable receptor-like protein kinase At5g39030 [Solanum tuberosum]	-	12.8827	-	9.18512	-	-	SERK1
XLOC_013861|-	PGSC0003DMB000000098:1341826-1342897	TCONS_00024927	K00924|1|8e-20|95.9|ath:AT5G25930|[EC:2.7.1.-];K13418|2|1e-19|95.5|vvi:100247683|somatic embryogenesis receptor kinase 1 [EC:2.7.10.1 2.7.11.1];K08286|5|5e-19|93.2|ath:AT4G28490|protein-serine/threonine kinase [EC:2.7.11.-]	-	GO:0004713//protein tyrosine kinase activity;GO:0032559	GO:0006464//cellular protein modification process	XP_006348510.1PREDICTED: cysteine-rich receptor-like protein kinase 2 [Solanum tuberosum]	-	-	-	10.6163	-	-	SERK1
XLOC_016792|PGSC0003DMT400023522,PGSC0003DMT400023523	PGSC0003DMB000000126:878258-882032	TCONS_00030245	K13417|1|4e-44|178|ath:AT2G13790|somatic embryogenesis receptor kinase 4 [EC:2.7.10.1 2.7.11.1];K04733|3|1e-43|177|smo:SELMODRAFT_159261|interleukin-1 receptor-associated kinase 4 [EC:2.7.11.1];K00924|4|1e-43|177|ath:AT1G24650|[EC:2.7.1.-];K13416|5|2e-43|176|rcu:RCOM_1534760|brassinosteroid insensitive 1-associated receptor kinase 1 [EC:2.7.10.1 2.7.11.1]	-	GO:0004871//signal transducer activity;GO:0004674//protein serine/threonine kinase activity;GO:0032559	GO:0006464//cellular protein modification process	XP_006350567.1PREDICTED: probable receptor-like protein kinase At1g67000 [Solanum tuberosum]	-	-	-	-	-10.9728	-10.9728	SERK4
XLOC_035665|PGSC0003DMT400001919,PGSC0003DMT400001920,PGSC0003DMT400001921	PGSC0003DMB000000531:120861-127737	TCONS_00063480	K13415|1|4e-55|215|sbi:SORBI_03g032990|protein brassinosteroid insensitive 1 [EC:2.7.10.1 2.7.11.1]	GO:0005618//cell wall;GO:0016020//membrane	GO:0016301//kinase activity	-	XP_006365105.1PREDICTED: probable LRR receptor-like serine/threonine-protein kinase At2g16250 [Solanum tuberosum]	-	-	-	-	-12.9674	-12.9674	BRI1
XLOC_027573|PGSC0003DMT400039723	PGSC0003DMB000000283:646460-779434	TCONS_00049306	K13415|1|1e-34|145|pop:POPTR_650846|protein brassinosteroid insensitive 1 [EC:2.7.10.1 2.7.11.1]	-	-	-	XP_015160946.1PREDICTED: receptor-like protein 12 [Solanum tuberosum]	-11.3454	11.3454	-	-	-	-	BRI1
XLOC_025259|PGSC0003DMT400017824,PGSC0003DMT400017825,PGSC0003DMT400017827	PGSC0003DMB000000241:935109-940280	TCONS_00045345	K13415|1|2e-37|156|rcu:RCOM_0478150|protein brassinosteroid insensitive 1 [EC:2.7.10.1 2.7.11.1]	GO:0043231//intracellular membrane-bounded organelle	GO:0016491//oxidoreductase activity;GO:0004672//protein kinase activity	GO:0009987//cellular process;GO:0008152//metabolic process	XP_006357188.1PREDICTED: probable inactive leucine-rich repeat receptor-like protein kinase At3g03770 [Solanum tuberosum]	-	-	-	9.77601	-	-	BRI1
XLOC_021720|PGSC0003DMT400083089	PGSC0003DMB000000180:589591-593990	TCONS_00039385	K13415|1|6e-129|461|ath:AT4G39400|protein brassinosteroid insensitive 1 [EC:2.7.10.1 2.7.11.1]	GO:0043231//intracellular membrane-bounded organelle;GO:0016020//membrane	GO:0004672//protein kinase activity;GO:0016787//hydrolase activity;GO:0032559	GO:0006464//cellular protein modification process;GO:0007167//enzyme linked receptor protein signaling pathway	XP_006354769.1PREDICTED: probable LRR receptor-like serine/threonine-protein kinase At1g74360 [Solanum tuberosum]	-	-	-	9.53859	-	-	BRI1
XLOC_017017|PGSC0003DMT400039509	PGSC0003DMB000000127:1293392-1296828	TCONS_00030701	K10576|1|7e-57|220|vvi:100250088|ubiquitin-conjugating enzyme E2 H [EC:6.3.2.19];K13415|2|1e-49|196|osa:4324691|protein brassinosteroid insensitive 1 [EC:2.7.10.1 2.7.11.1]	GO:0016020//membrane	GO:0016301//kinase activity;GO:0000166//nucleotide binding	-	XP_006351525.1PREDICTED: probable leucine-rich repeat receptor-like protein kinase At1g68400 [Solanum tuberosum]	-	10.6008	-	-	-11.2902	-11.2902	BRI1
XLOC_006198|PGSC0003DMT400039966,PGSC0003DMT400039968	PGSC0003DMB000000034:1794664-1798378	TCONS_00011151	K13415|1|1e-49|197|rcu:RCOM_0478150|protein brassinosteroid insensitive 1 [EC:2.7.10.1 2.7.11.1]	-	GO:0003824//catalytic activity	-	XP_006342584.1PREDICTED: probable LRR receptor-like serine/threonine-protein kinase At2g16250 [Solanum tuberosum]	-	-	-	3.36802	12.9709	-	BRI1
XLOC_015481|PGSC0003DMT400084286	PGSC0003DMB000000112:699463-700746	TCONS_00028000	K13429|1|4e-06|50.8|ppp:PHYPADRAFT_1279|chitin elicitor receptor kinase 1;K13415|2|9e-06|49.7|sbi:SORBI_03g032990|protein brassinosteroid insensitive 1 [EC:2.7.10.1 2.7.11.1]	GO:0016020//membrane	GO:0016491//oxidoreductase activity;GO:0016301//kinase activity;GO:0032559	GO:0006464//cellular protein modification process	XP_006365105.1PREDICTED: probable LRR receptor-like serine/threonine-protein kinase At2g16250 [Solanum tuberosum]	-	11.8749	-	-	-	-	BRI1- cerk1
XLOC_036404|PGSC0003DMT400061334	PGSC0003DMB000000566:277562-279406	TCONS_00064747	K13420|1|2e-42|172|osa:4337016|LRR receptor-like serine/threonine-protein kinase FLS2 [EC:2.7.11.1];K13415|5|7e-41|166|sbi:SORBI_03g032990|protein brassinosteroid insensitive 1 [EC:2.7.10.1 2.7.11.1]	-	-	-	XP_015160099.1PREDICTED: probable leucine-rich repeat receptor-like protein kinase At1g35710 [Solanum tuberosum]	12.3335	-	-	-	-	-	BRI1-FLS2
XLOC_032523|PGSC0003DMT400002124	PGSC0003DMB000000410:201592-209998	TCONS_00057945	K13415|1|1e-08|60.5|sbi:SORBI_03g032990|protein brassinosteroid insensitive 1 [EC:2.7.10.1 2.7.11.1];K13420|2|2e-08|59.7|aly:ARALYDRAFT_356368|LRR receptor-like serine/threonine-protein kinase FLS2 [EC:2.7.11.1];K13416|4|5e-08|58.5|rcu:RCOM_1534760|brassinosteroid insensitive 1-associated receptor kinase 1 [EC:2.7.10.1 2.7.11.1];K13418|5|9e-08|57.8|vvi:100247683|somatic embryogenesis receptor kin…	GO:0016020//membrane;GO:0031410//cytoplasmic vesicle	-	-	XP_006362534.1PREDICTED: probable leucine-rich repeat receptor-like protein kinase At2g28990 [Solanum tuberosum]	-	-	-	-	-10.0311	-10.0311	BRI1-FLS2
XLOC_032013|PGSC0003DMT400067739,PGSC0003DMT400067740	PGSC0003DMB000000392:309947-315784	TCONS_00057085	K13415|1|4e-08|58.5|vvi:100252647|protein brassinosteroid insensitive 1 [EC:2.7.10.1 2.7.11.1];K13420|2|2e-06|53.1|pop:POPTR_1075175|LRR receptor-like serine/threonine-protein kinase FLS2 [EC:2.7.11.1];K10411|4|4e-06|52.0|vcn:VOLCADRAFT_72671|dynein light chain 1, axonemal	-	-	-	XP_006362865.1PREDICTED: leucine-rich repeat-containing protein ODA7 [Solanum tuberosum]	-	-	-	11.0514	-9.75722	-9.75722	BRI1-FLS2
XLOC_014363|PGSC0003DMT400044535,PGSC0003DMT400044536,PGSC0003DMT400044537	PGSC0003DMB000000102:1279549-1289456	TCONS_00025923	K13415|1|5e-82|305|sbi:SORBI_03g032990|protein brassinosteroid insensitive 1 [EC:2.7.10.1 2.7.11.1];K13420|2|1e-68|260|aly:ARALYDRAFT_356368|LRR receptor-like serine/threonine-protein kinase FLS2 [EC:2.7.11.1]	-	GO:0004672//protein kinase activity;GO:0032559	GO:0006464//cellular protein modification process;GO:0007167//enzyme linked receptor protein signaling pathway	XP_006348929.1PREDICTED: probable LRR receptor-like serine/threonine-protein kinase At1g07650 [Solanum tuberosum]	-	-	-	-	-11.3787	-	BRI1-FLS2
XLOC_008643|PGSC0003DMT400052945,PGSC0003DMT400052946,PGSC0003DMT400052947	PGSC0003DMB000000052:1669020-1675466	TCONS_00015542	K13415|1|9e-15|80.1|sbi:SORBI_03g012040|protein brassinosteroid insensitive 1 [EC:2.7.10.1 2.7.11.1];K13420|3|2e-14|79.0|vvi:100253808|LRR receptor-like serine/threonine-protein kinase FLS2 [EC:2.7.11.1]	-	-	-	XP_006344060.1PREDICTED: LRR repeats and ubiquitin-like domain-containing protein At2g30105 [Solanum tuberosum]	-	-	-	-	-10.9722	-10.9722	BRI1-FLS2
XLOC_008111|PGSC0003DMT400031855,PGSC0003DMT400031856	PGSC0003DMB000000048:2281478-2286643	TCONS_00014609	K13418|1|7e-49|194|vvi:100247683|somatic embryogenesis receptor kinase 1 [EC:2.7.10.1 2.7.11.1];K13416|4|5e-47|188|ath:AT4G33430|brassinosteroid insensitive 1-associated receptor kinase 1 [EC:2.7.10.1 2.7.11.1]	GO:0031224//intrinsic to membrane	GO:0004871//signal transducer activity;GO:0004672//protein kinase activity;GO:0016628//oxidoreductase activity, acting on the CH-CH group of donors, NAD or NADP as acceptor;GO:0032559	GO:0006464//cellular protein modification process;GO:0007167//enzyme linked receptor protein signaling pathway	XP_006344002.1PREDICTED: probable LRR receptor-like serine/threonine-protein kinase At1g63430 [Solanum tuberosum]	-	-	-	-	-	-14.2124	BRI1-SERK
XLOC_020428|PGSC0003DMT400040938,PGSC0003DMT400040939,PGSC0003DMT400040940	PGSC0003DMB000000160:915918-918390	TCONS_00037178	K13416|1|2e-41|169|ath:AT4G33430|brassinosteroid insensitive 1-associated receptor kinase 1 [EC:2.7.10.1 2.7.11.1];K13417|3|1e-40|166|ath:AT2G13790|somatic embryogenesis receptor kinase 4 [EC:2.7.10.1 2.7.11.1]	-	GO:0004672//protein kinase activity;GO:0032559	GO:0006464//cellular protein modification process	XP_006357839.2PREDICTED: probable receptor-like protein kinase At1g67000 [Solanum tuberosum]	-	-	-	-	-11.1646	-11.1646	BRI1-SERK4
XLOC_040541|-	PGSC0003DMB000012255:6-217	TCONS_00071099	-	-	-	-	XP_015163330.1PREDICTED: LRR receptor-like serine/threonine-protein kinase FLS2 [Solanum tuberosum]	-	14.6747	16.8161	14.8141	-13.257	-13.257	LRR-FLS2
XLOC_039276|-	PGSC0003DMB000000824:24569-36954	TCONS_00069418	K13420|1|6e-25|113|osa:4337016|LRR receptor-like serine/threonine-protein kinase FLS2 [EC:2.7.11.1]	GO:0016020//membrane	GO:0004672//protein kinase activity	-	XP_006358931.1PREDICTED: probable LRR receptor-like serine/threonine-protein kinase At1g53430 [Solanum tuberosum]	-10.6351	-	-	-	-	-	LRR-FLS2
XLOC_039237|PGSC0003DMT400011194	PGSC0003DMB000000815:99241-104776	TCONS_00069367	K13420|1|8e-21|100|sbi:SORBI_06g028760|LRR receptor-like serine/threonine-protein kinase FLS2 [EC:2.7.11.1]	-	GO:0016301//kinase activity	GO:0048764	XP_006362388.1PREDICTED: probable LRR receptor-like serine/threonine-protein kinase MRH1 [Solanum tuberosum]	-	-	-	-	-	-13.2271	LRR-FLS2
XLOC_039225|PGSC0003DMT400041273,PGSC0003DMT400041276	PGSC0003DMB000000814:33783-36355	TCONS_00069350	K13428|1|9e-53|118|ath:AT5G20480|LRR receptor-like serine/threonine-protein kinase EFR [EC:2.7.11.1];K13420|5|8e-51|100|aly:ARALYDRAFT_356368|LRR receptor-like serine/threonine-protein kinase FLS2 [EC:2.7.11.1]	GO:0016020//membrane	GO:0004672//protein kinase activity;GO:0000166//nucleotide binding	-	XP_006367140.1PREDICTED: probable LRR receptor-like serine/threonine-protein kinase At3g47570 [Solanum tuberosum]	-	-	-	-	-13.0142	-	LRR-FLS2
XLOC_035541|PGSC0003DMT400027085	PGSC0003DMB000000527:262331-265433	TCONS_00063238	K13420|1|1e-60|203|aly:ARALYDRAFT_356368|LRR receptor-like serine/threonine-protein kinase FLS2 [EC:2.7.11.1]	-	-	-	XP_015158569.1PREDICTED: probable leucine-rich repeat receptor-like protein kinase At2g33170 [Solanum tuberosum]	-	-	-	-	-10.8713	-10.8713	LRR-FLS2
XLOC_035325|PGSC0003DMT400043544	PGSC0003DMB000000515:199386-201049	TCONS_00062878	K13420|1|2e-37|155|osa:4337016|LRR receptor-like serine/threonine-protein kinase FLS2 [EC:2.7.11.1]	GO:0005618//cell wall;GO:0009536//plastid	GO:0016491//oxidoreductase activity	GO:0009628//response to abiotic stimulus;GO:0009987//cellular process;GO:0008152//metabolic process;GO:0023052//signaling	XP_006360846.1PREDICTED: probable LRR receptor-like serine/threonine-protein kinase At1g34110 [Solanum tuberosum]	-	-	-	-	-	-4.17982	LRR-FLS2
XLOC_033703|PGSC0003DMT400010102,PGSC0003DMT400010103	PGSC0003DMB000000445:404627-409269	TCONS_00060024	K13420|1|1e-48|193|rcu:RCOM_0633880|LRR receptor-like serine/threonine-protein kinase FLS2 [EC:2.7.11.1]	GO:0016020//membrane	GO:0016491//oxidoreductase activity;GO:0016301//kinase activity	GO:0008152//metabolic process	XP_006363735.1PREDICTED: probable leucine-rich repeat receptor-like protein kinase At5g63930 [Solanum tuberosum]	-	-	-	-	-10.5446	-10.5446	LRR-FLS2
XLOC_032280|PGSC0003DMT400052889	PGSC0003DMB000000402:323637-326935	TCONS_00057488	K13420|1|1e-23|109|aly:ARALYDRAFT_356368|LRR receptor-like serine/threonine-protein kinase FLS2 [EC:2.7.11.1]	-	GO:0016787//hydrolase activity	-	XP_006362502.1PREDICTED: plant intracellular Ras-group-related LRR protein 5-like isoform X2 [Solanum tuberosum]	-2.57811	11.7039	-	-	-	-2.03251	LRR-FLS2
XLOC_031785|PGSC0003DMT400071263	PGSC0003DMB000000385:324498-335029	TCONS_00056751	K13420|1|3e-69|261|ath:AT5G46330|LRR receptor-like serine/threonine-protein kinase FLS2 [EC:2.7.11.1]	GO:0009536//plastid;GO:0016020//membrane	GO:0004672//protein kinase activity;GO:0000166//nucleotide binding	GO:0009987//cellular process;GO:0008152//metabolic process	XP_006362336.1PREDICTED: probable LRR receptor-like serine/threonine-protein kinase At1g06840 [Solanum tuberosum]	-	-	-	9.81418	-	-	LRR-FLS2
XLOC_028863|PGSC0003DMT400081340,PGSC0003DMT400081341	PGSC0003DMB000000309:428129-433058	TCONS_00051552	K13420|1|8e-16|84.3|sbi:SORBI_06g028760|LRR receptor-like serine/threonine-protein kinase FLS2 [EC:2.7.11.1]	GO:0031410//cytoplasmic vesicle	-	-	XP_006359902.1PREDICTED: probable LRR receptor-like serine/threonine-protein kinase At1g67720 [Solanum tuberosum]	-	10.5623	-	-	-	-	LRR-FLS2
XLOC_024600|PGSC0003DMT400013776,PGSC0003DMT400013778,PGSC0003DMT400013783	PGSC0003DMB000000228:978490-987069	TCONS_00044308	K13420|1|8e-10|62.8|aly:ARALYDRAFT_356368|LRR receptor-like serine/threonine-protein kinase FLS2 [EC:2.7.11.1]	-	-	-	XP_006356746.1PREDICTED: plant intracellular Ras-group-related LRR protein 7-like isoform X1 [Solanum tuberosum]	-	-	-	10.422	-	-	LRR-FLS2
XLOC_023707|PGSC0003DMT400071476,PGSC0003DMT400071477,PGSC0003DMT400071478	PGSC0003DMB000000214:934210-941276	TCONS_00042769	K13420|1|2e-36|152|rcu:RCOM_0633880|LRR receptor-like serine/threonine-protein kinase FLS2 [EC:2.7.11.1]	-	-	-	XP_006356089.1PREDICTED: probable LRR receptor-like serine/threonine-protein kinase At1g53420 isoform X1 [Solanum tuberosum]	-	-	-	12.4264	-	-	LRR-FLS2
XLOC_022344|PGSC0003DMT400076049	PGSC0003DMB000000191:941271-944661	TCONS_00040396	K13420|1|1e-66|253|pop:POPTR_1075175|LRR receptor-like serine/threonine-protein kinase FLS2 [EC:2.7.11.1]	-	-	-	XP_006355234.1PREDICTED: receptor-like protein 12 [Solanum tuberosum]	-	-	-	-	-5.85173	-5.85173	LRR-FLS2
XLOC_017767|PGSC0003DMT400023893,PGSC0003DMT400023894	PGSC0003DMB000000133:932516-936151	TCONS_00032050	K00924|1|6e-61|234|ath:AT1G75820|[EC:2.7.1.-];K13420|3|2e-58|226|sbi:SORBI_06g028760|LRR receptor-like serine/threonine-protein kinase FLS2 [EC:2.7.11.1]	-	-	-	XP_006351155.1PREDICTED: leucine-rich repeat receptor-like tyrosine-protein kinase PXC3 [Solanum tuberosum]	-	-	-	9.42164	-11.4125	-11.4125	LRR-FLS2
XLOC_016863|PGSC0003DMT400023417,PGSC0003DMT400023418	PGSC0003DMB000000126:1208403-1212161	TCONS_00030401	K13420|1|1e-27|124|pop:POPTR_1075175|LRR receptor-like serine/threonine-protein kinase FLS2 [EC:2.7.11.1]	GO:0016020//membrane	GO:0000166//nucleotide binding	-	XP_006350601.1PREDICTED: probable inactive receptor kinase At4g23740 [Solanum tuberosum]	-	12.6996	-	-	-	-13.5845	LRR-FLS2
XLOC_013582|PGSC0003DMT400032398	PGSC0003DMB000000096:406397-410408	TCONS_00024418	K13420|1|3e-93|342|sbi:SORBI_06g028760|LRR receptor-like serine/threonine-protein kinase FLS2 [EC:2.7.11.1]	GO:0009536//plastid;GO:0016020//membrane	GO:0004672//protein kinase activity;GO:0004872//receptor activity;GO:0016491//oxidoreductase activity;GO:0016787//hydrolase activity;GO:0032559	GO:0007167//enzyme linked receptor protein signaling pathway;GO:0006950//response to stress;GO:0006464//cellular protein modification process	XP_006348262.1PREDICTED: phytosulfokine receptor 2 [Solanum tuberosum]	-	-	-	10.9036	-10.9187	-10.9187	LRR-FLS2
XLOC_012461|PGSC0003DMT400060606,PGSC0003DMT400060607,PGSC0003DMT400060609	PGSC0003DMB000000086:1056230-1062486	TCONS_00022358	K13420|1|3e-53|209|ath:AT5G46330|LRR receptor-like serine/threonine-protein kinase FLS2 [EC:2.7.11.1]	-	-	-	XP_015160213.1PREDICTED: LRR receptor-like serine/threonine-protein kinase GSO2 [Solanum tuberosum]	-	-	-12.4952	12.4952	-	-	LRR-FLS2
XLOC_009917|PGSC0003DMT400007608	PGSC0003DMB000000063:256767-259765	TCONS_00017895	K13420|1|3e-73|275|aly:ARALYDRAFT_356368|LRR receptor-like serine/threonine-protein kinase FLS2 [EC:2.7.11.1]	-	-	-	XP_015163224.1PREDICTED: receptor-like protein 12 [Solanum tuberosum]	-	11.5045	-	-	-	-	LRR-FLS2
XLOC_009772|PGSC0003DMT400063105,PGSC0003DMT400063106	PGSC0003DMB000000062:1911851-1917757	TCONS_00017617	K13420|1|2e-11|68.6|aly:ARALYDRAFT_356368|LRR receptor-like serine/threonine-protein kinase FLS2 [EC:2.7.11.1];K13428|3|5e-10|64.3|ath:AT5G20480|LRR receptor-like serine/threonine-protein kinase EFR [EC:2.7.11.1];K00924|4|8e-10|63.5|ath:AT5G25930|[EC:2.7.1.-]	-	-	-	XP_006345155.1PREDICTED: plant intracellular Ras-group-related LRR protein 7-like [Solanum tuberosum]	-	-	-	-	-11.5	-	LRR-FLS2
XLOC_007399|PGSC0003DMT400032190	PGSC0003DMB000000041:1891020-1895080	TCONS_00013380	K13420|1|4e-99|362|ath:AT5G46330|LRR receptor-like serine/threonine-protein kinase FLS2 [EC:2.7.11.1]	GO:0016020//membrane	GO:0004672//protein kinase activity;GO:0032559	GO:0051259//protein oligomerization;GO:0009856//pollination;GO:0009698//phenylpropanoid metabolic process;GO:0007167//enzyme linked receptor protein signaling pathway;GO:0009555//pollen development;GO:0003006//developmental process involved in reproduction;GO:0000578//embryonic axis specification;GO:0006950//response to stress;GO:0006464//cellular protein modification process	XP_006343155.1PREDICTED: LRR receptor-like serine/threonine-protein kinase RPK2 isoform X2 [Solanum tuberosum]	-	-	-	11.0551	-13.0418	-13.0418	LRR-FLS2
XLOC_007271|PGSC0003DMT400006739,PGSC0003DMT400006740,PGSC0003DMT400006741,PGSC0003DMT400006742	PGSC0003DMB000000040:1962895-1968230	TCONS_00013223	K13420|1|6e-34|93.6|vvi:100253808|LRR receptor-like serine/threonine-protein kinase FLS2 [EC:2.7.11.1]	-	-	-	XP_006344512.1PREDICTED: LRR receptor-like serine/threonine-protein kinase GSO1 [Solanum tuberosum]	-	-	-	-	-	-11.9958	LRR-FLS2
XLOC_000975|PGSC0003DMT400003461,PGSC0003DMT400003462	PGSC0003DMB000000004:1332249-1335307	TCONS_00001708	K04733|1|0.0|674|ath:AT5G38990|interleukin-1 receptor-associated kinase 4 [EC:2.7.11.1];K05658|3|5e-65|248|vvi:100262734|ATP-binding cassette, subfamily B (MDR/TAP), member 1;K13430|4|3e-64|245|sbi:SORBI_04g020990|serine/threonine-protein kinase PBS1 [EC:2.7.11.1]	GO:0016020//membrane;GO:0044426	GO:0016301//kinase activity	GO:0006952//defense response;GO:0007275//multicellular organismal development;GO:0006468//protein phosphorylation;GO:0009856//pollination	XP_006338348.1PREDICTED: receptor-like protein kinase FERONIA isoform X1 [Solanum tuberosum]	-	-	-	-	-	-2.59132	Receptor kinases-FERONIA
XLOC_000974|PGSC0003DMT400003463,PGSC0003DMT400003464,PGSC0003DMT400003465	PGSC0003DMB000000004:1321767-1326532	TCONS_00001705	K04733|1|0.0|672|ath:AT5G38990|interleukin-1 receptor-associated kinase 4 [EC:2.7.11.1]	-	GO:0004672//protein kinase activity	-	XP_006338348.1PREDICTED: receptor-like protein kinase FERONIA isoform X1 [Solanum tuberosum]	-	-10.8825	9.89553	9.89553	-	-	Receptor kinases-FERONIA
XLOC_038060|PGSC0003DMT400013077	PGSC0003DMB000000682:24052-27458	TCONS_00067444	K00924|1|4e-171|600|aly:ARALYDRAFT_473063|[EC:2.7.1.-];K08286|3|3e-164|577|ath:AT4G28490|protein-serine/threonine kinase [EC:2.7.11.-]	GO:0044462;GO:0016020//membrane	GO:0004672//protein kinase activity;GO:0004871//signal transducer activity;GO:0016491//oxidoreductase activity;GO:0032559	GO:0006468//protein phosphorylation;GO:0007167//enzyme linked receptor protein signaling pathway;GO:0032501//multicellular organismal process;GO:0006950//response to stress	XP_006367082.1PREDICTED: receptor-like protein kinase HAIKU2 [Solanum tuberosum]	-	-	-	-	-10.8184	-	Receptor kinases-HAIKU
XLOC_037353|PGSC0003DMT400025093	PGSC0003DMB000000625:49489-52380	TCONS_00066321	K04733|1|2e-129|462|aly:ARALYDRAFT_916421|interleukin-1 receptor-associated kinase 4 [EC:2.7.11.1];K00924|3|4e-57|221|osa:4333525|[EC:2.7.1.-]	GO:0016020//membrane	GO:0004672//protein kinase activity;GO:0000166//nucleotide binding	GO:0043401//steroid hormone mediated signaling pathway;GO:0001558//regulation of cell growth;GO:0000902//cell morphogenesis;GO:0007275//multicellular organismal development	XP_006366328.1PREDICTED: receptor-like protein kinase HERK 1 [Solanum tuberosum]	-	-	-	10.2524	-	-	Receptor kinases-HERK1
XLOC_023952|PGSC0003DMT400035098,PGSC0003DMT400035099	PGSC0003DMB000000216:169791-171598	TCONS_00043251	K04733|1|2e-89|328|aly:ARALYDRAFT_916421|interleukin-1 receptor-associated kinase 4 [EC:2.7.11.1];K00924|3|1e-58|226|osa:4333525|[EC:2.7.1.-]	GO:0016020//membrane	GO:0004713//protein tyrosine kinase activity;GO:0032559	GO:0043401//steroid hormone mediated signaling pathway;GO:0001558//regulation of cell growth;GO:0000902//cell morphogenesis;GO:0007275//multicellular organismal development;GO:0006464//cellular protein modification process	XP_006363345.1PREDICTED: receptor-like protein kinase HERK 1 [Solanum tuberosum]	-	-	-	10.5831	11.632	-	Receptor kinases-HERK1
XLOC_010919|PGSC0003DMT400060442	PGSC0003DMB000000072:1485087-1488058	TCONS_00019613	K04733|1|2e-129|462|ath:AT5G38990|interleukin-1 receptor-associated kinase 4 [EC:2.7.11.1];K00924|5|8e-64|244|aly:ARALYDRAFT_486409|[EC:2.7.1.-]	-	GO:0004672//protein kinase activity;GO:0000166//nucleotide binding	-	XP_006345917.1PREDICTED: receptor-like protein kinase HERK 1 [Solanum tuberosum]	-	-	-	10.795	-10.6837	-10.6837	Receptor kinases-HERK1
XLOC_024420|PGSC0003DMT400012733	PGSC0003DMB000000226:86749-90188	TCONS_00043979	K00924|1|9e-156|549|aly:ARALYDRAFT_473063|[EC:2.7.1.-]	GO:0016020//membrane;GO:0031410//cytoplasmic vesicle	GO:0004672//protein kinase activity;GO:0000166//nucleotide binding	GO:0008152//metabolic process	XP_006356797.1PREDICTED: receptor-like protein kinase HSL1 [Solanum tuberosum]	-	-	-	11.0965	-9.8181	-9.8181	Receptor kinases-HSL1
XLOC_016793|PGSC0003DMT400023518,PGSC0003DMT400023519,PGSC0003DMT400023520	PGSC0003DMB000000126:882320-887014	TCONS_00030248	-	-	-	-	XP_006350567.1 PREDICTED: probable receptor-like protein kinase At1g67000 [Solanum tuberosum]	-	-	-	-	-	8.94692	Receptor kinases
XLOC_016791|PGSC0003DMT400023524,PGSC0003DMT400023525,PGSC0003DMT400023526	PGSC0003DMB000000126:867994-869464	TCONS_00030241	-	-	-	-	XP_006350567.1 PREDICTED: probable receptor-like protein kinase At1g67000 [Solanum tuberosum]	-	-	-	9.99459	-	12.9362	Receptor kinases
XLOC_037975|PGSC0003DMT400002768	PGSC0003DMB000000675:183731-186566	TCONS_00067318	K13420|1|6e-32|138|pop:POPTR_1075175|LRR receptor-like serine/threonine-protein kinase FLS2 [EC:2.7.11.1]	GO:0005618//cell wall	GO:0005198//structural molecule activity;GO:0005488//binding	-	XP_006366874.1PREDICTED: leucine-rich repeat extensin-like protein 4 [Solanum tuberosum]	-	-	-	-	7.64453	7.64453	LRX4
XLOC_024133|PGSC0003DMT400015924	PGSC0003DMB000000220:296192-297776	TCONS_00043545	K13420|1|4e-25|114|vvi:100253808|LRR receptor-like serine/threonine-protein kinase FLS2 [EC:2.7.11.1]	-	-	-	XP_015161498.1 PREDICTED: leucine-rich repeat extensin-like protein 4 [Solanum tuberosum]	-	-	-	-	-12.9388	-	LRX4
XLOC_007127|PGSC0003DMT400006515,PGSC0003DMT400006516	PGSC0003DMB000000040:2084319-2091749	TCONS_00012870	K04733|1|2e-117|421|smo:SELMODRAFT_159261|interleukin-1 receptor-associated kinase 4 [EC:2.7.11.1];K13430|3|6e-72|270|rcu:RCOM_1078760|serine/threonine-protein kinase PBS1 [EC:2.7.11.1]	-	GO:0004672//protein kinase activity;GO:0000166//nucleotide binding	-	XP_006343064.1PREDICTED: proline-rich receptor-like protein kinase PERK15 isoform X1 [Solanum tuberosum]	-	-	-	-	-10.7439	-10.7439	Proline rich extensin-like receptor kinases PERK15
XLOC_014602|PGSC0003DMT400064596,PGSC0003DMT400064597	PGSC0003DMB000000103:153003-161001	TCONS_00026367	K04733|1|2e-124|445|smo:SELMODRAFT_159261|interleukin-1 receptor-associated kinase 4 [EC:2.7.11.1];K13430|3|2e-80|299|pop:POPTR_548061|serine/threonine-protein kinase PBS1 [EC:2.7.11.1]	GO:0016020//membrane;GO:0009536//plastid	GO:0004672//protein kinase activity;GO:0032559	GO:0006464//cellular protein modification process	XP_006348594.1PREDICTED: proline-rich receptor-like protein kinase PERK9 [Solanum tuberosum]	-	-	-	-	12.9218	12.9218	Proline rich extensin-like receptor kinases PERK9
XLOC_014481|PGSC0003DMT400044723	PGSC0003DMB000000102:1574091-1578159	TCONS_00026139	K04733|1|8e-79|293|smo:SELMODRAFT_159261|interleukin-1 receptor-associated kinase 4 [EC:2.7.11.1];K13416|4|7e-67|253|ath:AT4G33430|brassinosteroid insensitive 1-associated receptor kinase 1 [EC:2.7.10.1 2.7.11.1]	GO:0016020//membrane	GO:0004702//receptor signaling protein serine/threonine kinase activity;GO:0032559	GO:0006464//cellular protein modification process	XP_006348958.1PREDICTED: probable receptor-like protein kinase At2g42960 [Solanum tuberosum]	-	-	-	10.4287	-9.27082	-9.27082	LRR/IRAK4-BRI1
XLOC_027181|PGSC0003DMT400046982,PGSC0003DMT400046983,PGSC0003DMT400046984	PGSC0003DMB000000277:780604-785915	TCONS_00048637	K04733|1|6e-78|290|smo:SELMODRAFT_159261|interleukin-1 receptor-associated kinase 4 [EC:2.7.11.1];K13430|4|3e-70|265|sbi:SORBI_04g020990|serine/threonine-protein kinase PBS1 [EC:2.7.11.1]	GO:0043231//intracellular membrane-bounded organelle	GO:0004672//protein kinase activity;GO:0032559	GO:0006464//cellular protein modification process	XP_006358542.1PREDICTED: probable receptor-like protein kinase At5g18500 [Solanum tuberosum]	-	-	-	9.82752	-	-	LRR/IRAK4-PBS1
XLOC_027205|-	PGSC0003DMB000000277:212514-217139	TCONS_00048680	K04733|1|1e-69|263|smo:SELMODRAFT_159261|interleukin-1 receptor-associated kinase 4 [EC:2.7.11.1];K13430|5|9e-64|243|rcu:RCOM_1078760|serine/threonine-protein kinase PBS1 [EC:2.7.11.1]	-	GO:0004672//protein kinase activity	-	XP_006358564.1PREDICTED: probable leucine-rich repeat receptor-like protein kinase At5g49770 [Solanum tuberosum]	-	-11.8756	-	11.4869	-	-	LRR/IRAK4-PBS1
XLOC_026438|PGSC0003DMT400095174	PGSC0003DMB000000263:814270-815062	TCONS_00047349	K04733|1|1e-45|181|smo:SELMODRAFT_33807|interleukin-1 receptor-associated kinase 4 [EC:2.7.11.1];K13430|4|4e-41|166|zma:100283091|serine/threonine-protein kinase PBS1 [EC:2.7.11.1]	GO:0016020//membrane	GO:0004674//protein serine/threonine kinase activity;GO:0032559	GO:0006464//cellular protein modification process	XP_006358442.1PREDICTED: probable LRR receptor-like serine/threonine-protein kinase RKF3 [Solanum tuberosum]	-	-	-	-	-2.05954	-11.8713	LRR/IRAK4-PBS1
XLOC_024823|PGSC0003DMT400047294,PGSC0003DMT400047295	PGSC0003DMB000000233:663508-674483	TCONS_00044623	K13430|1|4e-63|241|zma:100283091|serine/threonine-protein kinase PBS1 [EC:2.7.11.1]	GO:0016020//membrane	GO:0016772//transferase activity, transferring phosphorus-containing groups	GO:0009987//cellular process	NP_001275442.1LRR receptor-like kinase precursor [Solanum tuberosum]	-	-	-	-	-10.5764	-10.5764	LRR/IRAK4-PBS1
XLOC_007485|PGSC0003DMT400038535	PGSC0003DMB000000042:2213703-2216408	TCONS_00013507	K04733|1|4e-114|410|ath:AT5G38990|interleukin-1 receptor-associated kinase 4 [EC:2.7.11.1];K13430|5|6e-62|237|sbi:SORBI_04g020990|serine/threonine-protein kinase PBS1 [EC:2.7.11.1]	-	GO:0004672//protein kinase activity	-	XP_006343202.1PREDICTED: probable receptor-like protein kinase At5g24010 [Solanum tuberosum]	-	-	-	-2.1085	-10.3758	-10.3758	LRR/IRAK4-PBS1
XLOC_006796|PGSC0003DMT400033377,PGSC0003DMT400033378	PGSC0003DMB000000039:298138-308778	TCONS_00012197	K04733|1|5e-64|158|smo:SELMODRAFT_230241|interleukin-1 receptor-associated kinase 4 [EC:2.7.11.1];K13430|5|7e-58|148|aly:ARALYDRAFT_909268|serine/threonine-protein kinase PBS1 [EC:2.7.11.1]	GO:0016020//membrane	GO:0004672//protein kinase activity;GO:0032559	GO:0006464//cellular protein modification process	XP_006343244.1PREDICTED: putative serine/threonine-protein kinase isoform X1 [Solanum tuberosum]	-	-	-	9.00288	-10.6086	-10.6086	LRR/IRAK4-PBS1
XLOC_001409|PGSC0003DMT400045580,PGSC0003DMT400045581,PGSC0003DMT400045582,PGSC0003DMT400045583,PGSC0003DMT400045584,PGSC0003DMT400045585	PGSC0003DMB000000006:795115-809209	TCONS_00002516	K13430|1|9e-65|246|osa:4329463|serine/threonine-protein kinase PBS1 [EC:2.7.11.1];K04733|4|4e-63|241|smo:SELMODRAFT_33807|interleukin-1 receptor-associated kinase 4 [EC:2.7.11.1]	-	GO:0004674//protein serine/threonine kinase activity;GO:0000166//nucleotide binding	-	XP_006338869.1PREDICTED: probable receptor-like protein kinase At1g80640 [Solanum tuberosum]	-	-	-	-9.83437	-	-	LRR/IRAK4-PBS1
XLOC_039976|PGSC0003DMT400028424	PGSC0003DMB000001089:17884-19820	TCONS_00070403	K04733|1|4e-09|59.3|smo:SELMODRAFT_33807|interleukin-1 receptor-associated kinase 4 [EC:2.7.11.1];K00924|2|8e-07|51.6|ath:AT1G75820|[EC:2.7.1.-]	GO:0016020//membrane	GO:0016301//kinase activity	-	XP_006362388.1PREDICTED: probable LRR receptor-like serine/threonine-protein kinase MRH1 [Solanum tuberosum]	-	11.0626	-	11.0119	-11.5005	-11.5005	LRR/IRAK4
XLOC_031207|PGSC0003DMT400004362,PGSC0003DMT400004363,PGSC0003DMT400004364	PGSC0003DMB000000371:28496-37642	TCONS_00055731	K04733|1|5e-61|235|smo:SELMODRAFT_159261|interleukin-1 receptor-associated kinase 4 [EC:2.7.11.1];K00924|2|1e-60|233|osa:4333525|[EC:2.7.1.-]	GO:0016020//membrane	GO:0004702//receptor signaling protein serine/threonine kinase activity;GO:0032559	GO:0006464//cellular protein modification process	XP_006361768.1PREDICTED: probable LRR receptor-like serine/threonine-protein kinase At1g67720 [Solanum tuberosum]	-	-	-	-	-	-11.2555	LRR/IRAK4
XLOC_028941|PGSC0003DMT400016782,PGSC0003DMT400016783	PGSC0003DMB000000311:328707-342667	TCONS_00051710	K04733|1|7e-65|248|aly:ARALYDRAFT_916421|interleukin-1 receptor-associated kinase 4 [EC:2.7.11.1];K00924|5|1e-57|224|osa:4333525|[EC:2.7.1.-]	GO:0009536//plastid;GO:0016020//membrane	GO:0004672//protein kinase activity;GO:0000166//nucleotide binding	GO:0009987//cellular process;GO:0008152//metabolic process	XP_006359985.1PREDICTED: probable LRR receptor-like serine/threonine-protein kinase At1g06840 isoform X1 [Solanum tuberosum]	-	-	-	-	-	-14.0159	LRR/IRAK4
XLOC_027153|-	PGSC0003DMB000000277:191996-192697	TCONS_00048572	K04733|1|6e-08|55.8|ath:AT5G38990|interleukin-1 receptor-associated kinase 4 [EC:2.7.11.1];K00924|2|1e-06|51.2|ath:AT4G35600|[EC:2.7.1.-]	GO:0043231//intracellular membrane-bounded organelle;GO:0031224//intrinsic to membrane;GO:0031410//cytoplasmic vesicle	GO:0004702//receptor signaling protein serine/threonine kinase activity;GO:0016628//oxidoreductase activity, acting on the CH-CH group of donors, NAD or NADP as acceptor;GO:0032559	GO:0006464//cellular protein modification process	XP_006358482.1PREDICTED: probable leucine-rich repeat receptor-like protein kinase At5g49770 [Solanum tuberosum]	-	-	-	-9.46081	-	-	LRR/IRAK4
XLOC_027021|PGSC0003DMT400062255,PGSC0003DMT400062256,PGSC0003DMT400062257,PGSC0003DMT400062258	PGSC0003DMB000000274:159275-167741	TCONS_00048344	K04733|1|2e-35|150|smo:SELMODRAFT_159261|interleukin-1 receptor-associated kinase 4 [EC:2.7.11.1]	GO:0043231//intracellular membrane-bounded organelle	GO:0004871//signal transducer activity;GO:0004672//protein kinase activity;GO:0032559	GO:0006464//cellular protein modification process	XP_006358586.1PREDICTED: probable receptor-like protein kinase At5g18500 isoform X1 [Solanum tuberosum]	-	-2.36004	-	-	-2.84493	-	LRR/IRAK4
XLOC_026480|PGSC0003DMT400073031,PGSC0003DMT400073032,PGSC0003DMT400073033	PGSC0003DMB000000265:89253-93072	TCONS_00047401	K05658|1|7e-55|214|vvi:100262734|ATP-binding cassette, subfamily B (MDR/TAP), member 1;K00924|2|7e-55|214|ath:AT1G14370|[EC:2.7.1.-];K04733|3|6e-53|207|smo:SELMODRAFT_159261|interleukin-1 receptor-associated kinase 4 [EC:2.7.11.1]	-	GO:0005488//binding;GO:0016772//transferase activity, transferring phosphorus-containing groups	-	XP_015169269.1PREDICTED: probable LRR receptor-like serine/threonine-protein kinase At1g53430 isoform X2 [Solanum tuberosum]	-13.2234	-13.2234	-	10.471	-	9.1586	LRR/IRAK4
XLOC_020470|-	PGSC0003DMB000000160:945587-967523	TCONS_00037232	K04733|1|3e-43|173|smo:SELMODRAFT_33807|interleukin-1 receptor-associated kinase 4 [EC:2.7.11.1];K13416|2|9e-43|172|rcu:RCOM_1534760|brassinosteroid insensitive 1-associated receptor kinase 1 [EC:2.7.10.1 2.7.11.1];K13418|3|1e-42|171|aly:ARALYDRAFT_895025|somatic embryogenesis receptor kinase 1 [EC:2.7.10.1 2.7.11.1]	-	GO:0004672//protein kinase activity;GO:0000166//nucleotide binding	-	XP_006344308.2PREDICTED: probable receptor-like protein kinase At1g67000 [Solanum tuberosum]	-	-12.5997	-	-	-	-	LRR/IRAK4
XLOC_018313|PGSC0003DMT400035698,PGSC0003DMT400035699	PGSC0003DMB000000140:36963-40847	TCONS_00033095	K04733|1|1e-53|200|smo:SELMODRAFT_230241|interleukin-1 receptor-associated kinase 4 [EC:2.7.11.1]	-	GO:0004702//receptor signaling protein serine/threonine kinase activity;GO:0016628//oxidoreductase activity, acting on the CH-CH group of donors, NAD or NADP as acceptor;GO:0032559	GO:0006464//cellular protein modification process	XP_006358931.1PREDICTED: probable LRR receptor-like serine/threonine-protein kinase At1g53430 [Solanum tuberosum]	-	-	-	12.4999	-	-	LRR/IRAK4
XLOC_006540|PGSC0003DMT400067687,PGSC0003DMT400067688	PGSC0003DMB000000036:351380-368367	TCONS_00011770	K04733|1|6e-132|470|ath:AT5G38990|interleukin-1 receptor-associated kinase 4 [EC:2.7.11.1];K00924|3|3e-63|242|osa:4333525|[EC:2.7.1.-]	GO:0016020//membrane	GO:0004672//protein kinase activity;GO:0000166//nucleotide binding	-	XP_006342301.1PREDICTED: probable receptor-like protein kinase At5g24010 [Solanum tuberosum]	-	-	-	-	-10.7133	-10.7133	LRR/IRAK4
XLOC_005284|PGSC0003DMT400027921,PGSC0003DMT400027922,PGSC0003DMT400027923,PGSC0003DMT400027924	PGSC0003DMB000000027:2253881-2260922	TCONS_00009494	K04733|1|6e-61|139|aly:ARALYDRAFT_916421|interleukin-1 receptor-associated kinase 4 [EC:2.7.11.1];K00924|3|2e-59|143|ath:AT1G24650|[EC:2.7.1.-]	-	GO:0004672//protein kinase activity;GO:0032559	GO:0006464//cellular protein modification process	XP_006341770.1PREDICTED: probable LRR receptor-like serine/threonine-protein kinase At1g67720 [Solanum tuberosum]	-	-	-	-	-	-11.4362	LRR/IRAK4
XLOC_040127|-	PGSC0003DMB000001232:18054-18617	TCONS_00070596	-	GO:0031224//intrinsic to membrane	GO:0004871//signal transducer activity;GO:0016301//kinase activity;GO:0032559	GO:0006464//cellular protein modification process	XP_006362388.1PREDICTED: probable LRR receptor-like serine/threonine-protein kinase MRH1 [Solanum tuberosum]	-	-12.9815	-	-	-10.8464	-10.8464	LRR: unspecified
XLOC_036897|PGSC0003DMT400011247,PGSC0003DMT400011248,PGSC0003DMT400011249,PGSC0003DMT400011250	PGSC0003DMB000000596:264339-268826	TCONS_00065558	K00924|1|6e-93|340|ath:AT5G47070|[EC:2.7.1.-];K05658|3|3e-90|331|vvi:100262734|ATP-binding cassette, subfamily B (MDR/TAP), member 1	GO:0016020//membrane	GO:0016301//kinase activity;GO:0032559	GO:0006464//cellular protein modification process	XP_006354348.1PREDICTED: probable receptor-like protein kinase At5g15080 isoform X3 [Solanum tuberosum]	-	-	-	8.80679	-10.5117	-10.5117	LRR: unspecified
XLOC_034129|PGSC0003DMT400002229,PGSC0003DMT400002230,PGSC0003DMT400002231	PGSC0003DMB000000467:12683-20085	TCONS_00060646	K05658|1|1e-108|392|vvi:100262734|ATP-binding cassette, subfamily B (MDR/TAP), member 1;K00924|3|7e-84|310|osa:4337593|[EC:2.7.1.-]	-	GO:0004702//receptor signaling protein serine/threonine kinase activity;GO:0032559	GO:0006464//cellular protein modification process	XP_006363918.1PREDICTED: probable receptor-like protein kinase At5g15080 [Solanum tuberosum]	-	-	-	2.31832	-	-	LRR: unspecified
XLOC_031795|PGSC0003DMT400080243,PGSC0003DMT400080244	PGSC0003DMB000000385:521644-525888	TCONS_00056772	K05658|1|2e-50|199|vvi:100262734|ATP-binding cassette, subfamily B (MDR/TAP), member 1;K00924|2|2e-44|179|ath:AT1G14370|[EC:2.7.1.-]	-	GO:0016301//kinase activity	-	XP_006362353.1PREDICTED: probable serine/threonine-protein kinase NAK [Solanum tuberosum]	-	-	-	-	-12.0829	-12.0829	LRR: unspecified
XLOC_030649|PGSC0003DMT400050214	PGSC0003DMB000000354:17632-21507	TCONS_00054732	-	-	GO:0016301//kinase activity	-	XP_015164585.1PREDICTED: glycerophosphodiester phosphodiesterase protein kinase domain-containing GDPDL2-like [Solanum tuberosum]	-	-	-	9.38357	-	-	LRR: unspecified
XLOC_027849|PGSC0003DMT400061697,PGSC0003DMT400061698	PGSC0003DMB000000288:392506-400143	TCONS_00049790	K05658|1|1e-109|395|vvi:100262734|ATP-binding cassette, subfamily B (MDR/TAP), member 1;K00924|2|2e-95|348|osa:4337593|[EC:2.7.1.-]	GO:0016020//membrane	GO:0004672//protein kinase activity;GO:0032559	GO:0006464//cellular protein modification process	XP_006359196.1PREDICTED: probable receptor-like protein kinase At5g56460 [Solanum tuberosum]	-	-	-	10.79	-	-	LRR: unspecified
XLOC_026911|PGSC0003DMT400079361,PGSC0003DMT400079362,PGSC0003DMT400079363,PGSC0003DMT400079364	PGSC0003DMB000000272:459714-463545	TCONS_00048153	K05658|1|2e-77|188|vvi:100262734|ATP-binding cassette, subfamily B (MDR/TAP), member 1;K00924|4|2e-65|168|osa:4337593|[EC:2.7.1.-]	-	GO:0004672//protein kinase activity;GO:0032559	GO:0006464//cellular protein modification process	XP_006358299.1PREDICTED: probable receptor-like protein kinase At5g15080 [Solanum tuberosum]	-	-	-	-9.77973	-	-	LRR: unspecified
XLOC_026529|-	PGSC0003DMB000000265:273028-274501	TCONS_00047506	-	-	GO:0004674//protein serine/threonine kinase activity;GO:0000166//nucleotide binding	GO:0008152//metabolic process	XP_015169250.1PREDICTED: probable LRR receptor-like serine/threonine-protein kinase At1g07650 isoform X1 [Solanum tuberosum]	-	-	-	-	-14.6724	-14.6724	LRR: unspecified
XLOC_012456|PGSC0003DMT400060744	PGSC0003DMB000000086:1018980-1019626	TCONS_00022349	-	-	-	-	XP_015170078.1PREDICTED: G-type lectin S-receptor-like serine/threonine-protein kinase RLK1 [Solanum tuberosum]	-	-	-	10.0505	-	-	LRR: unspecified
XLOC_009907|-	PGSC0003DMB000000062:2153429-2162995	TCONS_00017877	K09553|1|1e-08|60.5|zma:100285569|stress-induced-phosphoprotein 1;K10666|5|5e-08|58.2|aly:ARALYDRAFT_481240|E3 ubiquitin-protein ligase RNF5 [EC:6.3.2.19]	-	GO:0046914//transition metal ion binding;GO:0004672//protein kinase activity;GO:0042623//ATPase activity, coupled;GO:0000166//nucleotide binding	GO:0019538//protein metabolic process	XP_015163139.1PREDICTED: probable receptor-like protein kinase At5g61350 [Solanum tuberosum]	-	-	-	-	-10.9407	-10.9407	LRR: unspecified
XLOC_006670|PGSC0003DMT400071701	PGSC0003DMB000000037:2356564-2358711	TCONS_00012004	K05658|1|2e-112|404|vvi:100262734|ATP-binding cassette, subfamily B (MDR/TAP), member 1;K00924|2|1e-103|375|osa:4337593|[EC:2.7.1.-]	-	GO:0004672//protein kinase activity;GO:0032559	GO:0006464//cellular protein modification process	XP_006342386.1PREDICTED: serine/threonine-protein kinase At5g01020-like [Solanum tuberosum]	-	-	-	10.6789	-3.54845	-14.3739	LRR: unspecified
XLOC_004826|PGSC0003DMT400061961	PGSC0003DMB000000025:2785615-2789151	TCONS_00008521	K00924|1|1e-07|55.8|ath:AT4G17660|[EC:2.7.1.-];K05658|3|2e-07|55.5|vvi:100262734|ATP-binding cassette, subfamily B (MDR/TAP), member 1	GO:0016020//membrane	GO:0004713//protein tyrosine kinase activity;GO:0032559	GO:0006464//cellular protein modification process	XP_006354344.1PREDICTED: probable receptor-like protein kinase At5g15080 isoform X1 [Solanum tuberosum]	-	-	-	-	-	-	LRR: unspecified
XLOC_038514|PGSC0003DMT400065943,PGSC0003DMT400065945	PGSC0003DMB000000720:36095-39559	TCONS_00068237	K00924|1|2e-59|229|aly:ARALYDRAFT_486409|[EC:2.7.1.-];K04733|4|2e-55|216|smo:SELMODRAFT_159261|interleukin-1 receptor-associated kinase 4 [EC:2.7.11.1]	-	GO:0005488//binding;GO:0004672//protein kinase activity	-	XP_006366362.1PREDICTED: wall-associated receptor kinase 2-like [Solanum tuberosum]	3.41368	9.70464	-	-	-8.37887	-8.37887	IRAK4 -Wall-associated receptor kinases WAK
XLOC_037456|PGSC0003DMT400008627,PGSC0003DMT400008628	PGSC0003DMB000000633:74526-78775	TCONS_00066489	K00924|1|5e-55|214|osa:4333525|[EC:2.7.1.-];K04733|4|7e-54|210|smo:SELMODRAFT_230241|interleukin-1 receptor-associated kinase 4 [EC:2.7.11.1]	-	GO:0004672//protein kinase activity	-	XP_006366440.1PREDICTED: wall-associated receptor kinase-like 14 [Solanum tuberosum]	-	-	-	10.6564	-	-	IRAK4 -Wall-associated receptor kinases WAK
XLOC_037385|PGSC0003DMT400021857	PGSC0003DMB000000627:73773-77367	TCONS_00066373	K00924|1|4e-62|238|aly:ARALYDRAFT_486409|[EC:2.7.1.-];K04733|4|9e-56|217|smo:SELMODRAFT_159261|interleukin-1 receptor-associated kinase 4 [EC:2.7.11.1]	-	GO:0005488//binding;GO:0004672//protein kinase activity	-	XP_006366362.1PREDICTED: wall-associated receptor kinase 2-like [Solanum tuberosum]	-	12.5689	-	-	-9.36457	-9.36457	IRAK4 -Wall-associated receptor kinases WAK
XLOC_036299|PGSC0003DMT400005156,PGSC0003DMT400005158	PGSC0003DMB000000561:213516-217145	TCONS_00064593	K04733|1|1e-58|226|smo:SELMODRAFT_159261|interleukin-1 receptor-associated kinase 4 [EC:2.7.11.1];K13430|3|5e-58|224|zma:100283091|serine/threonine-protein kinase PBS1 [EC:2.7.11.1]	-	GO:0004672//protein kinase activity;GO:0000166//nucleotide binding	-	XP_006366426.1PREDICTED: wall-associated receptor kinase-like 20 [Solanum tuberosum]	-	-	-	-	-	-12.3799	IRAK4 -Wall-associated receptor kinases WAK
XLOC_003598|PGSC0003DMT400070453,PGSC0003DMT400070454,PGSC0003DMT400070455,PGSC0003DMT400070456,PGSC0003DMT400070457,PGSC0003DMT400070458,PGSC0003DMT400070459	PGSC0003DMB000000017:2779106-2786598	TCONS_00006385	K00924|1|4e-44|179|aly:ARALYDRAFT_486409|[EC:2.7.1.-];K04733|2|2e-43|176|smo:SELMODRAFT_33807|interleukin-1 receptor-associated kinase 4 [EC:2.7.11.1]	-	GO:0016740//transferase activity	-	XP_006366362.1PREDICTED: wall-associated receptor kinase 2-like [Solanum tuberosum]	-	-	-	-	-12.4251	-	IRAK4 -Wall-associated receptor kinases WAK
XLOC_039925|PGSC0003DMT400044031,PGSC0003DMT400044032	PGSC0003DMB000001053:2970-4287	TCONS_00070334	-	-	-	-	XP_015163927.1PREDICTED: putative late blight resistance protein homolog R1A-10 [Solanum tuberosum]	-	-	-	8.16573	-	-	Disease resistance proteins (CC-NBS-LRR)
XLOC_039919|-	PGSC0003DMB000001045:19997-20329	TCONS_00070327	-	-	-	-	XP_006367931.1PREDICTED: putative late blight resistance protein homolog R1A-3 isoform X2 [Solanum tuberosum]	-	-	-	11.3301	-	-	Disease resistance proteins (CC-NBS-LRR)
XLOC_037698|PGSC0003DMT400016828	PGSC0003DMB000000651:97645-98435	TCONS_00066870	K13457|1|2e-26|117|vvi:100252764|disease resistance protein RPM1	-	-	-	XP_006358839.2PREDICTED: putative late blight resistance protein homolog R1A-3 [Solanum tuberosum]	-	-	-	10.8388	-	-	Disease resistance proteins (CC-NBS-LRR)
XLOC_037693|PGSC0003DMT400031062	PGSC0003DMB000000651:76649-77379	TCONS_00066864	K13457|1|3e-22|66.6|pop:POPTR_755797|disease resistance protein RPM1	-	GO:0032559	GO:0012501//programmed cell death;GO:0006950//response to stress	XP_006358839.2PREDICTED: putative late blight resistance protein homolog R1A-3 [Solanum tuberosum]	-	-	-11.7008	-11.7008	-	-	Disease resistance proteins (CC-NBS-LRR)
XLOC_037372|PGSC0003DMT400056264,PGSC0003DMT400056265	PGSC0003DMB000000626:125101-130118	TCONS_00066357	K13457|1|5e-95|348|pop:POPTR_755797|disease resistance protein RPM1	-	-	-	XP_006366308.1PREDICTED: putative late blight resistance protein homolog R1B-14 [Solanum tuberosum]	-	-	-	9.8262	-	-	Disease resistance proteins (CC-NBS-LRR)
XLOC_036476|PGSC0003DMT400019336	PGSC0003DMB000000573:293505-294135	TCONS_00064847	-	-	-	-	XP_006367931.1PREDICTED: putative late blight resistance protein homolog R1A-3 isoform X2 [Solanum tuberosum]	-	-	-	10.2871	-8.61613	-8.61613	Disease resistance proteins (CC-NBS-LRR)
XLOC_036475|PGSC0003DMT400019329	PGSC0003DMB000000573:286753-289664	TCONS_00064845	K13457|1|1e-57|223|rcu:RCOM_0742270|disease resistance protein RPM1	-	-	-	XP_006367931.1PREDICTED: putative late blight resistance protein homolog R1A-3 isoform X2 [Solanum tuberosum]	-	-	-	-	-9.76976	-9.76976	Disease resistance proteins (CC-NBS-LRR)
XLOC_036463|PGSC0003DMT400019302,PGSC0003DMT400019303,PGSC0003DMT400019304,PGSC0003DMT400019306	PGSC0003DMB000000573:271491-277893	TCONS_00064822	K13457|1|5e-60|231|vvi:100252764|disease resistance protein RPM1	-	-	-	XP_006367931.1PREDICTED: putative late blight resistance protein homolog R1A-3 isoform X2 [Solanum tuberosum]	-	-	-	-	-9.7221	-9.7221	Disease resistance proteins (CC-NBS-LRR)
XLOC_036473|PGSC0003DMT400019326,PGSC0003DMT400019327	PGSC0003DMB000000573:196525-202343	TCONS_00064843	K13457|1|5e-44|169|vvi:100252764|disease resistance protein RPM1	-	-	-	XP_006367931.1PREDICTED: putative late blight resistance protein homolog R1A-3 isoform X2 [Solanum tuberosum]	-	-12.2962	-	-11.5077	-	-	Disease resistance proteins (CC-NBS-LRR)
XLOC_035998|PGSC0003DMT400005040	PGSC0003DMB000000549:262199-265580	TCONS_00064062	K13457|1|4e-59|228|vvi:100252764|disease resistance protein RPM1	-	-	-	XP_015160044.1PREDICTED: putative late blight resistance protein homolog R1B-17 isoform X1 [Solanum tuberosum]	-	-	-	10.0317	-	-	Disease resistance proteins (CC-NBS-LRR)
XLOC_034232|-	PGSC0003DMB000000469:139887-140632	TCONS_00060828	-	-	-	-	XP_006351974.1PREDICTED: putative late blight resistance protein homolog R1B-16 [Solanum tuberosum]	-	-13.6381	-	-	-	-	Disease resistance proteins (CC-NBS-LRR)
XLOC_033030|PGSC0003DMT400008721,PGSC0003DMT400008722	PGSC0003DMB000000424:45045-61805	TCONS_00058832	K13457|1|4e-60|232|pop:POPTR_755797|disease resistance protein RPM1	GO:0044424//intracellular part	GO:0043169//cation binding;GO:0032559	GO:0033554//cellular response to stress;GO:0006812//cation transport;GO:0012501//programmed cell death	XP_006363252.1PREDICTED: putative late blight resistance protein homolog R1B-17 [Solanum tuberosum]	-	-	-	10.1412	-13.1427	-13.1427	Disease resistance proteins (CC-NBS-LRR)
XLOC_032529|-	PGSC0003DMB000000410:283490-285809	TCONS_00057955	K13457|1|1e-27|123|vvi:100252764|disease resistance protein RPM1	-	-	-	XP_006362537.1PREDICTED: putative late blight resistance protein homolog R1B-12 isoform X1 [Solanum tuberosum]	-	-	-	9.79108	-10.1461	-10.1461	Disease resistance proteins (CC-NBS-LRR)
XLOC_032527|PGSC0003DMT400002131	PGSC0003DMB000000410:273962-274814	TCONS_00057950	K13457|1|2e-31|134|sbi:SORBI_10g028720|disease resistance protein RPM1	-	-	-	XP_006362537.1PREDICTED: putative late blight resistance protein homolog R1B-12 isoform X1 [Solanum tuberosum]	-	-	-	10.1122	-	-	Disease resistance proteins (CC-NBS-LRR)
XLOC_028731|PGSC0003DMT400080647,PGSC0003DMT400080649	PGSC0003DMB000000305:690399-694461	TCONS_00051348	K13457|1|9e-74|277|vvi:100252764|disease resistance protein RPM1	-	GO:0000166//nucleotide binding	-	XP_006359790.1PREDICTED: putative late blight resistance protein homolog R1A-3 [Solanum tuberosum]	-	-	-	-	2.15299	2.07163	Disease resistance proteins (CC-NBS-LRR)
XLOC_027394|PGSC0003DMT400042778,PGSC0003DMT400042779,PGSC0003DMT400042780,PGSC0003DMT400042781	PGSC0003DMB000000280:778912-785439	TCONS_00048989	K13457|1|7e-48|127|rcu:RCOM_0742270|disease resistance protein RPM1	-	-	-	XP_006358839.2PREDICTED: putative late blight resistance protein homolog R1A-3 [Solanum tuberosum]	-	13.0281	-	11.5021	2.69788	-9.84438	Disease resistance proteins (CC-NBS-LRR)
XLOC_023958|PGSC0003DMT400035089,PGSC0003DMT400035090	PGSC0003DMB000000216:424592-433475	TCONS_00043260	K13457|1|1e-60|196|vvi:100252764|disease resistance protein RPM1	-	-	-	XP_006348601.1 PREDICTED: putative late blight resistance protein homolog R1B-23 [Solanum tuberosum]	-	-	-	10.3594	-	-	Disease resistance proteins (CC-NBS-LRR)
XLOC_023915|PGSC0003DMT400035181,PGSC0003DMT400035182	PGSC0003DMB000000216:286183-287369	TCONS_00043195	-	-	GO:0032559	GO:0012501//programmed cell death;GO:0006950//response to stress	XP_006348601.1PREDICTED: putative late blight resistance protein homolog R1B-23 [Solanum tuberosum]	-	-	-	10.1837	-	-	Disease resistance proteins (CC-NBS-LRR)
XLOC_022259|PGSC0003DMT400075881	PGSC0003DMB000000189:615743-620454	TCONS_00040242	K13457|1|1e-51|204|rcu:RCOM_0742270|disease resistance protein RPM1	-	GO:0000166//nucleotide binding	-	XP_006355088.1PREDICTED: putative late blight resistance protein homolog R1A-3 isoform X1 [Solanum tuberosum]	-	-	-	10.4141	-	-	Disease resistance proteins (CC-NBS-LRR)
XLOC_021029|PGSC0003DMT400081823	PGSC0003DMB000000172:224532-280258	TCONS_00038108	K13457|1|6e-47|104|vvi:100252764|disease resistance protein RPM1	-	-	-	XP_006363255.1PREDICTED: putative late blight resistance protein homolog R1B-23 [Solanum tuberosum]	-11.2466	-11.2466	-	10.8131	-	-	Disease resistance proteins (CC-NBS-LRR)
XLOC_021120|-	PGSC0003DMB000000172:189267-189754	TCONS_00038320	-	-	-	-	XP_015160128.1PREDICTED: putative late blight resistance protein homolog R1A-3 isoform X3 [Solanum tuberosum]	-12.0456	-12.0456	-	-13.3061	-	-	Disease resistance proteins (CC-NBS-LRR)
XLOC_018764|PGSC0003DMT400024055,PGSC0003DMT400024056,PGSC0003DMT400024057,PGSC0003DMT400024058	PGSC0003DMB000000144:1305889-1313646	TCONS_00033925	K03013|1|1e-175|616|vvi:100258335|DNA-directed RNA polymerases I, II, and III subunit RPABC1;K13457|2|2e-67|256|vvi:100252764|disease resistance protein RPM1	-	GO:0032559	GO:0012501//programmed cell death;GO:0006950//response to stress	XP_015166582.1PREDICTED: LOW QUALITY PROTEIN: putative disease resistance protein RGA3 [Solanum tuberosum]	-	-	11.7804	9.96304	-	-	Disease resistance proteins (CC-NBS-LRR)
XLOC_018764|PGSC0003DMT400024055,PGSC0003DMT400024056,PGSC0003DMT400024057,PGSC0003DMT400024058	PGSC0003DMB000000144:1305889-1313646	TCONS_00033925	K03013|1|1e-175|616|vvi:100258335|DNA-directed RNA polymerases I, II, and III subunit RPABC1;K13457|2|2e-67|256|vvi:100252764|disease resistance protein RPM1	-	GO:0032559	GO:0012501//programmed cell death;GO:0006950//response to stress	XP_015166582.1PREDICTED: LOW QUALITY PROTEIN: putative disease resistance protein RGA3 [Solanum tuberosum]	-	-	11.7804	9.96304	-	-	Disease resistance proteins (CC-NBS-LRR)
XLOC_016177|PGSC0003DMT400050805,PGSC0003DMT400050806	PGSC0003DMB000000118:1334295-1338192	TCONS_00029187	K13457|1|2e-54|213|vvi:100252764|disease resistance protein RPM1	-	-	-	XP_006350240.1PREDICTED: putative late blight resistance protein homolog R1B-23 [Solanum tuberosum]	-	-	-2.20008	-	-	-	Disease resistance proteins (CC-NBS-LRR)
XLOC_010317|PGSC0003DMT400017537,PGSC0003DMT400017538,PGSC0003DMT400017539	PGSC0003DMB000000068:1770104-1773553	TCONS_00018524	K13457|1|4e-73|275|vvi:100252764|disease resistance protein RPM1	-		-	XP_006345448.1PREDICTED: putative late blight resistance protein homolog R1A-10 [Solanum tuberosum]	-	-	-	10.5523	-	-	Disease resistance proteins (CC-NBS-LRR)
XLOC_040526|PGSC0003DMT400084141	PGSC0003DMB000008330:1-377	TCONS_00071084	-	-	-	GO:0050896//response to stimulus	XP_015169445.1PREDICTED: TMV resistance protein N-like isoform X1 [Solanum tuberosum]	-	-	12.3322	-	-	-	Disease resistance proteins (TIR-NBS-LRR)
XLOC_038664|PGSC0003DMT400024932,PGSC0003DMT400024933,PGSC0003DMT400024935,PGSC0003DMT400024936,PGSC0003DMT400024937,PGSC0003DMT400024938	PGSC0003DMB000000734:159591-162138	TCONS_00068498	K13457|1|3e-07|40.8|sbi:SORBI_02g004900|disease resistance protein RPM1	GO:0044425//membrane part;GO:0044424//intracellular part	GO:0004872//receptor activity;GO:0032559	GO:0006952//defense response;GO:0033554//cellular response to stress;GO:0012501//programmed cell death;GO:0023052//signaling	XP_006359566.1PREDICTED: TMV resistance protein N-like [Solanum tuberosum]	-	-	-3.58309	-12.3813	-	-	Disease resistance proteins (TIR-NBS-LRR)
XLOC_032979|PGSC0003DMT400083944,PGSC0003DMT400083945	PGSC0003DMB000000422:322000-327153	TCONS_00058732	K13457|1|1e-16|88.2|sbi:SORBI_02g004900|disease resistance protein RPM1;K06685|5|3e-11|70.1|aly:ARALYDRAFT_492950|maintenance of ploidy protein MOB1 (MPS1 binder 1)	GO:0044464//cell part	GO:0000166//nucleotide binding	GO:0051716//cellular response to stimulus;GO:0006952//defense response;GO:0012501//programmed cell death	XP_006362754.1PREDICTED: TMV resistance protein N-like [Solanum tuberosum]	-	12.7531	-	-	-	-	Disease resistance proteins (TIR-NBS-LRR)
XLOC_027191|PGSC0003DMT400047004,PGSC0003DMT400047005,PGSC0003DMT400047006,PGSC0003DMT400047007,PGSC0003DMT400047008	PGSC0003DMB000000277:51135-56968	TCONS_00048657	K13457|1|8e-06|51.6|sbi:SORBI_02g004900|disease resistance protein RPM1	-	-	GO:0050896//response to stimulus	XP_006358468.2PREDICTED: TMV resistance protein N-like isoform X2 [Solanum tuberosum]	-	-	-	10.7947	-12.14	-	Disease resistance proteins (TIR-NBS-LRR)
XLOC_025423|PGSC0003DMT400058212,PGSC0003DMT400058213,PGSC0003DMT400058215	PGSC0003DMB000000243:329006-339394	TCONS_00045659	K13420|1|2e-25|117|rcu:RCOM_0633880|LRR receptor-like serine/threonine-protein kinase FLS2 [EC:2.7.11.1]	GO:0009536//plastid	GO:0016787//hydrolase activity	GO:0006950//response to stress	XP_006357227.1PREDICTED: TMV resistance protein N-like [Solanum tuberosum]	-	-	-	-	-	-13.9032	Disease resistance proteins (TIR-NBS-LRR)
XLOC_022431|PGSC0003DMT400047416,PGSC0003DMT400047418	PGSC0003DMB000000192:191994-221618	TCONS_00040557	K13457|1|2e-17|90.5|osa:4342596|disease resistance protein RPM1	-	-	GO:0006952//defense response;GO:0009987//cellular process	XP_006355114.1PREDICTED: TMV resistance protein N-like isoform X3 [Solanum tuberosum]	-	-	-	-	-	-11.495	Disease resistance proteins (TIR-NBS-LRR)
XLOC_022431|PGSC0003DMT400047416,PGSC0003DMT400047418	PGSC0003DMB000000192:191994-221618	TCONS_00040557	K13457|1|2e-17|90.5|osa:4342596|disease resistance protein RPM1	-	-	GO:0006952//defense response;GO:0009987//cellular process	XP_006355114.1PREDICTED: TMV resistance protein N-like isoform X3 [Solanum tuberosum]	-	-	-	-	-	-11.495	Disease resistance proteins (TIR-NBS-LRR)
XLOC_020310|-	PGSC0003DMB000000158:632-102094	TCONS_00036961	-	-	-	-	XP_006353702.1PREDICTED: TMV resistance protein N-like [Solanum tuberosum]	-	12.1784	13.6287	11.0523	-	-13.0549	Disease resistance proteins (TIR-NBS-LRR)
XLOC_020184|PGSC0003DMT400028483,PGSC0003DMT400028484,PGSC0003DMT400028485	PGSC0003DMB000000158:632-102094	TCONS_00036718	K06685|1|4e-13|75.5|ath:AT4G19050|maintenance of ploidy protein MOB1 (MPS1 binder 1)	-	-	-	XP_006353702.1PREDICTED: TMV resistance protein N-like [Solanum tuberosum]	-	-	-	11.2506	-	-10.4722	Disease resistance proteins (TIR-NBS-LRR)
XLOC_019124|PGSC0003DMT400043717,PGSC0003DMT400043718,PGSC0003DMT400043722,PGSC0003DMT400043723,PGSC0003DMT400043724,PGSC0003DMT400043725,PGSC0003DMT400043726	PGSC0003DMB000000148:1340331-1347110	TCONS_00034602	K13459|1|2e-11|53.9|vvi:100254298|disease resistance protein RPS2;K13457|3|5e-08|59.7|sbi:SORBI_02g004900|disease resistance protein RPM1;K06685|4|1e-07|58.5|pop:POPTR_554110|maintenance of ploidy protein MOB1 (MPS1 binder 1)	-	-	GO:0006952//defense response;GO:0009987//cellular process	XP_006362754.1PREDICTED: TMV resistance protein N-like [Solanum tuberosum]	-	-	-	10.9479	-	-	Disease resistance proteins (TIR-NBS-LRR)
XLOC_024235|-	PGSC0003DMB000000222:613-8706	TCONS_00043700	K13457|1|1e-08|59.3|sbi:SORBI_10g028720|disease resistance protein RPM1;K03013|3|9e-07|53.1|vvi:100258335|DNA-directed RNA polymerases I, II, and III subunit RPABC1	-	-	-	XP_015168433.1PREDICTED: TMV resistance protein N-like isoform X2 [Solanum tuberosum]	-	-	-3.12603	-	10.1182	-	Disease resistance proteins (TIR-NBS-LRR)
XLOC_039916|PGSC0003DMT400054248,PGSC0003DMT400054249,PGSC0003DMT400054250	PGSC0003DMB000001044:8351-12158	TCONS_00070321	K03013|1|4e-161|409|vvi:100258335|DNA-directed RNA polymerases I, II, and III subunit RPABC1	-	GO:0032559	GO:0012501//programmed cell death;GO:0006950//response to stress	XP_006352943.1PREDICTED: disease resistance protein RGA2-like [Solanum tuberosum]	-	-13.9916	-	-	-12.5102	-	Disease resistance proteins (NB-ARC)
XLOC_037808|PGSC0003DMT400051006,PGSC0003DMT400051007	PGSC0003DMB000000661:10061-11931	TCONS_00067016	K03013|1|3e-135|385|vvi:100258335|DNA-directed RNA polymerases I, II, and III subunit RPABC1;K13457|3|2e-51|169|osa:4342596|disease resistance protein RPM1	-	GO:0032559	GO:0012501//programmed cell death;GO:0006950//response to stress	XP_006352943.1PREDICTED: disease resistance protein RGA2-like [Solanum tuberosum]	-	-12.7206	-	-	-	-	Disease resistance proteins (NB-ARC)
XLOC_030286|PGSC0003DMT400047578,PGSC0003DMT400047579	PGSC0003DMB000000341:430940-434861	TCONS_00054076	K13457|1|0.0|699|vvi:100252764|disease resistance protein RPM1	-	-	-	XP_006361250.1PREDICTED: disease resistance protein RPM1-like [Solanum tuberosum]	-	11.1985	-	11.5434	-10.2072	-10.2072	Disease resistance proteins (NB-ARC)
XLOC_029645|PGSC0003DMT400068569,PGSC0003DMT400068570,PGSC0003DMT400068571,PGSC0003DMT400068572,PGSC0003DMT400068573	PGSC0003DMB000000325:58274-65626	TCONS_00052974	K03013|1|2e-131|469|vvi:100258335|DNA-directed RNA polymerases I, II, and III subunit RPABC1;K01623|2|8e-95|347|rcu:RCOM_0291680|fructose-bisphosphate aldolase, class I [EC:4.1.2.13]	-	-	-	XP_006367565.1PREDICTED: putative disease resistance protein RGA4 [Solanum tuberosum]	-	-	-	9.91164	-2.47811	-13.2807	Disease resistance proteins (NB-ARC)
XLOC_025977|PGSC0003DMT400044893,PGSC0003DMT400044894,PGSC0003DMT400044895	PGSC0003DMB000000251:800678-805218	TCONS_00046735	K13459|1|1e-54|214|vvi:100254298|disease resistance protein RPS2	-	-	-	XP_015165543.1PREDICTED: probable disease resistance protein At1g12280 isoform X6 [Solanum tuberosum]	-	-	-2.26601	-11.4003	-	-	Disease resistance proteins (NB-ARC)
XLOC_025934|-	PGSC0003DMB000000251:437886-447883	TCONS_00046626	K08869|1|0.0|985|osa:4346513|aarF domain-containing kinase;K13457|2|0.0|664|vvi:100252764|disease resistance protein RPM1	-	-	-	XP_006357645.1PREDICTED: uncharacterized protein sll1770 [Solanum tuberosum]	-	-	-	-	-8.82469	2.14275	Disease resistance proteins (NB-ARC)
XLOC_024127|PGSC0003DMT400036468,PGSC0003DMT400036473,PGSC0003DMT400036474,PGSC0003DMT400036475	PGSC0003DMB000000220:44089-53932	TCONS_00043538	-	-	-	-	XP_015170991.1PREDICTED: LOW QUALITY PROTEIN: putative disease resistance protein At3g14460 [Solanum tuberosum]	-	-	-	-	-11.037	-11.037	Disease resistance proteins (NB-ARC)
XLOC_010070|PGSC0003DMT400053582,PGSC0003DMT400053585,PGSC0003DMT400053589,PGSC0003DMT400053590	PGSC0003DMB000000064:1270397-1289511	TCONS_00018128	K03013|1|2e-106|385|vvi:100258335|DNA-directed RNA polymerases I, II, and III subunit RPABC1;K13457|2|4e-42|172|rcu:RCOM_0742270|disease resistance protein RPM1	-	-	-	XP_015170991.1PREDICTED: LOW QUALITY PROTEIN: putative disease resistance protein At3g14460 [Solanum tuberosum]	-	-11.6302	-	-	-	-	Disease resistance proteins (NB-ARC)
XLOC_009396|PGSC0003DMT400013860	PGSC0003DMB000000059:1838965-1839720	TCONS_00016816	-	-	-	-	XP_006344589.1PREDICTED: dirigent protein 22-like [Solanum tuberosum]	-	-	14.6376	11.3405	-	-	Disease resistance proteins (NB-ARC)
XLOC_003611|PGSC0003DMT400070430	PGSC0003DMB000000017:2931020-2936799	TCONS_00006407	K13458|1|1e-77|290|vvi:100246439|disease resistance protein	-	-	-	XP_006340371.1PREDICTED: cysteine and histidine-rich domain-containing protein RAR1 isoform X1 [Solanum tuberosum]	-	11.8489	-	-	-10.8786	-10.8786	Disease resistance proteins (NB-ARC)
XLOC_037240|PGSC0003DMT400056110,PGSC0003DMT400056111	PGSC0003DMB000000617:161712-164233	TCONS_00066141	K07976|1|6e-97|352|aly:ARALYDRAFT_667452|Rab family, other;K07893|3|3e-93|340|rcu:RCOM_0658840|Ras-related protein Rab-6A	GO:0043231//intracellular membrane-bounded organelle	GO:0032561//guanyl ribonucleotide binding;GO:0003824//catalytic activity	GO:0035556//intracellular signal transduction;GO:0006810//transport	XP_006366321.1PREDICTED: ras-related protein RABH1e [Solanum tuberosum]	-	-	-	-	-12.114	-	G proteins-related (Ras)
XLOC_036799|PGSC0003DMT400002727,PGSC0003DMT400036153	PGSC0003DMB000000591:155449-197308	TCONS_00065405	K06883|1|3e-87|320|ath:AT5G54840|;K07890|4|1e-15|82.8|osa:4338469|Ras-related protein Rab-21	GO:0044464//cell part	GO:0032561//guanyl ribonucleotide binding	GO:0035556//intracellular signal transduction	XP_006366045.1PREDICTED: septum-promoting GTP-binding protein 1-like isoform X1 [Solanum tuberosum]	-	2.60549	-	-	-12.2462	-12.2462	G proteins-related (Ras)
XLOC_031089|PGSC0003DMT400079770,PGSC0003DMT400079771	PGSC0003DMB000000365:481228-485066	TCONS_00055543	K07910|1|2e-82|304|aly:ARALYDRAFT_660194|Ras-related protein Rab-18;K07976|2|2e-82|304|ath:AT5G03530|Rab family, other	GO:0042579//microbody	GO:0032029;GO:0032561//guanyl ribonucleotide binding	GO:0006810//transport;GO:0035556//intracellular signal transduction;GO:0006351//transcription, DNA-dependent	XP_006361709.1PREDICTED: ras-related protein RABC2a-like [Solanum tuberosum]	-	-	-	-	-10.6088	-	G proteins-related (Ras)
XLOC_031089|PGSC0003DMT400079770,PGSC0003DMT400079771	PGSC0003DMB000000365:481228-485066	TCONS_00055543	K07910|1|2e-82|304|aly:ARALYDRAFT_660194|Ras-related protein Rab-18;K07976|2|2e-82|304|ath:AT5G03530|Rab family, other	GO:0042579//microbody	GO:0032029;GO:0032561//guanyl ribonucleotide binding	GO:0006810//transport;GO:0035556//intracellular signal transduction;GO:0006351//transcription, DNA-dependent	XP_006361709.1PREDICTED: ras-related protein RABC2a-like [Solanum tuberosum]	-	-	-	-	-	-10.6088	G proteins-related (Ras)
XLOC_031038|PGSC0003DMT400019238	PGSC0003DMB000000365:129830-136916	TCONS_00055437	K07976|1|6e-89|325|aly:ARALYDRAFT_666353|Rab family, other;K07888|4|5e-72|269|ppp:PHYPADRAFT_179911|Ras-related protein Rab-5B	GO:0010008//endosome membrane	GO:0017111//nucleoside-triphosphatase activity;GO:0032561//guanyl ribonucleotide binding	GO:0035556//intracellular signal transduction;GO:0009207;GO:0016197//endosomal transport	XP_006361677.1PREDICTED: ras-related protein RABF1 [Solanum tuberosum]	-	-	-	2.55308	-	-2.54411	G proteins-related (Ras)
XLOC_030096|PGSC0003DMT400058740,PGSC0003DMT400058741	PGSC0003DMB000000338:424655-430752	TCONS_00053727	K07976|1|1e-64|245|ath:AT5G60860|Rab family, other	-	GO:0032561//guanyl ribonucleotide binding;GO:0003824//catalytic activity	GO:0006810//transport;GO:0035556//intracellular signal transduction	XP_006361051.1PREDICTED: ras-related protein RABA1f [Solanum tuberosum]	-	-	-	11.7896	-11.2481	-	G proteins-related (Ras)
XLOC_030096|PGSC0003DMT400058740,PGSC0003DMT400058741	PGSC0003DMB000000338:424655-430752	TCONS_00053727	K07976|1|1e-64|245|ath:AT5G60860|Rab family, other	-	GO:0032561//guanyl ribonucleotide binding;GO:0003824//catalytic activity	GO:0006810//transport;GO:0035556//intracellular signal transduction	XP_006361051.1PREDICTED: ras-related protein RABA1f [Solanum tuberosum]	-	-	-	-	-	-11.2481	G proteins-related (Ras)
XLOC_029674|PGSC0003DMT400013853	PGSC0003DMB000000326:656672-659311	TCONS_00053028	K07976|1|5e-90|329|aly:ARALYDRAFT_896904|Rab family, other	GO:0016020//membrane	GO:0032561//guanyl ribonucleotide binding;GO:0003824//catalytic activity	GO:0035556//intracellular signal transduction;GO:0006810//transport	XP_006366713.1PREDICTED: ras-related protein RABA5e-like [Solanum tuberosum]	-	-	-	-13.5177	-	11.3741	G proteins-related (Ras)
XLOC_027390|PGSC0003DMT400042789	PGSC0003DMB000000280:586894-593539	TCONS_00048982	K07976|1|5e-88|322|osa:4346088|Rab family, other	-	GO:0032561//guanyl ribonucleotide binding;GO:0003824//catalytic activity	GO:0006810//transport;GO:0035556//intracellular signal transduction	XP_006358795.1PREDICTED: ras-related protein RABA5b-like [Solanum tuberosum]	-	-	-	9.64838	-10.9008	-	G proteins-related (Ras)
XLOC_027390|PGSC0003DMT400042789	PGSC0003DMB000000280:586894-593539	TCONS_00048982	K07976|1|5e-88|322|osa:4346088|Rab family, other	-	GO:0032561//guanyl ribonucleotide binding;GO:0003824//catalytic activity	GO:0006810//transport;GO:0035556//intracellular signal transduction	XP_006358795.1PREDICTED: ras-related protein RABA5b-like [Solanum tuberosum]	-	-	-	-	-	-10.9008	G proteins-related (Ras)
XLOC_021540|PGSC0003DMT400009952	PGSC0003DMB000000177:907799-913401	TCONS_00039077	K07910|1|5e-92|336|vvi:100267442|Ras-related protein Rab-18	GO:0042579//microbody	GO:0032029;GO:0032561//guanyl ribonucleotide binding;GO:0003824//catalytic activity;GO:0032559	GO:0006810//transport;GO:0035556//intracellular signal transduction;GO:0006351//transcription, DNA-dependent	XP_006354390.1PREDICTED: ras-related protein RABC2a-like isoform X1 [Solanum tuberosum]	-	-	-	-	-	-11.4007	G proteins-related (Ras)
XLOC_019149|PGSC0003DMT400034566,PGSC0003DMT400034567,PGSC0003DMT400034568	PGSC0003DMB000000148:420003-424301	TCONS_00034660	K07976|1|9e-98|355|aly:ARALYDRAFT_494220|Rab family, other	GO:0031090//organelle membrane	GO:0032561//guanyl ribonucleotide binding;GO:0003824//catalytic activity	GO:0035556//intracellular signal transduction;GO:0006810//transport	XP_006352344.1PREDICTED: ras-related protein RABA5a [Solanum tuberosum]	-	12.1774	-	9.01658	-	-	G proteins-related (Ras)
XLOC_017181|PGSC0003DMT400078200	PGSC0003DMB000000128:608171-610282	TCONS_00031003	K07976|1|8e-103|372|aly:ARALYDRAFT_678362|Rab family, other	GO:0043231//intracellular membrane-bounded organelle;GO:0044444//cytoplasmic part;GO:0016020//membrane	GO:0032561//guanyl ribonucleotide binding;GO:0003824//catalytic activity	GO:0035556//intracellular signal transduction;GO:0051169//nuclear transport;GO:0015031//protein transport	XP_006350793.1PREDICTED: ras-related protein Rab11A [Solanum tuberosum]	-	-	-	10.7066	-	-	G proteins-related (Ras)
XLOC_016434|PGSC0003DMT400055259	PGSC0003DMB000000122:635042-641117	TCONS_00029608	K07976|1|2e-79|294|ath:AT4G19640|Rab family, other;K07887|5|2e-74|278|osa:4333662|Ras-related protein Rab-5A	GO:0016020//membrane	GO:0032561//guanyl ribonucleotide binding	GO:0006810//transport;GO:0035556//intracellular signal transduction	XP_006350459.1PREDICTED: ras-related protein RHN1 [Solanum tuberosum]	-	-	-	10.9337	-	-11.3506	G proteins-related (Ras)
XLOC_015930|PGSC0003DMT400020207,PGSC0003DMT400020208	PGSC0003DMB000000116:658731-662594	TCONS_00028795	K07976|1|1e-110|398|aly:ARALYDRAFT_919325|Rab family, other	-	GO:0032561//guanyl ribonucleotide binding;GO:0003824//catalytic activity	GO:0006810//transport;GO:0035556//intracellular signal transduction	XP_006350040.1PREDICTED: ras-related protein RABA1f isoform X3 [Solanum tuberosum]	-	-	-	-	-	-13.3	G proteins-related (Ras)
XLOC_014960|PGSC0003DMT400064102	PGSC0003DMB000000105:498730-502013	TCONS_00027115	K07976|1|9e-101|365|ath:AT1G09630|Rab family, other;K07904|2|1e-100|364|aly:ARALYDRAFT_888208|Ras-related protein Rab-11A	GO:0043231//intracellular membrane-bounded organelle;GO:0044444//cytoplasmic part;GO:0016020//membrane	GO:0032561//guanyl ribonucleotide binding;GO:0003824//catalytic activity	GO:0035556//intracellular signal transduction;GO:0006810//transport	XP_006349310.1PREDICTED: ras-related protein RABA2a [Solanum tuberosum]	-	-	-	-	-	-13.373	G proteins-related (Ras)
XLOC_014397|PGSC0003DMT400024319	PGSC0003DMB000000102:215700-219756	TCONS_00026007	K07976|1|4e-114|409|aly:ARALYDRAFT_919325|Rab family, other	-	GO:0032561//guanyl ribonucleotide binding;GO:0003824//catalytic activity	GO:0006810//transport;GO:0035556//intracellular signal transduction	XP_006348839.1PREDICTED: ras-related protein RABA1f [Solanum tuberosum]	-12.4324	-	-	-	-	-	G proteins-related (Ras)
XLOC_014118|PGSC0003DMT400050774	PGSC0003DMB000000099:1621782-1627145	TCONS_00025448	K07976|1|4e-85|313|aly:ARALYDRAFT_494466|Rab family, other;K07887|5|4e-80|296|osa:4333662|Ras-related protein Rab-5A	GO:0016020//membrane	GO:0032561//guanyl ribonucleotide binding	GO:0006810//transport;GO:0035556//intracellular signal transduction	XP_006348187.2PREDICTED: ras-related protein RHN1-like [Solanum tuberosum]	-2.31925	-	-	-	-11.2807	-	G proteins-related (Ras)
XLOC_007128|PGSC0003DMT400006517	PGSC0003DMB000000040:2092719-2097433	TCONS_00012872	K07897|1|1e-110|397|mtr:MTR_4g012940|Ras-related protein Rab-7A;K07976|3|1e-107|387|aly:ARALYDRAFT_474344|Rab family, other	GO:0031090//organelle membrane;GO:0043231//intracellular membrane-bounded organelle	GO:0032561//guanyl ribonucleotide binding;GO:0003824//catalytic activity	GO:0035556//intracellular signal transduction;GO:0006810//transport	XP_006343066.1PREDICTED: ras-related protein Rab7 [Solanum tuberosum]	-2.38043	-	-	-	-	-	G proteins-related (Ras)
XLOC_004961|PGSC0003DMT400014740,PGSC0003DMT400014741	PGSC0003DMB000000026:1689944-1692433	TCONS_00008756	K07976|1|1e-77|288|ath:AT1G73640|Rab family, other;K07904|5|1e-63|241|aly:ARALYDRAFT_888208|Ras-related protein Rab-11A	GO:0016020//membrane	GO:0032561//guanyl ribonucleotide binding;GO:0003824//catalytic activity	GO:0035556//intracellular signal transduction;GO:0051169//nuclear transport;GO:0015031//protein transport	XP_006341536.1PREDICTED: ras-related protein RABA6a-like [Solanum tuberosum]	-	-2.45003	-	11.6055	-	10.0425	G proteins-related (Ras)
XLOC_037620|PGSC0003DMT400059124	PGSC0003DMB000000646:211558-217553	TCONS_00066774	K03595|1|9e-146|514|vvi:100265087|GTP-binding protein Era	GO:0009536//plastid	GO:0003723//RNA binding;GO:0000166//nucleotide binding	GO:0009987//cellular process	XP_006363190.1PREDICTED: GTP-binding protein ERG [Solanum tuberosum]	-	-9.73298	-	10.4632	-	-	G proteins-related-GTP-binding protein
XLOC_033536|PGSC0003DMT400055207,PGSC0003DMT400055208,PGSC0003DMT400055209	PGSC0003DMB000000441:122627-129451	TCONS_00059716	K03665|1|7e-16|85.1|vcn:VOLCADRAFT_108445|GTP-binding protein HflX	GO:0043231//intracellular membrane-bounded organelle	-	-	XP_006363799.1PREDICTED: GTP-binding protein At3g49725, chloroplastic isoform X2 [Solanum tuberosum]	-	-	-	-	-	-10.8899	G proteins-related-GTP-binding protein
XLOC_032768|PGSC0003DMT400045736,PGSC0003DMT400045737,PGSC0003DMT400045738	PGSC0003DMB000000415:275640-282224	TCONS_00058371	K03595|1|2e-15|83.6|cme:CMN201C|GTP-binding protein Era	GO:0044444//cytoplasmic part	GO:0003676//nucleic acid binding;GO:0032561//guanyl ribonucleotide binding	-	XP_006363190.1PREDICTED: GTP-binding protein ERG [Solanum tuberosum]	-	-	-	11.2501	-10.5529	-	G proteins-related-GTP-binding protein
XLOC_024409|PGSC0003DMT400037632,PGSC0003DMT400037633	PGSC0003DMB000000225:974621-988615	TCONS_00043957	K03978|1|2e-108|391|pop:POPTR_867910|GTP-binding protein	GO:0043231//intracellular membrane-bounded organelle;GO:0044444//cytoplasmic part	GO:0032561//guanyl ribonucleotide binding	GO:0032506	XP_006356644.1PREDICTED: GTP-binding protein At2g22870 [Solanum tuberosum]	-	-	-	10.7295	-	-	G proteins-related-GTP-binding protein
XLOC_023332|PGSC0003DMT400018800	PGSC0003DMB000000208:963439-967815	TCONS_00042086	K07953|1|7e-76|282|gmx:100305650|GTP-binding protein SAR1 [EC:3.6.5.-]	GO:0043231//intracellular membrane-bounded organelle	GO:0000166//nucleotide binding	GO:0015031//protein transport	XP_006355838.1PREDICTED: GTP-binding protein SAR1A-like [Solanum tuberosum]	-	-	3.21589	-11.3736	-12.7276	-12.7276	G proteins-related-GTP-binding protein
XLOC_022764|PGSC0003DMT400068658,PGSC0003DMT400068659	PGSC0003DMB000000200:334503-337132	TCONS_00041049	K07953|1|7e-49|193|ath:AT3G62560|GTP-binding protein SAR1 [EC:3.6.5.-]	GO:0043231//intracellular membrane-bounded organelle	GO:0032561//guanyl ribonucleotide binding	GO:0015031//protein transport	NP_001275166.1 GTPase-like protein [Solanum tuberosum]	-2.63977	2.22585	-	-	-	-	G proteins-related-GTP-binding protein
XLOC_021313|PGSC0003DMT400044311,PGSC0003DMT400044312	PGSC0003DMB000000174:227837-237437	TCONS_00038689	K06943|1|5e-171|599|rcu:RCOM_0658890|nucleolar GTP-binding protein	GO:0031224//intrinsic to membrane	GO:0032561//guanyl ribonucleotide binding;GO:0005381//iron ion transmembrane transporter activity	GO:0006826//iron ion transport	XP_015167367.1PREDICTED: nucleolar GTP-binding protein 1 [Solanum tuberosum]	-	-	-	-	-	-10.7093	G proteins-related-GTP-binding protein
XLOC_018604|-	PGSC0003DMB000000142:345786-362125	TCONS_00033653	K06207|1|0.0|1118|vvi:100264026|GTP-binding protein	GO:0044464//cell part	GO:0017111//nucleoside-triphosphatase activity;GO:0008135//translation factor activity, nucleic acid binding;GO:0032561//guanyl ribonucleotide binding	GO:0006412//translation;GO:0009207	XP_006352137.1PREDICTED: GTP-binding protein TypA/BipA homolog [Solanum tuberosum]	-	-	-	-	-	-13.1172	G proteins-related-GTP-binding protein
XLOC_016167|PGSC0003DMT400070154,PGSC0003DMT400070155	PGSC0003DMB000000118:1034325-1048895	TCONS_00029156	K03596|1|0.0|1034|vvi:100252626|GTP-binding protein LepA	GO:0009536//plastid;GO:0016020//membrane	GO:0017111//nucleoside-triphosphatase activity;GO:0043021//ribonucleoprotein complex binding;GO:0008135//translation factor activity, nucleic acid binding;GO:0032561//guanyl ribonucleotide binding	GO:0006412//translation;GO:0009207	XP_006350216.1PREDICTED: translation factor GUF1 homolog, chloroplastic isoform X1 [Solanum tuberosum]	-	-	-	10.2199	-	-	G proteins-related-GTP-binding protein
XLOC_006584|PGSC0003DMT400034344,PGSC0003DMT400034345,PGSC0003DMT400034346,PGSC0003DMT400034347,PGSC0003DMT400034348,PGSC0003DMT400034349	PGSC0003DMB000000036:17012-26367	TCONS_00011861	K03596|1|0.0|692|osa:4340102|GTP-binding protein LepA	GO:0043231//intracellular membrane-bounded organelle	GO:0032561//guanyl ribonucleotide binding;GO:0017111//nucleoside-triphosphatase activity	GO:0009207	XP_006342295.1PREDICTED: translation factor GUF1 homolog, mitochondrial isoform X1 [Solanum tuberosum]	-	-	-	10.1852	-	-	G proteins-related-GTP-binding protein
XLOC_032020|PGSC0003DMT400067763,PGSC0003DMT400067764,PGSC0003DMT400067765	PGSC0003DMB000000392:423836-429905	TCONS_00057113	-	-	GO:0005100//Rho GTPase activator activity	-	XP_006362881.1PREDICTED: rho GTPase-activating protein 5 [Solanum tuberosum]	-	-	-	7.57107	-8.50918	-8.50918	G proteins-related (Rho of plants)
XLOC_012478|PGSC0003DMT400060556	PGSC0003DMB000000086:1528758-1532991	TCONS_00022391	K12462|1|1e-95|348|rcu:RCOM_0669590|Rho GDP-dissociation inhibitor	GO:0044424//intracellular part	GO:0005092//GDP-dissociation inhibitor activity	-	XP_006346809.1PREDICTED: rho GDP-dissociation inhibitor 1-like [Solanum tuberosum]	-	-	-	10.3581	-	-	G proteins-related (Rho of plants)
XLOC_015298|PGSC0003DMT400033565,PGSC0003DMT400033566,PGSC0003DMT400033567,PGSC0003DMT400033568	PGSC0003DMB000000110:132540-141560	TCONS_00027669	K07870|1|9e-173|555|vvi:100249429|Ras homolog gene family, member T1	GO:0031966//mitochondrial membrane	GO:0046872//metal ion binding;GO:0032561//guanyl ribonucleotide binding;GO:0003824//catalytic activity	GO:0035556//intracellular signal transduction;GO:0034643//establishment of mitochondrion localization, microtubule-mediated	XP_006349667.1PREDICTED: mitochondrial Rho GTPase 1 [Solanum tuberosum]	-	-	-	2.15744	-	2.8759	G proteins-related (Rho of plants)
XLOC_019784|PGSC0003DMT400051458	PGSC0003DMB000000153:942199-970977	TCONS_00035956	K10411|1|5e-06|51.2|vcn:VOLCADRAFT_72671|dynein light chain 1, axonemal	GO:0009536//plastid	GO:0004091//carboxylesterase activity	GO:0043623//cellular protein complex assembly	XP_006353595.1PREDICTED: tubulin-folding cofactor E isoform X1 [Solanum tuberosum]	-	-	-	-	-11.1628	-11.1628	G proteins-related (Rho of plants)
XLOC_006804|PGSC0003DMT400012916,PGSC0003DMT400012917,PGSC0003DMT400012918,PGSC0003DMT400012919,PGSC0003DMT400012922	PGSC0003DMB000000039:460529-466880	TCONS_00012214	K12486|1|4e-77|218|vvi:100854573|stromal membrane-associated protein	-	-	-	XP_006343259.1PREDICTED: probable ADP-ribosylation factor GTPase-activating protein AGD5 isoform X4 [Solanum tuberosum]	-	-	-	-	-2.36062	-13.8058	G proteins-related (Rho of plants)
XLOC_004932|PGSC0003DMT400036762	PGSC0003DMB000000026:1183562-1199230	TCONS_00008697	K12489|1|0.0|999|pop:POPTR_554695|Arf-GAP with coiled-coil, ANK repeat and PH domain-containing protein	GO:0016020//membrane;GO:0005798//Golgi-associated vesicle	GO:0005083//small GTPase regulator activity;GO:0005543//phospholipid binding	GO:0044237//cellular metabolic process;GO:0003002//regionalization;GO:0044238//primary metabolic process;GO:0009887//organ morphogenesis;GO:0009725//response to hormone stimulus	XP_006346632.1PREDICTED: ADP-ribosylation factor GTPase-activating protein AGD3-like isoform X2 [Solanum tuberosum]	-	-	-	9.76472	-	-	G proteins-related (Rho of plants)
XLOC_001857|PGSC0003DMT400028571,PGSC0003DMT400028572	PGSC0003DMB000000008:1437512-1441917	TCONS_00003333	K12492|1|2e-129|461|rcu:RCOM_1249540|ADP-ribosylation factor GTPase-activating protein 1	GO:0043231//intracellular membrane-bounded organelle;GO:0044444//cytoplasmic part	-	-	XP_006339030.1PREDICTED: probable ADP-ribosylation factor GTPase-activating protein AGD6 [Solanum tuberosum]	-	-	-	-	-10.8336	-10.8336	G proteins-related (Rho of plants)
XLOC_009819|PGSC0003DMT400063227,PGSC0003DMT400063228,PGSC0003DMT400063229,PGSC0003DMT400063230	PGSC0003DMB000000062:539277-547825	TCONS_00017715	K04392|1|7e-103|372|pop:POPTR_834324|Ras-related C3 botulinum toxin substrate 1	GO:0044464//cell part	GO:0032561//guanyl ribonucleotide binding	GO:0035556//intracellular signal transduction	XP_006345032.1PREDICTED: rac-like GTP-binding protein 3 [Solanum tuberosum]	-	12.2574	-	-	-13.0618	-13.0618	G proteins-related (Rho of plants: Rac)
XLOC_009819|PGSC0003DMT400063227,PGSC0003DMT400063228,PGSC0003DMT400063229,PGSC0003DMT400063230	PGSC0003DMB000000062:539277-547825	TCONS_00017715	K04392|1|7e-103|372|pop:POPTR_834324|Ras-related C3 botulinum toxin substrate 1	GO:0044464//cell part	GO:0032561//guanyl ribonucleotide binding	GO:0035556//intracellular signal transduction	XP_006345032.1PREDICTED: rac-like GTP-binding protein 3 [Solanum tuberosum]	-	-	-	-	-	-	G proteins-related (Rho of plants: Rac)
XLOC_003971|PGSC0003DMT400009227	PGSC0003DMB000000020:1550747-1554066	TCONS_00007033	K07975|1|1e-97|355|ath:AT3G51300|Rho family, other;K04392|2|3e-97|353|mtr:MTR_8g075240|Ras-related C3 botulinum toxin substrate 1	GO:0031981//nuclear lumen;GO:0016020//membrane;GO:0015630//microtubule cytoskeleton;GO:0044444//cytoplasmic part	GO:0032561//guanyl ribonucleotide binding;GO:0005515//protein binding;GO:0017111//nucleoside-triphosphatase activity;GO:0004620//phospholipase activity	GO:0006887//exocytosis;GO:0008064//regulation of actin polymerization or depolymerization;GO:0000904//cell morphogenesis involved in differentiation;GO:0030042//actin filament depolymerization;GO:0035556//intracellular signal transduction	XP_006340764.1PREDICTED: rac-like GTP-binding protein RHO1 [Solanum tuberosum]	-	-	-	10.4317	-11.0042	-11.0042	G proteins-related (Rho of plants: Rac)
XLOC_037322|PGSC0003DMT400065281,PGSC0003DMT400065282	PGSC0003DMB000000623:89709-95379	TCONS_00066275	K11804|1|0.0|635|vvi:100253665|WD repeat-containing protein 42A	GO:0031461//cullin-RING ubiquitin ligase complex	GO:0005488//binding	-	XP_006366400.1PREDICTED: DDB1- and CUL4-associated factor 8-like [Solanum tuberosum]	-	-	-	-	-	-10.6716	G proteins-related
XLOC_035272|PGSC0003DMT400040751,PGSC0003DMT400040752,PGSC0003DMT400040753	PGSC0003DMB000000512:226431-236283	TCONS_00062800	-	GO:0009536//plastid	GO:0005099//Ras GTPase activator activity	GO:0032318//regulation of Ras GTPase activity	XP_006365474.1PREDICTED: TBC1 domain family member 13-like isoform X1 [Solanum tuberosum]	-	-10.3022	-	10.6049	-	-	G proteins-related
XLOC_034961|PGSC0003DMT400047970,PGSC0003DMT400047971,PGSC0003DMT400047972,PGSC0003DMT400047973,PGSC0003DMT400047974	PGSC0003DMB000000500:100075-108125	TCONS_00062197	K11804|1|0.0|653|rcu:RCOM_0976080|WD repeat-containing protein 42A	GO:0031461//cullin-RING ubiquitin ligase complex	-	-	XP_006364510.1PREDICTED: DDB1- and CUL4-associated factor 8 isoform X1 [Solanum tuberosum]	-	-	-	9.89403	-10.639	-10.639	G proteins-related
XLOC_034845|PGSC0003DMT400055640,PGSC0003DMT400055641,PGSC0003DMT400055642,PGSC0003DMT400055643,PGSC0003DMT400055644,PGSC0003DMT400055645	PGSC0003DMB000000496:249899-257163	TCONS_00061938	K12662|1|4e-09|62.8|ota:Ot14g00400|U4/U6 small nuclear ribonucleoprotein PRP4;K14963|3|2e-07|57.4|ath:AT3G49660|COMPASS component SWD3	-	-	-	XP_006364687.1PREDICTED: uncharacterized WD repeat-containing protein C2A9.03-like [Solanum tuberosum]	-	-	-	-	-	-2.87931	G proteins-related
XLOC_034511|PGSC0003DMT400001622,PGSC0003DMT400001623,PGSC0003DMT400001624	PGSC0003DMB000000482:145571-153121	TCONS_00061326	K14546|1|2e-136|484|vvi:100265278|U3 small nucleolar RNA-associated protein 5	-	-	-	XP_006364191.1PREDICTED: WD repeat-containing protein 43 isoform X1 [Solanum tuberosum]	-	-	-	-	-	-13.184	G proteins-related
XLOC_032578|-	PGSC0003DMB000000411:19425-30777	TCONS_00058031	K11801|1|0.0|761|vvi:100244218|WD repeat-containing protein 23	GO:0031461//cullin-RING ubiquitin ligase complex	-	-	XP_006362974.1PREDICTED: LEC14B protein-like [Solanum tuberosum]	-	-	-	-	-	-11.7273	G proteins-related
XLOC_028346|PGSC0003DMT400029643	PGSC0003DMB000000298:149334-153842	TCONS_00050633	K14963|1|2e-10|65.9|vcn:VOLCADRAFT_109001|COMPASS component SWD3;K10858|2|9e-10|63.9|mtr:MTR_1g088720|DNA mismatch repair protein PMS2	GO:0031461//cullin-RING ubiquitin ligase complex	-	-	XP_006359386.1PREDICTED: WD repeat-containing protein 89 homolog isoform X2 [Solanum tuberosum]	-	-11.5326	-	10.9474	-	-10.5462	G proteins-related
XLOC_027228|PGSC0003DMT400047141,PGSC0003DMT400047142,PGSC0003DMT400047143	PGSC0003DMB000000277:786669-794758	TCONS_00048739	-	GO:0044464//cell part	GO:0005099//Ras GTPase activator activity	GO:0032318//regulation of Ras GTPase activity	XP_006357988.1|PREDICTED: TBC1 domain family member 2B-like [Solanum tuberosum]	PREDICTED: TBC1 domain family member 2B-like [Solanum tuberosum]	-	-	-	-9.30728	-	G proteins-related
XLOC_026180|-	PGSC0003DMB000000258:477947-492373	TCONS_00047000	K15361|1|3e-138|489|vvi:100248769|WD repeat-containing protein 48	GO:0031461//cullin-RING ubiquitin ligase complex	GO:0004683//calmodulin-dependent protein kinase activity	GO:0010102//lateral root morphogenesis	XP_006347820.1PREDICTED: WD repeat-containing protein 48 [Solanum tuberosum]	-	-	-	11.0375	-	11.248	G proteins-related
XLOC_022384|PGSC0003DMT400076122	PGSC0003DMB000000191:870067-905268	TCONS_00040456	K15192|1|0.0|2836|vvi:100247209|TATA-binding protein-associated factor [EC:3.6.4.-]	-	GO:0017111//nucleoside-triphosphatase activity;GO:0003676//nucleic acid binding;GO:0032559	-	XP_006355232.1PREDICTED: TATA-binding protein-associated factor BTAF1 isoform X1 [Solanum tuberosum]	-11.3147	-	-	-	-	-	G proteins-related
XLOC_021900|PGSC0003DMT400020555,PGSC0003DMT400020556	PGSC0003DMB000000184:337827-347429	TCONS_00039665	K14829|1|2e-129|461|aly:ARALYDRAFT_485276|pre-rRNA-processing protein IPI3;K14963|3|4e-17|88.2|mtr:MTR_1g072140|COMPASS component SWD3	GO:0031461//cullin-RING ubiquitin ligase complex;GO:0031234//extrinsic to internal side of plasma membrane	-	-	XP_006349687.1 PREDICTED: COMPASS-like H3K4 histone methylase component WDR5B isoform X1 [Solanum tuberosum]	-	-	-	11.1537	-10.5542	-10.5542	G proteins-related
XLOC_020384|PGSC0003DMT400026324,PGSC0003DMT400026326,PGSC0003DMT400026327,PGSC0003DMT400026328,PGSC0003DMT400026329	PGSC0003DMB000000159:280067-287178	TCONS_00037088	K03116|1|4e-24|111|smo:SELMODRAFT_36640|sec-independent protein translocase protein TatA	GO:0009534//chloroplast thylakoid;GO:0016020//membrane	GO:0015291//secondary active transmembrane transporter activity	GO:0006612//protein targeting to membrane	XP_006353892.1PREDICTED: sec-independent protein translocase protein TATB, chloroplastic [Solanum tuberosum]	-	12.2476	-	11.6075	-	-	G proteins-related
XLOC_018958|PGSC0003DMT400014986,PGSC0003DMT400014987,PGSC0003DMT400014988,PGSC0003DMT400014989	PGSC0003DMB000000147:722782-728005	TCONS_00034256	K14963|1|8e-18|91.3|pop:POPTR_760587|COMPASS component SWD3	-	-	-	XP_006343802.1 PREDICTED: WD repeat-containing protein 44 [Solanum tuberosum]	-	12.3395	-	-	-11.4904	-11.4904	G proteins-related
XLOC_018981|PGSC0003DMT400014938	PGSC0003DMB000000147:1086682-1096252	TCONS_00034298	K14841|1|2e-147|521|vvi:100260812|ribosome biogenesis protein NSA1	GO:0031461//cullin-RING ubiquitin ligase complex	-	-	XP_006352262.1PREDICTED: WD repeat-containing protein 74 [Solanum tuberosum]	-	-	-	-	-10.9297	-10.9297	G proteins-related
XLOC_018401|PGSC0003DMT400036084	PGSC0003DMB000000140:598540-604605	TCONS_00033249	-	GO:0044464//cell part	GO:0005099//Ras GTPase activator activity	GO:0032318//regulation of Ras GTPase activity	XP_006351970.1PREDICTED: growth hormone-regulated TBC protein 1-like [Solanum tuberosum]	-	-	-	8.69804	-	-	G proteins-related
XLOC_018433|PGSC0003DMT400074134,PGSC0003DMT400074135,PGSC0003DMT400074136	PGSC0003DMB000000140:1056565-1064643	TCONS_00033315	K14963|1|1e-34|147|gmx:100794027|COMPASS component SWD3	-	-	-	XP_006354306.1PREDICTED: WD repeat-containing protein 26-like isoform X1 [Solanum tuberosum]	-	-	-	10.4359	-	-11.1731	G proteins-related
XLOC_017503|PGSC0003DMT400026684,PGSC0003DMT400026688,PGSC0003DMT400026689	PGSC0003DMB000000130:879624-890432	TCONS_00031590	-	-	-	-	XP_006351656.1PREDICTED: TBC1 domain family member 15-like isoform X1 [Solanum tuberosum]	-2.56034	-	-	-	-	-	G proteins-related
XLOC_014213|PGSC0003DMT400019171	PGSC0003DMB000000101:1442590-1454073	TCONS_00025651	K12736|1|0.0|1097|rcu:RCOM_0792840|peptidylprolyl isomerase domain and WD repeat-containing protein 1 [EC:5.2.1.8]	GO:0043231//intracellular membrane-bounded organelle;GO:0031461//cullin-RING ubiquitin ligase complex	GO:0016859//cis-trans isomerase activity;GO:0005515//protein binding	GO:0048507//meristem development;GO:0048449//floral organ formation;GO:0009965//leaf morphogenesis;GO:0010051//xylem and phloem pattern formation;GO:0010015//root morphogenesis;GO:0016571//histone methylation	XP_006349106.1PREDICTED: peptidyl-prolyl cis-trans isomerase CYP71 [Solanum tuberosum]	-	-	-	-	-	-11.6776	G proteins-related
XLOC_013567|PGSC0003DMT400032427,PGSC0003DMT400032428,PGSC0003DMT400032429,PGSC0003DMT400032430	PGSC0003DMB000000096:127670-133498	TCONS_00024388	K14963|1|1e-13|77.8|gmx:100798080|COMPASS component SWD3	GO:0031234//extrinsic to internal side of plasma membrane	-	GO:0023052//signaling	XP_006348232.1PREDICTED: WD repeat-containing protein 44 [Solanum tuberosum]	-	-	-	-	-9.41403	-9.41403	G proteins-related
XLOC_010296|PGSC0003DMT400017459,PGSC0003DMT400017460	PGSC0003DMB000000068:1143989-1150755	TCONS_00018456	K14554|1|0.0|1124|vvi:100266615|U3 small nucleolar RNA-associated protein 21	GO:0031461//cullin-RING ubiquitin ligase complex;GO:0030684//preribosome	-	GO:0042254//ribosome biogenesis	XP_006345412.1PREDICTED: WD repeat-containing protein 36 [Solanum tuberosum]	-	-	-	10.4827	-9.77421	-9.77421	G proteins-related
XLOC_007218|PGSC0003DMT400006600,PGSC0003DMT400006601	PGSC0003DMB000000040:943300-952889	TCONS_00013105	K03126|1|2e-87|322|mtr:MTR_8g020480|transcription initiation factor TFIID subunit 12	-	-	-	NP_001275310.1transcription initiation factor TFIID subunit 12b-like [Solanum tuberosum]	-	-	-	-	-2.23672	-10.5897	G proteins-related
XLOC_005821|PGSC0003DMT400025654	PGSC0003DMB000000032:2140291-2141954	TCONS_00010392	K11805|1|0.0|670|pop:POPTR_572829|WD repeat-containing protein 68	-	-	GO:0009648//photoperiodism;GO:0009813//flavonoid biosynthetic process	XP_006342135.1PREDICTED: WD repeat-containing protein LWD1 [Solanum tuberosum]	-	-	-	-	-	-11.6498	G proteins-related
XLOC_005970|PGSC0003DMT400025825,PGSC0003DMT400025826,PGSC0003DMT400025827,PGSC0003DMT400025828,PGSC0003DMT400025829,PGSC0003DMT400025830	PGSC0003DMB000000032:2025407-2032801	TCONS_00010713	K13341|1|1e-09|63.5|pop:POPTR_555672|peroxin-7	GO:0031461//cullin-RING ubiquitin ligase complex;GO:0043231//intracellular membrane-bounded organelle	GO:0005488//binding	GO:0032446//protein modification by small protein conjugation;GO:0009738//abscisic acid mediated signaling pathway	XP_006342116.1PREDICTED: WD repeat-containing protein DWA2-like [Solanum tuberosum]	-	-	-	12.647	-10.744	-10.744	G proteins-related
XLOC_004769|-	PGSC0003DMB000000024:1545260-1557342	TCONS_00008446	K14962|1|6e-158|555|pop:POPTR_706765|COMPASS component SWD2	GO:0031461//cullin-RING ubiquitin ligase complex	-	-	XP_006341315.1PREDICTED: WD repeat-containing protein 82-B [Solanum tuberosum]	-	-	-	-	-	-11.045	G proteins-related
XLOC_004102|-	PGSC0003DMB000000020:1256643-1266165	TCONS_00007338	K14962|1|5e-72|269|vvi:100255744|COMPASS component SWD2	GO:0031461//cullin-RING ubiquitin ligase complex	-	-	XP_006340732.1PREDICTED: WD repeat-containing protein 82-B [Solanum tuberosum]	-	12.1715	-	9.70148	-10.2168	-10.2168	G proteins-related
XLOC_001526|PGSC0003DMT400066026	PGSC0003DMB000000007:565642-574006	TCONS_00002696	K14556|1|0.0|1244|vvi:100250257|U3 small nucleolar RNA-associated protein 12	GO:0031234//extrinsic to internal side of plasma membrane;GO:0031981//nuclear lumen	GO:0016740//transferase activity	-	XP_006338893.1PREDICTED: WD repeat-containing protein 3-like [Solanum tuberosum]	-	-	-	-	-2.0615	-14.2745	G proteins-related
XLOC_032512|PGSC0003DMT400052472,PGSC0003DMT400052473,PGSC0003DMT400052474	PGSC0003DMB000000409:491912-496182	TCONS_00057914	-	-	GO:0016758//transferase activity, transferring hexosyl groups	GO:0006665//sphingolipid metabolic process	XP_006363096.1PREDICTED: phosphatidylinositol:ceramide inositolphosphotransferase 2-like [Solanum tuberosum]	-	-	-	-	-	-2.31129	Phosphatidylinositol signaling
XLOC_032169|-	PGSC0003DMB000000399:180827-227204	TCONS_00057304	K00888|1|0.0|1547|pop:POPTR_556445|phosphatidylinositol 4-kinase [EC:2.7.1.67]	GO:0016020//membrane	GO:0001727//lipid kinase activity	GO:0046488//phosphatidylinositol metabolic process;GO:0048017//inositol lipid-mediated signaling;GO:0006464//cellular protein modification process	XP_006362715.1PREDICTED: phosphatidylinositol 4-kinase alpha 1 [Solanum tuberosum]	-	-	12.6727	-	-	-	Phosphatidylinositol signaling
XLOC_027070|PGSC0003DMT400004624	PGSC0003DMB000000274:502864-802457	TCONS_00048465	K03115|1|9e-150|529|vvi:100262569|casein kinase II subunit beta;K00889|2|1e-34|146|gmx:100808235|1-phosphatidylinositol-4-phosphate 5-kinase [EC:2.7.1.68]	-	-	-	XP_015169493.1PREDICTED: uncharacterized protein LOC107062853 [Solanum tuberosum]	-	-	-	10.8135	11.5123	-	Phosphatidylinositol signaling
XLOC_026486|PGSC0003DMT400073052,PGSC0003DMT400073054	PGSC0003DMB000000265:384720-390545	TCONS_00047414	K00921|1|4e-07|55.8|ppp:PHYPADRAFT_210788|1-phosphatidylinositol-3-phosphate 5-kinase [EC:2.7.1.150];K00889|4|3e-06|52.8|cre:CHLREDRAFT_195580|1-phosphatidylinositol-4-phosphate 5-kinase [EC:2.7.1.68]	-	GO:0046914//transition metal ion binding;GO:0005543//phospholipid binding	GO:0023052//signaling	XP_006358086.1PREDICTED: uncharacterized protein LOC102592270 [Solanum tuberosum]	-	-	-	-	-	-2.73287	Phosphatidylinositol signaling
XLOC_022922|PGSC0003DMT400069737,PGSC0003DMT400069738,PGSC0003DMT400069739,PGSC0003DMT400069740	PGSC0003DMB000000202:106578-115174	TCONS_00041325	K03103|1|1e-113|409|smo:SELMODRAFT_181288|multiple inositol-polyphosphate phosphatase [EC:3.1.3.62]	GO:0031090//organelle membrane	-	GO:0006796//phosphate-containing compound metabolic process	XP_006355645.1PREDICTED: multiple inositol polyphosphate phosphatase 1-like [Solanum tuberosum]	-2.01531	-2.35418	-	9.14769	-	-	Phosphatidylinositol signaling
XLOC_021541|PGSC0003DMT400009953,PGSC0003DMT400009954,PGSC0003DMT400009955	PGSC0003DMB000000177:924714-935425	TCONS_00039079	K00889|1|0.0|1268|vvi:100260604|1-phosphatidylinositol-4-phosphate 5-kinase [EC:2.7.1.68]	GO:0043231//intracellular membrane-bounded organelle;GO:0044444//cytoplasmic part	GO:0016307//phosphatidylinositol phosphate kinase activity;GO:0032559	GO:0046488//phosphatidylinositol metabolic process;GO:0019752//carboxylic acid metabolic process;GO:0006796//phosphate-containing compound metabolic process	XP_006354393.1PREDICTED: phosphatidylinositol 4-phosphate 5-kinase 9-like [Solanum tuberosum]	-	11.7954	-	-	-12.1714	-12.1714	Phosphatidylinositol signaling
XLOC_019151|PGSC0003DMT400034561,PGSC0003DMT400034562	PGSC0003DMB000000148:454396-459412	TCONS_00034665	K10047|1|2e-125|447|pop:POPTR_716898|inositol-phosphate phosphatase / L-galactose 1-phosphate phosphatase [EC:3.1.3.25 3.1.3.-]	-	GO:0043169//cation binding	-	XP_006352350.1PREDICTED: inositol monophosphatase 3 [Solanum tuberosum]	-	-	-	9.00897	-	-	Phosphatidylinositol signaling
XLOC_018797|PGSC0003DMT400096204	PGSC0003DMB000000144:604310-608706	TCONS_00033973	K00913|1|4e-134|476|vvi:100242009|inositol-1,3,4-trisphosphate 5/6-kinase / inositol-tetrakisphosphate 1-kinase [EC:2.7.1.159 2.7.1.134]	GO:0044464//cell part	GO:0046872//metal ion binding;GO:0051766//inositol trisphosphate kinase activity;GO:0051765//inositol tetrakisphosphate kinase activity;GO:0032559	GO:0043647//inositol phosphate metabolic process;GO:0006796//phosphate-containing compound metabolic process	NP_001274792.1inositol polyphosphate kinase [Solanum tuberosum]	-	12.0498	-	-	-	-11.2967	Phosphatidylinositol signaling
XLOC_017850|PGSC0003DMT400074659	PGSC0003DMB000000134:221606-226591	TCONS_00032209	K00889|1|0.0|1225|vvi:100250604|1-phosphatidylinositol-4-phosphate 5-kinase [EC:2.7.1.68]	GO:0016020//membrane	GO:0003779//actin binding;GO:0016307//phosphatidylinositol phosphate kinase activity;GO:0032559	GO:0046488//phosphatidylinositol metabolic process;GO:0022414//reproductive process;GO:0006796//phosphate-containing compound metabolic process	XP_006351873.1PREDICTED: phosphatidylinositol 4-phosphate 5-kinase 2 [Solanum tuberosum]	-	-	-	-	-10.524	-10.524	Phosphatidylinositol signaling
XLOC_017613|PGSC0003DMT400073771,PGSC0003DMT400073774	PGSC0003DMB000000131:555880-579023	TCONS_00031794	K00888|1|0.0|1278|vvi:100250628|phosphatidylinositol 4-kinase [EC:2.7.1.67]	GO:0043231//intracellular membrane-bounded organelle;GO:0035618;GO:0012506//vesicle membrane;GO:0044444//cytoplasmic part	GO:0005083//small GTPase regulator activity;GO:0001727//lipid kinase activity;GO:0019901//protein kinase binding	GO:0046488//phosphatidylinositol metabolic process;GO:0046474//glycerophospholipid biosynthetic process;GO:0065007//biological regulation;GO:0000904//cell morphogenesis involved in differentiation	XP_006350966.1PREDICTED: phosphatidylinositol 4-kinase beta 1 [Solanum tuberosum]	-10.9844	-	-	-	-	-	Phosphatidylinositol signaling
XLOC_012398|PGSC0003DMT400060680,PGSC0003DMT400060681,PGSC0003DMT400060682,PGSC0003DMT400060683,PGSC0003DMT400060684	PGSC0003DMB000000086:1574996-1579484	TCONS_00022273	K10047|1|1e-96|293|rcu:RCOM_1144730|inositol-phosphate phosphatase / L-galactose 1-phosphate phosphatase [EC:3.1.3.25 3.1.3.-]	-	GO:0043169//cation binding	-	XP_006346778.2PREDICTED: inositol monophosphatase 1 isoform X1 [Solanum tuberosum]	-	-	-	9.94757	-	-	Phosphatidylinositol signaling
XLOC_008636|-	PGSC0003DMB000000052:1481279-1494065	TCONS_00015526	K05857|1|0.0|886|vvi:100255373|phosphatidylinositol phospholipase C, delta [EC:3.1.4.11]	-	GO:0046872//metal ion binding;GO:0004629//phospholipase C activity;GO:0060089	GO:0044238//primary metabolic process;GO:0007165//signal transduction	XP_006344048.1PREDICTED: phosphoinositide phospholipase C 4-like [Solanum tuberosum]	-	-	-	-	2.03188	-	Phosphatidylinositol signaling
XLOC_007632|PGSC0003DMT400065337	PGSC0003DMB000000044:2264174-2279685	TCONS_00013723	-	-	-	-	XP_006343465.1PREDICTED: phosphatidylinositol transfer protein 1-like isoform X1 [Solanum tuberosum]	-	-	-	2.34791	-9.89232	-	Phosphatidylinositol signaling
XLOC_007586|PGSC0003DMT400065334	PGSC0003DMB000000044:2264174-2279685	TCONS_00013639	-	-	-	-	XP_015162457.1PREDICTED: phosphatidylinositol transfer protein 1-like isoform X2 [Solanum tuberosum]	-	-	-	-	-12.3605	-	Phosphatidylinositol signaling
XLOC_007183|PGSC0003DMT400023629,PGSC0003DMT400023634	PGSC0003DMB000000040:531270-541665	TCONS_00013027	K00921|1|0.0|1847|vvi:100254952|1-phosphatidylinositol-3-phosphate 5-kinase [EC:2.7.1.150]	GO:0043231//intracellular membrane-bounded organelle	GO:0046872//metal ion binding;GO:0016307//phosphatidylinositol phosphate kinase activity	GO:0006996//organelle organization;GO:0046488//phosphatidylinositol metabolic process;GO:0006796//phosphate-containing compound metabolic process;GO:0048229//gametophyte development	XP_006342901.1PREDICTED: 1-phosphatidylinositol-3-phosphate 5-kinase FAB1B-like isoform X2 [Solanum tuberosum]	-	-	-	9.91271	-	-	Phosphatidylinositol signaling
XLOC_005093|PGSC0003DMT400036899,PGSC0003DMT400036900	PGSC0003DMB000000026:950166-953054	TCONS_00009113	K00915|1|1e-117|421|rcu:RCOM_1503020|1D-myo-Inositol-tetrakisphosphate 5-kinase / inositol-polyphosphate multikinase [EC:2.7.1.140 2.7.1.151]	GO:0043231//intracellular membrane-bounded organelle;GO:0016020//membrane	GO:0051766//inositol trisphosphate kinase activity	GO:0009856//pollination;GO:0006796//phosphate-containing compound metabolic process;GO:0006351//transcription, DNA-dependent;GO:0032958//inositol phosphate biosynthetic process;GO:0000904//cell morphogenesis involved in differentiation	XP_006341448.1PREDICTED: inositol polyphosphate multikinase beta [Solanum tuberosum]	-	-	11.9504	10.0276	-11.8236	-11.8236	Phosphatidylinositol signaling
XLOC_001952|PGSC0003DMT400072315	PGSC0003DMB000000008:3181590-3184183	TCONS_00003522	-	GO:0031410//cytoplasmic vesicle	-	-	XP_006339328.1PREDICTED: putative phosphatidylglycerol/phosphatidylinositol transfer protein DDB_G0282179 [Solanum tuberosum]	-	-	-	10.2255	-	-	Phosphatidylinositol signaling
XLOC_001307|PGSC0003DMT400016939,PGSC0003DMT400016940	PGSC0003DMB000000005:2917343-2921153	TCONS_00002391	K05857|1|0.0|632|pop:POPTR_803315|phosphatidylinositol phospholipase C, delta [EC:3.1.4.11]	-	GO:0046872//metal ion binding;GO:0004629//phospholipase C activity;GO:0060089	GO:0044238//primary metabolic process;GO:0007165//signal transduction	XP_006344048.1PREDICTED: phosphoinositide phospholipase C 4-like [Solanum tuberosum]	-	-	-	-	-11.4996	-	Phosphatidylinositol signaling
XLOC_001306|PGSC0003DMT400016945,PGSC0003DMT400016946,PGSC0003DMT400016950	PGSC0003DMB000000005:2909057-2916209	TCONS_00002390	K05857|1|0.0|686|aly:ARALYDRAFT_671640|phosphatidylinositol phospholipase C, delta [EC:3.1.4.11]	-	GO:0046872//metal ion binding;GO:0004629//phospholipase C activity;GO:0060089	GO:0044238//primary metabolic process;GO:0007165//signal transduction	NP_001275075.1phosphoinositide phospholipase C 2-like [Solanum tuberosum]	-	-	-	-	-11.4287	-	Phosphatidylinositol signaling
XLOC_000472|-	PGSC0003DMB000000002:324449-324888	TCONS_00000683	-	-	-	-	XP_006339715.1PREDICTED: phosphatidylinositol 4-kinase gamma 4-like [Solanum tuberosum]	-	14.4345	-	11.1091	-	12.4092	Phosphatidylinositol signaling
XLOC_021537|-	PGSC0003DMB000000177:821843-834228	TCONS_00039068	K11584|1|0.0|672|rcu:RCOM_1353690|protein phosphatase 2 (formerly 2A), regulatory subunit B'	GO:0008287//protein serine/threonine phosphatase complex	GO:0019888//protein phosphatase regulator activity	GO:0023052//signaling;GO:0016310//phosphorylation	XP_006354383.1PREDICTED: serine/threonine protein phosphatase 2A 57 kDa regulatory subunit B' beta isoform [Solanum tuberosum]	-	-	-	-	-11.3042	-11.3042	Protein phosphatases (Ser/Thr)
XLOC_007083|PGSC0003DMT400006419	PGSC0003DMB000000040:1504750-1512495	TCONS_00012785	K04354|1|0.0|749|gmx:100799449|protein phosphatase 2 (formerly 2A), regulatory subunit B	GO:0008287//protein serine/threonine phosphatase complex	GO:0019888//protein phosphatase regulator activity	GO:0006464//cellular protein modification process;GO:0023052//signaling	XP_006343137.2PREDICTED: serine/threonine protein phosphatase 2A 55 kDa regulatory subunit B beta isoform isoform X2	-	-	-	-	-	-11.775	Protein phosphatases (Ser/Thr)
XLOC_016580|PGSC0003DMT400018725,PGSC0003DMT400018727	PGSC0003DMB000000123:1562831-1565233	TCONS_00029847	-	-	GO:0004721//phosphoprotein phosphatase activity	GO:0006796//phosphate-containing compound metabolic process	XP_006350414.1PREDICTED: probable tyrosine-protein phosphatase At1g05000 [Solanum tuberosum]	-	-	-	2.21733	-2.33758	11.1993	Protein phosphatases (Tyr)
XLOC_037966|PGSC0003DMT400002741	PGSC0003DMB000000675:149059-158371	TCONS_00067293	K13148|1|5e-29|127|rcu:RCOM_0598050|integrator complex subunit 11 [EC:3.1.27.-];K15692|3|1e-11|70.5|smo:SELMODRAFT_67002|E3 ubiquitin-protein ligase RNF13 [EC:6.3.2.19];K05283|5|2e-09|62.8|aly:ARALYDRAFT_354960|phosphatidylinositol glycan, class W [EC:2.3.-.-]	GO:0016020//membrane	-	-	XP_006366871.1PREDICTED: E3 ubiquitin-protein ligase At1g63170-like [Solanum tuberosum]	-	-	-	-	-	-3.66442	Ubiquitin ligase-related (F-box)	phosphatidylinositol glycan, class W
XLOC_035568|PGSC0003DMT400024359	PGSC0003DMB000000528:81821-82875	TCONS_00063313	K05283|1|4e-12|70.5|aly:ARALYDRAFT_354960|phosphatidylinositol glycan, class W [EC:2.3.-.-];K11982|2|4e-08|57.4|sbi:SORBI_03g011120|E3 ubiquitin-protein ligase RNF115/126 [EC:6.3.2.19];K15692|3|5e-08|57.0|smo:SELMODRAFT_66937|E3 ubiquitin-protein ligase RNF13 [EC:6.3.2.19]	-	-	-	XP_006365000.1PREDICTED: RING-H2 finger protein ATL73-like [Solanum tuberosum]	-	-	-	10.5348	-	-	Ubiquitin ligase-related (F-box)	phosphatidylinositol glycan, class W
XLOC_007031|PGSC0003DMT400097765	PGSC0003DMB000000040:461502-462288	TCONS_00012650	K05283|1|1e-14|78.6|aly:ARALYDRAFT_354960|phosphatidylinositol glycan, class W [EC:2.3.-.-];K15692|2|5e-11|66.2|sbi:SORBI_06g034040|E3 ubiquitin-protein ligase RNF13 [EC:6.3.2.19];K11982|3|9e-11|65.5|sbi:SORBI_03g011120|E3 ubiquitin-protein ligase RNF115/126 [EC:6.3.2.19]	-	-	-	NP_001275269.1 ACRE 132-like protein [Solanum tuberosum]	-	-	11.8607	11.5852	-14.9258	-14.9258	Ubiquitin ligase-related (F-box)	phosphatidylinositol glycan, class W
XLOC_033624|PGSC0003DMT400035534,PGSC0003DMT400035535,PGSC0003DMT400035536,PGSC0003DMT400035537,PGSC0003DMT400035538,PGSC0003DMT400035539,PGSC0003DMT400035540	PGSC0003DMB000000443:215620-220113	TCONS_00059886	K14297|1|2e-10|67.0|mtr:MTR_1g066430|nuclear pore complex protein Nup98-Nup96;K05283|2|1e-06|53.9|aly:ARALYDRAFT_354960|phosphatidylinositol glycan, class W [EC:2.3.-.-];K15692|3|1e-06|53.9|smo:SELMODRAFT_67002|E3 ubiquitin-protein ligase RNF13 [EC:6.3.2.19];K10601|4|2e-06|53.5|olu:OSTLU_3177|E3 ubiquitin-protein ligase synoviolin [EC:6.3.2.19]	-	-	-	XP_006349637.1PREDICTED: probable methyltransferase PMT19 [Solanum tuberosum]	-	-	-	9.52499	-	-	Ubiquitin ligase-related (F-box)	phosphatidylinositol glycan, class W
XLOC_029132|PGSC0003DMT400045807	PGSC0003DMB000000314:81262-82594	TCONS_00052058	K05283|1|7e-15|80.1|aly:ARALYDRAFT_354960|phosphatidylinositol glycan, class W [EC:2.3.-.-];K15692|2|1e-10|66.2|ppp:PHYPADRAFT_16563|E3 ubiquitin-protein ligase RNF13 [EC:6.3.2.19]	-	-	-	XP_006360253.1PREDICTED: E3 ubiquitin-protein ligase ATL6-like [Solanum tuberosum]	-	-	-	-	-11.0903	-11.0903	Ubiquitin ligase-related (F-box)	phosphatidylinositol glycan, class W
XLOC_025716|PGSC0003DMT400012552	PGSC0003DMB000000246:672635-674176	TCONS_00046227	K05283|1|3e-15|81.6|aly:ARALYDRAFT_354960|phosphatidylinositol glycan, class W [EC:2.3.-.-];K15692|2|1e-08|60.1|sbi:SORBI_06g034040|E3 ubiquitin-protein ligase RNF13 [EC:6.3.2.19];K11982|4|2e-08|58.9|sbi:SORBI_03g011120|E3 ubiquitin-protein ligase RNF115/126 [EC:6.3.2.19]	-	-	-	XP_015168924.1PREDICTED: RING-H2 finger protein ATL3-like [Solanum tuberosum]	-	-	3.28129	2.49518	-11.5423	-11.5423	Ubiquitin ligase-related (F-box)	phosphatidylinositol glycan, class W
XLOC_021158|PGSC0003DMT400004214	PGSC0003DMB000000173:799756-800565	TCONS_00038382	K05283|1|6e-10|62.8|aly:ARALYDRAFT_354960|phosphatidylinositol glycan, class W [EC:2.3.-.-];K10601|2|2e-09|61.2|cme:CMG190C|E3 ubiquitin-protein ligase synoviolin [EC:6.3.2.19];K15692|3|4e-08|56.6|gmx:100793048|E3 ubiquitin-protein ligase RNF13 [EC:6.3.2.19];K11982|4|8e-08|55.8|vvi:100262515|E3 ubiquitin-protein ligase RNF115/126 [EC:6.3.2.19];K15277|5|1e-07|55.5|ota:Ot17g00560|solute carrier fam…	-	GO:0046872//metal ion binding	-	XP_006342886.1PREDICTED: RING-H2 finger protein ATL60-like [Solanum tuberosum]	-	-	-	10.5309	-	-	Ubiquitin ligase-related (F-box)	phosphatidylinositol glycan, class W
XLOC_021216|PGSC0003DMT400004307	PGSC0003DMB000000173:766540-767304	TCONS_00038497	K05283|1|2e-09|61.2|aly:ARALYDRAFT_354960|phosphatidylinositol glycan, class W [EC:2.3.-.-];K11982|2|1e-08|58.2|bdi:100838213|E3 ubiquitin-protein ligase RNF115/126 [EC:6.3.2.19]	GO:0031410//cytoplasmic vesicle	-	-	XP_006361868.1PREDICTED: E3 ubiquitin-protein ligase ATL6 [Solanum tuberosum]	-	-	-	-	-12.3258	-12.3258	Ubiquitin ligase-related (F-box)	phosphatidylinositol glycan, class W
XLOC_021215|PGSC0003DMT400004306	PGSC0003DMB000000173:747480-747970	TCONS_00038496	K05283|1|2e-10|62.8|aly:ARALYDRAFT_354960|phosphatidylinositol glycan, class W [EC:2.3.-.-];K11982|2|5e-09|58.5|bdi:100838213|E3 ubiquitin-protein ligase RNF115/126 [EC:6.3.2.19];K15692|4|2e-07|53.5|sbi:SORBI_06g034040|E3 ubiquitin-protein ligase RNF13 [EC:6.3.2.19]	GO:0031410//cytoplasmic vesicle	GO:0046872//metal ion binding	-	XP_006361868.1PREDICTED: E3 ubiquitin-protein ligase ATL6 [Solanum tuberosum]	-	2.44398	-	-2.21152	-	-13.9578	Ubiquitin ligase-related (F-box)	phosphatidylinositol glycan, class W
XLOC_014402|PGSC0003DMT400024326	PGSC0003DMB000000102:281163-282128	TCONS_00026013	K05283|1|3e-13|74.3|aly:ARALYDRAFT_354960|phosphatidylinositol glycan, class W [EC:2.3.-.-];K15692|2|1e-10|65.5|smo:SELMODRAFT_66937|E3 ubiquitin-protein ligase RNF13 [EC:6.3.2.19];K11982|4|8e-10|62.8|ppp:PHYPADRAFT_169900|E3 ubiquitin-protein ligase RNF115/126 [EC:6.3.2.19]	-	GO:0019787//small conjugating protein ligase activity	GO:0032446//protein modification by small protein conjugation	XP_006348844.1PREDICTED: E3 ubiquitin-protein ligase ATL41-like [Solanum tuberosum]	-	-	11.5709	-	-	-	Ubiquitin ligase-related (F-box)	phosphatidylinositol glycan, class W
XLOC_014252|PGSC0003DMT400001221	PGSC0003DMB000000101:823190-824974	TCONS_00025717	K05283|1|3e-11|67.4|aly:ARALYDRAFT_354960|phosphatidylinositol glycan, class W [EC:2.3.-.-];K11982|2|2e-09|61.6|vvi:100262515|E3 ubiquitin-protein ligase RNF115/126 [EC:6.3.2.19]	-	-	-	XP_006349051.1PREDICTED: RING-H2 finger protein ATL57 [Solanum tuberosum]	-	-	-	-	-11.8894	-11.8894	Ubiquitin ligase-related (F-box)	phosphatidylinositol glycan, class W
XLOC_009023|PGSC0003DMT400046825	PGSC0003DMB000000055:854226-855946	TCONS_00016200	K05283|1|2e-16|85.9|aly:ARALYDRAFT_354960|phosphatidylinositol glycan, class W [EC:2.3.-.-];K15692|2|1e-12|73.6|ppp:PHYPADRAFT_16563|E3 ubiquitin-protein ligase RNF13 [EC:6.3.2.19];K11982|3|1e-11|70.1|ppp:PHYPADRAFT_169900|E3 ubiquitin-protein ligase RNF115/126 [EC:6.3.2.19]	-	-	-	XP_006344460.1PREDICTED: E3 ubiquitin-protein ligase ATL6-like [Solanum tuberosum]	-	-	-	2.06318	-	-2.33414	Ubiquitin ligase-related (F-box)	phosphatidylinositol glycan, class W
XLOC_008039|PGSC0003DMT400031680	PGSC0003DMB000000048:969495-973815	TCONS_00014450	K13148|1|6e-11|67.4|vvi:100261060|integrator complex subunit 11 [EC:3.1.27.-];K05283|3|4e-10|64.7|aly:ARALYDRAFT_354960|phosphatidylinositol glycan, class W [EC:2.3.-.-];K11982|4|7e-09|60.5|sbi:SORBI_03g011120|E3 ubiquitin-protein ligase RNF115/126 [EC:6.3.2.19]	-	-	-	XP_006343860.1PREDICTED: putative RING-H2 finger protein ATL21A [Solanum tuberosum]	-	-	-	8.77278	-	-	Ubiquitin ligase-related (F-box)	phosphatidylinositol glycan, class W
XLOC_007309|-	PGSC0003DMB000000040:458299-459013	TCONS_00013287	K11982|1|1e-08|58.5|sbi:SORBI_03g011120|E3 ubiquitin-protein ligase RNF115/126 [EC:6.3.2.19];K05283|3|5e-08|56.2|aly:ARALYDRAFT_354960|phosphatidylinositol glycan, class W [EC:2.3.-.-];K15692|5|2e-07|54.3|sbi:SORBI_06g034040|E3 ubiquitin-protein ligase RNF13 [EC:6.3.2.19]	-	-	-	XP_006338138.2PREDICTED: E3 ubiquitin-protein ligase ATL15-like [Solanum tuberosum]	-13.7353	-2.29744	-	10.4496	-3.5013	-14.675	Ubiquitin ligase-related (F-box)	phosphatidylinositol glycan, class W
XLOC_005834|PGSC0003DMT400025689	PGSC0003DMB000000032:2365924-2366793	TCONS_00010431	K05283|1|2e-13|74.7|aly:ARALYDRAFT_354960|phosphatidylinositol glycan, class W [EC:2.3.-.-];K11982|2|1e-10|65.5|rcu:RCOM_1031870|E3 ubiquitin-protein ligase RNF115/126 [EC:6.3.2.19];K15692|5|1e-09|62.0|sbi:SORBI_06g034040|E3 ubiquitin-protein ligase RNF13 [EC:6.3.2.19]	-	GO:0046914//transition metal ion binding	GO:0009743//response to carbohydrate stimulus	XP_006342165.1PREDICTED: RING-H2 finger protein ATL80 [Solanum tuberosum]	-	11.0348	-	9.66086	-	-11.1702	Ubiquitin ligase-related (F-box)	phosphatidylinositol glycan, class W
XLOC_004382|PGSC0003DMT400023038	PGSC0003DMB000000021:803258-804052	TCONS_00007882	K05283|1|5e-10|63.2|aly:ARALYDRAFT_354960|phosphatidylinositol glycan, class W [EC:2.3.-.-];K11982|2|1e-08|58.5|bdi:100838213|E3 ubiquitin-protein ligase RNF115/126 [EC:6.3.2.19]	-	-	-	XP_006341040.1PREDICTED: RING-H2 finger protein ATL33 [Solanum tuberosum]	-	-	-	9.82975	-11.1664	-11.1664	Ubiquitin ligase-related (F-box)	phosphatidylinositol glycan, class W
XLOC_002183|PGSC0003DMT400043945,PGSC0003DMT400043946,PGSC0003DMT400043947,PGSC0003DMT400043948	PGSC0003DMB000000010:1192522-1195486	TCONS_00003902	K05283|1|8e-14|77.8|aly:ARALYDRAFT_354960|phosphatidylinositol glycan, class W [EC:2.3.-.-];K15692|2|7e-10|64.7|sbi:SORBI_06g034040|E3 ubiquitin-protein ligase RNF13 [EC:6.3.2.19]	GO:0031410//cytoplasmic vesicle	GO:0046914//transition metal ion binding	-	XP_006339480.1PREDICTED: RING-H2 finger protein ATL64-like [Solanum tuberosum]	-	-	-	10.727	-10.305	-10.305	Ubiquitin ligase-related (F-box)	phosphatidylinositol glycan, class W
XLOC_001953|PGSC0003DMT400072314	PGSC0003DMB000000008:3192250-3193253	TCONS_00003523	K15692|1|3e-10|64.3|sbi:SORBI_06g034040|E3 ubiquitin-protein ligase RNF13 [EC:6.3.2.19];K05283|3|2e-09|61.6|aly:ARALYDRAFT_354960|phosphatidylinositol glycan, class W [EC:2.3.-.-];K11982|5|2e-08|58.2|bdi:100833984|E3 ubiquitin-protein ligase RNF115/126 [EC:6.3.2.19]	-	-	-	XP_006339176.1PREDICTED: RING-H2 finger protein ATL70-like [Solanum tuberosum]	-	-	-	10.1374	-	-	Ubiquitin ligase-related (F-box)	phosphatidylinositol glycan, class W
XLOC_020698|-	PGSC0003DMB000000164:1166207-1166732	TCONS_00037634	K05283|1|1e-08|57.4|aly:ARALYDRAFT_354960|phosphatidylinositol glycan, class W [EC:2.3.-.-];K15692|2|4e-06|48.9|bdi:100845565|E3 ubiquitin-protein ligase RNF13 [EC:6.3.2.19];K13148|3|6e-06|48.5|vvi:100261060|integrator complex subunit 11 [EC:3.1.27.-]	-	GO:0046914//transition metal ion binding	GO:0009725//response to hormone stimulus	XP_006354695.1PREDICTED: probable E3 ubiquitin-protein ligase RHA2B [Solanum tuberosum]	-	-	-	11.6805	-12.456	-12.456	Ubiquitin ligase-related (F-box)	phosphatidylinositol glycan, class W
XLOC_020633|PGSC0003DMT400070911	PGSC0003DMB000000164:1137787-1138332	TCONS_00037497	K05283|1|1e-10|63.9|aly:ARALYDRAFT_354960|phosphatidylinositol glycan, class W [EC:2.3.-.-];K13148|2|2e-06|50.4|vvi:100261060|integrator complex subunit 11 [EC:3.1.27.-];K11982|4|6e-06|48.5|gmx:100787523|E3 ubiquitin-protein ligase RNF115/126 [EC:6.3.2.19]	-	GO:0046914//transition metal ion binding	GO:0009725//response to hormone stimulus	XP_006354695.1PREDICTED: probable E3 ubiquitin-protein ligase RHA2B [Solanum tuberosum]	-	-	2.60832	2.35656	-	-12.6158	Ubiquitin ligase-related (F-box)	phosphatidylinositol glycan, class W
XLOC_020633|PGSC0003DMT400070911	PGSC0003DMB000000164:1137787-1138332	TCONS_00037497	K05283|1|1e-10|63.9|aly:ARALYDRAFT_354960|phosphatidylinositol glycan, class W [EC:2.3.-.-];K13148|2|2e-06|50.4|vvi:100261060|integrator complex subunit 11 [EC:3.1.27.-];K11982|4|6e-06|48.5|gmx:100787523|E3 ubiquitin-protein ligase RNF115/126 [EC:6.3.2.19]	-	GO:0046914//transition metal ion binding	GO:0009725//response to hormone stimulus	XP_006354695.1PREDICTED: probable E3 ubiquitin-protein ligase RHA2B [Solanum tuberosum]	-	-	-	2.35656	-	-	Ubiquitin ligase-related (F-box)	phosphatidylinositol glycan, class W
XLOC_008082|PGSC0003DMT400031780	PGSC0003DMB000000048:1801277-1802015	TCONS_00014533	K05283|1|2e-08|56.6|aly:ARALYDRAFT_354960|phosphatidylinositol glycan, class W [EC:2.3.-.-];K14297|2|8e-07|51.2|mtr:MTR_1g066430|nuclear pore complex protein Nup98-Nup96;K15692|3|1e-06|50.8|smo:SELMODRAFT_67002|E3 ubiquitin-protein ligase RNF13 [EC:6.3.2.19];K06058|4|1e-06|50.8|smo:SELMODRAFT_119112|deltex;K15083|5|1e-06|50.4|olu:OSTLU_36534|DNA repair protein RAD16	-	GO:0046914//transition metal ion binding	GO:0009725//response to hormone stimulus;GO:0009743//response to carbohydrate stimulus	XP_006343948.1PREDICTED: E3 ubiquitin-protein ligase RHA1B-like [Solanum tuberosum]	-	-	4.02392	5.03567	-	2.1329	Ubiquitin ligase-related (F-box)	phosphatidylinositol glycan, class W
XLOC_004128|PGSC0003DMT400009422,PGSC0003DMT400009423	PGSC0003DMB000000020:1681022-1683239	TCONS_00007385	K11982|1|2e-11|69.3|zma:100383341|E3 ubiquitin-protein ligase RNF115/126 [EC:6.3.2.19];K05283|4|2e-10|65.5|aly:ARALYDRAFT_354960|phosphatidylinositol glycan, class W [EC:2.3.-.-];K15692|5|9e-10|63.5|smo:SELMODRAFT_66937|E3 ubiquitin-protein ligase RNF13 [EC:6.3.2.19]	GO:0031301//integral to organelle membrane;GO:0009534//chloroplast thylakoid	GO:0046914//transition metal ion binding	GO:0006351//transcription, DNA-dependent;GO:0009314//response to radiation	XP_006340783.1PREDICTED: NEP1-interacting protein-like 1 [Solanum tuberosum]	-	2.3757	-	11.5811	-	-9.38058	Ubiquitin ligase-related (F-box)	phosphatidylinositol glycan, class W
XLOC_036751|PGSC0003DMT400071648	PGSC0003DMB000000589:197856-200903	TCONS_00065305	K05283|1|3e-12|71.2|aly:ARALYDRAFT_354960|phosphatidylinositol glycan, class W [EC:2.3.-.-];K15692|2|7e-12|69.7|bdi:100845565|E3 ubiquitin-protein ligase RNF13 [EC:6.3.2.19];K14297|3|2e-11|68.6|mtr:MTR_1g066430|nuclear pore complex protein Nup98-Nup96	-	-	-	XP_006365957.1PREDICTED: NEP1-interacting protein-like 1 [Solanum tuberosum]	-	-	-	-	-2.03951	-2.2073	Ubiquitin ligase-related (F-box)	phosphatidylinositol glycan, class W
XLOC_037473|PGSC0003DMT400043477,PGSC0003DMT400043478,PGSC0003DMT400043479,PGSC0003DMT400043480,PGSC0003DMT400043481,PGSC0003DMT400043483	PGSC0003DMB000000633:120581-126454	TCONS_00066530	-	-	GO:0003824//catalytic activity	-	XP_015160372.1PREDICTED: F-box/FBD/LRR-repeat protein At1g13570-like isoform X2 [Solanum tuberosum]	-	-	-	-	-	-11.4179	Ubiquitin ligase-related (F-box)
XLOC_034965|PGSC0003DMT400047984,PGSC0003DMT400047986,PGSC0003DMT400047987	PGSC0003DMB000000500:146904-153603	TCONS_00062208	K14515|1|3e-14|79.3|aly:ARALYDRAFT_481400|EIN3-binding F-box protein;K10268|5|5e-14|78.6|vvi:100254543|F-box and leucine-rich repeat protein 2/20	GO:0043231//intracellular membrane-bounded organelle	GO:0003824//catalytic activity	GO:0019941//modification-dependent protein catabolic process	XP_006364515.1PREDICTED: F-box/LRR-repeat protein 10 [Solanum tuberosum]	-	-	-	10.483	-	-	Ubiquitin ligase-related (F-box)
XLOC_033711|PGSC0003DMT400030966	PGSC0003DMB000000446:120363-126758	TCONS_00060037	K10268|1|1e-48|193|rcu:RCOM_0678590|F-box and leucine-rich repeat protein 2/20	-	-	GO:0019941//modification-dependent protein catabolic process	XP_006363611.1PREDICTED: F-box/LRR-repeat protein 3 [Solanum tuberosum]	-	-	-	-	-	-10.8599	Ubiquitin ligase-related (F-box)
XLOC_032496|PGSC0003DMT400052433	PGSC0003DMB000000409:269652-277109	TCONS_00057884	-	-	-	-	XP_006352424.1PREDICTED: F-box/FBD/LRR-repeat protein At1g13570-like [Solanum tuberosum]	-	-	-	9.39106	-	-	Ubiquitin ligase-related (F-box)
XLOC_024513|PGSC0003DMT400079115	PGSC0003DMB000000227:283675-292702	TCONS_00044160	K10268|1|0.0|872|rcu:RCOM_0678590|F-box and leucine-rich repeat protein 2/20	-	-	GO:0019941//modification-dependent protein catabolic process	XP_006356687.1PREDICTED: F-box/LRR-repeat protein 4 [Solanum tuberosum]	-	-	-	-	-	-13.6364	Ubiquitin ligase-related (F-box)
XLOC_021107|PGSC0003DMT400082005,PGSC0003DMT400082006,PGSC0003DMT400082007	PGSC0003DMB000000172:747616-750086	TCONS_00038289	-	-	-	-	XP_015161795.1PREDICTED: putative F-box/FBD/LRR-repeat protein At1g78760 [Solanum tuberosum]	-	-	-	10.245	-	-	Ubiquitin ligase-related (F-box)
XLOC_021017|-	PGSC0003DMB000000171:793618-794125	TCONS_00038089	-	-	-	-	XP_015167228.1PREDICTED: putative F-box/LRR-repeat protein At3g18150 isoform X1 [Solanum tuberosum]	-	-	-	-12.1621	-	-	Ubiquitin ligase-related (F-box)
XLOC_019823|-	PGSC0003DMB000000154:680749-681439	TCONS_00036030	-	-	-	-	XP_006353329.1PREDICTED: F-box/LRR-repeat protein At3g48880-like [Solanum tuberosum]	-	-	-	10.1713	-11.0696	-11.0696	Ubiquitin ligase-related (F-box)
XLOC_019822|PGSC0003DMT400037169	PGSC0003DMB000000154:589186-666949	TCONS_00036027	-	-	-	-	XP_006353329.1PREDICTED: F-box/LRR-repeat protein At3g48880-like [Solanum tuberosum]	-	-	-	-	-12.1033	-12.1033	Ubiquitin ligase-related (F-box)
XLOC_019821|PGSC0003DMT400037162,PGSC0003DMT400037170	PGSC0003DMB000000154:589186-666949	TCONS_00036026	-	-	-	-	XP_006353329.1PREDICTED: F-box/LRR-repeat protein At3g48880-like [Solanum tuberosum]	-	-	-	-	-	-14.7072	Ubiquitin ligase-related (F-box)
XLOC_019817|PGSC0003DMT400037172,PGSC0003DMT400037228	PGSC0003DMB000000154:558499-570432	TCONS_00036019	-	-	-	-	XP_006353318.1PREDICTED: F-box/LRR-repeat protein At3g48880-like [Solanum tuberosum]	-	-11.7026	-	13.0367	-2.20748	-13.9221	Ubiquitin ligase-related (F-box)
XLOC_019816|PGSC0003DMT400037174,PGSC0003DMT400037175	PGSC0003DMB000000154:538312-547148	TCONS_00036017	-	-	-	-	XP_006353318.1PREDICTED: F-box/LRR-repeat protein At3g48880-like [Solanum tuberosum]	-	-11.1736	-	-	-	-11.0722	Ubiquitin ligase-related (F-box)
XLOC_019815|PGSC0003DMT400037176,PGSC0003DMT400037177,PGSC0003DMT400037178	PGSC0003DMB000000154:530271-537007	TCONS_00036014	-	-	-	-	XP_006353318.1PREDICTED: F-box/LRR-repeat protein At3g48880-like [Solanum tuberosum]	-	-	-	-	-10.664	-10.664	Ubiquitin ligase-related (F-box)
XLOC_019422|PGSC0003DMT400051897,PGSC0003DMT400051898	PGSC0003DMB000000150:838176-842898	TCONS_00035251	-	GO:0031461//cullin-RING ubiquitin ligase complex;GO:0043073//germ cell nucleus	GO:0005488//binding	GO:0043161//proteasomal ubiquitin-dependent protein catabolic process;GO:0048229//gametophyte development;GO:0007067//mitosis;GO:0009791//post-embryonic development	XP_006352754.1PREDICTED: F-box/LRR-repeat protein 17-like [Solanum tuberosum]	-	-11.5603	-	-	-	-	Ubiquitin ligase-related (F-box)
XLOC_019203|PGSC0003DMT400034449,PGSC0003DMT400034450,PGSC0003DMT400034453,PGSC0003DMT400034454	PGSC0003DMB000000148:1132241-1144193	TCONS_00034742	-	-	-	-	XP_006352431.1PREDICTED: F-box/FBD/LRR-repeat protein At1g13570-like [Solanum tuberosum]	-	-	-	10.3163	-	-	Ubiquitin ligase-related (F-box)
XLOC_019113|PGSC0003DMT400034645,PGSC0003DMT400034646	PGSC0003DMB000000148:1132241-1144193	TCONS_00034579	-	-	-	-	XP_006352421.1PREDICTED: F-box/FBD/LRR-repeat protein At1g13570-like [Solanum tuberosum]	-	-	-	-	-	-10.7181	Ubiquitin ligase-related (F-box)
XLOC_017294|PGSC0003DMT400060996,PGSC0003DMT400060997,PGSC0003DMT400060998,PGSC0003DMT400060999	PGSC0003DMB000000129:865132-871796	TCONS_00031192	-	-	-	-	XP_006351308.1PREDICTED: F-box/LRR-repeat protein At5g63520-like [Solanum tuberosum]	-	-	-	9.97646	-	-	Ubiquitin ligase-related (F-box)
XLOC_016145|-	PGSC0003DMB000000118:186861-202097	TCONS_00029125	-	-	-	-	XP_006350258.1PREDICTED: F-box/LRR-repeat protein At5g63520-like [Solanum tuberosum]	-	-	-	2.32478	-	-	Ubiquitin ligase-related (F-box)
XLOC_014611|PGSC0003DMT400064577	PGSC0003DMB000000103:397178-401360	TCONS_00026387	-	-	-	-	XP_006348614.1PREDICTED: F-box/FBD/LRR-repeat protein At1g13570-like [Solanum tuberosum]	-	-	-	-	-	-11.3459	Ubiquitin ligase-related (F-box)
XLOC_011652|PGSC0003DMT400073702,PGSC0003DMT400073703,PGSC0003DMT400073704,PGSC0003DMT400073705,PGSC0003DMT400073706	PGSC0003DMB000000078:766601-773294	TCONS_00021080	-	-	-	-	XP_006346603.1PREDICTED: F-box/FBD/LRR-repeat protein At1g13570-like isoform X1 [Solanum tuberosum]	-	-11.8486	-	11.2529	-	-	Ubiquitin ligase-related (F-box)
XLOC_009540|PGSC0003DMT400063729,PGSC0003DMT400063731,PGSC0003DMT400063732	PGSC0003DMB000000060:808866-815876	TCONS_00017160	K10268|1|4e-42|116|smo:SELMODRAFT_118815|F-box and leucine-rich repeat protein 2/20	-	-	-	XP_006344698.1PREDICTED: F-box/LRR-repeat protein 3 [Solanum tuberosum]	-	-	-	9.86621	-	-	Ubiquitin ligase-related (F-box)
XLOC_005055|PGSC0003DMT400036825,PGSC0003DMT400036826,PGSC0003DMT400036827	PGSC0003DMB000000026:346227-352204	TCONS_00009017	-	-	-	-	XP_006341378.1PREDICTED: F-box/LRR-repeat protein 7-like [Solanum tuberosum]	-	-	-	-2.09254	-	-	Ubiquitin ligase-related (F-box)
XLOC_004883|PGSC0003DMT400036638	PGSC0003DMB000000026:342396-344560	TCONS_00008595	K10268|1|3e-27|122|rcu:RCOM_0678590|F-box and leucine-rich repeat protein 2/20	-	-	-	XP_006341378.1PREDICTED: F-box/LRR-repeat protein 7-like [Solanum tuberosum]	-	-	-	-	-11.3333	-11.3333	Ubiquitin ligase-related (F-box)
XLOC_001112|PGSC0003DMT400032888	PGSC0003DMB000000004:3287220-3289131	TCONS_00002014	K10268|1|4e-14|78.2|bdi:100843200|F-box and leucine-rich repeat protein 2/20	-	-	-	XP_006338615.1PREDICTED: F-box/LRR-repeat protein 4 [Solanum tuberosum]	-	12.5889	-	-	-	-	Ubiquitin ligase-related (F-box)
XLOC_036959|PGSC0003DMT400055828	PGSC0003DMB000000599:240720-242325	TCONS_00065652	K10666|1|2e-25|114|rcu:RCOM_1593560|E3 ubiquitin-protein ligase RNF5 [EC:6.3.2.19]	GO:0031090//organelle membrane	GO:0019787//small conjugating protein ligase activity	GO:0006511//ubiquitin-dependent protein catabolic process;GO:0009725//response to hormone stimulus;GO:0032446//protein modification by small protein conjugation;GO:0006950//response to stress	XP_006366025.1PREDICTED: E3 ubiquitin-protein ligase RMA1H1-like [Solanum tuberosum]	-2.79302	-13.9805	-	-	-	-5.5747	Ubiquitin ligase-related/ RMA1H
XLOC_027563|PGSC0003DMT400039741,PGSC0003DMT400039742	PGSC0003DMB000000283:629295-632095	TCONS_00049284	K10666|1|5e-28|124|rcu:RCOM_1593560|E3 ubiquitin-protein ligase RNF5 [EC:6.3.2.19]	-	-	-	XP_015169680.1PREDICTED: E3 ubiquitin-protein ligase RMA3-like isoform X2 [Solanum tuberosum]	-	-11.795	-	11.519	-	-	Ubiquitin ligase-related/ RMA1H
XLOC_024756|PGSC0003DMT400047169,PGSC0003DMT400047170	PGSC0003DMB000000233:195797-198562	TCONS_00044512	K10666|1|9e-26|117|rcu:RCOM_1593560|E3 ubiquitin-protein ligase RNF5 [EC:6.3.2.19]	GO:0031224//intrinsic to membrane;GO:0043231//intracellular membrane-bounded organelle;GO:0031090//organelle membrane	GO:0046914//transition metal ion binding;GO:0019787//small conjugating protein ligase activity	GO:0006511//ubiquitin-dependent protein catabolic process;GO:0009725//response to hormone stimulus;GO:0032446//protein modification by small protein conjugation;GO:0006950//response to stress	XP_006357485.2PREDICTED: E3 ubiquitin-protein ligase RMA1H1 [Solanum tuberosum]	-2.18349	-	-	-	-	-2.79384	Ubiquitin ligase-related/ RMA1H
XLOC_016022|PGSC0003DMT400020496	PGSC0003DMB000000116:805081-805955	TCONS_00028941	K10666|1|3e-25|113|aly:ARALYDRAFT_889362|E3 ubiquitin-protein ligase RNF5 [EC:6.3.2.19]	GO:0031090//organelle membrane	GO:0019787//small conjugating protein ligase activity	GO:0006511//ubiquitin-dependent protein catabolic process;GO:0009725//response to hormone stimulus;GO:0032446//protein modification by small protein conjugation;GO:0006950//response to stress	XP_006350049.1PREDICTED: E3 ubiquitin-protein ligase RMA1H1-like [Solanum tuberosum]	-	-	-	8.06771	-	-	Ubiquitin ligase-related/ RMA1H
XLOC_013652|PGSC0003DMT400032334,PGSC0003DMT400032335,PGSC0003DMT400032336	PGSC0003DMB000000096:227027-234775	TCONS_00024548	K10666|1|5e-22|104|rcu:RCOM_1593560|E3 ubiquitin-protein ligase RNF5 [EC:6.3.2.19]	-	-	-	XP_006348245.1PREDICTED: E3 ubiquitin-protein ligase RMA3-like [Solanum tuberosum]	-	-	-	-	-10.7999	-10.7999	Ubiquitin ligase-related/ RMA1H
XLOC_032032|-	PGSC0003DMB000000392:111379-112749	TCONS_00057144	-	-	-	-	XP_006362848.1PREDICTED: E3 ubiquitin-protein ligase PUB23-like [Solanum tuberosum]	-	-	-	8.27996	-	-9.85541	Ubiquitin ligase-related/ PUB
XLOC_030426|PGSC0003DMT400015179	PGSC0003DMB000000345:99140-100482	TCONS_00054345	-	-	-	-	XP_006361090.1PREDICTED: E3 ubiquitin-protein ligase PUB24-like [Solanum tuberosum]	2.56855	9.25861	12.0006	10.3123	-11.4167	-11.4167	Ubiquitin ligase-related/ PUB
XLOC_013911|PGSC0003DMT400054947	PGSC0003DMB000000098:585983-587385	TCONS_00025053	-	GO:0043234//protein complex;GO:0044444//cytoplasmic part	GO:0019787//small conjugating protein ligase activity	GO:0006950//response to stress;GO:0016567//protein ubiquitination;GO:0002252	XP_015164717.1PREDICTED: LOW QUALITY PROTEIN: E3 ubiquitin-protein ligase PUB23-like [Solanum tuberosum]	-	-	-	11.7294	-2.4944	-	Ubiquitin ligase-related/ PUB
XLOC_013909|PGSC0003DMT400054949	PGSC0003DMB000000098:574565-575955	TCONS_00025051	-	GO:0043234//protein complex	GO:0019787//small conjugating protein ligase activity	GO:0032446//protein modification by small protein conjugation	XP_015164717.1PREDICTED: LOW QUALITY PROTEIN: E3 ubiquitin-protein ligase PUB23-like [Solanum tuberosum]	2.99903	9.76225	-	-	-	-	Ubiquitin ligase-related/ PUB
XLOC_013828|PGSC0003DMT400055049	PGSC0003DMB000000098:557931-559179	TCONS_00024872	-	GO:0043234//protein complex	GO:0019787//small conjugating protein ligase activity	GO:0032446//protein modification by small protein conjugation	XP_006348457.1 PREDICTED: E3 ubiquitin-protein ligase PUB22-like [Solanum tuberosum]	-	-	-	-	-12.1231	-12.1231	Ubiquitin ligase-related/ PUB
XLOC_013826|PGSC0003DMT400055050	PGSC0003DMB000000098:547038-548267	TCONS_00024870	-	GO:0043234//protein complex	GO:0019787//small conjugating protein ligase activity	GO:0032446//protein modification by small protein conjugation	XP_006348457.1 PREDICTED: E3 ubiquitin-protein ligase PUB22-like [Solanum tuberosum]	-	-	-	8.46328	-	-	Ubiquitin ligase-related/ PUB
XLOC_013825|PGSC0003DMT400055051	PGSC0003DMB000000098:542983-544261	TCONS_00024869	-	GO:0043234//protein complex	GO:0019787//small conjugating protein ligase activity	GO:0032446//protein modification by small protein conjugation	XP_015164717.1PREDICTED: LOW QUALITY PROTEIN: E3 ubiquitin-protein ligase PUB23-like [Solanum tuberosum]	-	-	-	7.39974	-	-	Ubiquitin ligase-related/ PUB
XLOC_034230|PGSC0003DMT400058597,PGSC0003DMT400058598,PGSC0003DMT400058600,PGSC0003DMT400058601,PGSC0003DMT400058602	PGSC0003DMB000000469:383253-390651	TCONS_00060822	K14510|1|5e-10|65.5|ppp:PHYPADRAFT_30352|serine/threonine-protein kinase CTR1 [EC:2.7.11.1];K11228|2|9e-10|64.7|ota:Ot13g01170|mitogen-activated protein kinase kinase kinase [EC:2.7.11.1];K07359|3|9e-10|64.7|smo:SELMODRAFT_119400|calcium/calmodulin-dependent protein kinase kinase [EC:2.7.11.17];K04427|5|4e-09|62.8|olu:OSTLU_42011|mitogen-activated protein kinase kinase kinase 7 [EC:2.7.11.25]	GO:0009536//plastid	GO:0016301//kinase activity;GO:0000166//nucleotide binding	-	XP_006364068.1PREDICTED: E3 ubiquitin-protein ligase KEG [Solanum tuberosum]	-	-	-	-	2.26252	-	Ubiquitin ligase-related/ PUB

## Sheet: Stress-related genes
Gene ID	Locus	Transcript_id	KEGG Orthology	GO Component	GO Function	GO Process	Potato Accession Number and Annotation	1hpi/+A30-D	1hpi/+A30+D	24hpi/+A30-D	24hpi/+A30+D	168hpi/+A30-D	168hpi/+A30-D
XLOC_022921|PGSC0003DMT400069735,PGSC0003DMT400069736	PGSC0003DMB000000202:101324-104924	TCONS_00041321	K00522|1|2e-86|318|pop:POPTR_822369|ferritin heavy chain [EC:1.16.3.1]	GO:0009536//plastid	GO:0046914//transition metal ion binding;GO:0016491//oxidoreductase activity	-	XP_006355643.2PREDICTED: ferritin isoform X1 [Solanum tuberosum]	9.65818	10.9502	-	-	-	-	Response to ROS
XLOC_028131|PGSC0003DMT400075057	PGSC0003DMB000000293:401018-404041	TCONS_00050242	K00522|1|5e-72|269|rcu:RCOM_0847660|ferritin heavy chain [EC:1.16.3.1]	-	GO:0046914//transition metal ion binding;GO:0003824//catalytic activity	-	XP_006359555.1PREDICTED: ferritin-3, chloroplastic [Solanum tuberosum]	10.2366	13.1252	-	-	-	-	Response to ROS
XLOC_012596|PGSC0003DMT400069397,PGSC0003DMT400069398,PGSC0003DMT400069399	PGSC0003DMB000000087:1473591-1476967	TCONS_00022600	K00517|1|6e-99|360|ath:AT3G48360|[EC:1.14.-.-];K04498|3|9e-10|64.3|vvi:100251243|E1A/CREB-binding protein [EC:2.3.1.48]	GO:0043231//intracellular membrane-bounded organelle	GO:0000989//transcription factor binding transcription factor activity;GO:0004468//lysine N-acetyltransferase activity;GO:0046914//transition metal ion binding;GO:0005515//protein binding	GO:0000302//response to reactive oxygen species;GO:0009756//carbohydrate mediated signaling;GO:0048229//gametophyte development;GO:0051347//positive regulation of transferase activity;GO:0048511//rhythmic process;GO:0006970//response to osmotic stress;GO:0009755//hormone-mediated signaling pathway;GO:0006351//transcription, DNA-dependent	XP_006347421.1PREDICTED: BTB/POZ and TAZ domain-containing protein 1-like [Solanum tuberosum]	-	10.6474	-	-	-	-	Response to ROS
XLOC_033529|PGSC0003DMT400055194,PGSC0003DMT400055196,PGSC0003DMT400055197	PGSC0003DMB000000441:465877-468817	TCONS_00059703	K00517|1|5e-20|98.6|aly:ARALYDRAFT_323436|[EC:1.14.-.-];K04498|5|7e-12|71.6|ppp:PHYPADRAFT_10108|E1A/CREB-binding protein [EC:2.3.1.48]	GO:0043231//intracellular membrane-bounded organelle;GO:0031090//organelle membrane	GO:0005515//protein binding	GO:0009725//response to hormone stimulus;GO:0000302//response to reactive oxygen species;GO:0006970//response to osmotic stress	XP_015165788.1PREDICTED: BTB/POZ and TAZ domain-containing protein 3-like isoform X3 [Solanum tuberosum]	-	11.8448	-	-	-	12.8879	Response to ROS
XLOC_017688|-	PGSC0003DMB000000314:517468-520147	TCONS_00031912	K00517|1|2e-68|258|ath:AT3G48360|[EC:1.14.-.-];K04498|3|5e-16|84.3|ppp:PHYPADRAFT_10108|E1A/CREB-binding protein [EC:2.3.1.48]	GO:0043231//intracellular membrane-bounded organelle	GO:0000989//transcription factor binding transcription factor activity;GO:0004468//lysine N-acetyltransferase activity;GO:0046914//transition metal ion binding;GO:0005515//protein binding	GO:0009725//response to hormone stimulus;GO:0000302//response to reactive oxygen species;GO:0048229//gametophyte development;GO:0006970//response to osmotic stress;GO:0006351//transcription, DNA-dependent	XP_006351059.1PREDICTED: BTB/POZ and TAZ domain-containing protein 3-like isoform X1 [Solanum tuberosum]	13.3427	-	-	-	-	-	Response to ROS
XLOC_017688|PGSC0003DMT400064939,PGSC0003DMT400064940	PGSC0003DMB000000132:414411-419625	TCONS_00031913	K00517|1|1e-31|136|ath:AT3G48360|[EC:1.14.-.-];K04498|5|4e-16|84.7|ppp:PHYPADRAFT_10108|E1A/CREB-binding protein [EC:2.3.1.48]	GO:0043231//intracellular membrane-bounded organelle	GO:0000989//transcription factor binding transcription factor activity;GO:0004468//lysine N-acetyltransferase activity;GO:0046914//transition metal ion binding;GO:0005515//protein binding	GO:0009725//response to hormone stimulus;GO:0000302//response to reactive oxygen species;GO:0048229//gametophyte development;GO:0006970//response to osmotic stress;GO:0006351//transcription, DNA-dependent	XP_006351059.1PREDICTED: BTB/POZ and TAZ domain-containing protein 3-like isoform X1 [Solanum tuberosum]	-	-	-	10.4013	-	-	Response to ROS
XLOC_004681|PGSC0003DMT400010359,PGSC0003DMT400010360	PGSC0003DMB000000023:979206-982229	TCONS_00008323	-	GO:0009536//plastid	GO:0060089	GO:0023052//signaling;GO:0009314//response to radiation	XP_006341291.1PREDICTED: BTB/POZ domain-containing protein At3g08570 [Solanum tuberosum]	-	-	12.1044	12.1044	-	-	Response to ROS
XLOC_003353|PGSC0003DMT400020910	PGSC0003DMB000000017:466720-469305	TCONS_00005886	K01674|1|9e-98|354|rcu:RCOM_0544250|carbonic anhydrase [EC:4.2.1.1]	GO:0044464//cell part	GO:0046914//transition metal ion binding;GO:0016655//oxidoreductase activity, acting on NAD(P)H, quinone or similar compound as acceptor;GO:0016836//hydro-lyase activity	GO:0055067;GO:0044237//cellular metabolic process;GO:0000302//response to reactive oxygen species	XP_006340169.1PREDICTED: alpha carbonic anhydrase 7-like [Solanum tuberosum]	8.91711	9.21737	-	-	-3.91711	-13.5173	Response to ROS
XLOC_018007|PGSC0003DMT400083765	PGSC0003DMB000000136:226323-236389	TCONS_00032504	-	GO:0034357;GO:0043231//intracellular membrane-bounded organelle	GO:0016788//hydrolase activity, acting on ester bonds;GO:0003676//nucleic acid binding	GO:0000302//response to reactive oxygen species;GO:0006281//DNA repair	XP_006351723.1PREDICTED: protein EXECUTER 1, chloroplastic [Solanum tuberosum]	-14.2032	-14.2032	-	-	-	-	Response to ROS
XLOC_003914|PGSC0003DMT400009066,PGSC0003DMT400009067	PGSC0003DMB000000020:580711-584512	TCONS_00006917	K08293|1|8e-180|629|ath:AT2G18170|mitogen-activated protein kinase [EC:2.7.11.24];K04371|2|9e-179|625|sbi:SORBI_04g003480|extracellular signal-regulated kinase 1/2 [EC:2.7.11.24]	-	GO:0004702//receptor signaling protein serine/threonine kinase activity;GO:0032559	GO:0006464//cellular protein modification process;GO:0048511//rhythmic process;GO:0023052//signaling;GO:0000302//response to reactive oxygen species	NP_001234876.1 mitogen-activated protein kinase 8 [Solanum lycopersicum]	12.0769	10.5649	-	-	10.197	10.197	Response to ROS
XLOC_025541|PGSC0003DMT400078654	PGSC0003DMB000000244:345514-361327	TCONS_00045892	K13448|1|3e-51|201|vvi:100253496|calcium-binding protein CML	GO:0016020//membrane	GO:0046872//metal ion binding	GO:0009642//response to light intensity;GO:0006952//defense response;GO:0009725//response to hormone stimulus;GO:0000302//response to reactive oxygen species;GO:0019932//second-messenger-mediated signaling;GO:0046209//nitric oxide metabolic process;GO:0009908//flower development;GO:0048571//long-day photoperiodism;GO:0043200//response to amino acid stimulus;GO:0009605//response to external stimul…	XP_006357771.1PREDICTED: calcium-binding protein CML24-like [Solanum tuberosum]	-	13.0688	-	-	-10.8253	-	Response to ROS
XLOC_039087|PGSC0003DMT400046000	PGSC0003DMB000000789:20057-26628	TCONS_00069150	-	GO:0043231//intracellular membrane-bounded organelle	GO:0003677//DNA binding;GO:0001071//nucleic acid binding transcription factor activity	GO:0006351//transcription, DNA-dependent;GO:0050896//response to stimulus	XP_015160909.1PREDICTED: heat shock factor protein HSF8 isoform X1 [Solanum tuberosum]	11.986	11.6586	-	11.986	-	-11.426	Response to ROS
XLOC_026487|PGSC0003DMT400073055,PGSC0003DMT400073056,PGSC0003DMT400073057,PGSC0003DMT400073059	PGSC0003DMB000000265:402400-409116	TCONS_00047417	K15078|1|2e-101|369|vvi:100250139|structure-specific endonuclease subunit SLX1 [EC:3.6.1.-];K15271|3|2e-78|293|rcu:RCOM_1095670|ATP-dependent DNA helicase HFM1/MER3 [EC:3.6.4.12]	-	GO:0003677//DNA binding	GO:0006351//transcription, DNA-dependent	XP_006358092.1PREDICTED: heat stress transcription factor A-4a [Solanum tuberosum]	9.01073	11.0107	-	11.0107	-10.547	-	Response to ROS
XLOC_009882|PGSC0003DMT400063352	PGSC0003DMB000000062:1751259-1755422	TCONS_00017829	K03695|1|0.0|1412|bdi:100825913|ATP-dependent Clp protease ATP-binding subunit ClpB	-	GO:0017111//nucleoside-triphosphatase activity;GO:0032559	GO:0009642//response to light intensity;GO:0044267//cellular protein metabolic process;GO:0000302//response to reactive oxygen species	XP_006345133.1PREDICTED: chaperone protein ClpB1 [Solanum tuberosum]	-	11.0666	-	-	-	-	Response to ROS
XLOC_011656|PGSC0003DMT400073712,PGSC0003DMT400073713	PGSC0003DMB000000078:848876-851263	TCONS_00021088	K03283|1|0.0|1073|rcu:RCOM_1442270|heat shock 70kDa protein 1/8	-	GO:0016628//oxidoreductase activity, acting on the CH-CH group of donors, NAD or NADP as acceptor;GO:0032559	GO:0008152//metabolic process;GO:0050896//response to stimulus	XP_006341414.1PREDICTED: heat shock 70 kDa protein 5 [Solanum tuberosum]	10.1164	13.9964	-	12.4501	-2.65164	-	Response to ROS
XLOC_007037|PGSC0003DMT400023713	PGSC0003DMB000000040:570715-578764	TCONS_00012666	K13993|1|3e-21|98.6|rcu:RCOM_0706490|HSP20 family protein	-	-	GO:0000302//response to reactive oxygen species;GO:0009642//response to light intensity	XP_006342905.1PREDICTED: 17.4 kDa class III heat shock protein [Solanum tuberosum]	12.9805	9.91201	-	11.0804	-	9.48382	Response to ROS
XLOC_011643|PGSC0003DMT400073689	PGSC0003DMB000000078:622390-623692	TCONS_00021068	K13993|1|9e-16|82.4|ppp:PHYPADRAFT_81689|HSP20 family protein	-	-	GO:0000302//response to reactive oxygen species;GO:0009642//response to light intensity	XP_006346594.1PREDICTED: 26.5 kDa heat shock protein, mitochondrial [Solanum tuberosum]	-	-2.32788	3.62962	6.39064	-	-	Response to ROS
XLOC_014078|PGSC0003DMT400042447,PGSC0003DMT400042448	PGSC0003DMB000000099:847769-848772	TCONS_00025360	-	-	-	-	XP_006348102.1PREDICTED: 15.4 kDa class V heat shock protein [Solanum tuberosum]	-	-	2.22185	2.17621	-2.3918	-12.8003	Response to ROS
XLOC_012372|PGSC0003DMT400060735,PGSC0003DMT400060736	PGSC0003DMB000000086:1141539-1142877	TCONS_00022232	K13993|1|2e-44|177|vvi:100254799|HSP20 family protein	GO:0044439	GO:0005488//binding	GO:0006979//response to oxidative stress;GO:0044267//cellular protein metabolic process	XP_006346757.1PREDICTED: 15.7 kDa heat shock protein, peroxisomal [Solanum tuberosum]	-4.03929	-4.60846	11.5663	12.4719	-	-	Response to ROS
XLOC_009924|PGSC0003DMT400007497	PGSC0003DMB000000063:349400-353032	TCONS_00017908	K00510|1|1e-114|411|vvi:100249078|heme oxygenase [EC:1.14.99.3]	GO:0009536//plastid	GO:0016705//oxidoreductase activity, acting on paired donors, with incorporation or reduction of molecular oxygen;GO:0005506//iron ion binding	GO:0055114//oxidation-reduction process;GO:0007602//phototransduction;GO:0010073//meristem maintenance;GO:0033014//tetrapyrrole biosynthetic process	XP_006345230.1PREDICTED: heme oxygenase 1, chloroplastic [Solanum tuberosum]	11.6599	-	15.0956	-	-	-	Oxidation-reduction process
XLOC_004098|PGSC0003DMT400009346,PGSC0003DMT400009347	PGSC0003DMB000000020:1176772-1182312	TCONS_00007324	K07304|1|2e-93|341|vvi:100241959|peptide-methionine (S)-S-oxide reductase [EC:1.8.4.11]	GO:0031410//cytoplasmic vesicle	GO:0016671//oxidoreductase activity, acting on a sulfur group of donors, disulfide as acceptor	GO:0043412//macromolecule modification	XP_006340723.1PREDICTED: peptide methionine sulfoxide reductase A5 [Solanum tuberosum]	-	-	-	9.40493	-10.6209	-10.6209	Oxidation-reduction process
XLOC_013626|PGSC0003DMT400018249,PGSC0003DMT400018250	PGSC0003DMB000000096:1271881-1275490	TCONS_00024497	K07305|1|2e-62|237|bdi:100824054|peptide-methionine (R)-S-oxide reductase [EC:1.8.4.12]	GO:0009532//plastid stroma	GO:0016671//oxidoreductase activity, acting on a sulfur group of donors, disulfide as acceptor	GO:0008152//metabolic process;GO:0006950//response to stress	XP_006348344.1PREDICTED: peptide methionine sulfoxide reductase B1, chloroplastic isoform X2 [Solanum tuberosum]	-	-	-	9.3318	-	-2.3318	Oxidation-reduction process
XLOC_030695|PGSC0003DMT400050141	PGSC0003DMB000000354:192294-194619	TCONS_00054825	K07213|1|4e-31|132|rcu:RCOM_0148180|copper chaperone	GO:0009536//plastid	GO:0005507//copper ion binding	GO:0006979//response to oxidative stress;GO:0032502//developmental process;GO:0030003//cellular cation homeostasis;GO:0006970//response to osmotic stress;GO:0034755//iron ion transmembrane transport	XP_006361447.1PREDICTED: copper transport protein ATOX1-like [Solanum tuberosum]	-2.56544	-	11.4256	-	-	-	Oxidation-reduction process
XLOC_015601|-	PGSC0003DMB000000113:922218-931376	TCONS_00028175	K13447|1|2e-163|382|zma:100037794|respiratory burst oxidase [EC:1.6.3.- 1.11.1.-]	GO:0016020//membrane	GO:0046872//metal ion binding;GO:0050664//oxidoreductase activity, acting on NAD(P)H, oxygen as acceptor	-	XP_006353773.1PREDICTED: respiratory burst oxidase homolog protein E-like isoform X2 [Solanum tuberosum]	-	10.9887	-	10.9887	-10.2211	-10.2211	Oxidation-reduction process
XLOC_015602|-	PGSC0003DMB000000113:931455-935619	TCONS_00028176	K13447|1|3e-76|283|rcu:RCOM_1689300|respiratory burst oxidase [EC:1.6.3.- 1.11.1.-]	GO:0016020//membrane	GO:0046872//metal ion binding;GO:0016651//oxidoreductase activity, acting on NAD(P)H	-	XP_006349977.1PREDICTED: respiratory burst oxidase homolog protein E-like [Solanum tuberosum]	-	10.6777	-	10.6777	-10.2481	-10.2481	Oxidation-reduction process
XLOC_036587|-	PGSC0003DMB000000578:173903-177065	TCONS_00065047	K13447|1|2e-110|397|pop:POPTR_570393|respiratory burst oxidase [EC:1.6.3.- 1.11.1.-]	GO:0031224//intrinsic to membrane	GO:0046914//transition metal ion binding;GO:0016209//antioxidant activity;GO:0050662//coenzyme binding;GO:0050664//oxidoreductase activity, acting on NAD(P)H, oxygen as acceptor	GO:0008152//metabolic process	NP_001305507.1respiratory burst oxidase homolog protein D [Solanum tuberosum]	2.04744	10.5352	-	-	-10.5352	-10.5352	Oxidation-reduction process
XLOC_002446|-	PGSC0003DMB000000010:2432048-2448569	TCONS_00004499	K13447|1|4e-16|84.7|ppp:PHYPADRAFT_206166|respiratory burst oxidase [EC:1.6.3.- 1.11.1.-]	GO:0016020//membrane	GO:0016491//oxidoreductase activity;GO:0005488//binding	-	XP_006339610.1PREDICTED: ferric reduction oxidase 2-like [Solanum tuberosum]	-	13.1472	-	12.5391	-	-12.5175	Oxidation-reduction process
XLOC_014182|PGSC0003DMT400001102,PGSC0003DMT400001103	PGSC0003DMB000000101:712378-718772	TCONS_00025573	K04565|1|7e-74|275|vvi:100233100|Cu/Zn superoxide dismutase [EC:1.15.1.1]	GO:0009536//plastid	GO:0003824//catalytic activity;GO:0016209//antioxidant activity;GO:0043169//cation binding	GO:0072593//reactive oxygen species metabolic process	XP_006349038.1PREDICTED: superoxide dismutase [Cu-Zn], chloroplastic isoform X2 [Solanum tuberosum]	-	-	-	11.7007	-7.59828	-7.59828	Antioxidant and ROS scavenging
XLOC_026713|PGSC0003DMT400013446,PGSC0003DMT400013447	PGSC0003DMB000000268:342688-349239	TCONS_00047813	K04564|1|5e-82|303|pop:POPTR_253123|superoxide dismutase, Fe-Mn family [EC:1.15.1.1];K02134|4|1e-52|206|vvi:100242707|F-type H+-transporting ATPase subunit delta [EC:3.6.3.14]	-	GO:0003824//catalytic activity	GO:0008152//metabolic process	XP_006358178.1PREDICTED: superoxide dismutase [Fe], chloroplastic isoform X1 [Solanum tuberosum]	-	11.74	-	-	-10.0692	-10.0692	Antioxidant and ROS scavenging
XLOC_017128|PGSC0003DMT400078121	PGSC0003DMB000000128:1322768-1324890	TCONS_00030925	K00430|1|1e-99|361|mtr:MTR_5g083860|peroxidase [EC:1.11.1.7]	GO:0031410//cytoplasmic vesicle	GO:0016209//antioxidant activity;GO:0005506//iron ion binding;GO:0003824//catalytic activity	GO:0006950//response to stress;GO:0008152//metabolic process	XP_015165683.1PREDICTED: cationic peroxidase 1-like [Solanum tuberosum]	-	-	-	10.2557	-	-	Antioxidant and ROS scavenging
XLOC_012148|PGSC0003DMT400057522	PGSC0003DMB000000083:1657303-1660529	TCONS_00021862	K00430|1|1e-60|232|aly:ARALYDRAFT_908444|peroxidase [EC:1.11.1.7]	-	GO:0016209//antioxidant activity;GO:0005506//iron ion binding;GO:0003824//catalytic activity	GO:0042743//hydrogen peroxide metabolic process;GO:0006950//response to stress	XP_006347168.1PREDICTED: suberization-associated anionic peroxidase [Solanum tuberosum]	13.1508	-	13.1508	-	-	11.1599	Antioxidant and ROS scavenging
XLOC_038308|PGSC0003DMT400046455	PGSC0003DMB000000700:106401-107141	TCONS_00067846	K00430|1|2e-69|259|rcu:RCOM_0774930|peroxidase [EC:1.11.1.7]	-	GO:0016209//antioxidant activity;GO:0005506//iron ion binding;GO:0003824//catalytic activity	GO:0042743//hydrogen peroxide metabolic process;GO:0006950//response to stress	XP_006351920.1PREDICTED: lignin-forming anionic peroxidase-like [Solanum tuberosum]	-	-	12.8062	10.0453	-	-	Antioxidant and ROS scavenging
XLOC_039320|PGSC0003DMT400039064,PGSC0003DMT400039065,PGSC0003DMT400039066,PGSC0003DMT400039067	PGSC0003DMB000000832:84291-92495	TCONS_00069484	K00430|1|4e-104|376|rcu:RCOM_0774930|peroxidase [EC:1.11.1.7]	-	GO:0016209//antioxidant activity;GO:0005506//iron ion binding;GO:0003824//catalytic activity	GO:0042743//hydrogen peroxide metabolic process;GO:0006950//response to stress	XP_006351920.1PREDICTED: lignin-forming anionic peroxidase-like [Solanum tuberosum]	-	-3.58866	4.93493	2.94225	-	12.2312	Antioxidant and ROS scavenging
XLOC_021056|PGSC0003DMT400081883	PGSC0003DMB000000172:771128-774461	TCONS_00038181	K00430|1|1e-98|358|vvi:100265513|peroxidase [EC:1.11.1.7]	-	GO:0016209//antioxidant activity;GO:0005506//iron ion binding;GO:0003824//catalytic activity	GO:0042743//hydrogen peroxide metabolic process;GO:0006950//response to stress	XP_006354189.1PREDICTED: lignin-forming anionic peroxidase-like [Solanum tuberosum]	-	-	-	2.34816	-	-	Antioxidant and ROS scavenging
XLOC_017923|-	PGSC0003DMB000000134:1480010-1480221	TCONS_00032341	K00430|1|4e-13|70.9|mtr:MTR_4g083710|peroxidase [EC:1.11.1.7]	-	GO:0016209//antioxidant activity;GO:0005506//iron ion binding;GO:0003824//catalytic activity	GO:0042743//hydrogen peroxide metabolic process;GO:0006950//response to stress	XP_006351920.1PREDICTED: lignin-forming anionic peroxidase-like [Solanum tuberosum]	-	-	-	12.5758	-	-	Antioxidant and ROS scavenging
XLOC_030636|PGSC0003DMT400071003	PGSC0003DMB000000353:14162-15387	TCONS_00054704	K00430|1|5e-126|448|rcu:RCOM_0774930|peroxidase [EC:1.11.1.7]	-	GO:0016209//antioxidant activity;GO:0005506//iron ion binding;GO:0003824//catalytic activity	GO:0042743//hydrogen peroxide metabolic process;GO:0006950//response to stress	XP_006349568.1 PREDICTED: cationic peroxidase 1-like [Solanum tuberosum]	-	-	2.82073	-	-11.9307	11.9307	Antioxidant and ROS scavenging
XLOC_027774|PGSC0003DMT400064555	PGSC0003DMB000000285:711278-713939	TCONS_00049674	K00430|1|4e-129|459|pop:POPTR_830144|peroxidase [EC:1.11.1.7]	-	GO:0046872//metal ion binding;GO:0003824//catalytic activity	-	XP_006359048.1PREDICTED: peroxidase 12-like [Solanum tuberosum]	-	11.1799	-	3.88083	-11.4949	-11.4949	Antioxidant and ROS scavenging
XLOC_030558|PGSC0003DMT400036487	PGSC0003DMB000000349:242477-244688	TCONS_00054573	K00430|1|5e-138|489|gmx:100803637|peroxidase [EC:1.11.1.7]	-	GO:0005506//iron ion binding;GO:0003824//catalytic activity;GO:0016209//antioxidant activity	GO:0008152//metabolic process;GO:0006950//response to stress	XP_006349568.1 PREDICTED: cationic peroxidase 1-like [Solanum tuberosum]	2.11532	3.50368	8.11532	-	-12.6624	12.6624	Antioxidant and ROS scavenging
XLOC_035955|PGSC0003DMT400053613	PGSC0003DMB000000546:179173-180164	TCONS_00064009	K00430|1|3e-73|273|gmx:100803637|peroxidase [EC:1.11.1.7]	-	GO:0005506//iron ion binding;GO:0003824//catalytic activity;GO:0016209//antioxidant activity	GO:0008152//metabolic process;GO:0006950//response to stress	XP_006367398.1PREDICTED: peroxidase 2-like [Solanum tuberosum]	-	-	-	9.6046	-11.2668	11.2668	Antioxidant and ROS scavenging
XLOC_024955|PGSC0003DMT400013504,PGSC0003DMT400013505	PGSC0003DMB000000236:830826-832521	TCONS_00044835	K00430|1|8e-128|455|pop:POPTR_718485|peroxidase [EC:1.11.1.7]	-	GO:0005506//iron ion binding;GO:0003824//catalytic activity;GO:0016209//antioxidant activity	GO:0008152//metabolic process;GO:0006950//response to stress	XP_006356924.1PREDICTED: peroxidase 3-like [Solanum tuberosum]	-	11.551	13.8549	15.0096	-13.8549	-	Antioxidant and ROS scavenging
XLOC_031258|PGSC0003DMT400004446,PGSC0003DMT400004447	PGSC0003DMB000000371:313772-322210	TCONS_00055814	K00430|1|4e-136|483|pop:POPTR_589413|peroxidase [EC:1.11.1.7]	GO:0044464//cell part	GO:0005506//iron ion binding;GO:0003824//catalytic activity;GO:0016209//antioxidant activity	GO:0006952//defense response;GO:0008152//metabolic process	XP_015170966.1PREDICTED: peroxidase 21 [Solanum tuberosum]	-	-	-	2.34747	-2.65438	-13.8851	Antioxidant and ROS scavenging
XLOC_020904|PGSC0003DMT400029813,PGSC0003DMT400029814,PGSC0003DMT400029815,PGSC0003DMT400029817	PGSC0003DMB000000169:467448-476493	TCONS_00037901	K00430|1|1e-121|365|pop:POPTR_873745|peroxidase [EC:1.11.1.7]	-	GO:0005506//iron ion binding;GO:0003824//catalytic activity;GO:0016209//antioxidant activity	GO:0008152//metabolic process;GO:0006950//response to stress	XP_006354312.1PREDICTED: peroxidase 40 isoform X2 [Solanum tuberosum]	-	-	-	9.83683	-	-	Antioxidant and ROS scavenging
XLOC_009263|PGSC0003DMT400010469	PGSC0003DMB000000058:556905-559035	TCONS_00016595	K00430|1|2e-136|483|gmx:100804620|peroxidase [EC:1.11.1.7]	GO:0044464//cell part	GO:0005506//iron ion binding;GO:0003824//catalytic activity;GO:0016209//antioxidant activity	GO:0008152//metabolic process;GO:0006950//response to stress	XP_006344534.1PREDICTED: peroxidase 16 [Solanum tuberosum]	-	-	-	10.1016	-	-	Antioxidant and ROS scavenging
XLOC_038645|PGSC0003DMT400065518	PGSC0003DMB000000733:21101-22729	TCONS_00068454	K00430|1|4e-133|473|pop:POPTR_718485|peroxidase [EC:1.11.1.7]	-	GO:0005506//iron ion binding;GO:0003824//catalytic activity;GO:0016209//antioxidant activity	GO:0008152//metabolic process;GO:0006950//response to stress	XP_006367274.1PREDICTED: peroxidase 3-like [Solanum tuberosum]	-	-12.1918	-2.77568	-2.37716	-	-	Antioxidant and ROS scavenging
XLOC_033304|PGSC0003DMT400040186	PGSC0003DMB000000433:109000-110432	TCONS_00059307	K00430|1|1e-130|464|pop:POPTR_777213|peroxidase [EC:1.11.1.7]	GO:0044464//cell part	GO:0016209//antioxidant activity;GO:0005506//iron ion binding;GO:0003824//catalytic activity	GO:0042743//hydrogen peroxide metabolic process;GO:0006950//response to stress	XP_006363346.1PREDICTED: peroxidase 15-like [Solanum tuberosum]	-	-	-4.75209	-13.1225	-	-	Antioxidant and ROS scavenging
XLOC_007701|PGSC0003DMT400082709,PGSC0003DMT400082710,PGSC0003DMT400082711,PGSC0003DMT400082712	PGSC0003DMB000000045:2278057-2285231	TCONS_00013830	K00434|1|3e-76|221|gmx:100792735|L-ascorbate peroxidase [EC:1.11.1.11]	GO:0044444//cytoplasmic part	GO:0005506//iron ion binding;GO:0004601//peroxidase activity	GO:0008152//metabolic process;GO:0006950//response to stress	XP_015162496.1PREDICTED: putative L-ascorbate peroxidase 6 [Solanum tuberosum]	-	-	-	11.2199	-	-	Antioxidant and ROS scavenging
XLOC_017874|PGSC0003DMT400002341	PGSC0003DMB000000134:995015-1004557	TCONS_00032260	K00434|1|0.0|661|vvi:100254009|L-ascorbate peroxidase [EC:1.11.1.11]	GO:0009536//plastid	GO:0005506//iron ion binding;GO:0004601//peroxidase activity	GO:0006950//response to stress;GO:0008152//metabolic process	XP_006351908.1PREDICTED: probable L-ascorbate peroxidase 6, chloroplastic [Solanum tuberosum]	-	-	-	10.4398	-	-	Antioxidant and ROS scavenging
XLOC_022854|PGSC0003DMT400012216	PGSC0003DMB000000201:922033-926124	TCONS_00041189	K00423|1|6e-135|479|ath:AT1G55570|L-ascorbate oxidase [EC:1.10.3.3]	GO:0005618//cell wall;GO:0031225//anchored to membrane;GO:0031090//organelle membrane;GO:0005576//extracellular region	GO:0046914//transition metal ion binding;GO:0016682//oxidoreductase activity, acting on diphenols and related substances as donors, oxygen as acceptor	GO:0009826//unidimensional cell growth;GO:0008152//metabolic process	XP_006355491.1PREDICTED: monocopper oxidase-like protein SKU5 [Solanum tuberosum]	-	-	-	10.3963	-9.58754	-	Antioxidant and ROS scavenging
XLOC_006178|PGSC0003DMT400075398,PGSC0003DMT400075399	PGSC0003DMB000000034:1395244-1398938	TCONS_00011102	K00423|1|6e-166|582|aly:ARALYDRAFT_892557|L-ascorbate oxidase [EC:1.10.3.3]	-	GO:0016682//oxidoreductase activity, acting on diphenols and related substances as donors, oxygen as acceptor;GO:0046914//transition metal ion binding	GO:0008152//metabolic process	XP_006342555.1PREDICTED: L-ascorbate oxidase homolog [Solanum tuberosum]	-	-	-3.07772	-	-	-	Antioxidant and ROS scavenging
XLOC_000657|PGSC0003DMT400025972,PGSC0003DMT400025973,PGSC0003DMT400025974	PGSC0003DMB000000004:330461-333534	TCONS_00000969	K00423|1|5e-149|526|ath:AT1G55570|L-ascorbate oxidase [EC:1.10.3.3]	GO:0005618//cell wall	GO:0046914//transition metal ion binding;GO:0016682//oxidoreductase activity, acting on diphenols and related substances as donors, oxygen as acceptor	GO:0008152//metabolic process;GO:0009628//response to abiotic stimulus	XP_006338228.1PREDICTED: L-ascorbate oxidase homolog [Solanum tuberosum]	-	-	-2.35743	-12.356	-6.67589	-6.67589	Antioxidant and ROS scavenging
XLOC_020697|PGSC0003DMT400056522,PGSC0003DMT400056523,PGSC0003DMT400056524	PGSC0003DMB000000164:1314657-1317926	TCONS_00037632	K00423|1|5e-65|247|ppp:PHYPADRAFT_163787|L-ascorbate oxidase [EC:1.10.3.3]	-	GO:0046872//metal ion binding;GO:0016491//oxidoreductase activity	GO:0008152//metabolic process	XP_004237852.1 laccase-14-like [Solanum lycopersicum]		-11.9742	-	-	-4.04973	-15.4304	Antioxidant and ROS scavenging
XLOC_005571|PGSC0003DMT400016672	PGSC0003DMB000000030:2511920-2513823	TCONS_00009936	K00423|1|0.0|765|aly:ARALYDRAFT_892557|L-ascorbate oxidase [EC:1.10.3.3]	GO:0044421//extracellular region part	GO:0003824//catalytic activity;GO:0046914//transition metal ion binding	GO:0008152//metabolic process	XP_006341879.1PREDICTED: L-ascorbate oxidase homolog [Solanum tuberosum]	-	-	-	-9.74001	-13.2898	-13.2898	Antioxidant and ROS scavenging
XLOC_037716|PGSC0003DMT400074506,PGSC0003DMT400074507,PGSC0003DMT400074508	PGSC0003DMB000000652:73343-76214	TCONS_00066897	K00423|1|5e-159|559|aly:ARALYDRAFT_892557|L-ascorbate oxidase [EC:1.10.3.3]	GO:0031410//cytoplasmic vesicle	GO:0046914//transition metal ion binding;GO:0016682//oxidoreductase activity, acting on diphenols and related substances as donors, oxygen as acceptor	GO:0008152//metabolic process	XP_006366591.2PREDICTED: L-ascorbate oxidase homolog [Solanum tuberosum]	-	-	-	-	-6.97505	-6.97505	Antioxidant and ROS scavenging
XLOC_034974|PGSC0003DMT400048000	PGSC0003DMB000000500:230891-234952	TCONS_00062220	K00423|1|1e-171|601|aly:ARALYDRAFT_892557|L-ascorbate oxidase [EC:1.10.3.3]	-	GO:0016682//oxidoreductase activity, acting on diphenols and related substances as donors, oxygen as acceptor;GO:0046914//transition metal ion binding	GO:0008152//metabolic process	XP_006364519.1PREDICTED: L-ascorbate oxidase homolog [Solanum tuberosum]	-	-	-	9.21911	-12.8924	-12.8947	Antioxidant and ROS scavenging
XLOC_037717|PGSC0003DMT400074509,PGSC0003DMT400074510,PGSC0003DMT400074511	PGSC0003DMB000000652:77231-80867	TCONS_00066902	K00423|1|1e-128|458|aly:ARALYDRAFT_892557|L-ascorbate oxidase [EC:1.10.3.3]	-	GO:0016682//oxidoreductase activity, acting on diphenols and related substances as donors, oxygen as acceptor;GO:0046914//transition metal ion binding	GO:0008152//metabolic process	XP_006366591.2PREDICTED: L-ascorbate oxidase homolog [Solanum tuberosum]	-	-	-	-11.4445	-	-	Antioxidant and ROS scavenging
XLOC_037524|PGSC0003DMT400071761,PGSC0003DMT400071762,PGSC0003DMT400071763	PGSC0003DMB000000639:169958-172509	TCONS_00066605	K00423|1|3e-163|529|vvi:100251280|L-ascorbate oxidase [EC:1.10.3.3]	-	GO:0046914//transition metal ion binding;GO:0016682//oxidoreductase activity, acting on diphenols and related substances as donors, oxygen as acceptor	GO:0008152//metabolic process	XP_006363940.1PREDICTED: L-ascorbate oxidase-like [Solanum tuberosum]	-	-	-	-	-2.02975	-	Antioxidant and ROS scavenging
XLOC_006922|PGSC0003DMT400013022	PGSC0003DMB000000039:790344-794027	TCONS_00012419	K05907|1|0.0|650|ath:AT4G04610|adenylyl-sulfate reductase (glutathione) [EC:1.8.4.9]	GO:0009532//plastid stroma;GO:0031976	GO:0016671//oxidoreductase activity, acting on a sulfur group of donors, disulfide as acceptor	GO:0000097//sulfur amino acid biosynthetic process;GO:0019725//cellular homeostasis	XP_006343282.1PREDICTED: 5'-adenylylsulfate reductase 3, chloroplastic-like [Solanum tuberosum]	-	-	2.4831	2.43189	-11.4339	-	Antioxidant and ROS scavenging
XLOC_016489|PGSC0003DMT400051166,PGSC0003DMT400051168	PGSC0003DMB000000122:1364591-1367202	TCONS_00029698	K05907|1|0.0|689|ath:AT4G04610|adenylyl-sulfate reductase (glutathione) [EC:1.8.4.9]	-	GO:0016671//oxidoreductase activity, acting on a sulfur group of donors, disulfide as acceptor	GO:0000097//sulfur amino acid biosynthetic process;GO:0019725//cellular homeostasis	XP_006350478.1PREDICTED: 5'-adenylylsulfate reductase 3, chloroplastic-like [Solanum tuberosum]	-	-	11.6318	14.4581	-8.46581	2.75315	Antioxidant and ROS scavenging
XLOC_008628|PGSC0003DMT400010624,PGSC0003DMT400010625,PGSC0003DMT400010629	PGSC0003DMB000000052:1251019-1256201	TCONS_00015511	K09580|1|0.0|639|vvi:100259138|protein disulfide-isomerase A1 [EC:5.3.4.1]	GO:0005618//cell wall;GO:0044432//endoplasmic reticulum part;GO:0000323//lytic vacuole;GO:0000322;GO:0009536//plastid	GO:0016862//intramolecular oxidoreductase activity, interconverting keto- and enol-groups;GO:0005488//binding;GO:0004576//oligosaccharyl transferase activity;GO:0015036//disulfide oxidoreductase activity	GO:0012501//programmed cell death;GO:0010038//response to metal ion;GO:0033554//cellular response to stress;GO:0019725//cellular homeostasis;GO:0018904;GO:0006970//response to osmotic stress;GO:0009791//post-embryonic development	XP_006344041.2PREDICTED: protein disulfide-isomerase-like [Solanum tuberosum]	2.06339	2.25355	-	-	-	-	Antioxidant and ROS scavenging
XLOC_013925|PGSC0003DMT400042222	PGSC0003DMB000000098:959762-964322	TCONS_00025078	K03386|1|2e-115|413|vvi:100259748|peroxiredoxin (alkyl hydroperoxide reductase subunit C) [EC:1.11.1.15]	-	GO:0016705//oxidoreductase activity, acting on paired donors, with incorporation or reduction of molecular oxygen;GO:0016209//antioxidant activity	GO:0008152//metabolic process;GO:0019725//cellular homeostasis	XP_006348484.1PREDICTED: 2-Cys peroxiredoxin BAS1, chloroplastic [Solanum tuberosum]	-	-	11.6945	-	-9.69455	-9.69455	Antioxidant and ROS scavenging
XLOC_014830|PGSC0003DMT400023223	PGSC0003DMB000000104:1412808-1416662	TCONS_00026804	K11187|1|1e-24|111|cre:CHLREDRAFT_196639|peroxiredoxin 5, atypical 2-Cys peroxiredoxin [EC:1.11.1.15];K03386|2|1e-23|108|ath:AT1G60740|peroxiredoxin (alkyl hydroperoxide reductase subunit C) [EC:1.11.1.15]	GO:0043231//intracellular membrane-bounded organelle	GO:0016705//oxidoreductase activity, acting on paired donors, with incorporation or reduction of molecular oxygen;GO:0016209//antioxidant activity	GO:0008152//metabolic process;GO:0019725//cellular homeostasis	XP_006349225.1PREDICTED: peroxiredoxin-2F, mitochondrial [Solanum tuberosum]	-	-	11.7773	-	-8.11867	3.20177	Antioxidant and ROS scavenging
XLOC_010391|PGSC0003DMT400017675	PGSC0003DMB000000068:1439540-1440376	TCONS_00018656	K03644|1|1e-23|108|aly:ARALYDRAFT_325438|lipoic acid synthetase [EC:2.8.1.8]	GO:0009536//plastid	GO:0016731;GO:0051536//iron-sulfur cluster binding;GO:0016783//sulfurtransferase activity	GO:0006091//generation of precursor metabolites and energy	XP_006345426.1PREDICTED: ferredoxin-thioredoxin reductase, variable chain-like [Solanum tuberosum]	11.9612	12.1232	-	2.0848	-12.0708	-	Antioxidant and ROS scavenging
XLOC_016195|PGSC0003DMT400070103,PGSC0003DMT400070106	PGSC0003DMB000000118:336097-348762	TCONS_00029217	K00384|1|0.0|440|vvi:100262307|thioredoxin reductase (NADPH) [EC:1.8.1.9]	GO:0044424//intracellular part	GO:0016209//antioxidant activity;GO:0050662//coenzyme binding;GO:0003824//catalytic activity	GO:0006801//superoxide metabolic process;GO:0019725//cellular homeostasis	XP_006351311.1PREDICTED: thioredoxin reductase NTRC-like [Solanum tuberosum]	-	-	-2.20453	11.7241	-11.7241	-11.7241	Antioxidant and ROS scavenging
XLOC_038714|PGSC0003DMT400071713,PGSC0003DMT400071714	PGSC0003DMB000000742:53387-57202	TCONS_00068579	-	GO:0009536//plastid	GO:0003824//catalytic activity	-	XP_015160824.1PREDICTED: thioredoxin-like protein AAED1, chloroplastic [Solanum tuberosum]	-	13.7072	12.3728	-	11.4964	10.4367	Antioxidant and ROS scavenging
XLOC_031074|PGSC0003DMT400019192,PGSC0003DMT400019193,PGSC0003DMT400019194,PGSC0003DMT400019195	PGSC0003DMB000000365:87913-92194	TCONS_00055512	-	GO:0031976;GO:0009532//plastid stroma	GO:0015036//disulfide oxidoreductase activity	GO:0018904;GO:0019725//cellular homeostasis	XP_006361675.1PREDICTED: thioredoxin-like 3-2, chloroplastic [Solanum tuberosum]	-	-	2.55827	-	-11.6223	-11.6223	Antioxidant and ROS scavenging
XLOC_036961|PGSC0003DMT400055831	PGSC0003DMB000000599:254381-259019	TCONS_00065655	K03671|1|2e-43|173|pop:POPTR_263504|thioredoxin 1	GO:0009536//plastid	GO:0015036//disulfide oxidoreductase activity	GO:0018904;GO:0019725//cellular homeostasis	XP_006366027.1PREDICTED: thioredoxin-1-like [Solanum tuberosum]	-	-	2.5324	-	-	-	Antioxidant and ROS scavenging
XLOC_025435|-	PGSC0003DMB000000243:672389-696825	TCONS_00045682	K03671|1|3e-39|159|gmx:100820138|thioredoxin 1	-	GO:0015036//disulfide oxidoreductase activity	GO:0018904;GO:0019725//cellular homeostasis	XP_006357247.1PREDICTED: thioredoxin H2-like isoform X1 [Solanum tuberosum]	-	-	12.0579	-	2.05792	2.32962	Antioxidant and ROS scavenging
XLOC_021662|PGSC0003DMT400083159,PGSC0003DMT400083160,PGSC0003DMT400083161,PGSC0003DMT400083162	PGSC0003DMB000000180:662523-666707	TCONS_00039257	K10610|1|3e-16|86.3|ota:Ot10g03450|DNA damage-binding protein 1;K03671|2|2e-09|63.9|bdi:100825953|thioredoxin 1	GO:0009941//chloroplast envelope;GO:0009532//plastid stroma	GO:0016667//oxidoreductase activity, acting on a sulfur group of donors	-	XP_006354773.1PREDICTED: thioredoxin-like 1-1, chloroplastic [Solanum tuberosum]	-	12.3443	-	-	-11.5873	-11.5873	Antioxidant and ROS scavenging
XLOC_011138|PGSC0003DMT400066595,PGSC0003DMT400066596	PGSC0003DMB000000073:1035220-1039602	TCONS_00020112	K03671|1|3e-28|124|pop:POPTR_263504|thioredoxin 1	GO:0009532//plastid stroma	GO:0015036//disulfide oxidoreductase activity;GO:0030234//enzyme regulator activity	GO:2000026//regulation of multicellular organismal development;GO:0018904;GO:0010496//intercellular transport;GO:0019725//cellular homeostasis;GO:0044093;GO:0007154//cell communication	XP_006346404.1PREDICTED: thioredoxin M3, chloroplastic-like isoform X1 [Solanum tuberosum]	-	-	-	-	-	2.40957	Antioxidant and ROS scavenging
XLOC_011413|PGSC0003DMT400057161,PGSC0003DMT400057162	PGSC0003DMB000000076:1649417-1652619	TCONS_00020612	K03671|1|7e-09|60.1|vvi:100246832|thioredoxin 1;K09584|2|2e-08|58.9|vvi:100258052|protein disulfide-isomerase A6 [EC:5.3.4.1]	GO:0031976;GO:0009532//plastid stroma;GO:0044436	GO:0015036//disulfide oxidoreductase activity	GO:0017004//cytochrome complex assembly;GO:0018904;GO:0019725//cellular homeostasis	XP_006346188.1PREDICTED: thioredoxin-like protein HCF164, chloroplastic [Solanum tuberosum]	-	-	-	12.7762	-	-	Antioxidant and ROS scavenging
XLOC_028275|PGSC0003DMT400082441,PGSC0003DMT400082442	PGSC0003DMB000000296:370135-373367	TCONS_00050486	K12859|1|8e-79|291|aly:ARALYDRAFT_908777|U5 snRNP protein, DIM1 family	GO:0030529//ribonucleoprotein complex;GO:0043231//intracellular membrane-bounded organelle	-	GO:0000087//M phase of mitotic cell cycle	XP_006359304.1PREDICTED: thioredoxin-like protein YLS8 [Solanum tuberosum]	-3.13952	-	-	-	-	-	Antioxidant and ROS scavenging
XLOC_015392|PGSC0003DMT400019491	PGSC0003DMB000000110:1506253-1513211	TCONS_00027865	K00383|1|0.0|878|rcu:RCOM_0992190|glutathione reductase (NADPH) [EC:1.8.1.7]	GO:0009532//plastid stroma	GO:0015038//glutathione disulfide oxidoreductase activity;GO:0046914//transition metal ion binding;GO:0050662//coenzyme binding;GO:0032559	GO:0006790//sulfur compound metabolic process;GO:0019725//cellular homeostasis	XP_006349748.1PREDICTED: glutathione reductase, chloroplastic [Solanum tuberosum]	12.6836	-	-	-	-	-	Antioxidant and ROS scavenging
XLOC_037368|PGSC0003DMT400056253	PGSC0003DMB000000626:58226-58914	TCONS_00066348	K03676|1|3e-11|67.0|bdi:100821530|glutaredoxin 3	-	GO:0005488//binding	GO:0007165//signal transduction;GO:0010033//response to organic substance	XP_006366300.1PREDICTED: glutaredoxin-C9-like [Solanum tuberosum]	-	-	-	12.5836	-11.4394	-11.4394	Antioxidant and ROS scavenging
XLOC_003396|PGSC0003DMT400050646	PGSC0003DMB000000017:1328752-1329284	TCONS_00005974	K03676|1|9e-09|57.8|vvi:100244121|glutaredoxin 3	-	-	-	XP_006340236.1PREDICTED: glutaredoxin-C6-like [Solanum tuberosum]	-	14.8246	-	9.06717	-	-	Antioxidant and ROS scavenging
XLOC_037843|PGSC0003DMT400013650,PGSC0003DMT400013651,PGSC0003DMT400013654	PGSC0003DMB000000665:159154-165438	TCONS_00067066	K03676|1|2e-20|97.8|bdi:100821530|glutaredoxin 3	GO:0044464//cell part	GO:0015036//disulfide oxidoreductase activity	GO:0019725//cellular homeostasis	NP_001275008.1 glutaredoxin [Solanum tuberosum]	-	13.5234	-	13.2349	-	-	Antioxidant and ROS scavenging
XLOC_006405|PGSC0003DMT400058325	PGSC0003DMB000000035:712129-712566	TCONS_00011555	K03676|1|1e-25|113|bdi:100821530|glutaredoxin 3	-	GO:0015036//disulfide oxidoreductase activity	GO:0019725//cellular homeostasis	XP_006342768.1PREDICTED: monothiol glutaredoxin-S10-like [Solanum tuberosum]	-	12.0299	-	-	-9.42153	-9.42153	Antioxidant and ROS scavenging
XLOC_011981|-	PGSC0003DMB000000083:550401-567414	TCONS_00021537	K07390|1|1e-25|116|smo:SELMODRAFT_88036|monothiol glutaredoxin	-	GO:0015036//disulfide oxidoreductase activity	GO:0019725//cellular homeostasis	XP_006347053.1PREDICTED: monothiol glutaredoxin-S17 [Solanum tuberosum]	-	12.8461	-	12.8461	-	-	Antioxidant and ROS scavenging
XLOC_038329|PGSC0003DMT400011370	PGSC0003DMB000000702:71918-77276	TCONS_00067873	K07390|1|6e-24|110|smo:SELMODRAFT_107150|monothiol glutaredoxin	GO:0009532//plastid stroma	GO:0015036//disulfide oxidoreductase activity	GO:0006811//ion transport;GO:0019725//cellular homeostasis	NP_001234270.2 GRX1 protein [Solanum tuberosum]		11.8614	-	10.7527	-	-	Antioxidant and ROS scavenging
XLOC_004079|PGSC0003DMT400009308	PGSC0003DMB000000020:808216-811047	TCONS_00007291	K03676|1|3e-41|167|vvi:100241967|glutaredoxin 3	GO:0031410//cytoplasmic vesicle	GO:0015036//disulfide oxidoreductase activity	GO:0019725//cellular homeostasis	XP_006340688.1PREDICTED: aldehyde dehydrogenase family 3 member F1 [Solanum tuberosum]	-	3.65186	-	-	-11.1119	-11.1119	Antioxidant and ROS scavenging
XLOC_029829|PGSC0003DMT400012775,PGSC0003DMT400012776	PGSC0003DMB000000331:84177-87162	TCONS_00053265	K00432|1|8e-84|308|pop:POPTR_548472|glutathione peroxidase [EC:1.11.1.9]	-	GO:0004601//peroxidase activity;GO:0043169//cation binding	GO:0008152//metabolic process;GO:0006950//response to stress	XP_006360688.1PREDICTED: probable glutathione peroxidase 8 [Solanum tuberosum]	-	-	10.7464	12.5836	-10.4722	-10.4722	Antioxidant and ROS scavenging
XLOC_029830|PGSC0003DMT400012777	PGSC0003DMB000000331:90718-94869	TCONS_00053267	K00432|1|1e-76|284|pop:POPTR_548472|glutathione peroxidase [EC:1.11.1.9]	-	GO:0004601//peroxidase activity;GO:0043169//cation binding	GO:0008152//metabolic process;GO:0006950//response to stress	NP_001308422.1 glutathione peroxidase [Solanum lycopersicum]		-	10.4722	10.1357	-7.74642	-7.74642	Antioxidant and ROS scavenging
XLOC_025203|PGSC0003DMT400067601	PGSC0003DMB000000240:841886-846944	TCONS_00045232	K00432|1|4e-87|319|vvi:100245697|glutathione peroxidase [EC:1.11.1.9]	GO:0009536//plastid	GO:0004601//peroxidase activity	GO:0008152//metabolic process;GO:0006950//response to stress;GO:0009628//response to abiotic stimulus	XP_006357081.1PREDICTED: probable phospholipid hydroperoxide glutathione peroxidase [Solanum tuberosum]	-	-	-	-	-9.30242	-9.30242	Antioxidant and ROS scavenging
XLOC_034672|PGSC0003DMT400037995,PGSC0003DMT400037996	PGSC0003DMB000000488:392569-393743	TCONS_00061634	K00799|1|1e-83|308|gmx:547936|glutathione S-transferase [EC:2.5.1.18]	-	GO:0016765//transferase activity, transferring alkyl or aryl (other than methyl) groups	GO:0009755//hormone-mediated signaling pathway	XP_006364367.1PREDICTED: probable glutathione S-transferase [Solanum tuberosum]	13.1051	9.10511	-	-	-	-	Antioxidant and ROS scavenging
XLOC_013643|PGSC0003DMT400071057	PGSC0003DMB000000096:1781794-1783220	TCONS_00024531	K00799|1|2e-77|287|gmx:547936|glutathione S-transferase [EC:2.5.1.18]	-	GO:0016740//transferase activity;GO:0016829//lyase activity	-	XP_006364367.1PREDICTED: probable glutathione S-transferase [Solanum tuberosum]	15.3798	-15.3798	15.3798	10.3087	-	-	Antioxidant and ROS scavenging
XLOC_001663|PGSC0003DMT400028714	PGSC0003DMB000000008:1699793-1702701	TCONS_00002920	K00799|1|2e-99|360|gmx:100793025|glutathione S-transferase [EC:2.5.1.18]	-	GO:0003824//catalytic activity	-	XP_006339054.1PREDICTED: glutathione S-transferase L3-like [Solanum tuberosum]	13.63	-	-	-	-	-	Antioxidant and ROS scavenging
XLOC_028386|PGSC0003DMT400029559,PGSC0003DMT400029561,PGSC0003DMT400029563	PGSC0003DMB000000298:287073-289546	TCONS_00050726	K00799|1|1e-73|274|vvi:100243577|glutathione S-transferase [EC:2.5.1.18]	-	GO:0016765//transferase activity, transferring alkyl or aryl (other than methyl) groups	GO:0009755//hormone-mediated signaling pathway	XP_006359403.1PREDICTED: glutathione S-transferase APIC-like [Solanum tuberosum]	13.5005	-3.50045	-	-	-2.50217	-4.01685	Antioxidant and ROS scavenging
XLOC_001844|PGSC0003DMT400028618,PGSC0003DMT400028619	PGSC0003DMB000000008:1123364-1124490	TCONS_00003307	K00799|1|8e-69|148|vvi:100242547|glutathione S-transferase [EC:2.5.1.18]	-	GO:0016740//transferase activity	GO:0050896//response to stimulus	XP_006339006.1PREDICTED: probable glutathione S-transferase [Solanum tuberosum]	13.3644	-	-	-	-2.52959	-3.14775	Antioxidant and ROS scavenging
XLOC_039431|PGSC0003DMT400005571	PGSC0003DMB000000848:42153-43318	TCONS_00069640	K00799|1|5e-55|213|vvi:100242547|glutathione S-transferase [EC:2.5.1.18]	-	GO:0016740//transferase activity	GO:0050896//response to stimulus	XP_006367664.1PREDICTED: probable glutathione S-transferase [Solanum tuberosum]	13.2288	-	-	-	-10.9565	-10.9565	Antioxidant and ROS scavenging
XLOC_039418|PGSC0003DMT400005544,PGSC0003DMT400005545	PGSC0003DMB000000848:66659-67937	TCONS_00069621	K00799|1|5e-58|222|vvi:100242547|glutathione S-transferase [EC:2.5.1.18]	-	GO:0016765//transferase activity, transferring alkyl or aryl (other than methyl) groups	GO:0006950//response to stress	XP_006367669.1PREDICTED: probable glutathione S-transferase [Solanum tuberosum]	2.17516	-	-	2.34731	-9.02845	-10.0284	Antioxidant and ROS scavenging
XLOC_039413|PGSC0003DMT400005532	PGSC0003DMB000000848:49257-50344	TCONS_00069614	K00799|1|4e-71|266|vvi:100242547|glutathione S-transferase [EC:2.5.1.18]	-	GO:0016765//transferase activity, transferring alkyl or aryl (other than methyl) groups	GO:0006950//response to stress;GO:0009755//hormone-mediated signaling pathway	XP_006367668.1PREDICTED: probable glutathione S-transferase [Solanum tuberosum]	9.45976	-	-	12.3102	-	-	Antioxidant and ROS scavenging
XLOC_037869|PGSC0003DMT400079839,PGSC0003DMT400079840,PGSC0003DMT400079841	PGSC0003DMB000000666:181201-199092	TCONS_00067126	K00799|1|2e-83|307|gmx:547936|glutathione S-transferase [EC:2.5.1.18]	GO:0044424//intracellular part	GO:0016209//antioxidant activity;GO:0016765//transferase activity, transferring alkyl or aryl (other than methyl) groups	GO:0009755//hormone-mediated signaling pathway;GO:0009404//toxin metabolic process	XP_006364367.1PREDICTED: probable glutathione S-transferase [Solanum tuberosum]	-	-	-	-	-13.3737	-	Antioxidant and ROS scavenging
XLOC_025789|PGSC0003DMT400030631	PGSC0003DMB000000248:62972-65415	TCONS_00046375	K00799|1|2e-51|201|vvi:100242547|glutathione S-transferase [EC:2.5.1.18]	-	GO:0003824//catalytic activity	GO:0009404//toxin metabolic process;GO:0010038//response to metal ion	XP_006357580.1PREDICTED: probable glutathione S-transferase [Solanum tuberosum]	-	-12.2452	12.2452	-	-11.1961	-11.1961	Antioxidant and ROS scavenging
XLOC_039433|-	PGSC0003DMB000000848:32123-40691	TCONS_00069642	K00799|1|1e-30|129|aly:ARALYDRAFT_481860|glutathione S-transferase [EC:2.5.1.18]	-	GO:0016765//transferase activity, transferring alkyl or aryl (other than methyl) groups	GO:0006950//response to stress;GO:0009755//hormone-mediated signaling pathway	XP_006360613.1PREDICTED: probable glutathione S-transferase [Solanum tuberosum]	-	13.7052	13.7052	10.6281	-	-	Antioxidant and ROS scavenging
XLOC_039415|PGSC0003DMT400005536,PGSC0003DMT400005537	PGSC0003DMB000000848:52844-54241	TCONS_00069616	K00799|1|1e-55|214|vvi:100242547|glutathione S-transferase [EC:2.5.1.18]	-	GO:0016740//transferase activity	GO:0050896//response to stimulus	XP_006367671.1PREDICTED: probable glutathione S-transferase [Solanum tuberosum]	-	-12.4919	-	-	-	-	Antioxidant and ROS scavenging
XLOC_034830|PGSC0003DMT400051375	PGSC0003DMB000000495:380325-382274	TCONS_00061912	K00799|1|2e-52|204|mtr:MTR_5g040430|glutathione S-transferase [EC:2.5.1.18]	-	GO:0016829//lyase activity	-	XP_015159484.1PREDICTED: glutathione S-transferase U9-like [Solanum tuberosum]	-	12.3408	-	-	-	-	Antioxidant and ROS scavenging
XLOC_009522|PGSC0003DMT400063685,PGSC0003DMT400063686	PGSC0003DMB000000060:462302-463816	TCONS_00017110	K00799|1|3e-48|190|vvi:100242434|glutathione S-transferase [EC:2.5.1.18]	-	GO:0003824//catalytic activity	-	XP_006344661.1PREDICTED: glutathione transferase GST 23-like [Solanum tuberosum]	-	-11.1326	-	9.78332	-	-	Antioxidant and ROS scavenging
XLOC_015869|PGSC0003DMT400056636,PGSC0003DMT400056637	PGSC0003DMB000000115:756223-762850	TCONS_00028689	K00799|1|4e-38|145|vvi:100251558|glutathione S-transferase [EC:2.5.1.18]	-	GO:0016846//carbon-sulfur lyase activity	-	XP_006340906.1PREDICTED: glutathione transferase GST 23-like [Solanum tuberosum]	-	-	-	10.8835	-	-	Antioxidant and ROS scavenging
XLOC_034675|PGSC0003DMT400037986	PGSC0003DMB000000488:406005-407513	TCONS_00061637	K00799|1|2e-70|263|gmx:547936|glutathione S-transferase [EC:2.5.1.18]	-	GO:0016829//lyase activity;GO:0016765//transferase activity, transferring alkyl or aryl (other than methyl) groups	GO:0009755//hormone-mediated signaling pathway	XP_006366779.1PREDICTED: probable glutathione S-transferase parC isoform X1 [Solanum tuberosum]	-	-	-	11.2965	-11.2087	-	Antioxidant and ROS scavenging
XLOC_039430|-	PGSC0003DMB000000848:32123-40691	TCONS_00069638	K00799|1|1e-60|231|vvi:100242547|glutathione S-transferase [EC:2.5.1.18]	-	GO:0016765//transferase activity, transferring alkyl or aryl (other than methyl) groups	GO:0009755//hormone-mediated signaling pathway	NP_001305581.1probable glutathione S-transferase [Solanum tuberosum]	-	-	-	11.1784	-12.9596	-2.79147	Antioxidant and ROS scavenging
XLOC_002358|PGSC0003DMT400033231,PGSC0003DMT400033232,PGSC0003DMT400033233,PGSC0003DMT400033234,PGSC0003DMT400033235	PGSC0003DMB000000010:696338-704131	TCONS_00004279	K01800|1|2e-45|124|vvi:100252270|maleylacetoacetate isomerase [EC:5.2.1.2]	GO:0044424//intracellular part	GO:0016859//cis-trans isomerase activity;GO:0016765//transferase activity, transferring alkyl or aryl (other than methyl) groups	GO:0006520//cellular amino acid metabolic process;GO:0009404//toxin metabolic process	XP_006339429.1PREDICTED: glutathione S-transferase zeta class-like isoform X1 [Solanum tuberosum]	-	-	-	10.6408	-10.93	-10.93	Antioxidant and ROS scavenging
XLOC_015903|PGSC0003DMT400020098,PGSC0003DMT400020099	PGSC0003DMB000000116:212385-215644	TCONS_00028746	K00799|1|3e-70|264|gmx:547936|glutathione S-transferase [EC:2.5.1.18]	-	GO:0016740//transferase activity;GO:0016829//lyase activity	-	XP_015165334.1PREDICTED: glutathione S-transferase U25-like isoform X1 [Solanum tuberosum]	-	-	-	10.318	-	-	Antioxidant and ROS scavenging
XLOC_039421|PGSC0003DMT400005549	PGSC0003DMB000000848:73898-75001	TCONS_00069625	K00799|1|4e-58|223|vvi:100242547|glutathione S-transferase [EC:2.5.1.18]	-	GO:0016765//transferase activity, transferring alkyl or aryl (other than methyl) groups	GO:0006950//response to stress;GO:0009755//hormone-mediated signaling pathway	XP_006367677.1PREDICTED: probable glutathione S-transferase [Solanum tuberosum]	-	-	-	8.90641	-	-	Antioxidant and ROS scavenging
XLOC_024854|PGSC0003DMT400065150	PGSC0003DMB000000234:300967-327362	TCONS_00044669	K00799|1|1e-10|65.9|mtr:MTR_5g090920|glutathione S-transferase [EC:2.5.1.18]	-	-	-	XP_006357337.1PREDICTED: glutathione S-transferase TCHQD [Solanum tuberosum]	-	-	-	-	-	-2.87917	Antioxidant and ROS scavenging
XLOC_028954|PGSC0003DMT400054729	PGSC0003DMB000000312:168576-171728	TCONS_00051743	K00799|1|1e-73|275|gmx:547936|glutathione S-transferase [EC:2.5.1.18]	-	GO:0016740//transferase activity	-	XP_006360016.1PREDICTED: probable glutathione S-transferase [Solanum tuberosum]	-	-	-	-	-	-12.1644	Antioxidant and ROS scavenging
XLOC_004244|PGSC0003DMT400022803,PGSC0003DMT400022804	PGSC0003DMB000000021:858281-864808	TCONS_00007586	K01469|1|0.0|2177|vvi:100252923|5-oxoprolinase (ATP-hydrolysing) [EC:3.5.2.9]	GO:0044424//intracellular part	GO:0016812//hydrolase activity, acting on carbon-nitrogen (but not peptide) bonds, in cyclic amides	GO:0006749//glutathione metabolic process	XP_006341047.1PREDICTED: 5-oxoprolinase [Solanum tuberosum]	-	11.9776	-	11.3942	-	-10.7792	Antioxidant and ROS scavenging
XLOC_038066|PGSC0003DMT400013091	PGSC0003DMB000000682:79235-79998	TCONS_00067456	K13449|1|5e-56|215|rcu:RCOM_1381930|pathogenesis-related protein 1	-	-	GO:0006950//response to stress	XP_006367089.1PREDICTED: pathogenesis-related protein 1A1 [Solanum tuberosum]	-	-	-13.0833	-	-	-15.1595	PR-proteins
XLOC_038065|PGSC0003DMT400013090	PGSC0003DMB000000682:74270-75035	TCONS_00067455	K13449|1|7e-51|198|vvi:100258414|pathogenesis-related protein 1	-	-	-	XP_006367090.1PREDICTED: pathogenesis-related protein 1-like [Solanum tuberosum]	-	-	-9.95596	-	-	-	PR-proteins
XLOC_038068|PGSC0003DMT400013094	PGSC0003DMB000000682:89022-89882	TCONS_00067458	K13449|1|3e-60|229|rcu:RCOM_1381930|pathogenesis-related protein 1	-	-	GO:0006950//response to stress	XP_006367091.1PREDICTED: basic form of pathogenesis-related protein 1-like [Solanum tuberosum]	-	-	-	-9.09749	-6.1346	-13.3764	PR-proteins
XLOC_038070|PGSC0003DMT400013096	PGSC0003DMB000000682:122154-122493	TCONS_00067460	K13449|1|4e-37|150|rcu:RCOM_1381930|pathogenesis-related protein 1	-	-	GO:0006950//response to stress	XP_006367091.1PREDICTED: basic form of pathogenesis-related protein 1-like [Solanum tuberosum]	-	-	-	11.8465	-12.694	-12.694	PR-proteins
XLOC_013155|PGSC0003DMT400050024,PGSC0003DMT400050025	PGSC0003DMB000000092:835491-836516	TCONS_00023582	-	GO:0030312//external encapsulating structure	GO:0030247//polysaccharide binding	GO:0009725//response to hormone stimulus;GO:0006970//response to osmotic stress;GO:0009814//defense response, incompatible interaction;GO:0050832//defense response to fungus	NP_001275608.1pathogenesis-related protein P2-like precursor [Solanum tuberosum]	-	-12.748	-	9.29474	-	-	PR-proteins
XLOC_004021|PGSC0003DMT400003934,PGSC0003DMT400003935,PGSC0003DMT400003936	PGSC0003DMB000000020:2661547-2666705	TCONS_00007164	-	-	-	GO:0006950//response to stress	NP_001275014.1pathogenesis-related protein STH-2 [Solanum tuberosum]	9.4704	-13.7415	-	-	-11.1501	-11.1501	PR-proteins
XLOC_006245|PGSC0003DMT400075429,PGSC0003DMT400075430	PGSC0003DMB000000034:78799-80489	TCONS_00011252	-	-	-	GO:0050896//response to stimulus	XP_006342409.1PREDICTED: pathogenesis-related protein STH-2-like [Solanum tuberosum]	-	-	-	-	-3.88703	-2.92491	PR-proteins
XLOC_010985|PGSC0003DMT400066186,PGSC0003DMT400066187	PGSC0003DMB000000073:519418-529897	TCONS_00019765	K11657|1|4e-66|251|zma:542440|remodeling and spacing factor 1;K09338|3|1e-06|54.7|ath:AT4G17710|homeobox-leucine zipper protein	-	GO:0003677//DNA binding	GO:0006355//regulation of transcription, DNA-dependent	XP_006346339.1PREDICTED: pathogenesis-related homeodomain protein [Solanum tuberosum]	-	-	-	-	z	-9.44393	PR-proteins
XLOC_027481|PGSC0003DMT400007906	PGSC0003DMB000000281:679363-680297	TCONS_00049134	-	-	-	GO:0006950//response to stress	XP_006358891.1PREDICTED: osmotin-like protein OSML15 [Solanum tuberosum]	-11.8028	-11.8028	2.08936	-	-	-	PR-proteins
XLOC_027480|PGSC0003DMT400007905	PGSC0003DMB000000281:675565-676525	TCONS_00049133	-	-	-	GO:0006952//defense response;GO:0001906//cell killing	XP_006358892.1PREDICTED: osmotin-like protein OSML15 [Solanum tuberosum]	-11.5279	-11.5279	4.51958	4.45573	-	-	PR-proteins
XLOC_027444|PGSC0003DMT400007869	PGSC0003DMB000000281:670119-671076	TCONS_00049067	-	GO:0043231//intracellular membrane-bounded organelle	-	GO:0001906//cell killing;GO:0006952//defense response	XP_006358888.1PREDICTED: osmotin-like protein OSML81 [Solanum tuberosum]	-9.94956	2.35748	-	-	-	-	PR-proteins
XLOC_027445|PGSC0003DMT400007870	PGSC0003DMB000000281:672851-673765	TCONS_00049068	-	GO:0043231//intracellular membrane-bounded organelle	-	GO:0001906//cell killing;GO:0006952//defense response	XP_006358887.1PREDICTED: osmotin-like protein OSML13 [Solanum tuberosum]	-	-	-	11.7264	-11.9964	-11.9964	PR-proteins
XLOC_013158|PGSC0003DMT400050016,PGSC0003DMT400050017,PGSC0003DMT400050018	PGSC0003DMB000000092:857548-862042	TCONS_00023589	K01183|1|4e-17|87.0|ath:AT3G12500|chitinase [EC:3.2.1.14]	-	GO:0030247//polysaccharide binding	GO:0006952//defense response	NP_001275628.1wound-induced protein WIN2 precursor [Solanum tuberosum]	-	2.34646	-	-	-	-	PR-proteins
XLOC_013043|PGSC0003DMT400050118	PGSC0003DMB000000092:831756-835413	TCONS_00023357	-	-	-	GO:0006952//defense response	NP_001275628.1wound-induced protein WIN2 precursor [Solanum tuberosum]	-	-	3.32139	-10.6561	10.9939	-	PR-proteins
XLOC_038117|PGSC0003DMT400062188	PGSC0003DMB000000684:39198-40957	TCONS_00067534	-	-	-	-	XP_006367121.1 PREDICTED: defensin J1-2 [Solanum tuberosum]	14.673	13.6038	-	3.83531	-	-	Antimicrobial peptides
XLOC_039845|PGSC0003DMT400039128,PGSC0003DMT400039129	PGSC0003DMB000001004:25927-27795	TCONS_00070221	-	-	-	GO:0006950//response to stress	XP_006367121.1 PREDICTED: defensin J1-2 [Solanum tuberosum]	-	6.79328	-	-	-8.8745	-4.25225	Antimicrobial peptides
XLOC_034412|PGSC0003DMT400010892	PGSC0003DMB000000477:57700-58508	TCONS_00061177	-	-	-	GO:0006952//defense response	XP_006364120.1PREDICTED: thaumatin-like protein [Solanum tuberosum]	-	-	-	8.21389	-	-	Antimicrobial peptides
XLOC_003956|PGSC0003DMT400009195,PGSC0003DMT400009196	PGSC0003DMB000000020:1294183-1418645	TCONS_00007005	K09250|1|2e-40|165|gmx:100806783|cellular nucleic acid-binding protein	GO:0031224//intrinsic to membrane	-	GO:0009607//response to biotic stimulus	XP_006340742.1PREDICTED: thaumatin-like protein 1 [Solanum tuberosum]	-	-	-	2.88299	-	-	Antimicrobial peptides
XLOC_008187|PGSC0003DMT400032027,PGSC0003DMT400032028	PGSC0003DMB000000048:1018492-1024131	TCONS_00014760	K01179|1|6e-131|466|vvi:100260645|endoglucanase [EC:3.2.1.4]	-	GO:0016798//hydrolase activity, acting on glycosyl bonds;GO:0005488//binding	GO:0044238//primary metabolic process	XP_006343864.1PREDICTED: endoglucanase 6-like [Solanum tuberosum]	-	-	-	12.5351	-	-	Antimicrobial peptides
XLOC_027158|PGSC0003DMT400046930	PGSC0003DMB000000277:261111-265158	TCONS_00048582	K01179|1|0.0|897|sbi:SORBI_01g008860|endoglucanase [EC:3.2.1.4]	-	GO:0004553//hydrolase activity, hydrolyzing O-glycosyl compounds	GO:0044238//primary metabolic process	XP_006358489.1PREDICTED: endoglucanase 25-like [Solanum tuberosum]	-	-	10.54	11.248	-9.86	-	Antimicrobial peptides
XLOC_026374|PGSC0003DMT400009701,PGSC0003DMT400009702	PGSC0003DMB000000263:350183-355253	TCONS_00047259	K01061|1|2e-40|164|bdi:100822628|carboxymethylenebutenolidase [EC:3.1.1.45]	-	GO:0004091//carboxylesterase activity	-	XP_006358424.1PREDICTED: endo-1,3;1,4-beta-D-glucanase-like [Solanum tuberosum]	-	-	-	10.252	-	-	Antimicrobial peptides
XLOC_004409|PGSC0003DMT400023082	PGSC0003DMB000000021:1207951-1213428	TCONS_00007928	K01179|1|3e-161|566|sbi:SORBI_02g030710|endoglucanase [EC:3.2.1.4]	-	GO:0004553//hydrolase activity, hydrolyzing O-glycosyl compounds	GO:0044238//primary metabolic process;GO:0009827//plant-type cell wall modification	XP_006341076.1PREDICTED: endoglucanase 8-like [Solanum tuberosum]	-	-	3.7192	-	-7.85195	-5.73701	Antimicrobial peptides
XLOC_002151|PGSC0003DMT400011139	PGSC0003DMB000000010:443473-445320	TCONS_00003838	K01061|1|2e-57|221|bdi:100822628|carboxymethylenebutenolidase [EC:3.1.1.45]	-	GO:0016787//hydrolase activity	-	XP_006339416.1PREDICTED: endo-1,3;1,4-beta-D-glucanase-like [Solanum tuberosum]	-2.37939	-	11.3958	10.9476	-	-12.0415	Antimicrobial peptides
XLOC_030772|PGSC0003DMT400041550,PGSC0003DMT400041551,PGSC0003DMT400041552	PGSC0003DMB000000356:49009-55579	TCONS_00054963	K01061|1|5e-63|241|bdi:100822628|carboxymethylenebutenolidase [EC:3.1.1.45]	-	GO:0004091//carboxylesterase activity	-	XP_006361507.1PREDICTED: endo-1,3;1,4-beta-D-glucanase-like isoform X4 [Solanum tuberosum]	-	-	-	-	-11.5715	-11.5715	Antimicrobial peptides
XLOC_011415|PGSC0003DMT400057164	PGSC0003DMB000000076:1701784-1706635	TCONS_00020615	K01179|1|2e-114|411|gmx:100814545|endoglucanase [EC:3.2.1.4]	-	GO:0004553//hydrolase activity, hydrolyzing O-glycosyl compounds	GO:0008152//metabolic process	XP_006346259.1PREDICTED: endoglucanase 11-like [Solanum tuberosum]	-	-	11.3177	-	-10.8596	-10.8596	Antimicrobial peptides
XLOC_008187|PGSC0003DMT400032027,PGSC0003DMT400032028	PGSC0003DMB000000048:1018492-1024131	TCONS_00014760	K01179|1|6e-131|466|vvi:100260645|endoglucanase [EC:3.2.1.4]	-	GO:0016798//hydrolase activity, acting on glycosyl bonds;GO:0005488//binding	GO:0044238//primary metabolic process	XP_006343864.1PREDICTED: endoglucanase 6-like [Solanum tuberosum]	-	-	-	12.5351	-	-	Antimicrobial peptides
XLOC_027158|PGSC0003DMT400046930	PGSC0003DMB000000277:261111-265158	TCONS_00048582	K01179|1|0.0|897|sbi:SORBI_01g008860|endoglucanase [EC:3.2.1.4]	-	GO:0004553//hydrolase activity, hydrolyzing O-glycosyl compounds	GO:0044238//primary metabolic process	XP_006358489.1PREDICTED: endoglucanase 25-like [Solanum tuberosum]	-	-	10.54	11.248	-9.86	-	Antimicrobial peptides
XLOC_004156|PGSC0003DMT400003877	PGSC0003DMB000000020:1955374-1956593	TCONS_00007437	K01183|1|3e-83|306|gmx:547572|chitinase [EC:3.2.1.14]	GO:0044421//extracellular region part;GO:0031410//cytoplasmic vesicle	GO:0004553//hydrolase activity, hydrolyzing O-glycosyl compounds	GO:0006950//response to stress;GO:0006026	NP_001305474.1 acidic endochitinase pcht28 precursor [Solanum tuberosum]	-2.48226	-	-	-	-	-	Antimicrobial peptides
XLOC_038781|PGSC0003DMT400069030,PGSC0003DMT400069034	PGSC0003DMB000000747:135457-148854	TCONS_00068694	K01183|1|4e-116|365|rcu:RCOM_0806420|chitinase [EC:3.2.1.14]	GO:0043231//intracellular membrane-bounded organelle;GO:0030312//external encapsulating structure	GO:0004553//hydrolase activity, hydrolyzing O-glycosyl compounds;GO:0030247//polysaccharide binding	GO:0033554//cellular response to stress;GO:0006026	XP_006367378.1PREDICTED: LOW QUALITY PROTEIN: endochitinase 3-like [Solanum tuberosum]	-2.03501	-2.73596	2.56754	2.51812	-	-	Antimicrobial peptides
XLOC_005327|PGSC0003DMT400026625	PGSC0003DMB000000027:783753-784282	TCONS_00009580	K01183|1|1e-13|73.9|rcu:RCOM_0806420|chitinase [EC:3.2.1.14]	GO:0031410//cytoplasmic vesicle	GO:0004568//chitinase activity;GO:0030247//polysaccharide binding	GO:0009607//response to biotic stimulus;GO:0006026	XP_015160871.1 PREDICTED: endochitinase-like [Solanum tuberosum]		2.30567	-	11.8857	4.47829	5.72677	Antimicrobial peptides
XLOC_010461|PGSC0003DMT400084224	PGSC0003DMB000000069:1431127-1433068	TCONS_00018773	K01183|1|2e-96|350|vvi:100233088|chitinase [EC:3.2.1.14]	GO:0044464//cell part	GO:0004553//hydrolase activity, hydrolyzing O-glycosyl compounds	GO:0000272//polysaccharide catabolic process	XP_006345574.1PREDICTED: acidic endochitinase [Solanum tuberosum]	-	-	-2.19881	-	-	-	Antimicrobial peptides
XLOC_031613|PGSC0003DMT400055426	PGSC0003DMB000000381:313406-314412	TCONS_00056456	-	GO:0030312//external encapsulating structure	-	GO:0006950//response to stress	XP_006362074.1PREDICTED: snakin-1-like [Solanum tuberosum]	-	-	2.30268	3.72667	3.32325	3.33998	Antimicrobial peptides
XLOC_011664|PGSC0003DMT400037423	PGSC0003DMB000000078:1060551-1061536	TCONS_00021101	-	GO:0030312//external encapsulating structure	-	GO:0006950//response to stress	NP_001275092.1|snakin-2 precursor [Solanum tuberosum]	-	-	-	11.0412	-	-	Antimicrobial peptides
XLOC_027211|PGSC0003DMT400047064,PGSC0003DMT400047065	PGSC0003DMB000000277:387072-389020	TCONS_00048695	-	GO:0005576//extracellular region;GO:0031410//cytoplasmic vesicle	GO:0016209//antioxidant activity;GO:0046914//transition metal ion binding;GO:0004871//signal transducer activity;GO:0003824//catalytic activity	GO:0008152//metabolic process	XP_006358511.1PREDICTED: nectarin-1-like [Solanum tuberosum]	-12.6566	-12.6566	-	-	-	-	Stress-related
XLOC_014856|PGSC0003DMT400053423	PGSC0003DMB000000105:65135-66116	TCONS_00026842	-	GO:0005576//extracellular region	GO:0046914//transition metal ion binding	-	NP_001305591.1putative germin-like protein 2-1 precursor [Solanum tuberosum]	12.77	-	-	-	-	-	Stress-related
XLOC_011385|PGSC0003DMT400057096,PGSC0003DMT400057097,PGSC0003DMT400057098	PGSC0003DMB000000076:1380812-1381914	TCONS_00020554	-	GO:0031410//cytoplasmic vesicle	GO:0046872//metal ion binding	-	XP_006346156.1PREDICTED: germin-like protein 11-1 [Solanum tuberosum]	-	-	-	11.3258	-13.6295	-13.6295	Stress-related
XLOC_007597|PGSC0003DMT400077487,PGSC0003DMT400077488,PGSC0003DMT400077489	PGSC0003DMB000000044:637140-644200	TCONS_00013664	K08472|1|9e-173|605|ath:AT1G61560|mlo protein	-	-	-	XP_006343449.1PREDICTED: MLO-like protein 6 [Solanum tuberosum]	-	-2.53271	-	-	-	-3.55031	Stress-related	MLO-Like
XLOC_017706|PGSC0003DMT400035670,PGSC0003DMT400035671	PGSC0003DMB000000132:1115361-1120150	TCONS_00031963	K08472|1|1e-171|601|aly:ARALYDRAFT_663667|mlo protein	-	-	-	XP_006351085.1PREDICTED: MLO-like protein 1 [Solanum tuberosum]	-	-	-	9.98059	-10.7058	-10.7058	Stress-related	MLO-Like
XLOC_008800|PGSC0003DMT400052279,PGSC0003DMT400052280	PGSC0003DMB000000053:1090580-1096496	TCONS_00015857	K08472|1|5e-100|363|aly:ARALYDRAFT_663667|mlo protein	GO:0016020//membrane	-	-	XP_006344359.1PREDICTED: MLO-like protein 1 [Solanum tuberosum]	-	-	-	11.1093	-7.79131	-7.79131	Stress-related	MLO-Like
XLOC_002901|PGSC0003DMT400013687	PGSC0003DMB000000013:2039303-2041380	TCONS_00005284	K08472|1|2e-35|146|aly:ARALYDRAFT_903160|mlo protein	GO:0016020//membrane	-	GO:0006952//defense response	NP_001305633.1MLO-like protein 12 [Solanum tuberosum]	11.5827	11.0559	-	-	-	-10.7954	Stress-related	MLO-Like
XLOC_023106|-			K06892|1|9e-30|128|pop:POPTR_550478|;K05278|2|3e-29|126|mtr:MTR_5g059130|flavonol synthase [EC:1.14.11.23]				XP_006355629.2PREDICTED: protein SRG1-like isoform X1 [Solanum tuberosum]	-12.8938	-	-	-	-	-2.42609	Stress-related	SRG1-Like
XLOC_023111|PGSC0003DMT400007987,PGSC0003DMT400007989			K05658|1|1e-98|358|rcu:RCOM_0634830|ATP-binding cassette, subfamily B (MDR/TAP), member 1				XP_006355578.1PREDICTED: protein SRG1-like [Solanum tuberosum]	-	-	-	10.8507	-12.5629	-12.5629	Stress-related	SRG1-Like
XLOC_023099|-			K06892|1|3e-35|147|pop:POPTR_550478|;K04124|2|2e-34|144|pop:POPTR_548646|gibberellin 3-beta-dioxygenase [EC:1.14.11.15]				XP_006355571.1PREDICTED: protein SRG1-like [Solanum tuberosum]	-	-	-	-	-11.7366	-	Stress-related	SRG1-Like
XLOC_023103|PGSC0003DMT400018673			K04124|1|3e-38|158|pop:POPTR_548646|gibberellin 3-beta-dioxygenase [EC:1.14.11.15];K05277|3|1e-36|152|pop:POPTR_646527|leucoanthocyanidin dioxygenase [EC:1.14.11.19]				XP_006355572.1PREDICTED: protein SRG1-like [Solanum tuberosum]	-	11.9355	-	-10.6666	-10.2262	-10.2262	Stress-related	SRG1-Like
XLOC_006472|PGSC0003DMT400027665,PGSC0003DMT400027666,PGSC0003DMT400027667			K06892|1|5e-49|153|ath:AT3G19010|;K05278|5|1e-47|150|rcu:RCOM_1031440|flavonol synthase [EC:1.14.11.23]				XP_006342742.1PREDICTED: protein SRG1 [Solanum tuberosum]	-	-11.3952	-	-	-	-	Stress-related	SRG1-Like
XLOC_013905|PGSC0003DMT400054964,PGSC0003DMT400054965	PGSC0003DMB000000098:471274-473492	TCONS_00025035	K08486|1|4e-67|254|aly:ARALYDRAFT_897385|syntaxin 1B/2/3	GO:0043234//protein complex;GO:0016020//membrane	GO:0005515//protein binding	GO:0051707//response to other organism;GO:0009725//response to hormone stimulus;GO:0009626//plant-type hypersensitive response;GO:0010185;GO:0016044//cellular membrane organization;GO:0006605//protein targeting;GO:0007165//signal transduction	XP_006348450.1PREDICTED: syntaxin-121-like [Solanum tuberosum]	-	-	-	-	-3.01459	-4.04252	Stress-related
XLOC_001947|PGSC0003DMT400072325	PGSC0003DMB000000008:3145090-3155531	TCONS_00003513	K08486|1|3e-117|421|aly:ARALYDRAFT_897385|syntaxin 1B/2/3	GO:0043234//protein complex;GO:0016020//membrane	GO:0005515//protein binding	GO:0051707//response to other organism;GO:0009725//response to hormone stimulus;GO:0009626//plant-type hypersensitive response;GO:0010185;GO:0016044//cellular membrane organization;GO:0006605//protein targeting;GO:0007165//signal transduction	XP_006339172.1PREDICTED: syntaxin-121-like [Solanum tuberosum]	-	-	-	-	-11.251	-11.251	Stress-related
XLOC_023877|PGSC0003DMT400073367,PGSC0003DMT400073368,PGSC0003DMT400073369,PGSC0003DMT400073370	PGSC0003DMB000000215:693009-697133	TCONS_00043115	-	GO:0044464//cell part	-	GO:0048193//Golgi vesicle transport	XP_006356203.1PREDICTED: trafficking protein particle complex subunit 2 isoform X2 [Solanum tuberosum]	3.41114	2.66506	3.11078	4.18023	-	-	Stress-related
XLOC_008826|PGSC0003DMT400074894	PGSC0003DMB000000054:576665-577388	TCONS_00015890	-	-	-	GO:0048193//Golgi vesicle transport	XP_006347669.1PREDICTED: trafficking protein particle complex subunit 3-like [Solanum tuberosum]	-	12.7825	-	15.4434	-	-	Stress-related
XLOC_013009|PGSC0003DMT400013823,PGSC0003DMT400013824,PGSC0003DMT400013825	PGSC0003DMB000000092:108371-111600	TCONS_00023275	-	-	GO:0009975//cyclase activity;GO:0005506//iron ion binding	GO:0006164//purine nucleotide biosynthetic process;GO:0048193//Golgi vesicle transport	XP_006347669.1PREDICTED: trafficking protein particle complex subunit 3-like [Solanum tuberosum]	-	-	-	-	-11.9318	-	Stress-related
XLOC_032206|PGSC0003DMT400053840	PGSC0003DMB000000400:69668-74559	TCONS_00057362	-	GO:0044431//Golgi apparatus part	-	GO:0048193//Golgi vesicle transport	XP_006362651.1PREDICTED: trafficking protein particle complex subunit 1 [Solanum tuberosum]	-	-	-12.0277	10.6103	-11.6291	-11.6291	Stress-related
XLOC_009584|PGSC0003DMT400007119	PGSC0003DMB000000060:1589436-1596110	TCONS_00017273	-	GO:0044431//Golgi apparatus part	-	GO:0048193//Golgi vesicle transport	XP_006344793.1PREDICTED: trafficking protein particle complex subunit 4 [Solanum tuberosum]	-	-	11.4771	10.9689	-	-10.6401	Stress-related
XLOC_020224|-	PGSC0003DMB000000158:938683-955004	TCONS_00036795	-	-	-	GO:0009987//cellular process	XP_006353665.1PREDICTED: trafficking protein particle complex II-specific subunit 120 homolog [Solanum tuberosum]	-	-	-	10.9662	-	-	Stress-related
XLOC_013821|PGSC0003DMT400054955	PGSC0003DMB000000098:485405-509882	TCONS_00024859	-	-	-	-	XP_006348451.1PREDICTED: trafficking protein particle complex subunit 8 [Solanum tuberosum]	-	-	-	-	-	-13.9324	Stress-related
XLOC_033602|PGSC0003DMT400035480,PGSC0003DMT400035482	PGSC0003DMB000000443:276863-285762	TCONS_00059837	-	-	-	-	XP_006364835.1PREDICTED: trafficking protein particle complex subunit 11 isoform X1 [Solanum tuberosum]	-	-	-	-	-	-13.4589	Stress-related
XLOC_021072|PGSC0003DMT400081919,PGSC0003DMT400081920,PGSC0003DMT400081921,PGSC0003DMT400081922	PGSC0003DMB000000172:44842-46749	TCONS_00038214	-	-	-	-	XP_006354110.1PREDICTED: protein PLANT CADMIUM RESISTANCE 2-like [Solanum tuberosum]	-	-	2.00059	-	-	-	Stress-related
XLOC_022271|PGSC0003DMT400075916	PGSC0003DMB000000189:1113060-1115896	TCONS_00040262	-	-	-	-	XP_006355072.1PREDICTED: protein PLANT CADMIUM RESISTANCE 2-like [Solanum tuberosum]	-	-	11.7609	10.0756	-	-	Stress-related
XLOC_001970|PGSC0003DMT400072265,PGSC0003DMT400072266,PGSC0003DMT400072267,PGSC0003DMT400072268	PGSC0003DMB000000008:3531124-3541628	TCONS_00003557	-	-	-	-	XP_006339208.1PREDICTED: protein PLANT CADMIUM RESISTANCE 10 [Solanum tuberosum]	-	-	-	-	-12.3965	-3.14243	Stress-related
XLOC_023856|PGSC0003DMT400042614,PGSC0003DMT400042615	PGSC0003DMB000000215:204557-206150	TCONS_00043051	-	GO:0016020//membrane	-	GO:0006950//response to stress	XP_006356149.1PREDICTED: protein PLANT CADMIUM RESISTANCE 8 [Solanum tuberosum]	-	2.0877	-	-	-11.1551	-	Stress-related
XLOC_002176|PGSC0003DMT400071403	PGSC0003DMB000000010:985294-986001	TCONS_00003882	-	-	-	-	XP_006339452.1PREDICTED: BON1-associated protein 2 [Solanum tuberosum]	-	-	-	-	-11.1939	-11.1939	Stress-related
XLOC_001063|PGSC0003DMT400001376,PGSC0003DMT400001377	PGSC0003DMB000000004:2638084-2639182	TCONS_00001887	-	-	-	GO:0009743//response to carbohydrate stimulus;GO:0009725//response to hormone stimulus	XP_006338524.1PREDICTED: zinc finger AN1 domain-containing stress-associated protein 12 [Solanum tuberosum]	-4.17267	-2.90514	-	-	-2.40395	-3.72887	Stress-related
XLOC_030332|PGSC0003DMT400081478	PGSC0003DMB000000343:479165-481481	TCONS_00054169	-	-	GO:0046872//metal ion binding	-	NP_001275387.1 zinc finger A20 and AN1 domain-containing stress-associated protein 8-like [Solanum tuberosum]	14.5944	15.021	-4.20308	-	-	-	Stress-related
XLOC_020847|PGSC0003DMT400035389	PGSC0003DMB000000168:924448-930582	TCONS_00037830	-	-	GO:0003676//nucleic acid binding;GO:0046914//transition metal ion binding	-	XP_006354259.1PREDICTED: zinc finger A20 and AN1 domain-containing stress-associated protein 8-like [Solanum tuberosum]	-	-	-	-	-	-12.7245	Stress-related
XLOC_001924|PGSC0003DMT400072393	PGSC0003DMB000000008:2719759-2720707	TCONS_00003460	-	-	-	-	XP_006339126.1PREDICTED: zinc finger A20 and AN1 domain-containing stress-associated protein 4-like [Solanum tuberosum]	-14.3331	-	-	11.5011	-	-	Stress-related
XLOC_023118|PGSC0003DMT400007974,PGSC0003DMT400007975	PGSC0003DMB000000204:946052-951316	TCONS_00041694	-	GO:0009534//chloroplast thylakoid;GO:0009706//chloroplast inner membrane	-	GO:0009414//response to water deprivation;GO:0009725//response to hormone stimulus;GO:0009409//response to cold	XP_006355596.1PREDICTED: cold-regulated 413 inner membrane protein 2, chloroplastic [Solanum tuberosum]	-	-	-	11.5904	-9.39028	-	Stress-related
XLOC_036162|PGSC0003DMT400064776,PGSC0003DMT400064777	PGSC0003DMB000000555:34389-35854	TCONS_00064327	-	GO:0031090//organelle membrane	-	GO:0050896//response to stimulus	XP_006365487.1PREDICTED: cold-regulated 413 plasma membrane protein 2-like [Solanum tuberosum]	-	-	-	-	-11.1111	-	Stress-related
XLOC_036569|PGSC0003DMT400071335	PGSC0003DMB000000577:96235-97770	TCONS_00065023	-	GO:0016020//membrane	-	GO:0009725//response to hormone stimulus;GO:0006952//defense response;GO:0006970//response to osmotic stress;GO:0002239//response to oomycetes	XP_006365722.1PREDICTED: CASP-like protein PIMP1 [Solanum tuberosum]	-14.1168	-14.1168	-	-	-	-	Stress-related
XLOC_036568|PGSC0003DMT400071333,PGSC0003DMT400071334	PGSC0003DMB000000577:91009-93416	TCONS_00065022	-	GO:0016020//membrane	-	GO:0009725//response to hormone stimulus;GO:0006952//defense response;GO:0006970//response to osmotic stress;GO:0002239//response to oomycetes	XP_006365721.1PREDICTED: CASP-like protein PIMP1 [Solanum tuberosum]	-	-	-	-	-	-13.8887	Stress-related
XLOC_017892|PGSC0003DMT400074656	PGSC0003DMB000000134:83083-94711	TCONS_00032285	-	GO:0030964;GO:0031981//nuclear lumen;GO:0031090//organelle membrane	-	GO:0010035//response to inorganic substance;GO:0006996//organelle organization;GO:0009725//response to hormone stimulus;GO:0040007//growth;GO:0006970//response to osmotic stress;GO:0048528//post-embryonic root development	XP_006351870.1PREDICTED: prohibitin-3, mitochondrial-like [Solanum tuberosum]	-	-12.7518	-	-	-	-2.60447	Stress-related
XLOC_017892|PGSC0003DMT400074656	PGSC0003DMB000000134:83083-94711	TCONS_00032285	-	GO:0030964;GO:0031981//nuclear lumen;GO:0031090//organelle membrane	-	GO:0010035//response to inorganic substance;GO:0006996//organelle organization;GO:0009725//response to hormone stimulus;GO:0040007//growth;GO:0006970//response to osmotic stress;GO:0048528//post-embryonic root development	XP_006351870.1PREDICTED: prohibitin-3, mitochondrial-like [Solanum tuberosum]	-	-12.7518	-	-	-	-2.60447	Stress-related
XLOC_004810|-	PGSC0003DMB000000025:1729341-1746676	TCONS_00008501	-	-	-	GO:0006968//cellular defense response;GO:0010941//regulation of cell death	XP_006341332.1PREDICTED: protein BONZAI 3 isoform X1 [Solanum tuberosum]	-	-	-	10.643	-2.21049	-11.7068	Stress-related
XLOC_019018|PGSC0003DMT400014836,PGSC0003DMT400014837,PGSC0003DMT400014838,PGSC0003DMT400014839	PGSC0003DMB000000147:762596-767958	TCONS_00034383	-	GO:0043231//intracellular membrane-bounded organelle	-	GO:0010035//response to inorganic substance;GO:0006950//response to stress;GO:0009987//cellular process;GO:0042126//nitrate metabolic process	XP_006352238.1PREDICTED: protein NLP6-like isoform X1 [Solanum tuberosum]	-	12.0415	-	-	-	-10.8418	Stress-related
XLOC_033502|PGSC0003DMT400065823,PGSC0003DMT400065825	PGSC0003DMB000000440:352478-358528	TCONS_00059645	-	GO:0016020//membrane	-	GO:0006952//defense response;GO:0051707//response to other organism	XP_006363525.1PREDICTED: protein NDR1-like [Solanum tuberosum]	-	-	-	9.80339	-	-	Stress-related
XLOC_011145|PGSC0003DMT400066606,PGSC0003DMT400066607	PGSC0003DMB000000073:1166511-1192762	TCONS_00020128	K07119|1|0.0|952|vvi:100258817|	GO:0009532//plastid stroma;GO:0016020//membrane;GO:0042579//microbody	GO:0016646//oxidoreductase activity, acting on the CH-NH group of donors, NAD or NADP as acceptor;GO:0046914//transition metal ion binding;GO:0016655//oxidoreductase activity, acting on NAD(P)H, quinone or similar compound as acceptor;GO:0016616//oxidoreductase activity, acting on the CH-OH group of donors, NAD or NADP as acceptor	GO:0006952//defense response;GO:0006970//response to osmotic stress;GO:0008152//metabolic process	XP_006346420.1PREDICTED: probable quinone oxidoreductase isoform X1 [Solanum tuberosum]	-	-11.9651	-	12.722	-10.5558	-10.5558	Stress-related
XLOC_028344|PGSC0003DMT400029646,PGSC0003DMT400029648,PGSC0003DMT400029649,PGSC0003DMT400029651	PGSC0003DMB000000298:92373-97489	TCONS_00050626	-	-	GO:0046914//transition metal ion binding;GO:0019787//small conjugating protein ligase activity	GO:0010035//response to inorganic substance;GO:0032446//protein modification by small protein conjugation;GO:0033554//cellular response to stress;GO:0009696//salicylic acid metabolic process;GO:0009814//defense response, incompatible interaction;GO:0010033//response to organic substance	XP_006359381.1PREDICTED: probable E3 ubiquitin-protein ligase BAH1-like 1 isoform X1 [Solanum tuberosum]	-	-	-	10.4703	-11.279	-11.279	Stress-related
XLOC_038250|PGSC0003DMT400016730	PGSC0003DMB000000693:52099-66383	TCONS_00067750	K10696|1|1e-16|84.3|vvi:100241021|E3 ubiquitin-protein ligase BRE1 [EC:6.3.2.19]	GO:0043231//intracellular membrane-bounded organelle	GO:0046914//transition metal ion binding;GO:0042802//identical protein binding;GO:0019787//small conjugating protein ligase activity	GO:0000086//G2/M transition of mitotic cell cycle;GO:0016574//histone ubiquitination;GO:0040007//growth;GO:0006513//protein monoubiquitination;GO:0009887//organ morphogenesis;GO:0003006//developmental process involved in reproduction;GO:0050832//defense response to fungus;GO:0040034//regulation of development, heterochronic	XP_006366930.1PREDICTED: E3 ubiquitin-protein ligase BRE1-like 1 [Solanum tuberosum]	-	-	-	-	12.8931	-	Stress-related
XLOC_016884|PGSC0003DMT400039207,PGSC0003DMT400039208,PGSC0003DMT400039209	PGSC0003DMB000000127:165063-180136	TCONS_00030447	K13124|1|3e-35|148|gmx:100775310|mitogen-activated protein kinase organizer 1	GO:0031234//extrinsic to internal side of plasma membrane	GO:0004683//calmodulin-dependent protein kinase activity	GO:0032501//multicellular organismal process	XP_006351439.1PREDICTED: autophagy-related protein 16-like isoform X2 [Solanum tuberosum]	-	-	-	11.1325	-	11.7063	Stress-related
XLOC_033762|-	PGSC0003DMB000000448:240354-247573	TCONS_00060107	K10523|1|2e-14|78.6|sbi:SORBI_07g006510|speckle-type POZ protein	-	GO:0005488//binding	-	XP_006363604.1PREDICTED: BTB/POZ domain-containing protein At4g08455 [Solanum tuberosum]	-	-12.5888	-	-	-	-12.6662	Stress-related
XLOC_003592|PGSC0003DMT400070468,PGSC0003DMT400070469	PGSC0003DMB000000017:2720921-2729877	TCONS_00006370	K10523|1|5e-179|625|vvi:100259862|speckle-type POZ protein	-	-	-	XP_006340346.1PREDICTED: BTB/POZ and MATH domain-containing protein 4-like [Solanum tuberosum]	-	-11.6928	-	-	-	z	Stress-related
XLOC_000672|PGSC0003DMT400026008	PGSC0003DMB000000004:553739-556665	TCONS_00000998	-	GO:0016020//membrane	-	GO:0050896//response to stimulus	XP_006338256.1PREDICTED: BTB/POZ domain-containing protein At5g66560 [Solanum tuberosum]	-	11.9979	-	-	-	-11.23	Stress-related
XLOC_019266|PGSC0003DMT400029220,PGSC0003DMT400029221,PGSC0003DMT400029225,PGSC0003DMT400029227	PGSC0003DMB000000149:768241-778429	TCONS_00034887	-	-	-	-	XP_015166431.1PREDICTED: BTB/POZ domain-containing protein At1g04390-like isoform X2 [Solanum tuberosum]	-	13.0395	-	-	-	z	Stress-related
XLOC_011482|PGSC0003DMT400057324,PGSC0003DMT400057325,PGSC0003DMT400057326,PGSC0003DMT400057327,PGSC0003DMT400057328	PGSC0003DMB000000076:827210-830013	TCONS_00020764	K10523|1|3e-14|79.3|sbi:SORBI_07g006510|speckle-type POZ protein	-	-	-	XP_006346099.1PREDICTED: BTB/POZ domain-containing protein At1g55760 [Solanum tuberosum]	-	-	-	-11.3603	-	-	Stress-related
XLOC_029838|PGSC0003DMT400012795,PGSC0003DMT400012796,PGSC0003DMT400012797,PGSC0003DMT400012798	PGSC0003DMB000000331:282631-292063	TCONS_00053283	-	-	-	-	XP_015170440.1PREDICTED: BTB/POZ domain-containing protein POB1-like isoform X1 [Solanum tuberosum]	-	-	-	10.1636	-	-	Stress-related
XLOC_007489|PGSC0003DMT400038537	PGSC0003DMB000000042:2397544-2402497	TCONS_00013511	-	-	GO:0060089	GO:0009314//response to radiation;GO:0023052//signaling	XP_006343206.1PREDICTED: BTB/POZ domain-containing protein NPY4-like [Solanum tuberosum]	-	-	-	10.2445	-	-	Stress-related
XLOC_037789|PGSC0003DMT400071906	PGSC0003DMB000000660:87285-88088	TCONS_00066990	K10523|1|2e-10|64.3|olu:OSTLU_4529|speckle-type POZ protein;K00517|5|2e-07|53.9|ath:AT3G48360|[EC:1.14.-.-]	-	GO:0005488//binding	GO:0009791//post-embryonic development	XP_006366578.1PREDICTED: BTB/POZ domain-containing protein At3g56230 [Solanum tuberosum]	-	-	-	10.4386	-	-	Stress-related
XLOC_017610|PGSC0003DMT400073782	PGSC0003DMB000000131:519992-524989	TCONS_00031781	-	-	-	-	XP_015165756.1PREDICTED: BTB/POZ domain-containing protein At2g13690 [Solanum tuberosum]	-	-	-	10.5031	-	-	Stress-related
XLOC_013831|PGSC0003DMT400055041,PGSC0003DMT400055042,PGSC0003DMT400055043,PGSC0003DMT400055044	PGSC0003DMB000000098:610809-616030	TCONS_00024877	-	-	-	-	XP_006348460.1PREDICTED: BTB/POZ domain-containing protein At3g05675 isoform X2 [Solanum tuberosum]	-	-	-	10.8189	-	-	Stress-related
XLOC_032284|PGSC0003DMT400022572,PGSC0003DMT400022573	PGSC0003DMB000000402:460741-467551	TCONS_00057496	-	-	GO:0060089	GO:0009314//response to radiation;GO:0023052//signaling	XP_006362513.1PREDICTED: BTB/POZ domain-containing protein NPY1 isoform X1 [Solanum tuberosum]	-	-	-	-	-11.297	-11.297	Stress-related
XLOC_010977|PGSC0003DMT400066161,PGSC0003DMT400066163,PGSC0003DMT400066164	PGSC0003DMB000000073:322654-329335	TCONS_00019749	-	-	-	GO:0050896//response to stimulus	XP_006346315.1PREDICTED: BTB/POZ domain-containing protein NPY2 [Solanum tuberosum]	-	-	-	-	-	-13.5528	Stress-related
XLOC_003667|-	PGSC0003DMB000000018:2222747-2229095	TCONS_00006493	K13172|1|8e-21|99.4|ppp:PHYPADRAFT_92690|serine/arginine repetitive matrix protein 2	-	-	-	XP_006340480.1PREDICTED: uncharacterized protein LOC102581686 [Solanum tuberosum]	-	-	-	10.1216	-13.4796	-13.4796	Stress-related
XLOC_013347|PGSC0003DMT400068104	PGSC0003DMB000000093:1257558-1265738	TCONS_00023968	K13172|1|2e-22|107|ppp:PHYPADRAFT_92690|serine/arginine repetitive matrix protein 2	-	-	-	XP_015164349.1PREDICTED: uncharacterized protein LOC102589655 isoform X5 [Solanum tuberosum]	-	11.9604	-	11.1137	-13.0318	-13.0318	Stress-related
XLOC_036578|PGSC0003DMT400074387,PGSC0003DMT400074388	PGSC0003DMB000000578:10351-11479	TCONS_00065033	-	-	-	GO:0006950//response to stress	NP_001275245.1hydroxyproline-rich glycopeptide precursor [Solanum tuberosum]	2.17584	-	9.17584	9.96605	-	-	Stress-related
XLOC_002650|PGSC0003DMT400064198,PGSC0003DMT400064199,PGSC0003DMT400064200,PGSC0003DMT400064201,PGSC0003DMT400064203	PGSC0003DMB000000012:204574-209801	TCONS_00004828	K00472|1|2e-63|242|rcu:RCOM_0396560|prolyl 4-hydroxylase [EC:1.14.11.2]	-	GO:0046914//transition metal ion binding;GO:0019842//vitamin binding;GO:0016706//oxidoreductase activity, acting on paired donors, with incorporation or reduction of molecular oxygen, 2-oxoglutarate as one donor, and incorporation of one atom each of oxygen into both donors	GO:0019471//4-hydroxyproline metabolic process	XP_006339825.1PREDICTED: probable prolyl 4-hydroxylase 9 isoform X2 [Solanum tuberosum]	-2.28187	-	-	-	-	-	Stress-related
XLOC_005945|PGSC0003DMT400025780,PGSC0003DMT400025781	PGSC0003DMB000000032:1696473-1704369	TCONS_00010668	K00472|1|2e-124|445|vvi:100252283|prolyl 4-hydroxylase [EC:1.14.11.2]	-	GO:0046914//transition metal ion binding;GO:0019842//vitamin binding;GO:0019798	GO:0019471//4-hydroxyproline metabolic process	XP_006342080.1PREDICTED: probable prolyl 4-hydroxylase 3 [Solanum tuberosum]	-	-	-	2.10736	-12.028	-12.028	Stress-related
XLOC_017729|PGSC0003DMT400015528	PGSC0003DMB000000133:168836-180375	TCONS_00031987	K00472|1|2e-123|440|gmx:100820384|prolyl 4-hydroxylase [EC:1.14.11.2]	GO:0043231//intracellular membrane-bounded organelle	GO:0046914//transition metal ion binding;GO:0019842//vitamin binding;GO:0019798	GO:0019471//4-hydroxyproline metabolic process	XP_006351111.1PREDICTED: prolyl 4-hydroxylase 1 [Solanum tuberosum]	-	-	-	-	-10.942	-10.942	Stress-related
XLOC_022860|PGSC0003DMT400012207	PGSC0003DMB000000201:1033144-1033828	TCONS_00041197	-	-	-	GO:0010876//lipid localization	XP_006355499.1PREDICTED: 14 kDa proline-rich protein DC2.15-like [Solanum tuberosum]	-	-	-2.58455	-13.5201	-	-	Stress-related
XLOC_025164|PGSC0003DMT400038473	PGSC0003DMB000000240:4782-5523	TCONS_00045162	-	GO:0009534//chloroplast thylakoid	GO:0005488//binding	GO:0010876//lipid localization	XP_006357014.1PREDICTED: 14 kDa proline-rich protein DC2.15-like [Solanum tuberosum]	-	-	-	-	4.10217	3.80965	Stress-related
XLOC_022340|PGSC0003DMT400076044	PGSC0003DMB000000191:837764-838475	TCONS_00040391	-	GO:0009534//chloroplast thylakoid	GO:0005488//binding	GO:0010876//lipid localization	NP_001275620.114 kDa proline-rich protein DC2.15-like precursor [Solanum tuberosum]	-	-	-	-	6.38338	4.55058	Stress-related
XLOC_022910|PGSC0003DMT400012075	PGSC0003DMB000000201:1017525-1018275	TCONS_00041307	-	-	-	GO:0010876//lipid localization	XP_006355499.1PREDICTED: 14 kDa proline-rich protein DC2.15-like [Solanum tuberosum]	-	-	-	-4.00549	-	-	Stress-related
XLOC_020121|PGSC0003DMT400035206,PGSC0003DMT400035207	PGSC0003DMB000000157:244788-246679	TCONS_00036592	-	-	-	GO:0010876//lipid localization	XP_006353733.1PREDICTED: 36.4 kDa proline-rich protein [Solanum tuberosum]	-	-	-	-	4.22766	4.55947	Stress-related
XLOC_010696|-	PGSC0003DMB000000071:1119897-1130056	TCONS_00019158	K13105|1|2e-40|165|zma:100192621|proline-rich protein PRCC	-	-	-	XP_006345711.1PREDICTED: proline-rich protein PRCC [Solanum tuberosum]	-	-	11.48	10.08	10.8109	9.84	Stress-related
XLOC_001886|PGSC0003DMT400027123	PGSC0003DMB000000008:1900110-1901116	TCONS_00003378	-	-	-	-	XP_015165969.1PREDICTED: BAG family molecular chaperone regulator 5, mitochondrial-like [Solanum tuberosum]	-3.99845	-15.4205	-	8.81148	-11.7387	-	Heat shock proteins
XLOC_012675|PGSC0003DMT400091458	PGSC0003DMB000000087:866510-867617	TCONS_00022742	-	-	GO:0005488//binding	GO:0006915//apoptotic process	XP_015165969.1PREDICTED: BAG family molecular chaperone regulator 5, mitochondrial-like [Solanum tuberosum]	-3.77027	-3.06054	-	-	-	-	Heat shock proteins
XLOC_003758|PGSC0003DMT400065068,PGSC0003DMT400065069,PGSC0003DMT400065070	PGSC0003DMB000000019:230920-234152	TCONS_00006626	-	GO:0043231//intracellular membrane-bounded organelle	-	GO:0006915//apoptotic process	XP_006340523.1PREDICTED: BAG family molecular chaperone regulator 1-like [Solanum tuberosum]	-	-	-	-	-10.7885	-10.7885	Heat shock proteins
XLOC_000730|PGSC0003DMT400003663	PGSC0003DMB000000004:1585021-1586779	TCONS_00001141	-	-	-	-	XP_015162266.1PREDICTED: BAG family molecular chaperone regulator 8, chloroplastic isoform X2 [Solanum tuberosum]	-	-	-	9.27336	-	-	Heat shock proteins
XLOC_009882|PGSC0003DMT400063352	PGSC0003DMB000000062:1751259-1755422	TCONS_00017829	K03695|1|0.0|1412|bdi:100825913|ATP-dependent Clp protease ATP-binding subunit ClpB	-	GO:0017111//nucleoside-triphosphatase activity;GO:0032559	GO:0009642//response to light intensity;GO:0044267//cellular protein metabolic process;GO:0000302//response to reactive oxygen species	XP_006345133.1PREDICTED: chaperone protein ClpB1 [Solanum tuberosum]	-	11.0666	-	-	-	-	Heat shock proteins
XLOC_023409|-	PGSC0003DMB000000209:715897-742378	TCONS_00042252	K03695|1|0.0|1295|ppp:PHYPADRAFT_193192|ATP-dependent Clp protease ATP-binding subunit ClpB	GO:0009536//plastid	GO:0017111//nucleoside-triphosphatase activity;GO:0032559	GO:0006950//response to stress;GO:0051604//protein maturation	XP_006355921.1PREDICTED: chaperone protein ClpB4, mitochondrial-like [Solanum tuberosum]	-	-	-	13.6046	-13.2526	-	Heat shock proteins
XLOC_008442|PGSC0003DMT400078461,PGSC0003DMT400078463	PGSC0003DMB000000051:1510329-1512416	TCONS_00015187	K09510|1|1e-14|79.0|vvi:100246709|DnaJ homolog subfamily B member 4	-	GO:0005515//protein binding	GO:0044267//cellular protein metabolic process;GO:0050896//response to stimulus	XP_006344234.1PREDICTED: chaperone protein DnaJ-like [Solanum tuberosum]	-3.98598	-14.7949	-	11.3395	10.9014	10.3157	Heat shock proteins
XLOC_006154|PGSC0003DMT400075352	PGSC0003DMB000000034:1038600-1048776	TCONS_00011067	K03686|1|1e-14|80.9|vcn:VOLCADRAFT_58047|molecular chaperone DnaJ;K09503|2|3e-14|79.3|cme:CML030C|DnaJ homolog subfamily A member 2;K09510|4|1e-13|77.4|vcn:VOLCADRAFT_62070|DnaJ homolog subfamily B member 4	-	GO:0005515//protein binding	GO:0044267//cellular protein metabolic process;GO:0050896//response to stimulus	XP_006342520.1PREDICTED: chaperone protein dnaJ 10 [Solanum tuberosum]	-	-	-	-	-	-11.7752	Heat shock proteins
XLOC_035269|PGSC0003DMT400040749	PGSC0003DMB000000512:187668-190693	TCONS_00062797	K09510|1|5e-13|73.9|ota:Ot12g00420|DnaJ homolog subfamily B member 4;K03686|2|8e-13|73.2|cre:CHLREDRAFT_55286|molecular chaperone DnaJ;K09517|4|5e-12|70.5|gmx:100799151|DnaJ homolog subfamily B member 11	GO:0043231//intracellular membrane-bounded organelle	GO:0005515//protein binding	GO:0050896//response to stimulus	XP_006365470.1PREDICTED: chaperone protein dnaJ 20, chloroplastic-like [Solanum tuberosum]	-	-	2.88364	2.35695	-	-12.911	Heat shock proteins
XLOC_013345|PGSC0003DMT400068101	PGSC0003DMB000000093:1246148-1250039	TCONS_00023961	K09510|1|7e-16|83.2|cre:CHLREDRAFT_298|DnaJ homolog subfamily B member 4;K09517|2|4e-15|80.5|aly:ARALYDRAFT_907833|DnaJ homolog subfamily B member 11	-	GO:0005515//protein binding	GO:0044267//cellular protein metabolic process;GO:0050896//response to stimulus	XP_006347598.1PREDICTED: chaperone protein DnaJ [Solanum tuberosum]	-	-	-	10.2219	-	-	Heat shock proteins
XLOC_004940|PGSC0003DMT400036785,PGSC0003DMT400036786,PGSC0003DMT400036787	PGSC0003DMB000000026:1368501-1374860	TCONS_00008721	K03686|1|2e-99|361|smo:SELMODRAFT_167519|molecular chaperone DnaJ	GO:0044424//intracellular part	GO:0005515//protein binding	GO:0006950//response to stress	XP_006341502.1PREDICTED: chaperone protein DnaJ [Solanum tuberosum]	-	-	-	-	-	-12.2976	Heat shock proteins
XLOC_009557|PGSC0003DMT400063772,PGSC0003DMT400063773,PGSC0003DMT400063774	PGSC0003DMB000000060:1075710-1077685	TCONS_00017203	K09510|1|9e-14|77.0|cre:CHLREDRAFT_96566|DnaJ homolog subfamily B member 4	-	GO:0005515//protein binding	GO:0044267//cellular protein metabolic process;GO:0050896//response to stimulus	XP_006344727.1PREDICTED: dnaJ homolog subfamily B member 3 [Solanum tuberosum]	-2.29813	-	-	-	-	-	Heat shock proteins
XLOC_023906|PGSC0003DMT400073306,PGSC0003DMT400073307	PGSC0003DMB000000215:1081734-1084500	TCONS_00043179	K03686|1|8e-06|49.7|ppp:PHYPADRAFT_186467|molecular chaperone DnaJ	GO:0009532//plastid stroma	GO:0005515//protein binding	GO:0050896//response to stimulus;GO:0044267//cellular protein metabolic process	XP_006356255.1PREDICTED: chaperone protein dnaJ 8, chloroplastic-like [Solanum tuberosum]	-3.64146	-	-	-	-2.57764	-3.68664	Heat shock proteins
XLOC_010571|PGSC0003DMT400036233,PGSC0003DMT400036235	PGSC0003DMB000000070:1803599-1857527	TCONS_00018970	K09533|1|0.0|2095|osa:4349486|DnaJ homolog subfamily C member 13	GO:0005768//endosome;GO:0031090//organelle membrane;GO:0044431//Golgi apparatus part	GO:0005515//protein binding	GO:0016192//vesicle-mediated transport;GO:0044267//cellular protein metabolic process;GO:0006605//protein targeting;GO:0009657//plastid organization;GO:0009630//gravitropism;GO:0003006//developmental process involved in reproduction;GO:0006950//response to stress	XP_015163450.1PREDICTED: dnaJ homolog subfamily C GRV2 isoform X2 [Solanum tuberosum]	-	-	-	12.4854	-	-	Heat shock proteins
XLOC_003576|PGSC0003DMT400007728,PGSC0003DMT400007729,PGSC0003DMT400007730	PGSC0003DMB000000017:2353835-2357339	TCONS_00006339	K09503|1|5e-70|155|pop:POPTR_558228|DnaJ homolog subfamily A member 2	GO:0044424//intracellular part	GO:0043169//cation binding;GO:0005515//protein binding;GO:0032559	GO:0006950//response to stress;GO:0044267//cellular protein metabolic process	XP_006340318.1PREDICTED: dnaJ protein homolog isoform X1 [Solanum tuberosum]	-2.16498	-	-	-	-	-	Heat shock proteins
XLOC_003579|PGSC0003DMT400007723	PGSC0003DMB000000017:2437352-2445169	TCONS_00006344	K09528|1|1e-111|401|gmx:100776581|DnaJ homolog subfamily C member 8	GO:0043231//intracellular membrane-bounded organelle	GO:0005515//protein binding	GO:0044267//cellular protein metabolic process;GO:0050896//response to stimulus	XP_006340329.1PREDICTED: J domain-containing protein spf31-like [Solanum tuberosum]	-	-	-	-	-11.5285	-11.5285	Heat shock proteins
XLOC_004031|PGSC0003DMT400030265	PGSC0003DMB000000020:2982417-2988111	TCONS_00007202	K04077|1|0.0|978|rcu:RCOM_1023530|chaperonin GroEL	GO:0005840//ribosome;GO:0031090//organelle membrane;GO:0044429//mitochondrial part	GO:0046914//transition metal ion binding;GO:0005515//protein binding;GO:0032559	GO:0006996//organelle organization;GO:0010038//response to metal ion;GO:0006457//protein folding;GO:0006950//response to stress	XP_006340914.1PREDICTED: chaperonin CPN60-2, mitochondrial [Solanum tuberosum]	-2.21777	-	-	-	-	-	Heat shock proteins
XLOC_007234|PGSC0003DMT400006642	PGSC0003DMB000000040:1246885-1254814	TCONS_00013156	K04077|1|0.0|772|rcu:RCOM_1023530|chaperonin GroEL	GO:0031090//organelle membrane;GO:0043231//intracellular membrane-bounded organelle	GO:0005515//protein binding;GO:0032559	GO:0006457//protein folding;GO:0010038//response to metal ion	XP_006342978.2PREDICTED: chaperonin CPN60-like 2, mitochondrial [Solanum tuberosum]	-2.33175	-	-	10.8662	-10.0183	-10.0183	Heat shock proteins
XLOC_030584|PGSC0003DMT400083929,PGSC0003DMT400083930,PGSC0003DMT400083931,PGSC0003DMT400083932	PGSC0003DMB000000350:419612-424334	TCONS_00054609	K04077|1|1e-08|50.4|osa:4327993|chaperonin GroEL	GO:0043231//intracellular membrane-bounded organelle	-	-	XP_015167566.1PREDICTED: uncharacterized protein LOC102581113 [Solanum tuberosum]	-	-11.616	-	13.0401	-	12.4637	Heat shock proteins
XLOC_021227|PGSC0003DMT400004324	PGSC0003DMB000000173:1000511-1004614	TCONS_00038514	-	GO:0009532//plastid stroma	GO:0005515//protein binding	GO:0044267//cellular protein metabolic process	XP_006354639.1PREDICTED: 10 kDa chaperonin [Solanum tuberosum]	-	-	-	2.76338	-	-	Heat shock proteins
XLOC_019250|PGSC0003DMT400037335,PGSC0003DMT400037336	PGSC0003DMB000000149:535138-538847	TCONS_00034840	K04079|1|0.0|1121|gmx:100807416|molecular chaperone HtpG	GO:0043231//intracellular membrane-bounded organelle;GO:0030312//external encapsulating structure;GO:0044444//cytoplasmic part	GO:0017111//nucleoside-triphosphatase activity;GO:0005515//protein binding;GO:0032559	GO:0048827//phyllome development;GO:0044267//cellular protein metabolic process;GO:0042742//defense response to bacterium;GO:0009408//response to heat;GO:0009207;GO:0031647//regulation of protein stability;GO:0006970//response to osmotic stress;GO:0009791//post-embryonic development	NP_001274833.1 Hsp90-2-like [Solanum tuberosum]		-	-	-	-2.13358	-	Heat shock proteins
XLOC_011315|PGSC0003DMT400056888,PGSC0003DMT400056889	PGSC0003DMB000000076:213663-218174	TCONS_00020389	K09571|1|7e-12|70.5|pop:POPTR_711545|FK506-binding protein 4/5 [EC:5.2.1.8]	-	-	GO:0050896//response to stimulus	XP_006346035.1PREDICTED: protein unc-45 homolog A [Solanum tuberosum]	-	-11.0846	-	11.5793	-	-	Heat shock proteins
XLOC_029218|PGSC0003DMT400074375,PGSC0003DMT400074376,PGSC0003DMT400074377	PGSC0003DMB000000315:654254-672534	TCONS_00052245	K04079|1|0.0|621|rcu:RCOM_1582180|molecular chaperone HtpG	GO:0044444//cytoplasmic part;GO:0016020//membrane;GO:0030312//external encapsulating structure	GO:0005515//protein binding;GO:0032559	GO:0006952//defense response;GO:0010035//response to inorganic substance;GO:0044267//cellular protein metabolic process	XP_006362664.1PREDICTED: heat shock protein 83 [Solanum tuberosum]	-3.40306	-4.79094	-	5.26874	-3.067	-2.9188	Heat shock proteins
XLOC_028539|PGSC0003DMT400014216,PGSC0003DMT400014217	PGSC0003DMB000000301:766919-769554	TCONS_00051011	K04079|1|0.0|414|rcu:RCOM_1582180|molecular chaperone HtpG	GO:0044444//cytoplasmic part;GO:0016020//membrane;GO:0030312//external encapsulating structure	GO:0005515//protein binding;GO:0032559	GO:0006952//defense response;GO:0010035//response to inorganic substance;GO:0044267//cellular protein metabolic process	XP_006362664.1PREDICTED: heat shock protein 83 [Solanum tuberosum]	-4.84685	-14.5286	-	12.248	-12.9194	-	Heat shock proteins
XLOC_032219|PGSC0003DMT400024594	PGSC0003DMB000000400:310371-313819	TCONS_00057381	K04079|1|0.0|1115|rcu:RCOM_1582180|molecular chaperone HtpG	GO:0044444//cytoplasmic part;GO:0016020//membrane;GO:0030312//external encapsulating structure	GO:0005515//protein binding;GO:0032559	GO:0006952//defense response;GO:0010035//response to inorganic substance;GO:0044267//cellular protein metabolic process	XP_006362664.1PREDICTED: heat shock protein 83 [Solanum tuberosum]	-	-2.10828	-	2.59153	-	-	Heat shock proteins
XLOC_005280|PGSC0003DMT400031252,PGSC0003DMT400031253	PGSC0003DMB000000027:2024781-2027588	TCONS_00009485	K13993|1|3e-70|263|pop:POPTR_769024|HSP20 family protein	-	-	GO:0050896//response to stimulus	XP_006341764.1PREDICTED: small heat shock protein, chloroplastic-like [Solanum tuberosum]	-5.0372	-15.8965	-	13.2827	-13.0798	-13.0798	Heat shock proteins
XLOC_017085|PGSC0003DMT400078008	PGSC0003DMB000000128:674638-675472	TCONS_00030828	K13993|1|2e-52|203|gmx:100526870|HSP20 family protein	GO:0044424//intracellular part	-	GO:0050896//response to stimulus	XP_006350803.1PREDICTED: 17.6 kDa class I heat shock protein [Solanum tuberosum]	-2.31806	-2.72909	-	-	-	-2.30854	Heat shock proteins
XLOC_017980|PGSC0003DMT400021142	PGSC0003DMB000000135:1015962-1016805	TCONS_00032449	K13993|1|1e-55|214|rcu:RCOM_0706490|HSP20 family protein	GO:0044424//intracellular part	-	GO:0050896//response to stimulus	XP_006351607.1PREDICTED: 17.3 kDa class II heat shock protein [Solanum tuberosum]	-2.21275	-2.62667	-	2.84272	-	-	Heat shock proteins
XLOC_013214|PGSC0003DMT400008351	PGSC0003DMB000000093:181134-188871	TCONS_00023688	K13993|1|9e-30|130|ppp:PHYPADRAFT_81689|HSP20 family protein	GO:0009536//plastid	-	GO:0050896//response to stimulus	XP_006347502.1PREDICTED: small heat shock protein, chloroplastic [Solanum tuberosum]	-3.67151	-4.47404	4.35468	5.00329	-	-	Heat shock proteins
XLOC_017083|PGSC0003DMT400078006	PGSC0003DMB000000128:667640-668407	TCONS_00030826	K13993|1|4e-61|232|mtr:MTR_6g061850|HSP20 family protein	GO:0044424//intracellular part	-	GO:0050896//response to stimulus	NP_001275610.1 17.6 kDa class I heat shock protein-like [Solanum tuberosum]	-4.4373	-4.26058	3.62466	4.92224	-2.71861	-2.18819	Heat shock proteins
XLOC_017944|PGSC0003DMT400055958	PGSC0003DMB000000135:1193897-1194802	TCONS_00032390	K13993|1|1e-56|218|rcu:RCOM_0706490|HSP20 family protein	GO:0044424//intracellular part	-	GO:0050896//response to stimulus	XP_006351607.1PREDICTED: 17.3 kDa class II heat shock protein [Solanum tuberosum]	-2.59873	-2.19402	-	13.9309	-	-	Heat shock proteins
XLOC_017183|PGSC0003DMT400078201	PGSC0003DMB000000128:660021-660807	TCONS_00031005	K13993|1|1e-50|197|mtr:MTR_6g061940|HSP20 family protein	GO:0044424//intracellular part	-	GO:0050896//response to stimulus	XP_006350800.1PREDICTED: 17.8 kDa class I heat shock protein [Solanum tuberosum]	-2.17718	-	-	-	-	-	Heat shock proteins
XLOC_005069|PGSC0003DMT400036851,PGSC0003DMT400036852	PGSC0003DMB000000026:652851-654284	TCONS_00009055	-	-	GO:0005515//protein binding	GO:0044267//cellular protein metabolic process;GO:0050896//response to stimulus	XP_006341411.1PREDICTED: chaperone protein dnaJ 8, chloroplastic [Solanum tuberosum]	-	-	-	-	-	-2.44214	Heat shock proteins
XLOC_017159|PGSC0003DMT400078163	PGSC0003DMB000000128:294715-297705	TCONS_00030966	K03283|1|0.0|1172|vvi:100253562|heat shock 70kDa protein 1/8	-	GO:0016628//oxidoreductase activity, acting on the CH-CH group of donors, NAD or NADP as acceptor;GO:0032559	GO:0008152//metabolic process;GO:0050896//response to stimulus	XP_006350760.1PREDICTED: heat shock cognate 70 kDa protein 1 [Solanum tuberosum]	-	-	-	-	-2.38091	-	Heat shock proteins
XLOC_031429|PGSC0003DMT400008098,PGSC0003DMT400008099,PGSC0003DMT400008100,PGSC0003DMT400008101	PGSC0003DMB000000377:133722-138533	TCONS_00056125	K04043|1|0.0|683|vvi:100250929|molecular chaperone DnaK	GO:0043231//intracellular membrane-bounded organelle	GO:0005515//protein binding;GO:0016628//oxidoreductase activity, acting on the CH-CH group of donors, NAD or NADP as acceptor;GO:0032559	GO:0050896//response to stimulus;GO:0044267//cellular protein metabolic process	XP_015158259.1PREDICTED: heat shock 70 kDa protein, mitochondrial-like [Solanum tuberosum]	-	-	-	-	-	-2.01041	Heat shock proteins
XLOC_011656|PGSC0003DMT400073712,PGSC0003DMT400073713	PGSC0003DMB000000078:848876-851263	TCONS_00021088	K03283|1|0.0|1073|rcu:RCOM_1442270|heat shock 70kDa protein 1/8	-	GO:0016628//oxidoreductase activity, acting on the CH-CH group of donors, NAD or NADP as acceptor;GO:0032559	GO:0008152//metabolic process;GO:0050896//response to stimulus	XP_006341414.1PREDICTED: heat shock 70 kDa protein 5 [Solanum tuberosum]	10.1164	13.9964	-	12.4501	-2.65164	-	Heat shock proteins
XLOC_030631|PGSC0003DMT400070986	PGSC0003DMB000000353:371017-376977	TCONS_00054699	K03283|1|0.0|1082|aly:ARALYDRAFT_495046|heat shock 70kDa protein 1/8	GO:0009532//plastid stroma;GO:0009526//plastid envelope	GO:0016628//oxidoreductase activity, acting on the CH-CH group of donors, NAD or NADP as acceptor;GO:0005515//protein binding;GO:0032559	GO:0010038//response to metal ion;GO:0044267//cellular protein metabolic process;GO:0006605//protein targeting;GO:0006950//response to stress	XP_006361375.1PREDICTED: stromal 70 kDa heat shock-related protein, chloroplastic-like [Solanum tuberosum]	-3.63652	-3.74509	-	3.80822	-	-	Heat shock proteins
XLOC_017184|PGSC0003DMT400078202	PGSC0003DMB000000128:663624-664342	TCONS_00031006	K13993|1|2e-60|229|gmx:100526870|HSP20 family protein	GO:0044424//intracellular part	-	GO:0050896//response to stimulus	XP_006350801.1PREDICTED: 17.7 kDa class I heat shock protein-like [Solanum tuberosum]	-5.65456	-4.00178	-	10.4386	-	9.43012	Heat shock proteins
XLOC_016295|PGSC0003DMT400023932	PGSC0003DMB000000119:1185534-1186351	TCONS_00029420	K13993|1|2e-53|207|mtr:MTR_7g034910|HSP20 family protein	GO:0044432//endoplasmic reticulum part	-	GO:0006950//response to stress	XP_006350340.1PREDICTED: 22.7 kDa class IV heat shock protein [Solanum tuberosum]	-3.59825	-2.62834	-	-	-2.51126	-3.14698	Heat shock proteins
XLOC_011643|PGSC0003DMT400073689	PGSC0003DMB000000078:622390-623692	TCONS_00021068	K13993|1|9e-16|82.4|ppp:PHYPADRAFT_81689|HSP20 family protein	-	-	GO:0000302//response to reactive oxygen species;GO:0009642//response to light intensity	XP_006346594.1PREDICTED: 26.5 kDa heat shock protein, mitochondrial [Solanum tuberosum]	-	-	3.62962	6.39064	-	-	Heat shock proteins
XLOC_014078|PGSC0003DMT400042447,PGSC0003DMT400042448	PGSC0003DMB000000099:847769-848772	TCONS_00025360	-	-	-	-	XP_006348102.1PREDICTED: 15.4 kDa class V heat shock protein [Solanum tuberosum]	-	-	2.22185	2.17621	-2.3918	-12.8003	Heat shock proteins
XLOC_012372|PGSC0003DMT400060735,PGSC0003DMT400060736	PGSC0003DMB000000086:1141539-1142877	TCONS_00022232	K13993|1|2e-44|177|vvi:100254799|HSP20 family protein	GO:0044439	GO:0005488//binding	GO:0006979//response to oxidative stress;GO:0044267//cellular protein metabolic process	XP_006346757.1PREDICTED: 15.7 kDa heat shock protein, peroxisomal [Solanum tuberosum]	-	-	11.5663	12.4719	-	-	Heat shock proteins
XLOC_007037|PGSC0003DMT400023713	PGSC0003DMB000000040:570715-578764	TCONS_00012666	K13993|1|3e-21|98.6|rcu:RCOM_0706490|HSP20 family protein	-	-	GO:0000302//response to reactive oxygen species;GO:0009642//response to light intensity	XP_006342905.1PREDICTED: 17.4 kDa class III heat shock protein [Solanum tuberosum]	12.9805	9.91201	-	11.0804	-	9.48382	Heat shock proteins
XLOC_004321|PGSC0003DMT400006917,PGSC0003DMT400006918,PGSC0003DMT400006919,PGSC0003DMT400006920,PGSC0003DMT400006921,PGSC0003DMT400006922,PGSC0003DMT400006923	PGSC0003DMB000000021:2712232-2722633	TCONS_00007742	-	GO:0043231//intracellular membrane-bounded organelle	GO:0003677//DNA binding;GO:0001071//nucleic acid binding transcription factor activity	GO:0006351//transcription, DNA-dependent;GO:0050896//response to stimulus	XP_015161517.1PREDICTED: heat stress transcription factor A-3 [Solanum tuberosum]	-11.3029	-	-	11.0365	-12.5851	-	Heat shock proteins
XLOC_039087|PGSC0003DMT400046000	PGSC0003DMB000000789:20057-26628	TCONS_00069150	-	GO:0043231//intracellular membrane-bounded organelle	GO:0003677//DNA binding;GO:0001071//nucleic acid binding transcription factor activity	GO:0006351//transcription, DNA-dependent;GO:0050896//response to stimulus	XP_015160909.1PREDICTED: heat shock factor protein HSF8 isoform X1 [Solanum tuberosum]	11.986	11.6586	-	11.986	-	-11.426	Heat shock proteins
XLOC_026487|PGSC0003DMT400073055,PGSC0003DMT400073056,PGSC0003DMT400073057,PGSC0003DMT400073059	PGSC0003DMB000000265:402400-409116	TCONS_00047417	K15078|1|2e-101|369|vvi:100250139|structure-specific endonuclease subunit SLX1 [EC:3.6.1.-];K15271|3|2e-78|293|rcu:RCOM_1095670|ATP-dependent DNA helicase HFM1/MER3 [EC:3.6.4.12]	-	GO:0003677//DNA binding	GO:0006351//transcription, DNA-dependent	XP_006358092.1PREDICTED: heat stress transcription factor A-4a [Solanum tuberosum]	-	-	-	11.0107	-10.547	-	Heat shock proteins
XLOC_019908|PGSC0003DMT400001025	PGSC0003DMB000000155:235524-237272	TCONS_00036194	-	GO:0043231//intracellular membrane-bounded organelle	GO:0003677//DNA binding;GO:0001071//nucleic acid binding transcription factor activity	GO:0006351//transcription, DNA-dependent	XP_006353456.1PREDICTED: heat stress transcription factor C-1 [Solanum tuberosum]	-	-	-	-	2.62301	-	Heat shock proteins
XLOC_023311|PGSC0003DMT400037920	PGSC0003DMB000000208:592750-595183	TCONS_00042043	-	GO:0043231//intracellular membrane-bounded organelle	-	GO:0050896//response to stimulus	XP_006355801.1PREDICTED: universal stress protein A-like protein [Solanum tuberosum]	-6.01464	-3.29158	-	-	-	-	Heat shock proteins
XLOC_000001|PGSC0003DMT400084231	PGSC0003DMB000000001:73028-75744	TCONS_00000001	-	-	-	GO:0050896//response to stimulus	XP_006337956.1PREDICTED: universal stress protein A-like protein isoform X1 [Solanum tuberosum]	-14.1507	-	-	-	-2.01416	-2.18302	Heat shock proteins
XLOC_000100|PGSC0003DMT400084232	PGSC0003DMB000000001:73028-75744	TCONS_00000144	-	-	-	GO:0050896//response to stimulus	XP_006337956.1PREDICTED: universal stress protein A-like protein isoform X1 [Solanum tuberosum]	-	12.0893	14.1246	-	-3.17059	-14.6312	Heat shock proteins
XLOC_025976|PGSC0003DMT400091831	PGSC0003DMB000000251:790831-792475	TCONS_00046734	K00924|1|1e-30|132|ath:AT5G22850|[EC:2.7.1.-]	-	GO:0004175//endopeptidase activity	GO:0019538//protein metabolic process	XP_006357686.1PREDICTED: aspartic proteinase nepenthesin-2-like [Solanum tuberosum]	-	-	-	-	-11.7209	-11.7209	proteolytic enzymes
XLOC_021566|PGSC0003DMT400095799	PGSC0003DMB000000178:903937-905548	TCONS_00039123	K00924|1|1e-27|123|aly:ARALYDRAFT_489138|[EC:2.7.1.-]	-	GO:0004175//endopeptidase activity	GO:0019538//protein metabolic process	XP_006354419.1PREDICTED: aspartic proteinase nepenthesin-2-like [Solanum tuberosum]	-	-	-	-	-3.01117	-14.3891	proteolytic enzymes
XLOC_022829|PGSC0003DMT400012257	PGSC0003DMB000000201:557190-559175	TCONS_00041156	K00924|1|2e-16|86.3|aly:ARALYDRAFT_489138|[EC:2.7.1.-]	GO:0005618//cell wall	GO:0008233//peptidase activity	GO:0019538//protein metabolic process	XP_006355456.1PREDICTED: aspartic proteinase nepenthesin-1 [Solanum tuberosum]	-	-	-	2.05034	2.37744	3.10425	proteolytic enzymes
XLOC_036308|PGSC0003DMT400005180,PGSC0003DMT400005181	PGSC0003DMB000000561:104778-107198	TCONS_00064607	K00924|1|7e-21|100|ath:AT5G22850|[EC:2.7.1.-]	GO:0005576//extracellular region;GO:0005618//cell wall	GO:0008233//peptidase activity	-	XP_006366418.1PREDICTED: protein ASPARTIC PROTEASE IN GUARD CELL 2-like [Solanum tuberosum]	-	-	2.53245	14.3154	-	-	proteolytic enzymes
XLOC_036579|PGSC0003DMT400074389,PGSC0003DMT400074390	PGSC0003DMB000000578:32121-40494	TCONS_00065035	K00924|1|2e-19|97.1|aly:ARALYDRAFT_489138|[EC:2.7.1.-];K01379|3|1e-07|57.4|cme:CMN194C|cathepsin D [EC:3.4.23.5];K08245|4|6e-06|52.0|bdi:100839510|phytepsin [EC:3.4.23.40]	GO:0005576//extracellular region	GO:0004175//endopeptidase activity	GO:0019538//protein metabolic process	XP_006366263.1PREDICTED: protein ASPARTIC PROTEASE IN GUARD CELL 2-like [Solanum tuberosum]	-	-	3.76524	13.0026	-	-14.52	proteolytic enzymes
XLOC_031657|PGSC0003DMT400048585	PGSC0003DMB000000382:290436-292090	TCONS_00056524	K00924|1|7e-34|143|ath:AT5G22850|[EC:2.7.1.-]	GO:0005618//cell wall	GO:0008233//peptidase activity	GO:0019538//protein metabolic process;GO:0009628//response to abiotic stimulus	XP_006362137.1PREDICTED: protein ASPARTIC PROTEASE IN GUARD CELL 2-like [Solanum tuberosum]	-	-	-	-13.8431	-11.6974	-13.0246	proteolytic enzymes
XLOC_002505|PGSC0003DMT400000651	PGSC0003DMB000000010:3519304-3521116	TCONS_00004602	K00924|1|2e-27|122|aly:ARALYDRAFT_489138|[EC:2.7.1.-]	GO:0005618//cell wall	GO:0004175//endopeptidase activity	GO:0019538//protein metabolic process;GO:0009628//response to abiotic stimulus	XP_006339720.1PREDICTED: protein ASPARTIC PROTEASE IN GUARD CELL 2-like [Solanum tuberosum]	-	-	-	-	-8.34452	-	proteolytic enzymes
XLOC_005184|PGSC0003DMT400014352	PGSC0003DMB000000026:2423317-2425192	TCONS_00009335	K00924|1|2e-17|89.4|ath:AT5G22850|[EC:2.7.1.-]	-	GO:0016787//hydrolase activity	-	XP_006341626.1PREDICTED: protein ASPARTIC PROTEASE IN GUARD CELL 1-like [Solanum tuberosum]	-	-	-	12.5604	-6.71119	-6.71119	proteolytic enzymes
XLOC_013005|PGSC0003DMT400013830	PGSC0003DMB000000092:30740-34483	TCONS_00023264	K00924|1|1e-21|103|ath:AT5G22850|[EC:2.7.1.-]	GO:0005618//cell wall	GO:0004175//endopeptidase activity	GO:0019538//protein metabolic process	XP_006347658.1PREDICTED: protein ASPARTIC PROTEASE IN GUARD CELL 2 [Solanum tuberosum]	-	-	-	11.0624	-	-	proteolytic enzymes
XLOC_036240|PGSC0003DMT400030752,PGSC0003DMT400030753	PGSC0003DMB000000558:52949-84576	TCONS_00064486	K00924|1|1e-31|136|aly:ARALYDRAFT_489138|[EC:2.7.1.-]	-	GO:0016787//hydrolase activity	-	XP_006365534.1PREDICTED: aspartic proteinase Asp1 [Solanum tuberosum]	-	11.8591	-	9.6104	-10.798	-10.798	proteolytic enzymes
XLOC_023356|PGSC0003DMT400037974,PGSC0003DMT400037975,PGSC0003DMT400037976,PGSC0003DMT400037977	PGSC0003DMB000000208:627354-635799	TCONS_00042143	K00924|1|6e-33|141|aly:ARALYDRAFT_489138|[EC:2.7.1.-]	-	GO:0008233//peptidase activity	-	XP_006355804.1PREDICTED: aspartic proteinase Asp1-like isoform X1 [Solanum tuberosum]	-	-	-	-	-10.3179	-10.3179	proteolytic enzymes
XLOC_012769|PGSC0003DMT400080178,PGSC0003DMT400080179	PGSC0003DMB000000088:212813-216263	TCONS_00022911	K00924|1|4e-27|121|ath:AT5G22850|[EC:2.7.1.-]	-	GO:0008233//peptidase activity	-	XP_006346815.1PREDICTED: aspartic proteinase Asp1-like [Solanum tuberosum]	-	10.0791	-	-	-8.37753	-8.37753	proteolytic enzymes
XLOC_029257|PGSC0003DMT400065489	PGSC0003DMB000000316:304995-306711	TCONS_00052297	K00924|1|3e-14|78.6|aly:ARALYDRAFT_489138|[EC:2.7.1.-]	-	GO:0008233//peptidase activity	GO:0019538//protein metabolic process	XP_006360220.1PREDICTED: aspartic proteinase PCS1-like [Solanum tuberosum]	-	-	-	-	-	-12.3036	proteolytic enzymes
XLOC_038022|PGSC0003DMT400033803,PGSC0003DMT400033804,PGSC0003DMT400033805,PGSC0003DMT400033806,PGSC0003DMT400033807	PGSC0003DMB000000679:67318-76226	TCONS_00067380	K00924|1|2e-92|338|ath:AT5G22850|[EC:2.7.1.-];K08245|5|3e-07|56.2|vvi:100266485|phytepsin [EC:3.4.23.40]	-	GO:0004175//endopeptidase activity	GO:0019538//protein metabolic process	XP_006366780.1PREDICTED: aspartic proteinase-like protein 2 [Solanum tuberosum]	-	-	-	10.4684	-	-	proteolytic enzymes
XLOC_016517|PGSC0003DMT400027299,PGSC0003DMT400027301	PGSC0003DMB000000123:883534-894077	TCONS_00029747	K00924|1|9e-93|340|ath:AT5G22850|[EC:2.7.1.-]	-	GO:0016787//hydrolase activity	-	XP_006350402.1PREDICTED: aspartic proteinase-like protein 2 isoform X1 [Solanum tuberosum]	-2.11705	-13.4854	-	-	-11.304	-	proteolytic enzymes
XLOC_002625|-	PGSC0003DMB000000011:2811773-2823625	TCONS_00004783	K00924|1|7e-47|115|ath:AT5G22850|[EC:2.7.1.-];K08245|5|3e-08|59.3|ppp:PHYPADRAFT_186425|phytepsin [EC:3.4.23.40]	-	GO:0008233//peptidase activity	-	XP_006339968.1PREDICTED: aspartic proteinase-like protein 2 isoform X1 [Solanum tuberosum]	-	2.06853	-	-	-	-13.0466	proteolytic enzymes
XLOC_034844|PGSC0003DMT400055638,PGSC0003DMT400055639	PGSC0003DMB000000496:239139-248669	TCONS_00061933	K00924|1|8e-84|310|ath:AT5G22850|[EC:2.7.1.-]	GO:0031224//intrinsic to membrane	GO:0004175//endopeptidase activity	GO:0019538//protein metabolic process	XP_015159524.1PREDICTED: aspartic proteinase-like protein 2 isoform X1 [Solanum tuberosum]	-	-	-	10.3174	-	-	proteolytic enzymes
XLOC_034267|PGSC0003DMT400022456,PGSC0003DMT400022457,PGSC0003DMT400022458,PGSC0003DMT400022459,PGSC0003DMT400022460	PGSC0003DMB000000471:299123-308667	TCONS_00060890	K00924|1|5e-25|99.4|aly:ARALYDRAFT_489138|[EC:2.7.1.-]	GO:0031225//anchored to membrane	GO:0004175//endopeptidase activity	GO:0019538//protein metabolic process	XP_006363946.1PREDICTED: aspartic proteinase-like protein 1 isoform X2 [Solanum tuberosum]	-	-	-	10.3296	-	-	proteolytic enzymes
XLOC_021958|PGSC0003DMT400020654	PGSC0003DMB000000184:83209-87955	TCONS_00039755	K01376|1|3e-160|563|aly:ARALYDRAFT_473866|[EC:3.4.22.-];K01365|4|4e-112|403|smo:SELMODRAFT_183539|cathepsin L [EC:3.4.22.15]	-	GO:0016491//oxidoreductase activity;GO:0004175//endopeptidase activity	GO:0019538//protein metabolic process	XP_015167549.1PREDICTED: low-temperature-induced cysteine proteinase [Solanum tuberosum]	-	-	-	9.25884	-	-12.3655	proteolytic enzymes
XLOC_006709|PGSC0003DMT400048984	PGSC0003DMB000000037:2218629-2220949	TCONS_00012079	K01366|1|1e-140|498|rcu:RCOM_0711880|cathepsin H [EC:3.4.22.16]	GO:0043231//intracellular membrane-bounded organelle	GO:0004175//endopeptidase activity;GO:0005488//binding	GO:0009725//response to hormone stimulus;GO:0019538//protein metabolic process;GO:0032502//developmental process	XP_006342382.1PREDICTED: cysteine proteinase 3 [Solanum tuberosum]	-	-	-	-	-	3.24087	proteolytic enzymes
XLOC_025701|PGSC0003DMT400012537	PGSC0003DMB000000246:492908-495666	TCONS_00046206	-	GO:0005618//cell wall;GO:0031090//organelle membrane;GO:0043231//intracellular membrane-bounded organelle;GO:0005576//extracellular region;GO:0031410//cytoplasmic vesicle	GO:0004175//endopeptidase activity;GO:0005515//protein binding	GO:0019538//protein metabolic process;GO:0044092//negative regulation of molecular function	XP_006357406.1PREDICTED: subtilisin-like protease SBT1.7 [Solanum tuberosum]	-	11.5296	-	-	-	-	proteolytic enzymes
XLOC_027404|PGSC0003DMT400085219	PGSC0003DMB000000281:8206-54178	TCONS_00049006	-	-	GO:0005515//protein binding;GO:0004175//endopeptidase activity	GO:0044267//cellular protein metabolic process;GO:0044092//negative regulation of molecular function	XP_006358840.1PREDICTED: subtilisin-like protease SBT1.2 [Solanum tuberosum]	-	-	-	2.33002	12.5167	-	proteolytic enzymes
XLOC_007201|PGSC0003DMT400088012	PGSC0003DMB000000040:773303-775607	TCONS_00013071	-	GO:0005618//cell wall;GO:0031090//organelle membrane;GO:0043231//intracellular membrane-bounded organelle;GO:0005576//extracellular region;GO:0031410//cytoplasmic vesicle	GO:0070011//peptidase activity, acting on L-amino acid peptides	GO:0044267//cellular protein metabolic process	XP_006357406.1PREDICTED: subtilisin-like protease SBT1.7 [Solanum tuberosum]	-	-	-	13.0184	11.3795	11.3795	proteolytic enzymes
XLOC_030823|PGSC0003DMT400073948,PGSC0003DMT400073949	PGSC0003DMB000000358:298546-310035	TCONS_00055044	-	GO:0030312//external encapsulating structure	GO:0004175//endopeptidase activity;GO:0005515//protein binding	GO:0044267//cellular protein metabolic process;GO:0044092//negative regulation of molecular function,;GO:0045229//external encapsulating structure organization	XP_006357406.1PREDICTED: subtilisin-like protease SBT1.7 [Solanum tuberosum]	-	-	-	13.0793	-8.27394	-8.27394	proteolytic enzymes
XLOC_035574|PGSC0003DMT400024344,PGSC0003DMT400024345	PGSC0003DMB000000528:179053-186878	TCONS_00063326	-	-	GO:0005515//protein binding;GO:0004175//endopeptidase activity	GO:0019538//protein metabolic process;GO:0044092//negative regulation of molecular function	XP_006365013.1PREDICTED: subtilisin-like protease SBT3.5 [Solanum tuberosum]	-	-	-	-	7.364	8.01219	proteolytic enzymes
XLOC_007190|PGSC0003DMT400023608	PGSC0003DMB000000040:625995-628902	TCONS_00013052	-	GO:0031410//cytoplasmic vesicle	GO:0004175//endopeptidase activity;GO:0005515//protein binding	GO:0019538//protein metabolic process;GO:0044092//negative regulation of molecular function	XP_006342910.1PREDICTED: subtilisin-like protease SBT1.6 [Solanum tuberosum]	-	-	-	-	8.4219	-8.4219	proteolytic enzymes
XLOC_006671|PGSC0003DMT400071700	PGSC0003DMB000000037:2387749-2390748	TCONS_00012005	-	GO:0005618//cell wall	GO:0005515//protein binding;GO:0004175//endopeptidase activity	GO:0019538//protein metabolic process;GO:0044092//negative regulation of molecular function	XP_006342387.1PREDICTED: subtilisin-like protease SBT1.7 [Solanum tuberosum]	-	-	-	-	13.123	9.52301	proteolytic enzymes
XLOC_032695|PGSC0003DMT400019555	PGSC0003DMB000000414:18149-20846	TCONS_00058248	K11262|1|2e-09|63.2|aly:ARALYDRAFT_473714|acetyl-CoA carboxylase , biotin carboxylase [EC:6.4.1.2 6.3.4.14]	GO:0005576//extracellular region;GO:0031410//cytoplasmic vesicle	GO:0004175//endopeptidase activity;GO:0005515//protein binding	GO:0019538//protein metabolic process;GO:0044092//negative regulation of molecular function	XP_006362686.1PREDICTED: subtilisin-like protease SBT1.7 [Solanum tuberosum]	-	-	-	2.34076	4.25249	4.28976	proteolytic enzymes
XLOC_032223|PGSC0003DMT400024601	PGSC0003DMB000000400:416822-417610	TCONS_00057385	-	GO:0043231//intracellular membrane-bounded organelle	GO:0016787//hydrolase activity;GO:0004866//endopeptidase inhibitor activity	GO:0010466//negative regulation of peptidase activity;GO:0050896//response to stimulus	NP_001305623.1 aspartic protease inhibitor 3 precursor [Solanum tuberosum]	-	-	-	-	-	4.2809	protease inhibitor
XLOC_032221|PGSC0003DMT400024598	PGSC0003DMB000000400:384877-385703	TCONS_00057383	-	GO:0043231//intracellular membrane-bounded organelle	GO:0016787//hydrolase activity;GO:0004866//endopeptidase inhibitor activity	GO:0010466//negative regulation of peptidase activity;GO:0050896//response to stimulus	XP_006362667.1PREDICTED: aspartic protease inhibitor 8 [Solanum tuberosum]	-	-	-	-	-	5.39986	protease inhibitor
XLOC_020335|PGSC0003DMT400026257	PGSC0003DMB000000159:624006-624839	TCONS_00037018	-	GO:0043231//intracellular membrane-bounded organelle	GO:0016787//hydrolase activity;GO:0004866//endopeptidase inhibitor activity	GO:0010466//negative regulation of peptidase activity	NP_001275020.1 aspartic protease inhibitor 7 precursor [Solanum tuberosum]		-	-	-	-	5.0659	protease inhibitor
XLOC_020348|PGSC0003DMT400026276	PGSC0003DMB000000159:867988-868657	TCONS_00037032	-	GO:0043231//intracellular membrane-bounded organelle	GO:0004866//endopeptidase inhibitor activity	GO:0010466//negative regulation of peptidase activity	XP_006353926.1PREDICTED: cysteine protease inhibitor 1 [Solanum tuberosum]	12.4118	12.4118	-	-	-	-	protease inhibitor
XLOC_020411|-	PGSC0003DMB000000159:955765-956994	TCONS_00037157	-	-	-	-	XP_006353921.1PREDICTED: cysteine protease inhibitor 9-like [Solanum tuberosum]	2.52835	-	-	2.32151	7.3996	7.85422	protease inhibitor
XLOC_027387|PGSC0003DMT400046191	PGSC0003DMB000000280:482119-482776	TCONS_00048978	-	GO:0031410//cytoplasmic vesicle	-	-	XP_006358790.1PREDICTED: cysteine proteinase inhibitor B [Solanum tuberosum]	-	-	3.44059	-	-	-	protease inhibitor
XLOC_020412|-	PGSC0003DMB000000159:1006160-1007003	TCONS_00037158	-	-	-	-	XP_006353921.1PREDICTED: cysteine protease inhibitor 9-like [Solanum tuberosum]	-	-	-	-	11.4871	5.4102	protease inhibitor
XLOC_020352|PGSC0003DMT400026285	PGSC0003DMB000000159:964084-964937	TCONS_00037036	-	GO:0043231//intracellular membrane-bounded organelle	GO:0004866//endopeptidase inhibitor activity	GO:0010466//negative regulation of peptidase activity	XP_006353926.1PREDICTED: cysteine protease inhibitor 1 [Solanum tuberosum]	-	-	-	2.74754	-	4.81917	protease inhibitor
XLOC_020350|PGSC0003DMT400026280	PGSC0003DMB000000159:900960-901632	TCONS_00037034	-	-	-	-	XP_006353921.1PREDICTED: cysteine protease inhibitor 9-like [Solanum tuberosum]	-	-	-	11.155	-	-	protease inhibitor
XLOC_020354|PGSC0003DMT400026288,PGSC0003DMT400026289	PGSC0003DMB000000159:1014362-1064883	TCONS_00037039	-	GO:0043231//intracellular membrane-bounded organelle	GO:0004866//endopeptidase inhibitor activity	GO:0010466//negative regulation of peptidase activity	NP_001305476.1 cysteine protease inhibitor 8-like precursor [Solanum tuberosum]	-	-	-	2.49583	-	5.02995	protease inhibitor
XLOC_017008|PGSC0003DMT400039492	PGSC0003DMB000000127:1181645-1182491	TCONS_00030688	-	GO:0043231//intracellular membrane-bounded organelle	GO:0004866//endopeptidase inhibitor activity	GO:0010466//negative regulation of peptidase activity	XP_006351514.1PREDICTED: serine protease inhibitor 5-like [Solanum tuberosum]	-12.9703	-12.9703	15.1231	8.12791	2.72916	-	protease inhibitor
XLOC_020357|PGSC0003DMT400026291	PGSC0003DMB000000159:1130762-1135838	TCONS_00037043	-	-	-	-	XP_006360287.1 PREDICTED: latex serine proteinase inhibitor-like [Solanum tuberosum]	12.6586	-	-	-	-	2.69486	protease inhibitor
XLOC_032694|PGSC0003DMT400015766,PGSC0003DMT400015767	PGSC0003DMB000000413:527508-528357	TCONS_00058246	-	-	GO:0004866//endopeptidase inhibitor activity;GO:0008238//exopeptidase activity	-	NP_001275375.1metallocarboxypeptidase inhibitor precursor [Solanum tuberosum]	5.10065	-	-9.96416	9.90278	-	-	protease inhibitor
XLOC_028498|-	PGSC0003DMB000000300:526671-527638	TCONS_00050950	-	-	GO:0004866//endopeptidase inhibitor activity	GO:0010466//negative regulation of peptidase activity	XP_006359520.1PREDICTED: metallocarboxypeptidase inhibitor-like [Solanum tuberosum]	-	-	-	-2.98657	2.77498	15.4832	protease inhibitor
XLOC_026329|PGSC0003DMT400001813	PGSC0003DMB000000262:35982-37463	TCONS_00047182	-	-	GO:0004866//endopeptidase inhibitor activity;GO:0008238//exopeptidase activity	-	NP_001275150.1 metallocarboxypeptidase inhibitor precursor [Solanum tuberosum]	-	-	-	-	-	3.7893	protease inhibitor
XLOC_040028|PGSC0003DMT400081485	PGSC0003DMB000001127:17410-18933	TCONS_00070466	-	-	GO:0004866//endopeptidase inhibitor activity;GO:0008238//exopeptidase activity	-	NP_001275375.1 metallocarboxypeptidase inhibitor precursor [Solanum tuberosum]	-	-	-	-	-	3.81967	protease inhibitor
XLOC_028497|-	PGSC0003DMB000000300:520063-521534	TCONS_00050949	-	-	GO:0004866//endopeptidase inhibitor activity	GO:0010466//negative regulation of peptidase activity	XP_006359520.1PREDICTED: metallocarboxypeptidase inhibitor-like [Solanum tuberosum]	-	-	-	-	4.9651	-	protease inhibitor
XLOC_016275|PGSC0003DMT400023962,PGSC0003DMT400023963,PGSC0003DMT400023964	PGSC0003DMB000000119:296840-298274	TCONS_00029394	-	-	GO:0030414//peptidase inhibitor activity	-	NP_001275257.1 proteinase inhibitor precursor [Solanum tuberosum]	-	-	-	-	-	-9.99725	protease inhibitor
XLOC_021382|-	PGSC0003DMB000000174:1236166-1283953	TCONS_00038815	-	-	-	-	NP_001275264.1 proteinase inhibitor I precursor [Solanum tuberosum]	-	-	-	-	2.40208	3.1487	protease inhibitor
XLOC_032203|PGSC0003DMT400011562	PGSC0003DMB000000400:542858-543710	TCONS_00057359	-	-	GO:0004866//endopeptidase inhibitor activity	GO:0051346//negative regulation of hydrolase activity	NP_001274922.2 proteinase inhibitor type-2 K precursor [Solanum tuberosum]	-	-	-	-	-	2.63467	protease inhibitor
XLOC_030495|PGSC0003DMT400005403,PGSC0003DMT400005404,PGSC0003DMT400005405,PGSC0003DMT400005406	PGSC0003DMB000000346:607927-611379	TCONS_00054485	-	-	-	-	XP_015170634.1PREDICTED: proteinase inhibitor PSI-1.2-like isoform X2 [Solanum tuberosum]	-12.8909	14.1324	-12.8909	-	-10.9399	-10.9399	protease inhibitor
XLOC_024780|PGSC0003DMT400047213,PGSC0003DMT400047214	PGSC0003DMB000000233:842393-843309	TCONS_00044548	-	GO:0031410//cytoplasmic vesicle	-	-	XP_006357533.1PREDICTED: proteinase inhibitor PSI-1.2-like [Solanum tuberosum]	-3.21165	2.21709	-3.39891	-	-	-	protease inhibitor
XLOC_030570|-	PGSC0003DMB000000349:635529-636238	TCONS_00054591	-	-	GO:0030414//peptidase inhibitor activity	-	XP_015170634.1PREDICTED: proteinase inhibitor PSI-1.2-like isoform X2 [Solanum tuberosum]	-	13.6244	-	11.9351	10.917	-	protease inhibitor
XLOC_017032|PGSC0003DMT400039544	PGSC0003DMB000000127:1548200-1549182	TCONS_00030733	-	-	GO:0004866//endopeptidase inhibitor activity	GO:0051346//negative regulation of hydrolase activity	XP_015166013.1PREDICTED: proteinase inhibitor type-2-like [Solanum tuberosum]	-	-	-	-	-12.3597	-12.3597	protease inhibitor
XLOC_032202|PGSC0003DMT400011566	PGSC0003DMB000000400:520352-520897	TCONS_00057358	-	-	GO:0030414//peptidase inhibitor activity	-	XP_015166013.1PREDICTED: proteinase inhibitor type-2-like [Solanum tuberosum]	-	-	-	-	-11.2375	-11.2375	protease inhibitor
XLOC_032201|PGSC0003DMT400011563,PGSC0003DMT400011564	PGSC0003DMB000000400:517510-518303	TCONS_00057356	-	-	GO:0030414//peptidase inhibitor activity	-	XP_015166013.1PREDICTED: proteinase inhibitor type-2-like [Solanum tuberosum]	-	-	11.9603	11.929	9.02342	4.8942	protease inhibitor
XLOC_021649|PGSC0003DMT400010400,PGSC0003DMT400010401	PGSC0003DMB000000180:265951-266925	TCONS_00039221	-	-	-	-	XP_006367782.1PREDICTED: proteinase inhibitor 1-like [Solanum tuberosum]	-	-	-	-	12.3607	-	protease inhibitor
XLOC_032222|PGSC0003DMT400024599	PGSC0003DMB000000400:412782-413343	TCONS_00057384	-	GO:0043231//intracellular membrane-bounded organelle	GO:0016787//hydrolase activity;GO:0004866//endopeptidase inhibitor activity	GO:0010466//negative regulation of peptidase activity	NP_001275101.2 Kunitz-type protease inhibitor precursor [Solanum tuberosum]		-	-	-	-	5.54454	protease inhibitor
XLOC_020343|PGSC0003DMT400026409	PGSC0003DMB000000159:736091-751224	TCONS_00037027	-	-	GO:0030414//peptidase inhibitor activity	-	NP_001274816.1Kunitz-type enzyme inhibitor S9C11 precursor [Solanum tuberosum]	-11.4724	-	-11.4724	12.9086	-	-	protease inhibitor
XLOC_020355|PGSC0003DMT400026290	PGSC0003DMB000000159:1119751-1120566	TCONS_00037041	-	-	GO:0030414//peptidase inhibitor activity	-	NP_001274816.1Kunitz-type enzyme inhibitor S9C11 precursor [Solanum tuberosum]	-	-14.4739	-	-	-	-	protease inhibitor
XLOC_016956|PGSC0003DMT400039353	PGSC0003DMB000000127:1420509-1459043	TCONS_00030580	-	-	GO:0061135	GO:0010466//negative regulation of peptidase activity	XP_006351546.1PREDICTED: miraculin [Solanum tuberosum]	-19.4301	-6.79494	3.6417	-2.60001	-2.58562	-2.33437	protease inhibitor
XLOC_017035|-	PGSC0003DMB000000127:1464536-1465438	TCONS_00030736	-	-			XP_006347377.1PREDICTED: miraculin-like [Solanum tuberosum]	-15.5811	-2.81212	-	-2.1022	-2.00522	-3.61137	protease inhibitor
XLOC_020338|PGSC0003DMT400026261	PGSC0003DMB000000159:649703-650459	TCONS_00037021	-	-	-	-	XP_006353931.1 PREDICTED: miraculin-like [Solanum tuberosum]	-3.92636	-	-	-	-2.21119	-2.07708	protease inhibitor
XLOC_020339|PGSC0003DMT400026262	PGSC0003DMB000000159:653136-654062	TCONS_00037022	-	-	-	-	XP_006353919.1PREDICTED: miraculin-like [Solanum tuberosum]	-	-	-	-	-2.76433	-2.05287	protease inhibitor
XLOC_012574|PGSC0003DMT400069324	PGSC0003DMB000000087:1124462-1125196	TCONS_00022545	-	-	-	-	XP_006347378.1PREDICTED: miraculin-like [Solanum tuberosum]	-	-	-	-2.44367	-	-2.72027	protease inhibitor
XLOC_012683|PGSC0003DMT400069586	PGSC0003DMB000000087:1114741-1115499	TCONS_00022753	-	-	-	-	XP_006347376.1PREDICTED: miraculin-like [Solanum tuberosum]	-	-	-	-	-	-14.4253	protease inhibitor
XLOC_012573|PGSC0003DMT400069321	PGSC0003DMB000000087:1120578-1121187	TCONS_00022544	-	-	-	-	XP_006347378.1PREDICTED: miraculin-like [Solanum tuberosum]	-	-	-	-	-	-14.7174	protease inhibitor

## Sheet: Cell Wall
gene_id	locus	transcript_id	KEGG Orthology	GO Component	GO Function	GO Process	Potato Accession Number and Annotation	1hpi/+A30-D	1hpi/+A30+D	24hpi/+A30-D	24hpi/+A30+D	168hpi/+A30-D	168hpi/+A30-D	Func	Subcategory
XLOC_027645|PGSC0003DMT400074554	PGSC0003DMB000000284:484662-486264	TCONS_00049444	-	-	-	-	XP_006359151.1PREDICTED: callose synthase 2 isoform X2 [Solanum tuberosum]	-	-	-	-	-11.5994	11.5994	Callose synthases	Callose synthesis
XLOC_021110|PGSC0003DMT400082011	PGSC0003DMB000000172:911893-935164	TCONS_00038302	K11000|1|0.0|3375|vvi:100265625|callose synthase [EC:2.4.1.-]	GO:0043234//protein complex;GO:0044444//cytoplasmic part;GO:0016020//membrane	GO:0035251//UDP-glucosyltransferase activity	GO:0006074//(1->3)-beta-D-glucan metabolic process	XP_006354196.1PREDICTED: callose synthase 3-like [Solanum tuberosum]	-	-	-	-	-	13.7329	Callose synthases	Callose synthesis
XLOC_016970|PGSC0003DMT400039392	PGSC0003DMB000000127:352793-409669	TCONS_00030617	K11000|1|0.0|1991|rcu:RCOM_1507480|callose synthase [EC:2.4.1.-]	GO:0043234//protein complex;GO:0016020//membrane	GO:0035251//UDP-glucosyltransferase activity	GO:0009555//pollen development;GO:0006074//(1->3)-beta-D-glucan metabolic process;GO:0040007//growth	XP_006351455.1PREDICTED: callose synthase 10 [Solanum tuberosum]	-	-	10.8555	10.8555	-	9.874	Callose synthases	Callose synthesis
XLOC_014375|-	PGSC0003DMB000000102:1588926-1616988	TCONS_00025959	K11000|1|0.0|2831|pop:POPTR_863563|callose synthase [EC:2.4.1.-]	GO:0043234//protein complex;GO:0044464//cell part	GO:0035251//UDP-glucosyltransferase activity	GO:0006074//(1->3)-beta-D-glucan metabolic process	XP_006348959.1PREDICTED: callose synthase 7-like isoform X1 [Solanum tuberosum]	-	-	-	-	-	10.6983	Callose synthases	Callose synthesis
XLOC_012091|PGSC0003DMT400076358,PGSC0003DMT400076359,PGSC0003DMT400076360	PGSC0003DMB000000083:476721-486245	TCONS_00021748	K11000|1|0.0|2508|rcu:RCOM_1174510|callose synthase [EC:2.4.1.-]	GO:0043234//protein complex;GO:0016020//membrane	GO:0035251//UDP-glucosyltransferase activity	GO:0051707//response to other organism;GO:0052482;GO:0048229//gametophyte development;GO:0002218//activation of innate immune response;GO:0009887//organ morphogenesis;GO:0006074//(1->3)-beta-D-glucan metabolic process;GO:0007165//signal transduction;GO:0010260//organ senescence	XP_006347039.1PREDICTED: callose synthase 11-like [Solanum tuberosum]	-	-	9.91492	9.91492	-	-	Callose synthases	Callose synthesis
XLOC_016869|PGSC0003DMT400023401,PGSC0003DMT400023402,PGSC0003DMT400023403,PGSC0003DMT400023404	PGSC0003DMB000000126:1322613-1327718	TCONS_00030418	-	-	GO:0016798//hydrolase activity, acting on glycosyl bonds	GO:0044238//primary metabolic process	XP_006363827.1PREDICTED: uncharacterized protein LOC102593325 [Solanum tuberosum]	-	-	-	10.2306	-11.4147	-11.4147	Callose synthases	Callose synthesis
XLOC_014678|PGSC0003DMT400072935,PGSC0003DMT400072936,PGSC0003DMT400072937,PGSC0003DMT400072938,PGSC0003DMT400072939	PGSC0003DMB000000103:1271170-1274324	TCONS_00026509	K14489|1|2e-15|83.2|vvi:100263145|arabidopsis histidine kinase 2/3/4 (cytokinin receptor) [EC:2.7.13.3]	-	GO:0003824//catalytic activity	-	NP_001305588.1 PLASMODESMATA CALLOSE-BINDING PROTEIN 3-like precursor [Solanum tuberosum]	-	-	-	-	-12.1226	-12.1226	Callose synthases	Callose synthesis
XLOC_013791|PGSC0003DMT400033687,PGSC0003DMT400033688	PGSC0003DMB000000097:1219127-1222566	TCONS_00024806	-	GO:0031225//anchored to membrane	GO:0043167//ion binding;GO:0008422//beta-glucosidase activity	GO:0044238//primary metabolic process	NP_001305588.1 PLASMODESMATA CALLOSE-BINDING PROTEIN 3-like precursor [Solanum tuberosum]	-	-	-	-	-11.0235	-11.0235	Callose synthases	Callose synthesis
XLOC_026307|PGSC0003DMT400001833	PGSC0003DMB000000262:376503-379282	TCONS_00047151	K14489|1|6e-21|100|vvi:100263145|arabidopsis histidine kinase 2/3/4 (cytokinin receptor) [EC:2.7.13.3]	GO:0044464//cell part	GO:0043167//ion binding;GO:0008422//beta-glucosidase activity	GO:0044238//primary metabolic process	XP_006357966.1PREDICTED: glucan endo-1,3-beta-glucosidase 12-like isoform X1 [Solanum tuberosum]	-	-12.0193	-	8.84308	-	-	Beta-1,3-glucosidases (BGLU)	Callose degradation
XLOC_036260|PGSC0003DMT400027200,PGSC0003DMT400027201,PGSC0003DMT400027202,PGSC0003DMT400027203	PGSC0003DMB000000559:280235-290211	TCONS_00064519	-	GO:0031012//extracellular matrix	GO:0043167//ion binding;GO:0008422//beta-glucosidase activity	GO:0033554//cellular response to stress;GO:0044238//primary metabolic process	XP_006365633.2PREDICTED: glucan endo-1,3-beta-glucosidase A [Solanum tuberosum]	-	-	-	9.5946	-	-	Beta-1,3-glucosidases (BGLU)	Callose degradation
XLOC_026872|PGSC0003DMT400079431,PGSC0003DMT400079432,PGSC0003DMT400079433	PGSC0003DMB000000272:228391-234180	TCONS_00048069	-	GO:0031224//intrinsic to membrane	GO:0016798//hydrolase activity, acting on glycosyl bonds;GO:0043167//ion binding	GO:0044238//primary metabolic process	XP_006358284.1PREDICTED: glucan endo-1,3-beta-glucosidase 11-like isoform X1 [Solanum tuberosum]	-	12.2873	-	10.9382	-10.3763	-10.3763	Beta-1,3-glucosidases (BGLU)	Callose degradation
XLOC_009056|PGSC0003DMT400033480,PGSC0003DMT400033481,PGSC0003DMT400033482,PGSC0003DMT400033483,PGSC0003DMT400033484	PGSC0003DMB000000056:106522-111307	TCONS_00016259	K14489|1|6e-19|94.4|vvi:100263145|arabidopsis histidine kinase 2/3/4 (cytokinin receptor) [EC:2.7.13.3]	-	GO:0043167//ion binding;GO:0008422//beta-glucosidase activity	GO:0044238//primary metabolic process	XP_006344865.1PREDICTED: glucan endo-1,3-beta-glucosidase 13-like isoform X1 [Solanum tuberosum]	-	-	-	-	-10.026	-10.026	Beta-1,3-glucosidases (BGLU)	Callose degradation
XLOC_005866|PGSC0003DMT400013154	PGSC0003DMB000000032:151274-154599	TCONS_00010506	-	-	GO:0043167//ion binding;GO:0008422//beta-glucosidase activity	GO:0044238//primary metabolic process	XP_006341928.1PREDICTED: glucan endo-1,3-beta-glucosidase 7-like [Solanum tuberosum]	-	-	-	-	-	-4.8481	Beta-1,3-glucosidases (BGLU)	Callose degradation
XLOC_026733|PGSC0003DMT400056235	PGSC0003DMB000000269:57223-62028	TCONS_00047860	-	-	GO:0004553//hydrolase activity, hydrolyzing O-glycosyl compounds	GO:0008152//metabolic process	XP_006358211.1PREDICTED: LOW QUALITY PROTEIN: glucan endo-1,3-beta-glucosidase, basic vacuolar isoform-like [Solanum tuberosum]	-	-	-	-11.1288	-	-	Beta-1,3-glucosidases (BGLU)	Callose degradation
XLOC_039574|PGSC0003DMT400017056	PGSC0003DMB000000892:1330-8397	TCONS_00069858	K10999|1|0.0|1792|pop:POPTR_551308|cellulose synthase A [EC:2.4.1.12]	GO:0031224//intrinsic to membrane	GO:0016759//cellulose synthase activity;GO:0046914//transition metal ion binding	GO:0045229//external encapsulating structure organization;GO:0009250//glucan biosynthetic process	XP_006367803.1PREDICTED: cellulose synthase A catalytic subunit 2 [UDP-forming] [Solanum tuberosum]	-	-	-	-	12.2066	-	CESAs (primary wall)	Cellulose synthesis
XLOC_034429|PGSC0003DMT400027996	PGSC0003DMB000000477:401192-408755	TCONS_00061211	K10999|1|0.0|1754|pop:POPTR_551308|cellulose synthase A [EC:2.4.1.12]	GO:0031224//intrinsic to membrane	GO:0016759//cellulose synthase activity;GO:0046914//transition metal ion binding	GO:0045229//external encapsulating structure organization;GO:0009250//glucan biosynthetic process	XP_006364140.1PREDICTED: cellulose synthase A catalytic subunit 2 [UDP-forming] [Solanum tuberosum]	-	-	-	-	3.46556	3.46556	CESAs (primary wall)	Cellulose synthesis
XLOC_009141|PGSC0003DMT400076610,PGSC0003DMT400076611,PGSC0003DMT400076612	PGSC0003DMB000000056:674973-679873	TCONS_00016435	K10999|1|5e-99|360|gmx:100779834|cellulose synthase A [EC:2.4.1.12]	-	GO:0016740//transferase activity	-	XP_015163069.1PREDICTED: cellulose synthase-like protein E6 [Solanum tuberosum]	-10.7428	-	-	-	-	-	CESAs	Cellulose synthesis
XLOC_026499|PGSC0003DMT400073081,PGSC0003DMT400073082,PGSC0003DMT400073083	PGSC0003DMB000000265:641209-649479	TCONS_00047439	K10999|1|7e-63|240|rcu:RCOM_1250300|cellulose synthase A [EC:2.4.1.12]	GO:0031234//extrinsic to internal side of plasma membrane	GO:0016757//transferase activity, transferring glycosyl groups	GO:0009987//cellular process	XP_006358142.1PREDICTED: cellulose synthase A catalytic subunit 8 [UDP-forming] [Solanum tuberosum]	-	-	-	-	-	10.8278	CESAs	Cellulose synthesis
XLOC_025886|PGSC0003DMT400030678	PGSC0003DMB000000250:231776-235954	TCONS_00046542	K10999|1|4e-89|327|sbi:SORBI_03g034680|cellulose synthase A [EC:2.4.1.12]	-	-	-	XP_006357878.1PREDICTED: cellulose synthase-like protein G1 [Solanum tuberosum]	-	-	2.35851	14.488	-	-	CSL	Cellulose synthesis
XLOC_023679|PGSC0003DMT400034852,PGSC0003DMT400034853,PGSC0003DMT400034854,PGSC0003DMT400034855,PGSC0003DMT400034856,PGSC0003DMT400034857,PGSC0003DMT400034858,PGSC0003DMT400034859	PGSC0003DMB000000214:522311-530300	TCONS_00042711	K10999|1|3e-32|139|mtr:MTR_8g086600|cellulose synthase A [EC:2.4.1.12]	GO:0016020//membrane	GO:0016757//transferase activity, transferring glycosyl groups	GO:0009987//cellular process	XP_006356060.1PREDICTED: cellulose synthase-like protein G2 [Solanum tuberosum]	-	-	-	10.7915	10.7583	10.7583	CSL	Cellulose synthesis
XLOC_013333|PGSC0003DMT400008183,PGSC0003DMT400008184	PGSC0003DMB000000093:1017226-1022953	TCONS_00023941	K00770|1|0.0|1515|pop:POPTR_1099076|1,4-beta-D-xylan synthase [EC:2.4.2.24]	GO:0031228//intrinsic to Golgi membrane	GO:0016759//cellulose synthase activity	GO:0045229//external encapsulating structure organization;GO:0048588//developmental cell growth;GO:0009250//glucan biosynthetic process;GO:0042546//cell wall biogenesis;GO:0006950//response to stress	XP_006347576.1PREDICTED: cellulose synthase-like protein D3 [Solanum tuberosum]	-	-	-	11.1165	13.0962	14.845	CSL	Cellulose synthesis
XLOC_033644|PGSC0003DMT400065836,PGSC0003DMT400065840	PGSC0003DMB000000444:156523-164458	TCONS_00059924	K14491|1|2e-86|320|rcu:RCOM_0999330|two-component response regulator ARR-B family	GO:0031225//anchored to membrane;GO:0043231//intracellular membrane-bounded organelle	-	GO:0048764	XP_006363581.1PREDICTED: COBRA-like protein 7 [Solanum tuberosum]	-	-	11.08	8.17	-	7.39771	COBRAs	Cellulose synthesis
XLOC_000712|PGSC0003DMT400003723	PGSC0003DMB000000004:1302198-1308798	TCONS_00001094	-	GO:0031090//organelle membrane	-	GO:0009832//plant-type cell wall biogenesis	XP_006338344.1PREDICTED: COBRA-like protein 4 [Solanum tuberosum]	-	-	10.9731	10.9731	-	13.4808	COBRAs	Cellulose synthesis
XLOC_033437|PGSC0003DMT400053633,PGSC0003DMT400095504	PGSC0003DMB000000438:102117-119373	TCONS_00059511	K13680|1|7e-106|383|smo:SELMODRAFT_230176|beta-mannan synthase [EC:2.4.1.32]	GO:0043231//intracellular membrane-bounded organelle	GO:0046527//glucosyltransferase activity	-	XP_006363453.1PREDICTED: LOW QUALITY PROTEIN: probable xyloglucan glycosyltransferase 6 [Solanum tuberosum]	-	-11.6865	-	-	-	-	beta-mannan synthase	CLG synthesis
XLOC_024444|PGSC0003DMT400012667,PGSC0003DMT400012668	PGSC0003DMB000000226:625826-629427	TCONS_00044018	K13680|1|3e-114|411|smo:SELMODRAFT_230176|beta-mannan synthase [EC:2.4.1.32]	-	GO:0016759//cellulose synthase activity	-	XP_006356832.1PREDICTED: probable xyloglucan glycosyltransferase 12 [Solanum tuberosum]	-	-	-	-	-8.20807	-8.20807	beta-mannan synthase	CLG synthesis
XLOC_000688|PGSC0003DMT400026046,PGSC0003DMT400026047	PGSC0003DMB000000004:892272-895552	TCONS_00001034	K13680|1|1e-117|334|smo:SELMODRAFT_230176|beta-mannan synthase [EC:2.4.1.32]	GO:0016020//membrane	GO:0016759//cellulose synthase activity	-	XP_006338294.1PREDICTED: xyloglucan glycosyltransferase 4 [Solanum tuberosum]	-	-	4.16333	4.78759	-	-	beta-mannan synthase	CLG synthesis
XLOC_036866|PGSC0003DMT400043242	PGSC0003DMB000000593:216687-219208	TCONS_00065512	K09658|1|7e-32|135|pop:POPTR_826626|dolichyl-phosphate mannosyltransferase polypeptide 2, regulatory subunit	GO:0031227//intrinsic to endoplasmic reticulum membrane;GO:0031410//cytoplasmic vesicle	-	GO:0009058//biosynthetic process	XP_006365974.1PREDICTED: dolichol phosphate-mannose biosynthesis regulatory protein-like [Solanum tuberosum]	-	-	-	10.9568	-11.7905	-11.7905	beta-mannan synthase	CLG synthesis
XLOC_034225|PGSC0003DMT400058609,PGSC0003DMT400058611	PGSC0003DMB000000469:304350-308347	TCONS_00060814	K09659|1|8e-31|132|pop:POPTR_756293|dolichyl-phosphate mannosyltransferase polypeptide 3	GO:0031410//cytoplasmic vesicle;GO:0043231//intracellular membrane-bounded organelle	-	-	XP_006364061.1PREDICTED: dolichol-phosphate mannosyltransferase subunit 3 [Solanum tuberosum]	-	-	2.0862	-	-11.738	-	beta-mannan synthase	CLG synthesis
XLOC_029601|PGSC0003DMT400070322,PGSC0003DMT400070323	PGSC0003DMB000000324:199108-203009	TCONS_00052894	K13680|1|0.0|656|gmx:100782380|beta-mannan synthase [EC:2.4.1.32]	-	GO:0016740//transferase activity	-	XP_006360487.1PREDICTED: glucomannan 4-beta-mannosyltransferase 9-like [Solanum tuberosum]	-	-	-	8.08663	-11.3589	11.3589	beta-mannan synthase	CLG synthesis
XLOC_018054|PGSC0003DMT400076468,PGSC0003DMT400076469,PGSC0003DMT400076470	PGSC0003DMB000000136:1147331-1151433	TCONS_00032612	K15920|1|0.0|1091|rcu:RCOM_1752040|beta-D-xylosidase 4 [EC:3.2.1.37]	GO:0005576//extracellular region	GO:0004553//hydrolase activity, hydrolyzing O-glycosyl compounds	GO:0005975//carbohydrate metabolic process	XP_006351808.1PREDICTED: beta-xylosidase/alpha-L-arabinofuranosidase 2-like [Solanum tuberosum]	-	-	-	-	-7.57756	-4.92631	Arabinofuranosidases	CLG degradation
XLOC_001776|-	PGSC0003DMB000000008:3808528-3814964	TCONS_00003179	K01209|1|0.0|759|gmx:100787207|alpha-N-arabinofuranosidase [EC:3.2.1.55]	-	GO:0004553//hydrolase activity, hydrolyzing O-glycosyl compounds	GO:0019566//arabinose metabolic process	XP_006339240.1PREDICTED: alpha-L-arabinofuranosidase 1-like [Solanum tuberosum]	-	-	-	10.8084	-	-	Arabinofuranosidases	CLG degradation
XLOC_035247|PGSC0003DMT400040716	PGSC0003DMB000000512:106328-108472	TCONS_00062748	K12338|1|4e-91|333|aly:ARALYDRAFT_915488|anthocyanin 5-O-glucosyltransferase [EC:2.4.1.-];K13692|3|3e-86|317|ath:AT1G05560|UDP-glucose:(indol-3-yl)acetate beta-D-glucosyltransferase [EC:2.4.1.121];K13691|5|4e-83|307|gmx:100787483|pathogen-inducible salicylic acid glucosyltransferase [EC:2.4.1.-]	-	GO:0016740//transferase activity	-	XP_006365463.2PREDICTED: crocetin glucosyltransferase, chloroplastic-like [Solanum tuberosum]	-	12.4559	-	-	-	-14.109	glucosyltransferase	CLG synthesis
XLOC_029593|PGSC0003DMT400085101	PGSC0003DMB000000324:12097-13231	TCONS_00052883	K13263|1|4e-36|150|gmx:100101902|isoflavone 7-O-glucosyltransferase [EC:2.4.1.170];K08237|2|1e-33|142|ath:AT4G01070|hydroquinone glucosyltransferase [EC:2.4.1.218];K12356|4|1e-32|139|aly:ARALYDRAFT_485420|coniferyl-alcohol glucosyltransferase [EC:2.4.1.111];K13691|5|2e-32|138|pop:POPTR_810275|pathogen-inducible salicylic acid glucosyltransferase [EC:2.4.1.-]	-	GO:0016757//transferase activity, transferring glycosyl groups	-	XP_015170358.1PREDICTED: beta-D-glucosyl crocetin beta-1,6-glucosyltransferase-like [Solanum tuberosum]	-14.53	-14.53	-	10.7694	-	11.4984	glucosyltransferase	CLG synthesis
XLOC_031330|PGSC0003DMT400055841,PGSC0003DMT400055842	PGSC0003DMB000000374:499284-580010	TCONS_00055931	K13493|1|1e-54|212|ath:AT5G05860|cytokinin-N-glucosyltransferase [EC:2.4.1.-];K13030|4|2e-46|185|sbi:SORBI_01g001220|cyanohydrin beta-glucosyltransferase [EC:2.4.1.85];K13228|5|9e-46|182|zma:100274317|UDP-glucosyltransferase BX9 [EC:2.4.1.202]	-	-	-	XP_006367686.1 PREDICTED: UDP-glycosyltransferase 85A1-like [Solanum tuberosum]	-	-	-	9.90251	-	-	glucosyltransferase	CLG synthesis
XLOC_018114|PGSC0003DMT400032757,PGSC0003DMT400032758,PGSC0003DMT400032759	PGSC0003DMB000000136:852179-855327	TCONS_00032766	K13030|1|3e-101|367|sbi:SORBI_01g001220|cyanohydrin beta-glucosyltransferase [EC:2.4.1.85];K13691|2|5e-62|237|mtr:MTR_7g080940|pathogen-inducible salicylic acid glucosyltransferase [EC:2.4.1.-];K13493|4|3e-61|234|ath:AT5G05860|cytokinin-N-glucosyltransferase [EC:2.4.1.-];K13068|5|4e-60|231|aly:ARALYDRAFT_479675|sinapate 1-glucosyltransferase [EC:2.4.1.120]	-	GO:0016758//transferase activity, transferring hexosyl groups	-	XP_006351766.1PREDICTED: 7-deoxyloganetin glucosyltransferase-like [Solanum tuberosum]	-	-	-	-	-10.7375	-10.7375	glucosyltransferase	CLG synthesis
XLOC_031328|PGSC0003DMT400055845	PGSC0003DMB000000374:442374-442986	TCONS_00055929	K13493|1|8e-46|181|ath:AT5G05860|cytokinin-N-glucosyltransferase [EC:2.4.1.-];K13228|3|6e-38|155|zma:100274317|UDP-glucosyltransferase BX9 [EC:2.4.1.202];K13495|4|8e-35|144|vvi:100262460|cis-zeatin O-glucosyltransferase [EC:2.4.1.215];K13691|5|1e-34|144|pop:POPTR_810275|pathogen-inducible salicylic acid glucosyltransferase [EC:2.4.1.-]	-	-	-	XP_006355679.1PREDICTED: 7-deoxyloganetic acid glucosyltransferase-like [Solanum tuberosum]	-	-	-	-	-11.4802	-11.4802	glucosyltransferase	CLG synthesis
XLOC_029110|PGSC0003DMT400022063	PGSC0003DMB000000314:347561-349394	TCONS_00052023	K13030|1|3e-109|394|sbi:SORBI_01g001220|cyanohydrin beta-glucosyltransferase [EC:2.4.1.85];K13228|2|4e-65|247|zma:100274317|UDP-glucosyltransferase BX9 [EC:2.4.1.202];K13493|3|1e-63|242|ath:AT5G05870|cytokinin-N-glucosyltransferase [EC:2.4.1.-];K13692|4|1e-61|236|vvi:100252177|UDP-glucose:(indol-3-yl)acetate beta-D-glucosyltransferase [EC:2.4.1.121]	-	GO:0016757//transferase activity, transferring glycosyl groups	-	XP_006360268.1PREDICTED: 7-deoxyloganetin glucosyltransferase-like [Solanum tuberosum]	-	-	-	-	-2.32888	-	glucosyltransferase	CLG synthesis
XLOC_029145|-	PGSC0003DMB000000314:321944-323465	TCONS_00052079	K13030|1|9e-96|348|sbi:SORBI_01g001220|cyanohydrin beta-glucosyltransferase [EC:2.4.1.85];K13228|2|8e-60|229|zma:100274317|UDP-glucosyltransferase BX9 [EC:2.4.1.202];K13493|3|1e-52|205|ath:AT5G05870|cytokinin-N-glucosyltransferase [EC:2.4.1.-];K13068|5|8e-50|196|aly:ARALYDRAFT_479675|sinapate 1-glucosyltransferase [EC:2.4.1.120]	-	GO:0016757//transferase activity, transferring glycosyl groups	-	XP_006354352.1 PREDICTED: UDP-glycosyltransferase 85A1-like [Solanum tuberosum]	-	-	11.6134	-	-10.7255	-10.7255	glucosyltransferase	CLG synthesis
XLOC_022939|PGSC0003DMT400069769,PGSC0003DMT400069771,PGSC0003DMT400069772	PGSC0003DMB000000202:506136-509775	TCONS_00041368	K13030|1|1e-50|199|sbi:SORBI_01g001220|cyanohydrin beta-glucosyltransferase [EC:2.4.1.85];K13493|2|3e-50|198|ath:AT5G05860|cytokinin-N-glucosyltransferase [EC:2.4.1.-];K13692|4|8e-45|180|vvi:100252177|UDP-glucose:(indol-3-yl)acetate beta-D-glucosyltransferase [EC:2.4.1.121]	-	-	-	XP_006354352.1 PREDICTED: UDP-glycosyltransferase 85A1-like [Solanum tuberosum]	-	-	-	-	-10.0628	-10.0628	glucosyltransferase	CLG synthesis
XLOC_030683|PGSC0003DMT400050184	PGSC0003DMB000000354:17632-21507	TCONS_00054799	K13691|1|1e-14|78.6|mtr:MTR_7g080935|pathogen-inducible salicylic acid glucosyltransferase [EC:2.4.1.-];K13692|5|1e-12|72.4|aly:ARALYDRAFT_900805|UDP-glucose:(indol-3-yl)acetate beta-D-glucosyltransferase [EC:2.4.1.121]	-	-	-	XP_015161061.1PREDICTED: beta-D-glucosyl crocetin beta-1,6-glucosyltransferase-like [Solanum tuberosum]	-11.5063	-	-	10.7526	-11.3316	11.3316	glucosyltransferase	CLG synthesis
XLOC_029593|PGSC0003DMT400085101	PGSC0003DMB000000324:12097-13231	TCONS_00052883	K13263|1|4e-36|150|gmx:100101902|isoflavone 7-O-glucosyltransferase [EC:2.4.1.170];K08237|2|1e-33|142|ath:AT4G01070|hydroquinone glucosyltransferase [EC:2.4.1.218];K12356|4|1e-32|139|aly:ARALYDRAFT_485420|coniferyl-alcohol glucosyltransferase [EC:2.4.1.111];K13691|5|2e-32|138|pop:POPTR_810275|pathogen-inducible salicylic acid glucosyltransferase [EC:2.4.1.-]	-	GO:0016757//transferase activity, transferring glycosyl groups	-	XP_015170358.1PREDICTED: beta-D-glucosyl crocetin beta-1,6-glucosyltransferase-like [Solanum tuberosum]	-14.53	-14.53	-	10.7694	-	11.4984	glucosyltransferase	CLG synthesis
XLOC_039184|PGSC0003DMT400080759	PGSC0003DMB000000804:87553-92005	TCONS_00069288	K13496|1|3e-27|120|ath:AT2G36780|UDP-glucosyl transferase 73C [EC:2.4.1.-]	-	-	-	XP_006367533.1PREDICTED: beta-D-glucosyl crocetin beta-1,6-glucosyltransferase-like [Solanum tuberosum]	-	-	-	-	-	-13.4774	glucosyltransferase	CLG synthesis
XLOC_001690|PGSC0003DMT400072673	PGSC0003DMB000000008:2270479-2272472	TCONS_00002981	K13496|1|3e-135|480|ath:AT2G36790|UDP-glucosyl transferase 73C [EC:2.4.1.-]	-	GO:0035251//UDP-glucosyltransferase activity	-	XP_006339094.1PREDICTED: UDP-glycosyltransferase 73C6-like isoform X1 [Solanum tuberosum]	-	-	-	9.83597	-	-	UDP-glycosyltransferase	CLG synthesis
XLOC_011654|PGSC0003DMT400073709	PGSC0003DMB000000078:806608-808761	TCONS_00021086	K13496|1|9e-149|525|aly:ARALYDRAFT_902799|UDP-glucosyl transferase 73C [EC:2.4.1.-]	-	GO:0035251//UDP-glucosyltransferase activity	GO:0009411//response to UV;GO:0016128	XP_006346605.1PREDICTED: UDP-glycosyltransferase 73C3-like [Solanum tuberosum]	-	-	-	6.87842	-10.8093	-10.8093	UDP-glycosyltransferase	CLG synthesis
XLOC_033393|PGSC0003DMT400045362	PGSC0003DMB000000436:438963-440846	TCONS_00059455	K13496|1|3e-155|546|aly:ARALYDRAFT_902799|UDP-glucosyl transferase 73C [EC:2.4.1.-]	-	GO:0035251//UDP-glucosyltransferase activity	GO:0016128	XP_006363691.1PREDICTED: UDP-glycosyltransferase 73C3-like [Solanum tuberosum]	-	12.1185	-	-	-	-	UDP-glycosyltransferase	CLG synthesis
XLOC_010758|PGSC0003DMT400060021,PGSC0003DMT400060022	PGSC0003DMB000000072:633492-636334	TCONS_00019271	K13691|1|1e-54|165|mtr:MTR_8g088560|pathogen-inducible salicylic acid glucosyltransferase [EC:2.4.1.-]	-	GO:0008194//UDP-glycosyltransferase activity;GO:0016758//transferase activity, transferring hexosyl groups	-	XP_006345817.1PREDICTED: UDP-glycosyltransferase 86A1-like [Solanum tuberosum]	-	-	-	9.70572	-	-	UDP-glycosyltransferase	CLG synthesis
XLOC_019688|PGSC0003DMT400041755	PGSC0003DMB000000152:132731-134386	TCONS_00035786	K12356|1|1e-36|152|ath:AT5G66690|coniferyl-alcohol glucosyltransferase [EC:2.4.1.111];K08237|2|2e-35|149|ath:AT4G01070|hydroquinone glucosyltransferase [EC:2.4.1.218]	-	GO:0016758//transferase activity, transferring hexosyl groups	-	XP_006353157.1PREDICTED: UDP-glycosyltransferase 91A1-like [Solanum tuberosum]	-	-	-	9.96556	-	-	UDP-glycosyltransferase	CLG synthesis
XLOC_019613|PGSC0003DMT400041593	PGSC0003DMB000000152:135125-136692	TCONS_00035644	K12356|1|6e-36|150|ath:AT5G66690|coniferyl-alcohol glucosyltransferase [EC:2.4.1.111];K13496|2|4e-35|147|ath:AT2G36800|UDP-glucosyl transferase 73C [EC:2.4.1.-];K08237|3|8e-35|146|aly:ARALYDRAFT_490463|hydroquinone glucosyltransferase [EC:2.4.1.218]	-	GO:0016758//transferase activity, transferring hexosyl groups	-	XP_006353157.1PREDICTED: UDP-glycosyltransferase 91A1-like [Solanum tuberosum]	-	-	-	11.6393	-9.99211	-9.99211	UDP-glycosyltransferase	CLG synthesis
XLOC_013887|PGSC0003DMT400055011	PGSC0003DMB000000098:160925-162475	TCONS_00024991	K13496|1|3e-53|207|ath:AT2G36770|UDP-glucosyl transferase 73C [EC:2.4.1.-]	-	GO:0016757//transferase activity, transferring glycosyl groups	-	XP_006348417.2PREDICTED: UDP-glycosyltransferase 92A1-like [Solanum tuberosum]	-	-	-	-	-11.4687	-11.4687	UDP-glycosyltransferase	CLG synthesis
XLOC_009823|PGSC0003DMT400063237	PGSC0003DMB000000062:628671-631365	TCONS_00017723	K13496|1|3e-67|254|ath:AT2G36800|UDP-glucosyl transferase 73C [EC:2.4.1.-]	-	GO:0016757//transferase activity, transferring glycosyl groups	-	XP_006345045.1PREDICTED: UDP-glycosyltransferase 90A1-like [Solanum tuberosum]	-	-	-	-	-10.6408	-10.6408	UDP-glycosyltransferase	CLG synthesis
XLOC_025231|PGSC0003DMT400017780	PGSC0003DMB000000241:380869-382653	TCONS_00045301	K13496|1|3e-20|67.8|ath:AT2G36800|UDP-glucosyl transferase 73C [EC:2.4.1.-]	-	GO:0008194//UDP-glycosyltransferase activity;GO:0016758//transferase activity, transferring hexosyl groups	-	XP_015168792.1PREDICTED: UDP-glycosyltransferase 90A1-like isoform X1 [Solanum tuberosum]	-	-	-	-	-11.5368	-11.5368	UDP-glycosyltransferase	CLG synthesis
XLOC_038971|PGSC0003DMT400002808	PGSC0003DMB000000771:77780-79489	TCONS_00068965	K13496|1|1e-64|245|ath:AT2G36770|UDP-glucosyl transferase 73C [EC:2.4.1.-]	-	GO:0035251//UDP-glucosyltransferase activity	-	XP_006345089.1PREDICTED: UDP-glycosyltransferase 89B2-like [Solanum tuberosum]	-	-	-	10.498	-10.0215	-10.0215	UDP-glycosyltransferase	CLG synthesis
XLOC_008208|PGSC0003DMT400032065,PGSC0003DMT400032067,PGSC0003DMT400032069,PGSC0003DMT400032070	PGSC0003DMB000000048:1312337-1319357	TCONS_00014805	-	GO:0043231//intracellular membrane-bounded organelle;GO:0031224//intrinsic to membrane	GO:0035250//UDP-galactosyltransferase activity	GO:0006464//cellular protein modification process	XP_006343897.1PREDICTED: probable beta-1,3-galactosyltransferase 11 isoform X1 [Solanum tuberosum]	-	-	-	10.3781	-	-	UDP-glycosyltransferase	CLG synthesis
XLOC_006934|PGSC0003DMT400061863	PGSC0003DMB000000039:1002945-1004313	TCONS_00012443	K12669|1|2e-118|424|aly:ARALYDRAFT_893322|oligosaccharyltransferase complex subunit gamma	GO:0016020//membrane;GO:0031410//cytoplasmic vesicle;GO:0009536//plastid	GO:0015144//carbohydrate transmembrane transporter activity	-	XP_006343298.1PREDICTED: probable dolichyl-diphosphooligosaccharide--protein glycosyltransferase subunit 3B [Solanum tuberosum]	-	-	-	-2.37578	-9.2161	-9.2161	UDP-glycosyltransferase	CLG synthesis
XLOC_019994|-	PGSC0003DMB000000155:530755-544623	TCONS_00036378	K07151|1|0.0|1200|vvi:100232931|dolichyl-diphosphooligosaccharide--protein glycosyltransferase [EC:2.4.1.119]	GO:0043231//intracellular membrane-bounded organelle;GO:0016020//membrane	GO:0004576//oligosaccharyl transferase activity	GO:0006464//cellular protein modification process;GO:0006970//response to osmotic stress	XP_006353484.1PREDICTED: dolichyl-diphosphooligosaccharide--protein glycosyltransferase subunit STT3A [Solanum tuberosum]	-	10.7817	-	-	-9.94065	-9.94065	UDP-glycosyltransferase	CLG synthesis
XLOC_004385|-	PGSC0003DMB000000021:851473-854623	TCONS_00007886	-	-	-	-	XP_006341046.1PREDICTED: dolichyl-diphosphooligosaccharide--protein glycosyltransferase subunit 4A [Solanum tuberosum]	-	13.5261	-	-	-11.0564	-11.0564	UDP-glycosyltransferase	CLG synthesis
XLOC_036174|-	PGSC0003DMB000000555:214723-237602	TCONS_00064355	K12670|1|2e-28|122|vvi:100250299|oligosaccharyltransferase complex subunit beta	GO:0005618//cell wall;GO:0031981//nuclear lumen;GO:0005789//endoplasmic reticulum membrane	GO:0004576//oligosaccharyl transferase activity	GO:0000902//cell morphogenesis;GO:0009250//glucan biosynthetic process;GO:0006487//protein N-linked glycosylation	XP_006365514.1PREDICTED: dolichyl-diphosphooligosaccharide--protein glycosyltransferase 48 kDa subunit [Solanum tuberosum]	-	-	2.10124	-	-	-2.08882	UDP-glycosyltransferase	CLG synthesis
XLOC_026983|PGSC0003DMT400032547,PGSC0003DMT400032548	PGSC0003DMB000000273:196477-201623	TCONS_00048277	-	GO:0044464//cell part	GO:0016757//transferase activity, transferring glycosyl groups	-	XP_006358342.1PREDICTED: probable glycosyltransferase At5g25310 [Solanum tuberosum]	-	-	-	-	-	-11.5238	UDP-glycosyltransferase	CLG synthesis
XLOC_035019|PGSC0003DMT400008664,PGSC0003DMT400008665	PGSC0003DMB000000503:222707-230484	TCONS_00062290	-	GO:0044464//cell part	-	-	XP_006364715.1PREDICTED: probable glycosyltransferase At5g03795 [Solanum tuberosum]	-	-	-	-	-4.18614	-11.8235	UDP-glycosyltransferase	CLG synthesis
XLOC_002482|PGSC0003DMT400086405	PGSC0003DMB000000010:3181300-3182868	TCONS_00004565	K08237|1|5e-174|608|pop:POPTR_731288|hydroquinone glucosyltransferase [EC:2.4.1.218]	-	GO:0035251//UDP-glucosyltransferase activity	-	XP_015167719.1PREDICTED: hydroquinone glucosyltransferase-like [Solanum tuberosum]	-	-	-	-2.15845	-	-13.4868	UDP-glycosyltransferase	CLG synthesis
XLOC_029704|PGSC0003DMT400088720	PGSC0003DMB000000328:262914-264282	TCONS_00053081	-	-	GO:0016740//transferase activity	-	XP_006360652.1PREDICTED: D-inositol 3-phosphate glycosyltransferase 1-like [Solanum tuberosum]	-	-	-	10.0875	-	-	UDP-glycosyltransferase	CLG synthesis
XLOC_015047|PGSC0003DMT400049203	PGSC0003DMB000000106:554591-555970	TCONS_00027302	K01988|1|1e-132|471|vvi:100247748|lactosylceramide 4-alpha-galactosyltransferase [EC:2.4.1.228]	GO:0044431//Golgi apparatus part	GO:0008378//galactosyltransferase activity	-	XP_006349536.1PREDICTED: lactosylceramide 4-alpha-galactosyltransferase-like [Solanum tuberosum]	-	-	3.28013	2.35702	-11.009	-11.009	Galactosyltransferases	CLG synthesis
XLOC_016878|PGSC0003DMT400039192,PGSC0003DMT400039193,PGSC0003DMT400039194,PGSC0003DMT400039195	PGSC0003DMB000000127:93406-97671	TCONS_00030438	K06617|1|9e-109|273|ath:AT3G57520|raffinose synthase [EC:2.4.1.82]	-	-	GO:0009628//response to abiotic stimulus	XP_006351426.1PREDICTED: probable galactinol--sucrose galactosyltransferase 2 [Solanum tuberosum]	-	-	-	-	9.90966	9.90966	Galactosyltransferases (raffinose synthase)	CLG synthesis
XLOC_031167|-	PGSC0003DMB000000369:33575-43209	TCONS_00055674	K06617|1|2e-112|403|pop:POPTR_560522|raffinose synthase [EC:2.4.1.82]	-	-	GO:0009628//response to abiotic stimulus	XP_006361829.1PREDICTED: probable galactinol--sucrose galactosyltransferase 2 [Solanum tuberosum]	-	11.0255	-	9.99374	13.2383	-	Galactosyltransferases (raffinose synthase)	CLG synthesis
XLOC_026915|PGSC0003DMT400079357,PGSC0003DMT400079358	PGSC0003DMB000000272:552336-557151	TCONS_00048162	K06617|1|0.0|1231|rcu:RCOM_0272270|raffinose synthase [EC:2.4.1.82]	GO:0009536//plastid	GO:0008378//galactosyltransferase activity	GO:0006950//response to stress;GO:0009628//response to abiotic stimulus	XP_006358304.1PREDICTED: probable galactinol--sucrose galactosyltransferase 6 [Solanum tuberosum]	-	-	-	-	-	9.43643	Galactosyltransferases (raffinose synthase)	CLG synthesis
XLOC_025198|-	PGSC0003DMB000000240:782378-795464	TCONS_00045224	K03715|1|0.0|785|vvi:100247378|1,2-diacylglycerol 3-beta-galactosyltransferase [EC:2.4.1.46]	GO:0009941//chloroplast envelope;GO:0009528//plastid inner membrane	GO:0005488//binding;GO:0035250//UDP-galactosyltransferase activity	GO:0009668;GO:0007275//multicellular organismal development;GO:0030258//lipid modification;GO:0009247//glycolipid biosynthetic process	XP_006357072.1PREDICTED: probable monogalactosyldiacylglycerol synthase, chloroplastic [Solanum tuberosum]	-	-	-	-	12.8928	-	Galactosyltransferases (raffinose synthase)	CLG synthesis
XLOC_003906|PGSC0003DMT400009057	PGSC0003DMB000000020:457150-458682	TCONS_00006907	K00750|1|6e-14|77.0|rcu:RCOM_1590700|glycogenin glucosyltransferase [EC:2.4.1.186]	-	GO:0016757//transferase activity, transferring glycosyl groups	GO:0005975//carbohydrate metabolic process;GO:0000302//response to reactive oxygen species;GO:0009642//response to light intensity	NP_001305525.1 galactinol synthase 2 [Solanum tuberosum]	11.088	-	-	-	11.0877	-	Galactosyltransferases (raffinose synthase)	CLG synthesis
XLOC_022904|PGSC0003DMT400012084	PGSC0003DMB000000201:871477-873365	TCONS_00041299	-	GO:0044464//cell part	-	-	XP_006355485.1PREDICTED: xyloglucan galactosyltransferase KATAMARI1 homolog [Solanum tuberosum]	-	-11.0524	-	-	-	-	Galactosyltransferases (xyloglucan -GAT)	CLG synthesis
XLOC_023284|PGSC0003DMT400022116	PGSC0003DMB000000207:865976-868865	TCONS_00041984	-	GO:0031228//intrinsic to Golgi membrane	GO:0016740//transferase activity	GO:0000902//cell morphogenesis;GO:0009250//glucan biosynthetic process;GO:0016044//cellular membrane organization;GO:0006004//fucose metabolic process;GO:0007165//signal transduction	XP_006355891.1PREDICTED: xyloglucan galactosyltransferase KATAMARI1 homolog [Solanum tuberosum]	-	-	-	-	-11.7655	-11.7655	Galactosyltransferases (xyloglucan -GAT)	CLG synthesis
XLOC_007682|-	PGSC0003DMB000000045:421279-433370	TCONS_00013802	-	GO:0043231//intracellular membrane-bounded organelle;GO:0031224//intrinsic to membrane	GO:0035250//UDP-galactosyltransferase activity	GO:0006464//cellular protein modification process	XP_006343516.1PREDICTED: probable beta-1,3-galactosyltransferase 9 [Solanum tuberosum]	-	11.7694	-	-	-11.0003	-11.0003	Galactosyltransferases (β-1,3-GAT10)	CLG synthesis
XLOC_009794|PGSC0003DMT400063163	PGSC0003DMB000000062:43625-47682	TCONS_00017664	K14413|1|4e-94|344|pop:POPTR_567039|beta-1,3-galactosyltransferase [EC:2.4.1.-]	GO:0043231//intracellular membrane-bounded organelle;GO:0031224//intrinsic to membrane	GO:0030246//carbohydrate binding;GO:0035250//UDP-galactosyltransferase activity	GO:0006464//cellular protein modification process	XP_006344976.1PREDICTED: probable beta-1,3-galactosyltransferase 19 [Solanum tuberosum]	-	-	-	-	-11.514	-11.514	Galactosyltransferases (β-1,3-GAT19)	CLG synthesis
XLOC_011545|PGSC0003DMT400057470,PGSC0003DMT400057471	PGSC0003DMB000000076:1856226-1860884	TCONS_00020910	K14413|1|2e-13|75.9|sbi:SORBI_10g008170|beta-1,3-galactosyltransferase [EC:2.4.1.-]	GO:0043231//intracellular membrane-bounded organelle;GO:0031224//intrinsic to membrane	GO:0016758//transferase activity, transferring hexosyl groups	GO:0006464//cellular protein modification process	XP_006346208.1PREDICTED: probable beta-1,3-galactosyltransferase 2 [Solanum tuberosum]	-	-	-	9.52581	-	-	Galactosyltransferases (β-1,3-GAT2)	CLG synthesis
XLOC_037721|PGSC0003DMT400074516,PGSC0003DMT400074517	PGSC0003DMB000000652:163705-167794	TCONS_00066909	K14413|1|1e-10|67.0|pop:POPTR_567039|beta-1,3-galactosyltransferase [EC:2.4.1.-]	GO:0043231//intracellular membrane-bounded organelle;GO:0031224//intrinsic to membrane	GO:0016758//transferase activity, transferring hexosyl groups	GO:0006464//cellular protein modification process	XP_006366586.1PREDICTED: probable beta-1,3-galactosyltransferase 2 isoform X1 [Solanum tuberosum]	-	-	-	-	-11.1975	-11.1975	Galactosyltransferases (β-1,3-GAT2)	CLG synthesis
XLOC_016176|PGSC0003DMT400050795,PGSC0003DMT400050796,PGSC0003DMT400050797,PGSC0003DMT400050798,PGSC0003DMT400050799,PGSC0003DMT400050802,PGSC0003DMT400050803	PGSC0003DMB000000118:1305643-1313896	TCONS_00029182	-	GO:0043231//intracellular membrane-bounded organelle;GO:0016020//membrane	GO:0016758//transferase activity, transferring hexosyl groups	-	XP_006355190.1PREDICTED: beta-1,3-galactosyltransferase 7-like [Solanum tuberosum]	-	-11.8891	-	10.4841	-12.5776	-12.5776	Galactosyltransferases (β-1,3-GAT7)	CLG synthesis
XLOC_013599|PGSC0003DMT400032363,PGSC0003DMT400032364,PGSC0003DMT400032365,PGSC0003DMT400032366	PGSC0003DMB000000096:765862-772366	TCONS_00024445	K14413|1|8e-14|77.0|vvi:100242374|beta-1,3-galactosyltransferase [EC:2.4.1.-]	GO:0043231//intracellular membrane-bounded organelle;GO:0031224//intrinsic to membrane	GO:0035250//UDP-galactosyltransferase activity	GO:0006464//cellular protein modification process	XP_006348294.1PREDICTED: probable beta-1,3-galactosyltransferase 14 [Solanum tuberosum]	-	-	-	2.17053	14.6599	-	Galactosyltransferases(β-1,3-GAT14)	CLG synthesis
XLOC_006382|PGSC0003DMT400030114,PGSC0003DMT400030115,PGSC0003DMT400030116	PGSC0003DMB000000034:2605405-2610836	TCONS_00011503	-	GO:0030312//external encapsulating structure	GO:0004553//hydrolase activity, hydrolyzing O-glycosyl compounds	-	XP_015168621.1PREDICTED: endo-1,4-beta-xylanase A-like isoform X2 [Solanum tuberosum]	-	-	-	-	-2.28545	-13.1801	Xylosidases/xylanases	CLG degradation
XLOC_025455|PGSC0003DMT400078798,PGSC0003DMT400078799	PGSC0003DMB000000244:230611-234854	TCONS_00045731	K05349|1|0.0|671|vvi:100252178|beta-glucosidase [EC:3.2.1.21];K15920|2|0.0|665|vvi:100262089|beta-D-xylosidase 4 [EC:3.2.1.37]	GO:0031090//organelle membrane;GO:0043231//intracellular membrane-bounded organelle	GO:0004553//hydrolase activity, hydrolyzing O-glycosyl compounds	GO:0044238//primary metabolic process	XP_006357757.1PREDICTED: probable beta-D-xylosidase 6 [Solanum tuberosum]	-	-	-	9.76446	-9.44419	-9.44419	Xylosidases/xylanases	CLG degradation
XLOC_008372|PGSC0003DMT400037696	PGSC0003DMB000000051:55002-62388	TCONS_00015044	K15925|1|0.0|1512|rcu:RCOM_0030540|alpha-D-xyloside xylohydrolase [EC:3.2.1.177]	GO:0005618//cell wall;GO:0005576//extracellular region;GO:0009536//plastid	GO:0005488//binding;GO:0004558//alpha-glucosidase activity	GO:0006073//cellular glucan metabolic process;GO:0000272//polysaccharide catabolic process;GO:0010038//response to metal ion	XP_006367038.1PREDICTED: alpha-xylosidase 1-like [Solanum tuberosum]	-	-	-	11.3629	-	-	Xylosidases/xylanases	CLG degradation
XLOC_024817|PGSC0003DMT400047288	PGSC0003DMB000000233:605579-613498	TCONS_00044615	-	GO:0044464//cell part	GO:0035252//UDP-xylosyltransferase activity	GO:0005975//carbohydrate metabolic process	XP_006357515.1PREDICTED: beta-glucuronosyltransferase GlcAT14B [Solanum tuberosum]	-	-	-	9.80863	-	-	Glucuronosyltransferases	CLG synthesis
XLOC_000774|PGSC0003DMT400003562	PGSC0003DMB000000004:2382605-2386918	TCONS_00001242	-	GO:0044464//cell part	GO:0035252//UDP-xylosyltransferase activity	GO:0005975//carbohydrate metabolic process	XP_006338492.1PREDICTED: beta-glucuronosyltransferase GlcAT14B [Solanum tuberosum]	-	-	2.58242	3.04109	-11.3925	-11.3925	Glucuronosyltransferases	CLG synthesis
XLOC_008430|PGSC0003DMT400078491,PGSC0003DMT400078492,PGSC0003DMT400078493	PGSC0003DMB000000051:1290858-1295304	TCONS_00015161	-	GO:0031410//cytoplasmic vesicle	GO:0035252//UDP-xylosyltransferase activity	GO:0005975//carbohydrate metabolic process	XP_006344216.1PREDICTED: beta-glucuronosyltransferase GlcAT14A [Solanum tuberosum]	-	-	-	10.4972	-	-	Glucuronosyltransferases	CLG synthesis
XLOC_018448|PGSC0003DMT400062357,PGSC0003DMT400062358,PGSC0003DMT400062359	PGSC0003DMB000000140:1343248-1348296	TCONS_00033363	-	-	-	-	XP_006351978.1PREDICTED: beta-glucuronosyltransferase GlcAT14B-like [Solanum tuberosum]	-	-	9.76912	9.76912	-	-	Glucuronosyltransferases	CLG synthesis
XLOC_014175|PGSC0003DMT400001086	PGSC0003DMB000000101:582759-585111	TCONS_00025558	-	GO:0043231//intracellular membrane-bounded organelle	GO:0008194//UDP-glycosyltransferase activity	GO:0009832//plant-type cell wall biogenesis;GO:0010413//glucuronoxylan metabolic process	XP_006349026.1PREDICTED: probable glucuronoxylan glucuronosyltransferase IRX7 [Solanum tuberosum]	-	-	11.334	11.334	-	-	Glucuronosyltransferases	CLG synthesis
XLOC_030736|PGSC0003DMT400029872,PGSC0003DMT400029873	PGSC0003DMB000000355:578495-585840	TCONS_00054896	K00750|1|3e-26|119|rcu:RCOM_0138290|glycogenin glucosyltransferase [EC:2.4.1.186]	GO:0044464//cell part	GO:0005488//binding;GO:0035251//UDP-glucosyltransferase activity;GO:0004527//exonuclease activity	GO:0005975//carbohydrate metabolic process;GO:0034641//cellular nitrogen compound metabolic process	XP_006361429.1PREDICTED: inositol phosphorylceramide glucuronosyltransferase 1-like isoform X1 [Solanum tuberosum]	-	-	-	-	-12.0804	-12.0804	Glucuronosyltransferases	CLG synthesis
XLOC_022888|PGSC0003DMT400012124,PGSC0003DMT400012125,PGSC0003DMT400012126,PGSC0003DMT400012127	PGSC0003DMB000000201:512585-519542	TCONS_00041264	K00750|1|4e-09|62.0|rcu:RCOM_0138290|glycogenin glucosyltransferase [EC:2.4.1.186]	-	GO:0016757//transferase activity, transferring glycosyl groups	GO:0005975//carbohydrate metabolic process	XP_006355454.1PREDICTED: putative glucuronosyltransferase PGSIP8 [Solanum tuberosum]	-	12.0032	-	-	-10.967	-10.967	Glucuronosyltransferases	CLG synthesis
XLOC_033705|PGSC0003DMT400010106,PGSC0003DMT400010107	PGSC0003DMB000000445:429997-431870	TCONS_00060028	K08679|1|4e-156|550|gmx:100788739|UDP-glucuronate 4-epimerase [EC:5.1.3.6]	-	GO:0005488//binding;GO:0016857//racemase and epimerase activity, acting on carbohydrates and derivatives	GO:0006139//nucleobase-containing compound metabolic process	XP_006363737.1PREDICTED: UDP-glucuronate 4-epimerase 5 [Solanum tuberosum]	-	-	-	10.2248	-10.9521	-10.9521	Other	CLG synthesis
XLOC_015695|PGSC0003DMT400011867	PGSC0003DMB000000114:1310872-1312797	TCONS_00028333	K08679|1|0.0|674|vvi:100241904|UDP-glucuronate 4-epimerase [EC:5.1.3.6]	-	GO:0048037//cofactor binding;GO:0016857//racemase and epimerase activity, acting on carbohydrates and derivatives	GO:0006139//nucleobase-containing compound metabolic process	XP_006360928.1PREDICTED: UDP-glucuronate 4-epimerase 6-like [Solanum tuberosum]	-	-	-2.05704	-11.5155	-	-	Other	CLG synthesis
XLOC_030150|PGSC0003DMT400053071	PGSC0003DMB000000339:191422-193207	TCONS_00053840	K08679|1|0.0|701|vvi:100241904|UDP-glucuronate 4-epimerase [EC:5.1.3.6]	-	GO:0048037//cofactor binding;GO:0016857//racemase and epimerase activity, acting on carbohydrates and derivatives	GO:0006139//nucleobase-containing compound metabolic process	XP_006360928.1PREDICTED: UDP-glucuronate 4-epimerase 6-like [Solanum tuberosum]	-	-	-	-	11.5737	13.8924	Other	CLG synthesis
XLOC_015937|PGSC0003DMT400020223	PGSC0003DMB000000116:961570-963261	TCONS_00028805	K08679|1|0.0|689|pop:POPTR_578682|UDP-glucuronate 4-epimerase [EC:5.1.3.6]	-	GO:0048037//cofactor binding;GO:0016857//racemase and epimerase activity, acting on carbohydrates and derivatives	GO:0006139//nucleobase-containing compound metabolic process	XP_006350062.1PREDICTED: UDP-glucuronate 4-epimerase 1-like [Solanum tuberosum]	-	-13.0208	-	-	-11.116	-11.116	Other	CLG synthesis
XLOC_011415|PGSC0003DMT400057164	PGSC0003DMB000000076:1701784-1706635	TCONS_00020615	K01179|1|2e-114|411|gmx:100814545|endoglucanase [EC:3.2.1.4]	-	GO:0004553//hydrolase activity, hydrolyzing O-glycosyl compounds	GO:0008152//metabolic process	XP_006346259.1PREDICTED: endoglucanase 11-like [Solanum tuberosum]	-	-	11.3177	-	-10.8596	-10.8596	Endoglucanases	CLG degradation
XLOC_035659|PGSC0003DMT400001908,PGSC0003DMT400001909	PGSC0003DMB000000531:51297-57528	TCONS_00063467	K14489|1|1e-12|73.6|vvi:100263145|arabidopsis histidine kinase 2/3/4 (cytokinin receptor) [EC:2.7.13.3]	-	GO:0043167//ion binding;GO:0008422//beta-glucosidase activity	GO:0044238//primary metabolic process	NP_001275210.1 glucan endo-1,3-beta-D-glucosidase-like precursor [Solanum tuberosum]	-	-	-	-	-12.3003	-	Endoglucanases (beta-1,3-glucanase)	CLG degradation
XLOC_027243|PGSC0003DMT400045877	PGSC0003DMB000000278:830792-833138	TCONS_00048761	K14489|1|2e-13|74.7|vvi:100263145|arabidopsis histidine kinase 2/3/4 (cytokinin receptor) [EC:2.7.13.3]	-	-	-	NP_001274929.1 glucan endo-1,3-beta-glucosidase-like protein 3-like precursor [Solanum tuberosum]	-	-	-	-	-	-13.0634	Endoglucanases (beta-1,3-glucanase)	CLG degradation
XLOC_026749|PGSC0003DMT400090689	PGSC0003DMB000000269:86810-87806	TCONS_00047881	-	GO:0043231//intracellular membrane-bounded organelle	GO:0043167//ion binding;GO:0008422//beta-glucosidase activity	GO:0044238//primary metabolic process;GO:0006950//response to stress	XP_006358202.1PREDICTED: glucan endo-1,3-beta-glucosidase, basic isoform 1 [Solanum tuberosum]	-	-	-	11.3215	-	-15.838	Endoglucanases (beta-1,3-glucanase)	CLG degradation
XLOC_009880|PGSC0003DMT400063348	PGSC0003DMB000000062:1723667-1727802	TCONS_00017825	K14489|1|2e-14|77.8|vvi:100263145|arabidopsis histidine kinase 2/3/4 (cytokinin receptor) [EC:2.7.13.3]	GO:0005911//cell-cell junction;GO:0031224//intrinsic to membrane	GO:0030247//polysaccharide binding;GO:0003824//catalytic activity	-	NP_001274920.1 glucan endo-1,3-beta-glucosidase-like protein 3-like precursor [Solanum tuberosum]	-	-	-	-	-11.1214	-11.1214	Endoglucanases (beta-1,3-glucanase)	CLG degradation
XLOC_014313|PGSC0003DMT400024290,PGSC0003DMT400024291	PGSC0003DMB000000102:275163-279495	TCONS_00025850	K14489|1|6e-14|77.8|vvi:100263145|arabidopsis histidine kinase 2/3/4 (cytokinin receptor) [EC:2.7.13.3]	GO:0031225//anchored to membrane;GO:0005911//cell-cell junction	GO:0030247//polysaccharide binding;GO:0003824//catalytic activity	-	NP_001275010.1glucan endo-1,3-beta-glucosidase-like protein 1-like precursor [Solanum tuberosum]	-	10.9769	-	10.8724	-	-	Endoglucanases (beta-1,3-glucanase)	CLG degradation
XLOC_000473|-	PGSC0003DMB000000002:1297530-1298409	TCONS_00000684	-	GO:0031225//anchored to membrane;GO:0031410//cytoplasmic vesicle	GO:0043167//ion binding;GO:0008422//beta-glucosidase activity	GO:0044238//primary metabolic process	NP_001305559.1glucan endo-1,3-beta-glucosidase 6 precursor [Solanum tuberosum]	-	-	-	10.3763	-	-	Endoglucanases (beta-1,3-glucanase)	CLG degradation
XLOC_035732|PGSC0003DMT400003052,PGSC0003DMT400003054,PGSC0003DMT400003055	PGSC0003DMB000000534:111704-115714	TCONS_00063608	K14489|1|2e-10|65.1|vvi:100263145|arabidopsis histidine kinase 2/3/4 (cytokinin receptor) [EC:2.7.13.3]	-	-	-	NP_001274929.1glucan endo-1,3-beta-glucosidase-like protein 3-like precursor [Solanum tuberosum]	-	-13.0897	-	10.4127	-	-	Endoglucanases (beta-1,3-glucanase)	CLG degradation
XLOC_007872|PGSC0003DMT400008245	PGSC0003DMB000000047:1862196-1865303	TCONS_00014112	K14489|1|7e-12|70.5|vvi:100263145|arabidopsis histidine kinase 2/3/4 (cytokinin receptor) [EC:2.7.13.3]	-	GO:0004553//hydrolase activity, hydrolyzing O-glycosyl compounds;GO:0043167//ion binding	GO:0044238//primary metabolic process	NP_001275174.1glucan endo-1,3-beta-glucosidase-like precursor [Solanum tuberosum]	-	-	12.4625	12.2515	-	-	Endoglucanases (beta-1,3-glucanase)	CLG degradation
XLOC_008187|PGSC0003DMT400032027,PGSC0003DMT400032028	PGSC0003DMB000000048:1018492-1024131	TCONS_00014760	K01179|1|6e-131|466|vvi:100260645|endoglucanase [EC:3.2.1.4]	-	GO:0016798//hydrolase activity, acting on glycosyl bonds;GO:0005488//binding	GO:0044238//primary metabolic process	XP_006343864.1PREDICTED: endoglucanase 6-like [Solanum tuberosum]	-	-	-	12.5351	-	-	Endoglucanases (endo-1,3;1,4-beta-D-glucanase)	CLG degradation
XLOC_027158|PGSC0003DMT400046930	PGSC0003DMB000000277:261111-265158	TCONS_00048582	K01179|1|0.0|897|sbi:SORBI_01g008860|endoglucanase [EC:3.2.1.4]	-	GO:0004553//hydrolase activity, hydrolyzing O-glycosyl compounds	GO:0044238//primary metabolic process	XP_006358489.1PREDICTED: endoglucanase 25-like [Solanum tuberosum]	-	-	10.54	11.248	-9.86	-	Endoglucanases (endo-1,3;1,4-beta-D-glucanase)	CLG degradation
XLOC_026374|PGSC0003DMT400009701,PGSC0003DMT400009702	PGSC0003DMB000000263:350183-355253	TCONS_00047259	K01061|1|2e-40|164|bdi:100822628|carboxymethylenebutenolidase [EC:3.1.1.45]	-	GO:0004091//carboxylesterase activity	-	XP_006358424.1PREDICTED: endo-1,3;1,4-beta-D-glucanase-like [Solanum tuberosum]	-	-	-	10.252	-	-	Endoglucanases (endo-1,3;1,4-beta-D-glucanase)	CLG degradation
XLOC_004409|PGSC0003DMT400023082	PGSC0003DMB000000021:1207951-1213428	TCONS_00007928	K01179|1|3e-161|566|sbi:SORBI_02g030710|endoglucanase [EC:3.2.1.4]	-	GO:0004553//hydrolase activity, hydrolyzing O-glycosyl compounds	GO:0044238//primary metabolic process;GO:0009827//plant-type cell wall modification	XP_006341076.1PREDICTED: endoglucanase 8-like [Solanum tuberosum]	-	-	3.7192	-	-7.85195	-5.73701	Endoglucanases (endo-1,3;1,4-beta-D-glucanase)	CLG degradation
XLOC_002151|PGSC0003DMT400011139	PGSC0003DMB000000010:443473-445320	TCONS_00003838	K01061|1|2e-57|221|bdi:100822628|carboxymethylenebutenolidase [EC:3.1.1.45]	-	GO:0016787//hydrolase activity	-	XP_006339416.1PREDICTED: endo-1,3;1,4-beta-D-glucanase-like [Solanum tuberosum]	-2.37939	-	11.3958	10.9476	-	-12.0415	Endoglucanases (endo-1,3;1,4-beta-D-glucanase)	CLG degradation
XLOC_030772|PGSC0003DMT400041550,PGSC0003DMT400041551,PGSC0003DMT400041552	PGSC0003DMB000000356:49009-55579	TCONS_00054963	K01061|1|5e-63|241|bdi:100822628|carboxymethylenebutenolidase [EC:3.1.1.45]	-	GO:0004091//carboxylesterase activity	-	XP_006361507.1PREDICTED: endo-1,3;1,4-beta-D-glucanase-like isoform X4 [Solanum tuberosum]	-	-	-	-	-11.5715	-11.5715	Endoglucanases (endo-1,3;1,4-beta-D-glucanase)	CLG degradation
XLOC_009503|PGSC0003DMT400063638,PGSC0003DMT400063640	PGSC0003DMB000000060:25468-37115	TCONS_00017073	K00514|1|6e-82|305|rcu:RCOM_1428040|zeta-carotene desaturase [EC:1.3.5.6];K01206|2|3e-36|153|ath:AT1G67830|alpha-L-fucosidase [EC:3.2.1.51];K01192|4|2e-07|57.4|vcn:VOLCADRAFT_118894|beta-mannosidase [EC:3.2.1.25]	-	GO:0015923//mannosidase activity;GO:0043167//ion binding	GO:0044238//primary metabolic process	XP_006344613.1PREDICTED: mannosylglycoprotein endo-beta-mannosidase [Solanum tuberosum]	-	11.3558	-	9.81854	-	-	Mannosidases	CLG degradation
XLOC_018536|PGSC0003DMT400054339	PGSC0003DMB000000141:108157-121801	TCONS_00033545	K01230|1|0.0|713|vvi:100243430|mannosyl-oligosaccharide alpha-1,2-mannosidase [EC:3.2.1.113]	GO:0043231//intracellular membrane-bounded organelle	GO:0015923//mannosidase activity	GO:0048513//organ development;GO:0006487//protein N-linked glycosylation	XP_006352965.1PREDICTED: mannosyl-oligosaccharide 1,2-alpha-mannosidase MNS3 [Solanum tuberosum]	-	-	-	-	-	-11.6641	Mannosidases	CLG degradation
XLOC_030880|-	PGSC0003DMB000000360:420801-459154	TCONS_00055140	K01228|1|0.0|1202|vvi:100264375|mannosyl-oligosaccharide glucosidase [EC:3.2.1.106]	GO:0043231//intracellular membrane-bounded organelle	GO:0015926//glucosidase activity	GO:0005975//carbohydrate metabolic process;GO:0009913//epidermal cell differentiation	XP_015170818.1PREDICTED: mannosyl-oligosaccharide glucosidase GCS1 isoform X1 [Solanum tuberosum]	-	-	-	10.166	-8.20366	-8.20366	Mannosidases	CLG degradation
XLOC_024789|PGSC0003DMT400047234,PGSC0003DMT400047236,PGSC0003DMT400047237	PGSC0003DMB000000233:35927-40026	TCONS_00044570	-	-	GO:0016798//hydrolase activity, acting on glycosyl bonds;GO:0043167//ion binding	GO:0044238//primary metabolic process	XP_006357475.1PREDICTED: mannan endo-1,4-beta-mannosidase 2-like [Solanum tuberosum]	-	-	-	-11.2676	-	-	Mannosidases	CLG degradation
XLOC_003905|PGSC0003DMT400009055,PGSC0003DMT400009056	PGSC0003DMB000000020:446650-450294	TCONS_00006906	-	-	GO:0016798//hydrolase activity, acting on glycosyl bonds;GO:0043167//ion binding	GO:0044238//primary metabolic process	XP_006340651.1PREDICTED: mannan endo-1,4-beta-mannosidase 7-like [Solanum tuberosum]	-	-	-	9.93632	-	-	Mannosidases	CLG degradation
XLOC_039456|PGSC0003DMT400034195,PGSC0003DMT400034196	PGSC0003DMB000000853:38204-43258	TCONS_00069672	-	-	GO:0016798//hydrolase activity, acting on glycosyl bonds;GO:0043167//ion binding	GO:0044238//primary metabolic process	XP_006367645.1PREDICTED: mannan endo-1,4-beta-mannosidase 2-like [Solanum tuberosum]	-	13.2937	-	-	-10.2627	-10.2627	Mannosidases	CLG degradation
XLOC_031771|PGSC0003DMT400080203	PGSC0003DMB000000385:377611-385094	TCONS_00056710	K08286|1|2e-32|140|ath:AT3G08730|protein-serine/threonine kinase [EC:2.7.11.-];K04688|3|5e-32|138|rcu:RCOM_1058560|p70 ribosomal S6 kinase [EC:2.7.11.1]	-	GO:0016798//hydrolase activity, acting on glycosyl bonds;GO:0043167//ion binding	GO:0044238//primary metabolic process	XP_006362338.1PREDICTED: mannan endo-1,4-beta-mannosidase 6 [Solanum tuberosum]	-	-	-	-	-	-11.6752	Mannosidases	CLG degradation
XLOC_036056|PGSC0003DMT400074075	PGSC0003DMB000000550:283537-295728	TCONS_00064171	K12311|1|0.0|1140|vvi:100244533|lysosomal alpha-mannosidase [EC:3.2.1.24]	-	GO:0046914//transition metal ion binding;GO:0015923//mannosidase activity	GO:0019318//hexose metabolic process	XP_006365417.1PREDICTED: alpha-mannosidase-like [Solanum tuberosum]	-	11.2223	-	10.2434	-8.50947	-8.50947	Mannosidases	CLG degradation
XLOC_000788|PGSC0003DMT400003533	PGSC0003DMB000000004:2568612-2574431	TCONS_00001263	K01231|1|0.0|1755|vvi:100243903|alpha-mannosidase II [EC:3.2.1.114]	GO:0043231//intracellular membrane-bounded organelle	GO:0046914//transition metal ion binding;GO:0015924	GO:0006486//protein glycosylation;GO:0019318//hexose metabolic process	XP_006338514.1PREDICTED: alpha-mannosidase 2 [Solanum tuberosum]	-11.2135	2.29613	-	-	-	-	Mannosidases	CLG degradation
XLOC_009684|PGSC0003DMT400062871,PGSC0003DMT400062872,PGSC0003DMT400062873,PGSC0003DMT400062874,PGSC0003DMT400062875	PGSC0003DMB000000062:337364-339926	TCONS_00017439	K10084|1|1e-105|382|aly:ARALYDRAFT_472957|ER degradation enhancer, mannosidase alpha-like 1;K10085|5|1e-35|149|ppp:PHYPADRAFT_171836|ER degradation enhancer, mannosidase alpha-like 2	GO:0044464//cell part	GO:0046872//metal ion binding;GO:0015924	GO:0006486//protein glycosylation	XP_006345015.1PREDICTED: probable alpha-mannosidase I MNS5 [Solanum tuberosum]	-	-	-	-	-11.3095	-	Mannosidases	CLG degradation
XLOC_013562|PGSC0003DMT400006302,PGSC0003DMT400006303,PGSC0003DMT400006305	PGSC0003DMB000000096:3296-11188	TCONS_00024379	K05350|1|1e-129|238|aly:ARALYDRAFT_475147|beta-glucosidase [EC:3.2.1.21]	GO:0031410//cytoplasmic vesicle	GO:0008422//beta-glucosidase activity	GO:0009699//phenylpropanoid biosynthetic process	XP_006348229.1PREDICTED: beta-glucosidase 18-like isoform X1 [Solanum tuberosum]	-	-	-	-	-	-13.2685	Glucosidases	CLG degradation
XLOC_019744|PGSC0003DMT400041868,PGSC0003DMT400041869,PGSC0003DMT400041870	PGSC0003DMB000000152:1146221-1153656	TCONS_00035887	K01188|1|2e-138|305|osa:4332041|beta-glucosidase [EC:3.2.1.21];K05350|5|6e-133|306|osa:4333841|beta-glucosidase [EC:3.2.1.21]	-	GO:0015926//glucosidase activity;GO:0043167//ion binding	GO:0009251//glucan catabolic process;GO:0071241//cellular response to inorganic substance;GO:0010039//response to iron ion;GO:0009723//response to ethylene stimulus	XP_006353254.1PREDICTED: beta-glucosidase 42 [Solanum tuberosum]	-	14.382	-	-	-	-11.7569	Glucosidases	CLG degradation
XLOC_028561|PGSC0003DMT400049498,PGSC0003DMT400049502	PGSC0003DMB000000302:323331-335065	TCONS_00051043	K01188|1|1e-89|330|rcu:RCOM_1621030|beta-glucosidase [EC:3.2.1.21]	GO:0005618//cell wall	GO:0043167//ion binding;GO:0015926//glucosidase activity	GO:0044238//primary metabolic process	XP_006360112.1PREDICTED: putative beta-glucosidase 41 [Solanum tuberosum]	-	-	-	10.375	-	-	Glucosidases	CLG degradation
XLOC_015730|PGSC0003DMT400011812,PGSC0003DMT400011813,PGSC0003DMT400011814	PGSC0003DMB000000114:294897-303764	TCONS_00028410	K08288|1|6e-165|579|vvi:100255312|protein kinase C substrate 80K-H	-	GO:0005515//protein binding	GO:0006952//defense response	XP_006349805.1PREDICTED: glucosidase 2 subunit beta isoform X1 [Solanum tuberosum]	-	-	-	-	-	-10.3753	Glucosidases	CLG degradation
XLOC_008677|PGSC0003DMT400010654,PGSC0003DMT400010655,PGSC0003DMT400010656,PGSC0003DMT400010657	PGSC0003DMB000000052:1188083-1195410	TCONS_00015628	K01188|1|0.0|830|vvi:100255282|beta-glucosidase [EC:3.2.1.21]	-	GO:0004553//hydrolase activity, hydrolyzing O-glycosyl compounds	GO:0044238//primary metabolic process	XP_006344039.1PREDICTED: beta-glucosidase BoGH3B-like [Solanum tuberosum]	-	11.4111	-	10.2986	-	-	Glucosidases	CLG degradation
XLOC_021914|PGSC0003DMT400020594	PGSC0003DMB000000184:544812-545232	TCONS_00039693	K01187|1|7e-14|73.9|gmx:100809690|alpha-glucosidase [EC:3.2.1.20]	GO:0009536//plastid	GO:0004558//alpha-glucosidase activity;GO:0005488//binding	GO:0044238//primary metabolic process	XP_006366881.1PREDICTED: alpha-glucosidase 2 isoform X1 [Solanum tuberosum]	-	-	-	10.6388	-	-	Glucosidases	CLG degradation
XLOC_002903|PGSC0003DMT400013692	PGSC0003DMB000000013:2132989-2140832	TCONS_00005288	K05546|1|0.0|1480|vvi:100248748|alpha 1,3-glucosidase [EC:3.2.1.84]	GO:0009536//plastid	GO:0004558//alpha-glucosidase activity;GO:0005488//binding	GO:0006952//defense response;GO:0010038//response to metal ion;GO:0000902//cell morphogenesis;GO:0009250//glucan biosynthetic process	NP_001275405.2 neutral alpha-glucosidase AB-like precursor [Solanum tuberosum]	-	-	-	-	-	-12.1898	Glucosidases	CLG degradation
XLOC_026838|PGSC0003DMT400038404,PGSC0003DMT400038406,PGSC0003DMT400038407,PGSC0003DMT400038411,PGSC0003DMT400038412,PGSC0003DMT400038413	PGSC0003DMB000000271:778985-794714	TCONS_00048002	K14504|1|5e-127|452|vvi:100256520|xyloglucan:xyloglucosyl transferase TCH4 [EC:2.4.1.207];K08235|2|3e-126|449|vvi:100241119|xyloglucan:xyloglucosyl transferase [EC:2.4.1.207]	GO:0005576//extracellular region;GO:0030312//external encapsulating structure	GO:0016798//hydrolase activity, acting on glycosyl bonds;GO:0016758//transferase activity, transferring hexosyl groups	GO:0044042//glucan metabolic process	XP_006358261.1PREDICTED: probable xyloglucan endotransglucosylase/hydrolase protein 23 [Solanum tuberosum]	-	-	7.88	11.2506	-	-	XTH	CLG degradation
XLOC_029737|PGSC0003DMT400036329	PGSC0003DMB000000328:606224-610497	TCONS_00053141	K08235|1|4e-122|436|vvi:100241119|xyloglucan:xyloglucosyl transferase [EC:2.4.1.207];K14504|5|2e-119|427|vvi:100256520|xyloglucan:xyloglucosyl transferase TCH4 [EC:2.4.1.207]	GO:0005576//extracellular region;GO:0030312//external encapsulating structure	GO:0016798//hydrolase activity, acting on glycosyl bonds;GO:0016758//transferase activity, transferring hexosyl groups	GO:0044042//glucan metabolic process	XP_006360667.1PREDICTED: probable xyloglucan endotransglucosylase/hydrolase protein 23 [Solanum tuberosum]	-	-	12.021	-	-	-	XTH	CLG degradation
XLOC_037166|PGSC0003DMT400048240	PGSC0003DMB000000613:150758-154913	TCONS_00066013	K08235|1|1e-101|368|vvi:100246166|xyloglucan:xyloglucosyl transferase [EC:2.4.1.207];K14504|2|5e-101|366|vvi:100256520|xyloglucan:xyloglucosyl transferase TCH4 [EC:2.4.1.207]	-	GO:0016787//hydrolase activity	GO:0005975//carbohydrate metabolic process	XP_006366190.1PREDICTED: probable xyloglucan endotransglucosylase/hydrolase protein 25 [Solanum tuberosum]	-	-	-	9.42763	-	-	XTH	CLG degradation
XLOC_034197|PGSC0003DMT400058670,PGSC0003DMT400058671	PGSC0003DMB000000469:300111-303491	TCONS_00060763	K08235|1|2e-72|272|mtr:MTR_143s0013|xyloglucan:xyloglucosyl transferase [EC:2.4.1.207]	GO:0005576//extracellular region;GO:0030312//external encapsulating structure	GO:0016798//hydrolase activity, acting on glycosyl bonds;GO:0016758//transferase activity, transferring hexosyl groups	GO:0044042//glucan metabolic process	XP_006364060.1PREDICTED: probable xyloglucan endotransglucosylase/hydrolase protein 28 [Solanum tuberosum]	-	-	-	10.1302	-	-	XTH	CLG degradation
XLOC_029085|PGSC0003DMT400067357,PGSC0003DMT400067358	PGSC0003DMB000000313:368335-370013	TCONS_00051975	K08235|1|7e-144|508|pop:POPTR_915608|xyloglucan:xyloglucosyl transferase [EC:2.4.1.207]	GO:0005576//extracellular region;GO:0030312//external encapsulating structure	GO:0016798//hydrolase activity, acting on glycosyl bonds;GO:0016758//transferase activity, transferring hexosyl groups	GO:0044042//glucan metabolic process	XP_006360548.1PREDICTED: xyloglucan endotransglucosylase/hydrolase protein 9 [Solanum tuberosum]	-	2.01533	-	15.186	13.4336	13.4215	XTH	CLG degradation
XLOC_006827|PGSC0003DMT400061841	PGSC0003DMB000000039:1008807-1011606	TCONS_00012250	K08235|1|4e-148|522|rcu:RCOM_0905690|xyloglucan:xyloglucosyl transferase [EC:2.4.1.207]	GO:0005576//extracellular region;GO:0030312//external encapsulating structure	GO:0016798//hydrolase activity, acting on glycosyl bonds;GO:0016758//transferase activity, transferring hexosyl groups	GO:0044042//glucan metabolic process	XP_006343299.1PREDICTED: probable xyloglucan endotransglucosylase/hydrolase protein 8 [Solanum tuberosum]	-	-	10.587	-9.67871	-9.93128	-9.93128	XTH	CLG degradation
XLOC_037167|PGSC0003DMT400048241	PGSC0003DMB000000613:156456-158344	TCONS_00066014	K08235|1|3e-117|419|mtr:MTR_4g128580|xyloglucan:xyloglucosyl transferase [EC:2.4.1.207];K14504|4|3e-114|409|vvi:100256520|xyloglucan:xyloglucosyl transferase TCH4 [EC:2.4.1.207]	GO:0005576//extracellular region;GO:0030312//external encapsulating structure	GO:0016798//hydrolase activity, acting on glycosyl bonds;GO:0016758//transferase activity, transferring hexosyl groups	GO:0044042//glucan metabolic process	XP_006366191.1PREDICTED: xyloglucan endotransglucosylase/hydrolase protein 24-like [Solanum tuberosum]	-	-	-	-	-3.92815	-15.9045	XTH	CLG degradation
XLOC_019916|-	PGSC0003DMB000000155:433709-437329	TCONS_00036208	K08235|1|2e-124|443|vvi:100250908|xyloglucan:xyloglucosyl transferase [EC:2.4.1.207]	GO:0005576//extracellular region;GO:0030312//external encapsulating structure	GO:0016798//hydrolase activity, acting on glycosyl bonds;GO:0016758//transferase activity, transferring hexosyl groups	GO:0044042//glucan metabolic process	XP_006353474.1PREDICTED: probable xyloglucan endotransglucosylase/hydrolase protein 26 [Solanum tuberosum]	-	-	-	-	-14.5965	-	XTH	CLG degradation
XLOC_014773|PGSC0003DMT400092749	PGSC0003DMB000000104:1667004-1667556	TCONS_00026701	-	-	GO:0004175//endopeptidase activity	GO:0019538//protein metabolic process	NP_001274964.1xyloglucan-specific endoglucanase inhibitor 4 precursor [Solanum tuberosum]	-	-	-	11.7909	-	-14.442	aspartic-type endopeptidase activity	CLG degradation
XLOC_014852|-	PGSC0003DMB000000104:1666254-1666798	TCONS_00026838	-	-	-	-	NP_001274964.1xyloglucan-specific endoglucanase inhibitor 4 precursor [Solanum tuberosum]	-	-	-	-	-	-14.2768	aspartic-type endopeptidase activity	CLG degradation
XLOC_014851|-	PGSC0003DMB000000104:1646624-1647278	TCONS_00026837	-	-	-	-	NP_001274908.1xyloglucan-specific endoglucanase inhibitor 1 precursor [Solanum tuberosum]	3.3212	10.2208	-	-	-	-	aspartic-type endopeptidase activity	CLG degradation
XLOC_014839|PGSC0003DMT400023204	PGSC0003DMB000000104:1579683-1581428	TCONS_00026823	K00924|1|2e-10|65.1|ath:AT5G22850|[EC:2.7.1.-]	-	-	-	NP_001274881.1xyloglucan-specific endoglucanase inhibitor 8 [Solanum tuberosum]	-	-	-	8.51693	-	-	aspartic-type endopeptidase activity	CLG degradation
XLOC_035514|PGSC0003DMT400027029	PGSC0003DMB000000527:70526-74461	TCONS_00063189	-	GO:0044464//cell part	GO:0016740//transferase activity	GO:0033692//cellular polysaccharide biosynthetic process	XP_006365046.1PREDICTED: probable arabinosyltransferase ARAD1 [Solanum tuberosum]	-	-	-	-	-11.5843	-11.5843	rhamnogalacturonan II specific xylosyltransferase	CLG synthesis
XLOC_011398|PGSC0003DMT400057128	PGSC0003DMB000000076:1489055-1492929	TCONS_00020581	K03714|1|0.0|734|vvi:100232898|glycoprotein 2-beta-D-xylosyltransferase [EC:2.4.2.38]	-	GO:0016757//transferase activity, transferring glycosyl groups	-	NP_001275028.1beta-(1,2)-xylosyltransferase-like precursor [Solanum tuberosum]	-	12.1363	-	-	-11.5339	-11.5339	Xylosyltransferases	CLG synthesis
XLOC_011727|PGSC0003DMT400037513	PGSC0003DMB000000078:1365041-1374126	TCONS_00021207	-	GO:0043231//intracellular membrane-bounded organelle	GO:0015020//glucuronosyltransferase activity	GO:0009832//plant-type cell wall biogenesis;GO:0010413//glucuronoxylan metabolic process	XP_006346627.1PREDICTED: probable beta-1,4-xylosyltransferase IRX10L [Solanum tuberosum]	-	-	10.2932	10.2932	-	11.3681	Xylosyltransferases (IRX10L)	CLG synthesis
XLOC_035386|PGSC0003DMT400016321,PGSC0003DMT400016322,PGSC0003DMT400016323,PGSC0003DMT400016324	PGSC0003DMB000000519:62787-70488	TCONS_00062981	-	GO:0043231//intracellular membrane-bounded organelle	GO:0016763//transferase activity, transferring pentosyl groups	GO:0009832//plant-type cell wall biogenesis;GO:0010413//glucuronoxylan metabolic process	XP_006364968.1PREDICTED: probable beta-1,4-xylosyltransferase IRX9H [Solanum tuberosum]	-	-	10.4332	10.4332	-10.7907	-10.7907	Xylosyltransferases (IRX9H )	CLG synthesis
XLOC_007870|PGSC0003DMT400008242,PGSC0003DMT400008243	PGSC0003DMB000000047:1832245-1839272	TCONS_00014109	K13648|1|0.0|731|vvi:100251205|alpha-1,4-galacturonosyltransferase [EC:2.4.1.43]	-	GO:0008194//UDP-glycosyltransferase activity	-	XP_006343672.1PREDICTED: probable galacturonosyltransferase 6 [Solanum tuberosum]	-	-	-	9.40273	-	-	Galacturonosyltarnsferase	polygalacturonan synthesis
XLOC_009860|PGSC0003DMT400063309	PGSC0003DMB000000062:1371099-1376589	TCONS_00017790	K13648|1|0.0|846|vvi:100262181|alpha-1,4-galacturonosyltransferase [EC:2.4.1.43]	-	GO:0008194//UDP-glycosyltransferase activity	-	XP_006345099.1PREDICTED: probable galacturonosyltransferase 11 [Solanum tuberosum]	-	-	-	10.0907	-	-	Galacturonosyltarnsferase	polygalacturonan synthesis
XLOC_037475|PGSC0003DMT400043474	PGSC0003DMB000000633:184438-185804	TCONS_00066532	K13648|1|1e-16|85.9|pop:POPTR_581394|alpha-1,4-galacturonosyltransferase [EC:2.4.1.43]	GO:0043231//intracellular membrane-bounded organelle	GO:0008194//UDP-glycosyltransferase activity	GO:0010413//glucuronoxylan metabolic process;GO:0048827//phyllome development;GO:0003002//regionalization;GO:0000003//reproduction;GO:0042545//cell wall modification	XP_006366462.1PREDICTED: probable galacturonosyltransferase-like 1 [Solanum tuberosum]	-	-	-	-	-	11.845	Galacturonosyltarnsferase	polygalacturonan synthesis
XLOC_035886|PGSC0003DMT400092771	PGSC0003DMB000000542:225415-241438	TCONS_00063889	K13648|1|3e-174|610|vvi:100245003|alpha-1,4-galacturonosyltransferase [EC:2.4.1.43]	GO:0043231//intracellular membrane-bounded organelle	GO:0008194//UDP-glycosyltransferase activity	-	XP_015159861.1PREDICTED: probable galacturonosyltransferase 7 isoform X1 [Solanum tuberosum]	-	-	-	-	13.3485	13.8943	Galacturonosyltarnsferase	polygalacturonan synthesis
XLOC_028884|PGSC0003DMT400081441	PGSC0003DMB000000309:324558-326920	TCONS_00051623	K13648|1|7e-20|97.4|pop:POPTR_595004|alpha-1,4-galacturonosyltransferase [EC:2.4.1.43]	GO:0031410//cytoplasmic vesicle	GO:0016740//transferase activity	-	XP_006359884.1PREDICTED: probable galacturonosyltransferase-like 7 [Solanum tuberosum]	-	-	-	-	-9.33974	-9.33974	Galacturonosyltarnsferase	polygalacturonan synthesis
XLOC_034647|PGSC0003DMT400038065,PGSC0003DMT400038066	PGSC0003DMB000000488:313963-319659	TCONS_00061582	K13648|1|0.0|883|vvi:100246897|alpha-1,4-galacturonosyltransferase [EC:2.4.1.43]	GO:0031090//organelle membrane;GO:0043231//intracellular membrane-bounded organelle	GO:0008194//UDP-glycosyltransferase activity	-	XP_015159389.1PREDICTED: probable galacturonosyltransferase 3 isoform X2 [Solanum tuberosum]	-	-	-	-	-11.2329	-11.2329	Galacturonosyltarnsferase	polygalacturonan synthesis
XLOC_032549|PGSC0003DMT400002161	PGSC0003DMB000000410:186920-188971	TCONS_00057990	K13648|1|4e-19|94.7|pop:POPTR_563480|alpha-1,4-galacturonosyltransferase [EC:2.4.1.43]	GO:0043231//intracellular membrane-bounded organelle	GO:0008194//UDP-glycosyltransferase activity	-	XP_006362533.1PREDICTED: probable galacturonosyltransferase-like 3 [Solanum tuberosum]	-	-	-	10.5384	7.89482	3.75158	Galacturonosyltarnsferase	polygalacturonan synthesis
XLOC_025417|PGSC0003DMT400058224	PGSC0003DMB000000243:201161-202610	TCONS_00045649	K13648|1|4e-23|107|smo:SELMODRAFT_94325|alpha-1,4-galacturonosyltransferase [EC:2.4.1.43]	GO:0043231//intracellular membrane-bounded organelle	GO:0008194//UDP-glycosyltransferase activity	-	XP_006357215.1PREDICTED: probable galacturonosyltransferase-like 9 [Solanum tuberosum]	-	12.5588	-	-	-	12.6114	Galacturonosyltarnsferase	polygalacturonan synthesis
XLOC_000786|PGSC0003DMT400003537	PGSC0003DMB000000004:2539534-2541105	TCONS_00001258	K13648|1|2e-25|115|aly:ARALYDRAFT_312807|alpha-1,4-galacturonosyltransferase [EC:2.4.1.43]	GO:0043231//intracellular membrane-bounded organelle	GO:0008194//UDP-glycosyltransferase activity	-	XP_006338507.1PREDICTED: probable galacturonosyltransferase-like 10 [Solanum tuberosum]	-	-	-	10.6354	2.79336	2.56242	Galacturonosyltarnsferase	polygalacturonan synthesis
XLOC_000733|PGSC0003DMT400003655,PGSC0003DMT400003657	PGSC0003DMB000000004:1596083-1601386	TCONS_00001146	K13648|1|0.0|877|vvi:100242366|alpha-1,4-galacturonosyltransferase [EC:2.4.1.43]	-	GO:0008194//UDP-glycosyltransferase activity	-	XP_006338386.1PREDICTED: probable galacturonosyltransferase 14 [Solanum tuberosum]	-	-	-	-	-12.044	-	Galacturonosyltarnsferase	polygalacturonan synthesis
XLOC_002884|PGSC0003DMT400071840,PGSC0003DMT400071842,PGSC0003DMT400071843,PGSC0003DMT400071844	PGSC0003DMB000000013:947802-954610	TCONS_00005255	K13648|1|8e-104|261|pop:POPTR_266020|alpha-1,4-galacturonosyltransferase [EC:2.4.1.43]	GO:0031410//cytoplasmic vesicle;GO:0043231//intracellular membrane-bounded organelle	GO:0016757//transferase activity, transferring glycosyl groups	-	XP_006352682.1PREDICTED: galacturonosyltransferase 8 [Solanum tuberosum]	-	-	-	10.9331	9.81916	13.8192	Galacturonosyltarnsferase	polygalacturonan synthesis
XLOC_005316|PGSC0003DMT400026577,PGSC0003DMT400026579	PGSC0003DMB000000027:325342-334184	TCONS_00009562	K13648|1|0.0|940|vvi:100252372|alpha-1,4-galacturonosyltransferase [EC:2.4.1.43]	GO:0043231//intracellular membrane-bounded organelle	GO:0008194//UDP-glycosyltransferase activity	GO:0045489//pectin biosynthetic process	XP_006341726.1PREDICTED: polygalacturonate 4-alpha-galacturonosyltransferase-like [Solanum tuberosum]	-	-	-	-	-	-13.1477	Galacturonosyltarnsferase	polygalacturonan synthesis
XLOC_002200|PGSC0003DMT400000033,PGSC0003DMT400000034	PGSC0003DMB000000010:1419508-1427101	TCONS_00003954	K13648|1|0.0|1101|vvi:100252372|alpha-1,4-galacturonosyltransferase [EC:2.4.1.43]	GO:0043231//intracellular membrane-bounded organelle	GO:0008194//UDP-glycosyltransferase activity	GO:0045489//pectin biosynthetic process	XP_006339506.1PREDICTED: polygalacturonate 4-alpha-galacturonosyltransferase [Solanum tuberosum]	-	-	-	-	-11.6961	-11.6961	Galacturonosyltarnsferase	polygalacturonan synthesis
XLOC_005852|PGSC0003DMT400013184	PGSC0003DMB000000032:9845-14152	TCONS_00010478	K11714|1|1e-07|56.6|sbi:SORBI_09g019070|rhamnogalacturonan II specific xylosyltransferase [EC:2.4.2.-]	GO:0043231//intracellular membrane-bounded organelle	-	-	XP_006341913.1PREDICTED: arabinosyltransferase RRA3-like [Solanum tuberosum]	-	-	-	-	-	-10.9297	rhamnogalacturonan II specific xylosyltransferase	Rhamnogalacturonan synthesis
XLOC_029540|PGSC0003DMT400037805,PGSC0003DMT400037806,PGSC0003DMT400037807	PGSC0003DMB000000323:225317-233902	TCONS_00052794	K12356|1|4e-40|166|aly:ARALYDRAFT_496932|coniferyl-alcohol glucosyltransferase [EC:2.4.1.111];K13496|2|3e-39|162|ath:AT2G36800|UDP-glucosyl transferase 73C [EC:2.4.1.-]	-	GO:0016757//transferase activity, transferring glycosyl groups	-	XP_006360400.1PREDICTED: putative UDP-rhamnose:rhamnosyltransferase 1 [Solanum tuberosum]	-	-	-	9.97639	-	-	Rhamnosyltransferases	Rhamnogalacturonan synthesis
XLOC_034519|PGSC0003DMT400001637,PGSC0003DMT400001638	PGSC0003DMB000000482:194763-199297	TCONS_00061338	K01184|1|1e-96|352|rcu:RCOM_0968450|polygalacturonase [EC:3.2.1.15]	GO:0031410//cytoplasmic vesicle	GO:0004553//hydrolase activity, hydrolyzing O-glycosyl compounds	GO:0045229//external encapsulating structure organization;GO:0044238//primary metabolic process	XP_006364199.1PREDICTED: probable polygalacturonase At1g80170 [Solanum tuberosum]	-	-11.4562	-	-	-	-	Polygalacturonases	polygalacturonan degradation
XLOC_039075|PGSC0003DMT400041391	PGSC0003DMB000000788:95716-106275	TCONS_00069124	K01184|1|7e-24|110|aly:ARALYDRAFT_479028|polygalacturonase [EC:3.2.1.15]	GO:0044464//cell part	GO:0004553//hydrolase activity, hydrolyzing O-glycosyl compounds	GO:0044238//primary metabolic process;GO:0045229//external encapsulating structure organization	XP_006367436.1PREDICTED: probable polygalacturonase [Solanum tuberosum]	-	-	-	-	-9.12907	-9.12907	Polygalacturonases	polygalacturonan degradation
XLOC_033359|PGSC0003DMT400033674	PGSC0003DMB000000435:89471-98689	TCONS_00059401	K01184|1|5e-09|61.6|aly:ARALYDRAFT_479028|polygalacturonase [EC:3.2.1.15]	GO:0031090//organelle membrane;GO:0031410//cytoplasmic vesicle	GO:0004553//hydrolase activity, hydrolyzing O-glycosyl compounds	GO:0045229//external encapsulating structure organization;GO:0044238//primary metabolic process	XP_006363844.1PREDICTED: exo-poly-alpha-D-galacturonosidase [Solanum tuberosum]	-	-	-	-	-11.2523	-11.2523	Polygalacturonases	polygalacturonan degradation
XLOC_023925|PGSC0003DMT400035161,PGSC0003DMT400035162,PGSC0003DMT400035163,PGSC0003DMT400035164	PGSC0003DMB000000216:687650-690997	TCONS_00043207	K01184|1|2e-145|514|rcu:RCOM_1063390|polygalacturonase [EC:3.2.1.15]	-	GO:0004553//hydrolase activity, hydrolyzing O-glycosyl compounds	GO:0044238//primary metabolic process	XP_006356424.1PREDICTED: polygalacturonase At1g48100 [Solanum tuberosum]	-	-	-3.5693	-2.55136	-	-	Polygalacturonases	polygalacturonan degradation
XLOC_009995|PGSC0003DMT400007593,PGSC0003DMT400007594,PGSC0003DMT400007595	PGSC0003DMB000000063:583634-590640	TCONS_00018018	K01184|1|3e-13|75.9|rcu:RCOM_0968450|polygalacturonase [EC:3.2.1.15]	GO:0044464//cell part	GO:0004553//hydrolase activity, hydrolyzing O-glycosyl compounds	GO:0044238//primary metabolic process;GO:0045229//external encapsulating structure organization	XP_006345257.1PREDICTED: probable polygalacturonase [Solanum tuberosum]	-	-	-	-	-11.2759	-11.2759	Polygalacturonases	polygalacturonan degradation
XLOC_009589|PGSC0003DMT400007095	PGSC0003DMB000000060:1711734-1713781	TCONS_00017295	K01184|1|2e-104|377|ath:AT5G14650|polygalacturonase [EC:3.2.1.15]	-	GO:0004553//hydrolase activity, hydrolyzing O-glycosyl compounds	GO:0044238//primary metabolic process;GO:0045229//external encapsulating structure organization	XP_015163054.1PREDICTED: polygalacturonase At1g48100-like isoform X2 [Solanum tuberosum]	-	-	-3.63555	-3.20435	-2.16687	-16.1021	Polygalacturonases	polygalacturonan degradation
XLOC_008226|PGSC0003DMT400032103,PGSC0003DMT400032104	PGSC0003DMB000000048:1686379-1694870	TCONS_00014833	K04371|1|9e-49|194|vvi:100260441|extracellular signal-regulated kinase 1/2 [EC:2.7.11.24]	GO:0030312//external encapsulating structure	GO:0004553//hydrolase activity, hydrolyzing O-glycosyl compounds	GO:0044238//primary metabolic process;GO:0045229//external encapsulating structure organization	XP_006343936.1PREDICTED: probable polygalacturonase [Solanum tuberosum]	-	-	-3.83445	-2.88609	-12.114	-12.114	Polygalacturonases	polygalacturonan degradation
[truncated: 79 more rows]

## Sheet: Hormone
gene_id	locus	transcript_id	KEGG Orthology	GO Component	GO Function	GO-Process	Potato Accession Number and Annotation	1hpi/+A30-D	1hpi/+A30+D	24hpi/+A30-D	24hpi/+A30+D	168hpi/+A30-D	168hpi/+A30-D	Ab.	Func.
[truncated: 512 more rows]

[truncated: 2 more sheets: Primary Metabolism, Secondary Metabolism]
