# Supplementary material for: Transcriptome analysis unravels the biocontrol mechanism of Serratia plymuthica A30 against potato soft rot caused by Dickeya solani
Source: PLoS One. 2024 Sep 6;19(9):e0308744. doi: 10.1371/journal.pone.0308744 (PMC11379202; doi:10.1371/journal.pone.0308744)
Supplement: S3 Table — All identified genes and the list of differentially expressed genes of second RNA-Seq data for -A30+D and +A30+D that identified with NOISeq with p-value < 0.05 and −2 ≥ log 2-fold change ≥ 2. (XLSX) [file pone.0308744.s003.xlsx]

## Sheet: Caption
S3 Table. All identified genes and list of differentially expressed genes in second RNA-Seq. All identified genes and the list of differentially expressed genes of second RNA-Seq data for -A30+D and +A30+D that identified with NOISeq with p-value < 0.05 and −2 ≥ log 2-fold change ≥ 2.

## Sheet: all.expression
gene_id	transcript_id	R1-24H-P	R2-24H-P	R3-24H-P	R1-24H-PP	R2-24H-PP	R3-24H-PP	R1-24H-PPA	R2-24H-PPA	R3-24H-PPA
PGSC0003DMG400019855	PGSC0003DMT400051118	555726	1.37113e+06	1.24267e+06	1.49834e+06	1.08193e+06	765185	1.38846e+06	1.47964e+06	1.38089e+06
PGSC0003DMG400046276	PGSC0003DMT400096705	555395	73774	124659	155558	135717	246062	137133	118144	89731.5
PGSC0003DMG400000666	PGSC0003DMT400001776	437460	2.21823e+06	1.96268e+06	978638	1.2744e+06	2.07141e+06	1.44928e+06	1.47097e+06	2.43131e+06
PGSC0003DMG401019042	PGSC0003DMT400049003	335538	33174	11494.5	146337	77740.3	13977	40537.6	13948.1	11909.6
PGSC0003DMG400031495	PGSC0003DMT400080875	168636	35664.9	37489.8	109181	76312.1	123722	56683.1	64096.8	55946.3
PGSC0003DMG400042313	PGSC0003DMT400092742	134667	12632.4	10653.5	29928.6	20248.3	31154.4	10230.4	13994.4	10179.3
PGSC0003DMG400039021	PGSC0003DMT400089450	72110	1691.34	143.84	10216.7	2649.64	4899.88	2803.85	1789.17	2251.94
PGSC0003DMG400020295	PGSC0003DMT400052301	31688.5	1207.06	0	8050.62	1964.53	0	915.29	2110.1	172.04
PGSC0003DMG400036067	PGSC0003DMT400086496	27504.2	545.61	42.96	4128.65	1473.35	0	767.12	1539.05	945.5
PGSC0003DMG400013170	PGSC0003DMT400034261	8695.95	26380.3	26869.5	38289.2	23846.7	30439.7	30093	21190.7	29400.8
PGSC0003DMG400034831	PGSC0003DMT400085260	8422.13	285.11	0	724.18	1429.38	4300.19	244.53	495.39	30.29
PGSC0003DMG400018892	PGSC0003DMT400048624	8265.75	749.07	541.67	7707.18	1352.46	1133.18	748.93	912.48	95.41
PGSC0003DMG400019711	PGSC0003DMT400050750	7936.42	140786	31265.9	26020.4	135211	39237	36342.9	34923.6	63992.5
PGSC0003DMG400046976	PGSC0003DMT400097405	4761.28	55.71	0	162.22	109.89	0	116.33	345.52	0
PGSC0003DMG400017010	PGSC0003DMT400043830	1234.72	920.33	0	1761.13	1916.13	0	2315.85	2785.75	414
PGSC0003DMG400004187	PGSC0003DMT400010726	1232.31	1421.03	3649.96	1907.68	2169.2	2775.6	3195.78	1740.56	1848.39
PGSC0003DMG402019042	PGSC0003DMT400049004	1082.31	31517.5	84033.4	3250.75	45630.9	40373.4	117764	27766.9	3689.76
PGSC0003DMG400014075	PGSC0003DMT400036531,PGSC0003DMT400036532	935.74	315	3521.42	2225.98	1407.97	40.84	1524.69	1158.52	417.26
PGSC0003DMG401008771	PGSC0003DMT400022625	832.81	1816.32	0	3918.91	2449.32	0	2290.63	2971.83	5020.18
PGSC0003DMG402024510	PGSC0003DMT400062990	751.96	87.5	5002.83	1637.1	553.95	0	250.8	1985.91	0
PGSC0003DMG402008783	PGSC0003DMT400022653	675.37	672.01	7.83	904.84	814.41	4668.72	672.5	535.17	1332.91
PGSC0003DMG400044817	PGSC0003DMT400095246	542.54	54.41	2055.15	610.42	214.58	0	801.71	329.68	0
PGSC0003DMG401022617	PGSC0003DMT400058248	542.54	54.41	2055.15	610.42	214.58	0	801.71	329.68	0
PGSC0003DMG400045454	PGSC0003DMT400095883	542.54	54.41	2055.15	610.42	214.58	0	801.71	329.68	0
PGSC0003DMG400010974	PGSC0003DMT400028503	479.59	289.75	0	1130.83	537.69	0	764.69	0	1106.19
PGSC0003DMG400038055	PGSC0003DMT400088484	446.78	80.92	0	200.53	72.42	0	65.89	100.19	0
PGSC0003DMG401011339	PGSC0003DMT400029489,PGSC0003DMT400029491	416.05	268.77	1135.09	856.95	1593.08	0	750.15	1153.35	624.5
PGSC0003DMG400012583	PGSC0003DMT400032772,PGSC0003DMT400032773,PGSC0003DMT400032774,PGSC0003DMT400032775	413.77	9.67	0	5.25	3.79	0	21.63	0	0
PGSC0003DMG400020691	PGSC0003DMT400053314	410.27	388.71	618.11	568.26	2033.87	3180.47	937.09	1926.08	925.88
PGSC0003DMG400015060	PGSC0003DMT400038935	377.82	255	610.75	555.72	1784.45	4202.06	982.71	1287.52	435.7
PGSC0003DMG402008792	PGSC0003DMT400022675	368.11	461.04	0	545.7	846.94	0	1026.01	1752.28	6226.84
PGSC0003DMG402003979	PGSC0003DMT400010156	290.64	4.51	0	0	11.91	0	0	0	0
PGSC0003DMG400029008	PGSC0003DMT400074606	270.87	158.77	986.93	221.95	656.4	2118.69	773.6	656.75	19.89
PGSC0003DMG400021558	PGSC0003DMT400055516,PGSC0003DMT400055517	264.66	3.69	0	65.8	0	0	0	0	0
PGSC0003DMG402008784	PGSC0003DMT400022656	264.3	6.43	4.2	398.22	54.69	0	0	0	0
PGSC0003DMG400000798	PGSC0003DMT400002095,PGSC0003DMT400002098	258.56	21.32	0	223.9	27.03	0	110.57	0	478.1
PGSC0003DMG400018804	PGSC0003DMT400048408	255.56	0	0	0	7.22	0	0	0	0
PGSC0003DMG401028574	PGSC0003DMT400073561	244.89	6.48	0	0	22.1	0	0	0	0
PGSC0003DMG402012874	PGSC0003DMT400033514	242.85	118.87	0	0	53.38	0	142.65	0	0
PGSC0003DMG400017026	PGSC0003DMT400043869	239.63	1169.15	0	3045.75	1880.23	0	1877.01	841.36	845.29
PGSC0003DMG402012482	PGSC0003DMT400032503	237.77	4.52	0	24.91	0	0	0	0	0
PGSC0003DMG400033612	PGSC0003DMT400083814	232.8	45.34	0	0	141.45	0	0	0	0
PGSC0003DMG400029668	PGSC0003DMT400076308	228.48	0	0	0	4.2	0	0	0	0
PGSC0003DMG401001710	PGSC0003DMT400004311	224.71	0	0	0	0	0	0	0	0
PGSC0003DMG402003830	PGSC0003DMT400009784	219.73	119.08	10402	166.75	208.88	10.43	95.05	0	0
PGSC0003DMG402021901	PGSC0003DMT400056371	215.74	0	0	0	0	0	0	0	0
PGSC0003DMG400012616	PGSC0003DMT400032846	210.21	0	0	0	2.03	0	0	0	0
PGSC0003DMG400021388	PGSC0003DMT400055120	209.11	48.65	0	129.39	305.86	0	31.15	278.96	0
PGSC0003DMG400019863	PGSC0003DMT400051148	208.68	0	0	0	6.57	0	21.02	0	0
PGSC0003DMG400030674	PGSC0003DMT400078817	201.78	35.88	0	0	42.59	0	17.22	0	0
PGSC0003DMG400018389	PGSC0003DMT400047332	200.6	0	0	0	0	0	0	0	0
PGSC0003DMG400047000	PGSC0003DMT400097429	194.54	25.28	0	0	112.99	0	0	161.39	0
PGSC0003DMG400041047	PGSC0003DMT400091476	192.65	199.1	1299.05	234.38	752.91	1203.16	429.01	529.98	502.29
PGSC0003DMG400019389	PGSC0003DMT400049898	185.29	164.34	3.92	224.21	167.92	0	324.88	203	0
PGSC0003DMG400004450	PGSC0003DMT400011359	183.63	6.7	0	14.92	50.78	0	131.23	247.67	0
PGSC0003DMG400004211	PGSC0003DMT400010772	174.7	223.15	129.3	628.44	623.94	1680.09	316.74	300.71	391.49
PGSC0003DMG400025106	PGSC0003DMT400064608	169.71	53.33	0	181.11	497.83	0	134.95	240.69	0
PGSC0003DMG402026387	PGSC0003DMT400067846	168.1	3.73	0	0	15.08	0	0	0	0
PGSC0003DMG400027441	PGSC0003DMT400070600	167.7	4.89	0	0	19.19	0	0	0	0
PGSC0003DMG400040401	PGSC0003DMT400090830	154.41	412.8	3.85	295.14	389.49	0	204.37	181.36	0
PGSC0003DMG401031533	PGSC0003DMT400080957	154.17	33.65	0	94.09	77.83	0	0	0	0
PGSC0003DMG400016677	PGSC0003DMT400043005	153.35	13.94	0	0	30.67	0	0	0	0
PGSC0003DMG400015298	PGSC0003DMT400039552	152.11	211.51	0	157.92	934.33	7238.24	215.86	637.97	447.45
PGSC0003DMG400003246	PGSC0003DMT400008407,PGSC0003DMT400008408	150.17	51.96	0	102.78	16.96	0	0	0	0
PGSC0003DMG400007125	PGSC0003DMT400018344,PGSC0003DMT400018345	149.63	0	0	0	15.06	0	0	0	0
PGSC0003DMG400000928	PGSC0003DMT400002438	147.55	8.91	0	0	106.79	0	0	0	0
PGSC0003DMG400007675	PGSC0003DMT400019843	144.76	10.6	0	0	18.4	0	0	0	0
PGSC0003DMG400016038	PGSC0003DMT400041391	142.62	0	0	0	3.39	0	0	0	0
PGSC0003DMG400009966	PGSC0003DMT400025807	142.24	0	0	0	2.67	0	0	0	0
PGSC0003DMG400020018	PGSC0003DMT400051532	142.03	19.4	0	0	11.96	0	0	0	0
PGSC0003DMG400004267	PGSC0003DMT400010901	140.36	81.59	0	832.71	116	0	177.32	1445.53	0
PGSC0003DMG400035630	PGSC0003DMT400086059	139.35	0	0	0	7.48	0	25.07	0	0
PGSC0003DMG400002338	PGSC0003DMT400006012	136	9.64	0	7.84	50.32	0	36.1	0	0
PGSC0003DMG400015663	PGSC0003DMT400040454	134.52	8.75	0	28.46	50.89	0	80.93	0	0
PGSC0003DMG400033858	PGSC0003DMT400084175	132.57	1250.47	0	53.6	92.27	0	873.7	300.24	0
PGSC0003DMG402014554	PGSC0003DMT400037723	131.85	0	0	0	30.48	0	0	0	0
PGSC0003DMG402004637	PGSC0003DMT400011809	128.83	5.19	0	207.81	60.57	0	0	0	0
PGSC0003DMG402011339	PGSC0003DMT400029490	121.14	59.35	0	0	354.65	0	103.96	152.85	0
PGSC0003DMG400040532	PGSC0003DMT400090961	120.38	1.83	0	0	11.93	0	0	0	0
PGSC0003DMG400016831	PGSC0003DMT400043350	120.28	0	0	0	0	0	0	249.15	0
PGSC0003DMG400020556	PGSC0003DMT400052972,PGSC0003DMT400052973	117.9	44.09	0	0	506.2	0	57.01	1402.61	0
PGSC0003DMG400033860	PGSC0003DMT400084177	116.46	127.65	0	112.43	5.34	0	9.07	0	0
PGSC0003DMG402011647	PGSC0003DMT400030416	115.43	39.16	0	83.33	85.7	0	43.56	325.43	0
PGSC0003DMG400019919	PGSC0003DMT400051281	115.25	0	0	0	118.07	0	92.56	135.21	0
PGSC0003DMG400019842	PGSC0003DMT400051095	114.96	0	0	0	0	0	0	0	0
PGSC0003DMG400008220	PGSC0003DMT400021227	112.44	0	0	0	0	0	0	0	0
PGSC0003DMG400033862	PGSC0003DMT400084179	111.8	0	0	0	0	0	0	0	0
PGSC0003DMG400008183	PGSC0003DMT400021129,PGSC0003DMT400021130,PGSC0003DMT400021132	111.47	47.12	0	292.59	17.82	0	0	0	67.66
PGSC0003DMG400019896	PGSC0003DMT400051231	108.84	32.39	0	334.46	123.77	0	0	0	0
PGSC0003DMG400020529	PGSC0003DMT400052919	108.66	154.06	0	382.31	284.22	4.08	372.31	1063.08	550.09
PGSC0003DMG400032746	PGSC0003DMT400082672	107.47	10.69	0	0	27.63	0	0	0	0
PGSC0003DMG400044098	PGSC0003DMT400094527	105.91	3.9	0	26.78	226.09	0	17.37	231.02	0
PGSC0003DMG400014363	PGSC0003DMT400037229	105.3	86.02	113.38	280.45	150.97	0	226.08	154.9	148.57
PGSC0003DMG401010056	PGSC0003DMT400026064,PGSC0003DMT400026068,PGSC0003DMT400026069	105.2	16.15	6458.51	100.66	50.05	6.19	54.91	0	51.36
PGSC0003DMG400027692	PGSC0003DMT400071219	104.69	5.75	0	0	20.85	0	0	0	0
PGSC0003DMG400024870	PGSC0003DMT400063979	103.27	18.01	0	0	24.51	0	0	0	0
PGSC0003DMG400038200	PGSC0003DMT400088629	101.99	115.27	367.78	519.61	1086.92	0	580.84	542.52	0
PGSC0003DMG400034890	PGSC0003DMT400085319	100.98	1.14	0	0	37.73	0	27.78	190.74	0
PGSC0003DMG400017078	PGSC0003DMT400044017	100.7	133.52	0	572.53	195.21	0	480.82	535.17	171.93
PGSC0003DMG400042630	PGSC0003DMT400093059	99.36	23.34	1957.97	0	18.97	0	88.76	182.34	0
PGSC0003DMG400025586	PGSC0003DMT400065741,PGSC0003DMT400065742	97.62	2.11	0	0	14.5	0	3.09	0	0
PGSC0003DMG400029461	PGSC0003DMT400075773	96.4	63.74	0	231.39	153.48	947.39	21.61	154.9	0
PGSC0003DMG403018810	PGSC0003DMT400048431	95.99	86.5	2.03	66.33	68.24	0	21.8	25.38	0
PGSC0003DMG400010964	PGSC0003DMT400028483,PGSC0003DMT400028484,PGSC0003DMT400028485	95.74	67.87	0	0	78.36	1009.16	49.48	0	0
PGSC0003DMG400044276	PGSC0003DMT400094705	95.58	2924.75	6603.06	152.91	5846.99	10794.8	7043.89	2907.36	727.44
PGSC0003DMG402012772	PGSC0003DMT400033253	95.02	0	0	0	0	0	0	0	0
PGSC0003DMG400005716	PGSC0003DMT400014619	93.46	67.88	0	169.45	69.62	0	70.5	0	0
PGSC0003DMG400002504	PGSC0003DMT400006409	92.65	4.24	0	0	9.19	0	0	0	0
PGSC0003DMG400016635	PGSC0003DMT400042903	92.57	9.97	0	89.7	31.4	0	43.63	0	159.45
PGSC0003DMG400020891	PGSC0003DMT400053847	92.01	0	0	0	5.12	0	0	0	0
PGSC0003DMG400011827	PGSC0003DMT400030866	91.72	55.01	0	100.31	723.42	0	125.74	2061.8	0
PGSC0003DMG401013782	PGSC0003DMT400035806,PGSC0003DMT400035807	91.56	0	0	19.36	1.75	0	0	0	0
PGSC0003DMG401013687	PGSC0003DMT400035593	91.3	659.67	0	955.87	784.01	0	815.18	586.96	0
PGSC0003DMG400020589	PGSC0003DMT400053071	90.97	20.03	0	0	10.02	0	0	0	0
PGSC0003DMG400013550	PGSC0003DMT400035268,PGSC0003DMT400035269,PGSC0003DMT400035270	89.54	9.51	0	0	18.65	0	3.67	0	0
PGSC0003DMG400040651	PGSC0003DMT400091080	89.45	11.12	0	95.13	11.49	0	1.29	0	0
PGSC0003DMG400041062	PGSC0003DMT400091491	88.87	29.59	1.45	85.75	81.94	0	3.61	0	344.1
PGSC0003DMG402003730	PGSC0003DMT400009563	87.35	21.98	0	0	29.1	0	0	0	0
PGSC0003DMG400046303	PGSC0003DMT400096732	87.06	126.42	0	161.49	620.59	615.83	320.75	294.4	0
PGSC0003DMG400029133	PGSC0003DMT400074911	86.82	11.68	0	118.44	9.59	0	4.81	0	0
PGSC0003DMG401022238	PGSC0003DMT400057252	86.7	11.86	0	145.13	168.8	0	41.37	245.2	0
PGSC0003DMG402014852	PGSC0003DMT400038478	85.51	13.56	0	305.12	145.57	0	110.96	1095.19	0
PGSC0003DMG400012028	PGSC0003DMT400031379	85.07	0	0	0	0	0	0	0	0
PGSC0003DMG400030462	PGSC0003DMT400078266	84.78	8.6	0	0	10.11	0	66.87	0	0
PGSC0003DMG400024990	PGSC0003DMT400064323	84.66	9.74	0	41.31	49.93	0	3.98	175.84	0
PGSC0003DMG400043854	PGSC0003DMT400094283	84.11	7.96	0	25.44	48.59	0	55.68	0	151.18
PGSC0003DMG400033900	PGSC0003DMT400084256	82.44	35.99	0	98.31	42.26	0	68.83	114.08	126.63
PGSC0003DMG400012749	PGSC0003DMT400033202	82.11	14.33	0	57.31	3.83	0	50.42	0	0
PGSC0003DMG400037587	PGSC0003DMT400088016	81.77	31.39	0	0	47.65	0	43.04	0	0
PGSC0003DMG400007438	PGSC0003DMT400019239	81.41	90.4	0	108.37	337.11	0	54.52	0	0
PGSC0003DMG401024975	PGSC0003DMT400064284	79.61	69.49	0	62.88	56.35	0	46.43	17.53	702.17
PGSC0003DMG400029229	PGSC0003DMT400075135	79.33	67.85	0	270.49	67.83	0	388.35	291.22	553.79
PGSC0003DMG401031322	PGSC0003DMT400080451,PGSC0003DMT400080452	78.89	32.63	0	141.1	68.34	0	21.67	421.41	0
PGSC0003DMG402022133	PGSC0003DMT400056915	78.71	3.5	0	49.05	4.75	0	0	0	0
PGSC0003DMG400001579	PGSC0003DMT400004008,PGSC0003DMT400004010	78.52	15.06	0	50.29	41.35	0	128.75	0	0
PGSC0003DMG400017468	PGSC0003DMT400045057	78.03	34.32	4.79	305.89	91.81	0	180.94	74.98	0
PGSC0003DMG400024447	PGSC0003DMT400062810	77.65	31.02	0	0	41.04	0	85.77	0	0
PGSC0003DMG400029012	PGSC0003DMT400074623	77.21	133.24	3	343.63	673.15	6453.95	371.24	1082.34	47.38
PGSC0003DMG400014836	PGSC0003DMT400038438	77.18	0	0	0	1.51	0	0	0	0
PGSC0003DMG400011235	PGSC0003DMT400029206	77.18	0	0	0	1.51	0	0	0	0
PGSC0003DMG400005372	PGSC0003DMT400013730	76.84	39.03	0	39.62	456.1	0	180.86	171.89	0
PGSC0003DMG400015946	PGSC0003DMT400041204	76.74	0	0	0	6.03	0	0	0	0
PGSC0003DMG400018968	PGSC0003DMT400048821	76.72	36.24	0	156.29	152.59	0	91.68	26.63	0
PGSC0003DMG400031863	PGSC0003DMT400081465,PGSC0003DMT400081466,PGSC0003DMT400081467	75.06	26.28	0	157.58	32.2	0	0	0	0
PGSC0003DMG400029084	PGSC0003DMT400074792,PGSC0003DMT400074794,PGSC0003DMT400074796,PGSC0003DMT400074797	75.04	24.77	0	0	2.36	0	13.98	0	0
PGSC0003DMG401015590	PGSC0003DMT400040272	74.43	0	0	0	10.52	0	0	0	0
PGSC0003DMG400019390	PGSC0003DMT400049901	74.08	70.32	0	191.08	230.55	0	182.53	76.47	81.26
PGSC0003DMG400030660	PGSC0003DMT400078795	73.67	23.38	0	9.67	43.35	0	68.88	57.88	216.52
PGSC0003DMG400026396	PGSC0003DMT400067866	73.53	14.75	0	0	5.77	0	0	0	0
PGSC0003DMG400038114	PGSC0003DMT400088543	73.02	0	0	0	5.34	0	0	0	0
PGSC0003DMG400004244	PGSC0003DMT400010843	72.83	12.72	0	26.07	37.14	0	3.86	0	0
PGSC0003DMG400029716	PGSC0003DMT400076415,PGSC0003DMT400076416	72.61	46.77	0	166.91	111.2	0	155.93	88.81	0
PGSC0003DMG400009497	PGSC0003DMT400024565	72.38	0	0	0	1.53	0	0	0	0
PGSC0003DMG400007908	PGSC0003DMT400020466,PGSC0003DMT400020467	72.15	50.01	0	0	9.46	0	108.23	0	0
PGSC0003DMG400013360	PGSC0003DMT400034769	70.83	3.9	0	0	10.23	0	18.86	0	0
PGSC0003DMG400026459	PGSC0003DMT400068033,PGSC0003DMT400068034	70.77	22.19	0	53.71	134.63	0	171.25	111.96	0
PGSC0003DMG400001439	PGSC0003DMT400003644	70.62	0	0	0	0	0	0	0	0
PGSC0003DMG400026789	PGSC0003DMT400068885	70.19	108.08	0	182.63	100.28	0	40.14	134.41	851.86
PGSC0003DMG400011408	PGSC0003DMT400029675	69.13	40.44	0	184.58	47.16	0	186.89	0	0
PGSC0003DMG400006027	PGSC0003DMT400015439	68.61	8.28	0	0	2.52	0	1.07	0	67.35
PGSC0003DMG400046681	PGSC0003DMT400097110	67.97	0	0	0	12.1	0	0	238.63	0
PGSC0003DMG400011942	PGSC0003DMT400031179	67.41	17.1	835	17.63	41.34	0	110.29	0	0
PGSC0003DMG402014048	PGSC0003DMT400036477	67.21	30.71	1.77	144.28	52.67	0	83.57	0	1859.92
PGSC0003DMG400040265	PGSC0003DMT400090694	67.19	38.72	0	0	24.11	0	0	0	0
PGSC0003DMG400020779	PGSC0003DMT400053563	67.03	7.26	0	0	95.48	0	1.45	98.19	63.69
PGSC0003DMG400024828	PGSC0003DMT400063873	66.75	2.69	0	95.84	9.58	0	0	0	0
PGSC0003DMG400002354	PGSC0003DMT400006056,PGSC0003DMT400006057,PGSC0003DMT400006058	66.44	121	0	195	50.64	0	187.03	0	33.94
PGSC0003DMG400010917	PGSC0003DMT400028318	66.4	9.04	0	0	5.12	0	0	0	0
PGSC0003DMG400031309	PGSC0003DMT400080409	66.07	874.97	0	1495.97	1799.18	0	516.81	321.25	0
PGSC0003DMG400005719	PGSC0003DMT400014629,PGSC0003DMT400014630	65.84	0	0	0	0	0	0	0	0
PGSC0003DMG400016776	PGSC0003DMT400043223,PGSC0003DMT400043224	64.4	3.9	0	0	5.33	0	16	0	0
PGSC0003DMG401031172	PGSC0003DMT400080052	64.34	14.13	0	0	2.92	0	0	0	0
PGSC0003DMG400016908	PGSC0003DMT400043544	64.33	8.61	0	0	6.07	0	7.38	0	0
PGSC0003DMG400025334	PGSC0003DMT400065182,PGSC0003DMT400065184,PGSC0003DMT400065185,PGSC0003DMT400065187	63.31	29.17	177.31	109.74	13.58	0	36.82	34.96	0
PGSC0003DMG400023291	PGSC0003DMT400059872,PGSC0003DMT400059875	63.12	0	0	0	14.63	0	0	0	0
PGSC0003DMG401026539	PGSC0003DMT400068268	63.04	0	0	0	0	0	0	0	0
PGSC0003DMG401013152	PGSC0003DMT400034207,PGSC0003DMT400034209,PGSC0003DMT400034210,PGSC0003DMT400034211,PGSC0003DMT400034212,PGSC0003DMT400034213,PGSC0003DMT400034214,PGSC0003DMT400034215	62.82	3.91	0	6.59	13.73	0	30.44	16.11	0
PGSC0003DMG400031844	PGSC0003DMT400081445	62.39	5.16	0	23.22	8.4	0	26.44	0	0
PGSC0003DMG400043524	PGSC0003DMT400093953	62.15	14.09	0	135.45	41.2	0	50.37	161.29	0
PGSC0003DMG400020449	PGSC0003DMT400052680,PGSC0003DMT400052681	61.77	1.35	0	11.49	5.87	0	0	0	0
PGSC0003DMG400001752	PGSC0003DMT400004398,PGSC0003DMT400004399	61.75	69.05	0	194.62	87.61	0	39.48	0	0
PGSC0003DMG400045478	PGSC0003DMT400095907	60.93	13.82	0	0	21.6	0	0	0	0
PGSC0003DMG400017855	PGSC0003DMT400046020	59.71	497.97	6	533.85	889.93	1349.52	386.19	0	427.93
PGSC0003DMG400003165	PGSC0003DMT400008207	59.03	31.52	0	196.18	166.16	0	0	0	0
PGSC0003DMG401013013	PGSC0003DMT400033864	58.89	0	0	0	4.14	0	0	0	0
PGSC0003DMG400045812	PGSC0003DMT400096241	58.73	191.79	0	30.04	121.64	0	117.72	0	0
PGSC0003DMG400046356	PGSC0003DMT400096785	58.67	2.6	0	0	16.79	0	0	0	0
PGSC0003DMG400041020	PGSC0003DMT400091449	58.55	11.13	0	26.65	50.94	1697.56	119.2	0	0
PGSC0003DMG400042222	PGSC0003DMT400092651	56.56	0	0	0	4.74	0	0	0	0
PGSC0003DMG402012474	PGSC0003DMT400032473	56.05	116.52	0	286.41	288.41	0	487.18	350.6	412.99
PGSC0003DMG400029006	PGSC0003DMT400074603,PGSC0003DMT400074604	54.79	11.99	0	0	21.25	0	71.35	0	0
PGSC0003DMG402005635	PGSC0003DMT400014368	54.47	105.47	0	13.55	157.24	0	16.46	0	444.45
PGSC0003DMG400003458	PGSC0003DMT400008896,PGSC0003DMT400008897	53.98	7.53	1.99	51.67	23.02	0	107.82	137.09	0
PGSC0003DMG400021435	PGSC0003DMT400055219	53.94	11.23	0	17.46	2.54	0	0.95	0	0
PGSC0003DMG400035143	PGSC0003DMT400085572	53.63	7.08	0	0	131.54	0	19.58	0	0
PGSC0003DMG400000310	PGSC0003DMT400000835	53.41	21.62	0	0	29.25	0	11.24	0	0
PGSC0003DMG401023640	PGSC0003DMT400060783,PGSC0003DMT400060787	52.7	1.85	0	0	4.66	0	0	0	0
PGSC0003DMG400009774	PGSC0003DMT400025322	52.58	0	0	0	1.79	0	0	0	0
PGSC0003DMG400032135	PGSC0003DMT400081843,PGSC0003DMT400081845,PGSC0003DMT400081847	52.53	0	0	0	2.46	0	0	0	0
PGSC0003DMG400011311	PGSC0003DMT400029422	52.49	0.56	0	0	6.59	741.2	1.23	0	0
PGSC0003DMG400023816	PGSC0003DMT400061183	52.3	7.55	0	70.47	42.1	0	79.9	215.69	0
PGSC0003DMG400023386	PGSC0003DMT400060115	52.13	14.03	0	0	0	0	21.43	0	0
PGSC0003DMG400007090	PGSC0003DMT400018269	51.66	3.17	0	0	2.78	0	0	0	0
PGSC0003DMG400001323	PGSC0003DMT400003343,PGSC0003DMT400003344	51.62	19.04	0	41.92	9.12	0	25	0	0
PGSC0003DMG400000878	PGSC0003DMT400002291	51.24	0	0	0	83.16	0	101.04	0	0
PGSC0003DMG401002721	PGSC0003DMT400007046,PGSC0003DMT400007049	51.23	12.08	0	0	4.69	0	12.4	0	0
PGSC0003DMG400040173	PGSC0003DMT400090602	51.23	1.61	0	0	2.35	0	0	0	0
PGSC0003DMG400014630	PGSC0003DMT400037927	50.92	78	0	121.86	55.91	0	99.01	0	0
PGSC0003DMG402003169	PGSC0003DMT400008214	50.67	49.77	0	0	55.43	0	105.8	0	0
PGSC0003DMG400001014	PGSC0003DMT400002642	49.6	80.41	1592.47	239.77	622.92	1675.38	265.31	459.19	0
PGSC0003DMG400010447	PGSC0003DMT400027085	49.56	3.29	0	8.11	5.27	0	0	0	0
PGSC0003DMG400042643	PGSC0003DMT400093072	49.44	61.1	0	63.45	71.84	0	40.51	0	0
PGSC0003DMG400033037	PGSC0003DMT400083063	49.05	64.7	1588.32	6.76	795.73	1494.85	158.35	547.9	217.44
PGSC0003DMG400038556	PGSC0003DMT400088985	48.5	2.17	0	50.15	23.55	0	0	0	0
PGSC0003DMG400032285	PGSC0003DMT400082135	48.24	33.44	0	0	33.28	0	0	0	0
PGSC0003DMG400007297	PGSC0003DMT400018825	48.19	2.58	0	0	1.52	0	0	0	0
PGSC0003DMG400037004	PGSC0003DMT400087433	47.75	0	0	0	0	0	0	0	0
PGSC0003DMG400040498	PGSC0003DMT400090927	47.45	0	0	0	35.41	0	0	20.48	0
PGSC0003DMG400027571	PGSC0003DMT400070908	47.33	26.76	0	0	21.88	0	134.36	0	0
PGSC0003DMG400014583	PGSC0003DMT400037793	47.33	14.19	0	25.85	39.8	0	71.52	48.36	0
PGSC0003DMG400029065	PGSC0003DMT400074746	46.99	0	0	0	0	0	0	0	0
PGSC0003DMG400041789	PGSC0003DMT400092218	46.92	311.78	13277.9	79.59	503.81	11459.9	8036.93	2125.89	774.68
PGSC0003DMG400001279	PGSC0003DMT400003235	46.49	0	0	0	13.25	0	0	0	0
PGSC0003DMG400016939	PGSC0003DMT400043628	46.31	4.19	0	0	61.86	0	9.33	0	0
PGSC0003DMG400010251	PGSC0003DMT400026554	46.22	0	0	0	18.27	0	0	0	0
PGSC0003DMG400033607	PGSC0003DMT400083809	46.02	45.54	0	77.35	369.43	0	60.22	393.49	0
PGSC0003DMG403022886	PGSC0003DMT400058912	45.7	0	0	0	33.63	0	0	0	0
PGSC0003DMG400011312	PGSC0003DMT400029423,PGSC0003DMT400029424	45.41	21.64	0	18.72	35.27	0	37.22	63.57	168.25
PGSC0003DMG400003643	PGSC0003DMT400009370,PGSC0003DMT400009371,PGSC0003DMT400009372,PGSC0003DMT400009373	45.16	1.61	0	0	6.02	0	10.72	0	43.13
PGSC0003DMG400018415	PGSC0003DMT400047387	45.09	35.71	0	143.75	110	0	5.51	0	0
PGSC0003DMG400036273	PGSC0003DMT400086702	44.94	2.54	0	0	100.37	504.91	54.49	0	0
PGSC0003DMG400035391	PGSC0003DMT400085820	44.1	784.52	2135.88	225.66	3315.71	8805.93	0	0	11.54
PGSC0003DMG400005354	PGSC0003DMT400013693	43.94	940.71	13101.2	1414.8	1043.82	313.61	558.95	362.12	884.95
PGSC0003DMG401004219	PGSC0003DMT400010798	43.54	0	0	0	0	0	0	0	0
PGSC0003DMG400039149	PGSC0003DMT400089578	43.53	6.87	0	0	87.26	0	22.57	0	0
PGSC0003DMG400029010	PGSC0003DMT400074620	43.37	9.43	0	0	24.02	0	0	0	0
PGSC0003DMG400028394	PGSC0003DMT400073003,PGSC0003DMT400073004	43.19	0	0	0	1.11	0	0	0	0
PGSC0003DMG400009407	PGSC0003DMT400024330,PGSC0003DMT400024331	43.19	2.64	0	0	4.68	0	0	0	0
PGSC0003DMG401018475	PGSC0003DMT400047536	43	0	0	0	5.13	0	0	0	0
PGSC0003DMG400024943	PGSC0003DMT400064205	42.65	1.19	0	0	4.36	0	23.53	0	0
PGSC0003DMG400013790	PGSC0003DMT400035824	41.61	18.48	0	40.52	35.8	0	63.92	0	0
PGSC0003DMG400003881	PGSC0003DMT400009902	41.43	17.14	0	32.61	13.79	0	103.28	0	0
PGSC0003DMG400039430	PGSC0003DMT400089859	41.29	1220.73	2217.33	59.05	3105.28	3689.38	4119.78	2093.84	20.35
PGSC0003DMG400034963	PGSC0003DMT400085392	41.29	1220.73	2217.33	59.05	3105.28	3689.38	4119.78	2093.84	20.35
PGSC0003DMG400009871	PGSC0003DMT400025547,PGSC0003DMT400025548	41.28	0	0	4.41	0.8	0	0	0	0
PGSC0003DMG400018128	PGSC0003DMT400046694	41.07	9.75	0	0	9.24	0	0	0	0
PGSC0003DMG400041108	PGSC0003DMT400091537	41.05	5.97	21752.8	0	0	22766	20264.2	4973.43	0
PGSC0003DMG400029490	PGSC0003DMT400075850	40.63	7.49	0	0	8.34	0	0	0	0
PGSC0003DMG400023316	PGSC0003DMT400059931	40.63	23.68	0	109.05	14.81	0	0	0	0
PGSC0003DMG400006643	PGSC0003DMT400017004	40.42	0	0	0	1.29	0	0	0	0
PGSC0003DMG400019218	PGSC0003DMT400049462	40.03	59.98	0	235.56	81.03	0	323.11	80.29	0
PGSC0003DMG400042289	PGSC0003DMT400092718	39.9	0	0	0	8.01	0	16.78	0	0
PGSC0003DMG400012733	PGSC0003DMT400033164	39.88	12.34	0	0	8.1	0	51.98	0	0
PGSC0003DMG402004568	PGSC0003DMT400011604	39.87	17.09	0	75.25	40.56	0	111.48	0	0
PGSC0003DMG400006986	PGSC0003DMT400017976	39.82	241.31	9.48	542.38	863.29	696.02	694.49	656.57	0
PGSC0003DMG400020534	PGSC0003DMT400052927	39.29	58.93	122.55	46.29	405.1	0	289.99	98.89	0
PGSC0003DMG400003659	PGSC0003DMT400009414	39.28	0	0	0	14.81	0	0	0	0
PGSC0003DMG401000515	PGSC0003DMT400001382	39.26	54.21	0	33.53	239.85	0	0	0	0
PGSC0003DMG400028330	PGSC0003DMT400072823	39.2	4.94	0	0	5.6	0	0	0	0
PGSC0003DMG400035263	PGSC0003DMT400085692	39.12	1.14	0	0	26.09	0	0	0	0
PGSC0003DMG402026315	PGSC0003DMT400067668,PGSC0003DMT400067669,PGSC0003DMT400067670	39.11	0.9	0	0	5.95	0	0	0	0
PGSC0003DMG402021616	PGSC0003DMT400055670,PGSC0003DMT400055671	38.78	4.41	0	11.87	2.95	0	0	0	0
PGSC0003DMG400025209	PGSC0003DMT400064913	38.74	5.34	0	0	14.32	0	31.26	0	0
PGSC0003DMG400025897	PGSC0003DMT400066620	38.37	1	0	9.43	3.66	0	9.84	0	0
PGSC0003DMG400006323	PGSC0003DMT400016179	38.29	0	0	45.36	4.62	0	0	0	0
PGSC0003DMG400007969	PGSC0003DMT400020576	38.12	0	0	0	1.54	0	0	0	0
PGSC0003DMG400036536	PGSC0003DMT400086965	37.68	11.8	0	0	8.83	0	0.81	0	0
PGSC0003DMG400030824	PGSC0003DMT400079202,PGSC0003DMT400079203	36.93	2.83	0	0	4.98	0	0	0	0
PGSC0003DMG400038816	PGSC0003DMT400089245	36.77	10.73	0	0	31.56	0	97.86	5.61	0
PGSC0003DMG400003943	PGSC0003DMT400010070	36.77	0	0	0	0	0	0	0	0
PGSC0003DMG400035426	PGSC0003DMT400085855	36.7	22.53	0	72.19	23.55	0	31.85	0	0
PGSC0003DMG400009523	PGSC0003DMT400024613	36.5	18.39	0	0	62.32	0	57.74	0	0
PGSC0003DMG400031244	PGSC0003DMT400080261	36.46	0	0	0	0	0	7.27	0	0
PGSC0003DMG400027722	PGSC0003DMT400071285	36.39	23.32	0	13.16	17.17	0	30.47	0	0
PGSC0003DMG400021116	PGSC0003DMT400054403	36.21	63.84	0	56.94	53.96	0	44.67	0	0
PGSC0003DMG400010356	PGSC0003DMT400026836	35.87	10.29	0	0	21.27	0	40.54	0	0
PGSC0003DMG400015830	PGSC0003DMT400040924	35.84	12.2	1	100.54	11.78	0	20.03	181.87	0
PGSC0003DMG400002153	PGSC0003DMT400005512	35.63	1.87	0	0	4.13	0	0	0	0
PGSC0003DMG400012524	PGSC0003DMT400032621	35.47	21.67	0	0	36.39	0	1.68	393.34	0
PGSC0003DMG400005261	PGSC0003DMT400013485,PGSC0003DMT400013486,PGSC0003DMT400013487,PGSC0003DMT400013488	35.37	0.95	0	28.27	2.41	0	0	0	0
PGSC0003DMG400019937	PGSC0003DMT400051337	35.31	8.14	0	0	13.63	0	0	0	0
PGSC0003DMG400007317	PGSC0003DMT400018872	34.95	11.27	0	85.19	14.83	0	39.99	0	0
PGSC0003DMG400041029	PGSC0003DMT400091458	34.81	2.46	0	94.34	7.24	0	0	0	155.28
PGSC0003DMG400021645	PGSC0003DMT400055741	34.66	0	0	0	1.62	0	0	0	0
PGSC0003DMG400001028	PGSC0003DMT400002668	34.64	0	0	0	2.4	0	0	0	0
PGSC0003DMG402010693	PGSC0003DMT400027780	34.6	20.2	0	0	34.08	0	85.01	0	0
PGSC0003DMG400008455	PGSC0003DMT400021788,PGSC0003DMT400021789,PGSC0003DMT400021790	34.3	0	0	0	1.38	0	0	0	0
PGSC0003DMG400009968	PGSC0003DMT400025812	33.86	0.91	0	0	2.64	0	41.98	0	0
PGSC0003DMG400002136	PGSC0003DMT400005473	33.75	2.6	0	0	10.83	0	0	0	0
PGSC0003DMG400031451	PGSC0003DMT400080755	33.5	7.7	0	51.16	8.13	0	6.5	0	0
PGSC0003DMG400014038	PGSC0003DMT400036453	33.37	59.76	0	73.97	84.41	0	77.02	14.16	0
PGSC0003DMG400006036	PGSC0003DMT400015462,PGSC0003DMT400015463	33.26	12.06	0	134.39	31.52	0	76.95	229.31	694.74
PGSC0003DMG400040591	PGSC0003DMT400091020	32.76	72.24	0	92.06	82.64	0	88.24	51.25	38.82
PGSC0003DMG400047012	PGSC0003DMT400097441	32.69	0	0	0	2.09	0	0	0	0
PGSC0003DMG400017964	PGSC0003DMT400046272	32.67	3.75	0	63.3	20.1	0	6.72	0	0
PGSC0003DMG400019184	PGSC0003DMT400049381	32.61	0	0	0	3.29	0	42.05	0	0
PGSC0003DMG400003849	PGSC0003DMT400009831	32.51	0	0	0	2.32	0	0	0	0
PGSC0003DMG400014412	PGSC0003DMT400037348	32.49	22.59	0	86.74	49.1	0	90.03	150.83	0
PGSC0003DMG401031520	PGSC0003DMT400080923,PGSC0003DMT400080925,PGSC0003DMT400080926	32.12	5.15	0	0	4.67	0	0	0	0
PGSC0003DMG402010056	PGSC0003DMT400026065,PGSC0003DMT400026067	31.99	11.4	0	45.05	27.09	0	47.28	0	129.15
PGSC0003DMG400029264	PGSC0003DMT400075236	31.61	98.63	0	307.07	184.69	229.84	159.55	134.03	358.82
PGSC0003DMG400029660	PGSC0003DMT400076291,PGSC0003DMT400076292	31.42	0	0	0	1.43	0	0	0	0
PGSC0003DMG400024462	PGSC0003DMT400062840,PGSC0003DMT400062841	31.39	0	0	0	4.12	0	0	0	0
PGSC0003DMG400040070	PGSC0003DMT400090499	31.1	6.49	1.62	29.74	42.19	0	39.12	0	0
PGSC0003DMG400019828	PGSC0003DMT400051065	30.96	3.43	243.6	0.23	24.03	0	0	0	430.64
PGSC0003DMG400027705	PGSC0003DMT400071252	30.85	36.14	0	0	20.68	0	0	0	0
PGSC0003DMG400001149	PGSC0003DMT400002934	30.69	16.1	0	15.07	13.41	0	11.49	0	0
PGSC0003DMG401008792	PGSC0003DMT400022674,PGSC0003DMT400022676	30.59	50.08	0	0	132.62	0	7.22	0	0
PGSC0003DMG400025067	PGSC0003DMT400064513,PGSC0003DMT400064514	30.52	0.67	0	0	7.56	0	0	0	0
PGSC0003DMG400021935	PGSC0003DMT400056458	29.93	7.67	0	0	10.11	0	44.47	0	0
PGSC0003DMG400042395	PGSC0003DMT400092824	29.54	18.98	0	9.4	36.66	0	72.13	0	0
PGSC0003DMG400001721	PGSC0003DMT400004338	29.52	2.09	0	0	0.62	0	0	0	0
PGSC0003DMG400012398	PGSC0003DMT400032272	29.28	20.74	0	28.09	16.01	0	68.58	82.86	0
PGSC0003DMG400014779	PGSC0003DMT400038294,PGSC0003DMT400038296,PGSC0003DMT400038297	29.16	0	0	0	7.03	0	0	0	0
PGSC0003DMG400045089	PGSC0003DMT400095518	28.84	1.88	0	0	11.61	0	27.12	0	0
PGSC0003DMG400005571	PGSC0003DMT400014211,PGSC0003DMT400014212	28.81	39.13	0	0	30.86	0	13.94	0	0
PGSC0003DMG400021222	PGSC0003DMT400054679	28.81	25.24	0	103.05	59.91	0	0	221.43	0
PGSC0003DMG400002728	PGSC0003DMT400007060	28.75	0	0	17.44	0.86	0	0	0	0
PGSC0003DMG400015171	PGSC0003DMT400039236,PGSC0003DMT400039237	28.46	29.45	1.77	140.67	45.92	2668.58	33.72	22.08	0
PGSC0003DMG400018938	PGSC0003DMT400048728,PGSC0003DMT400048729	27.89	10.73	0	18.82	16.69	0	23.93	0	0
PGSC0003DMG401004803	PGSC0003DMT400012241,PGSC0003DMT400012243	27.78	11.2	0	0	4.88	0	0	0	0
PGSC0003DMG400043836	PGSC0003DMT400094265	27.76	1	0	0	3.27	0	0	0	0
PGSC0003DMG400012020	PGSC0003DMT400031363	27.61	5.69	0	71.97	7.8	0	18.8	0	0
PGSC0003DMG400034922	PGSC0003DMT400085351	27.57	1.73	0	0	3.78	0	0	0	0
PGSC0003DMG402025689	PGSC0003DMT400065994	27.52	0	0	0	6.04	0	0	0	0
PGSC0003DMG400002905	PGSC0003DMT400007521	27.43	171.62	4088.14	609.21	590.69	81.41	266.86	1151.58	0
PGSC0003DMG400025017	PGSC0003DMT400064388	27.42	0.99	0	0	3.89	0	0	0	0
PGSC0003DMG402010047	PGSC0003DMT400026041,PGSC0003DMT400026042,PGSC0003DMT400026043	27.41	0.31	0	0	3.41	0	0	0	0
PGSC0003DMG400009509	PGSC0003DMT400024594	27.39	0.5	0	2.02	2.96	0	0	0	0
PGSC0003DMG400011795	PGSC0003DMT400030790	27.35	4.24	0	58.32	11.92	0	0	0	0
PGSC0003DMG400003493	PGSC0003DMT400008964	27.01	0	0	0	26.53	320.63	0	8.88	0
PGSC0003DMG400023690	PGSC0003DMT400060906	26.98	0	0	0	2.72	0	0	0	0
PGSC0003DMG400006395	PGSC0003DMT400016361	26.75	0	0	0	1.72	0	0	23.93	0
PGSC0003DMG401019249	PGSC0003DMT400049552	26.75	2.23	0	0	0	0	0	0	0
PGSC0003DMG400032795	PGSC0003DMT400082754	26.25	19.47	0	21.14	32.73	0	42.62	162.91	0
PGSC0003DMG400026264	PGSC0003DMT400067539,PGSC0003DMT400067540	26.24	0	0	16.36	1.97	0	0	0	0
PGSC0003DMG400000338	PGSC0003DMT400000891	25.76	6.81	0	37.16	13.31	0	45.6	0	0
PGSC0003DMG400002992	PGSC0003DMT400007735	25.75	3.76	0	0	3.8	0	0	0	0
PGSC0003DMG400024535	PGSC0003DMT400063075,PGSC0003DMT400063076	25.7	13.51	0	0	2.61	0	0	0	0
PGSC0003DMG400038314	PGSC0003DMT400088743	25.5	13.95	0.82	130.11	38.88	1126.37	33.93	214.06	0
PGSC0003DMG400035142	PGSC0003DMT400085571	25.49	16.85	0	185.97	54.85	0	92.65	0	0
PGSC0003DMG400005694	PGSC0003DMT400014546,PGSC0003DMT400014547	25.44	36.16	0	0	27.8	0	34.98	0	0
PGSC0003DMG400023415	PGSC0003DMT400060192	25.32	13.54	0	0	22.55	0	0	0	0
PGSC0003DMG400003572	PGSC0003DMT400009206	25.22	9	0	9.24	12.61	0	15.97	0	50.2
PGSC0003DMG400013489	PGSC0003DMT400035086,PGSC0003DMT400035087	24.84	2.12	0.78	33.39	6.96	0	0	0	362.63
PGSC0003DMG400021330	PGSC0003DMT400054955	24.79	91.76	0	148.17	109.88	0	193.03	0	1535.81
PGSC0003DMG400031012	PGSC0003DMT400079634,PGSC0003DMT400079635	24.71	38.4	0	43.48	26.28	0	20.39	51.16	0
PGSC0003DMG400006547	PGSC0003DMT400016753	24.68	5.8	0	0	9.34	0	11.45	0	0
PGSC0003DMG400011529	PGSC0003DMT400030047	24.6	1.18	0	0	2.74	0	0	0	0
PGSC0003DMG400015157	PGSC0003DMT400039198	24.56	3.33	0	0	6.14	0	46.13	0	0
PGSC0003DMG400013287	PGSC0003DMT400034566,PGSC0003DMT400034567,PGSC0003DMT400034568	24.34	5.86	0	38.52	9.74	0	0	0	0
PGSC0003DMG402018576	PGSC0003DMT400047788	24.13	2.08	0	0	6.45	0	0	0	0
PGSC0003DMG400002971	PGSC0003DMT400007684	24.06	33.94	0	68.31	208.58	0	89.4	127.45	0
PGSC0003DMG400007611	PGSC0003DMT400019697	24.04	0	0	0	0	0	0	0	0
PGSC0003DMG400000432	PGSC0003DMT400001149	23.94	0	0	0	2.82	0	0	0	0
PGSC0003DMG400025652	PGSC0003DMT400065899	23.88	22.69	0	0	17.53	0	22.81	1.53	0
PGSC0003DMG400015969	PGSC0003DMT400041246,PGSC0003DMT400041247,PGSC0003DMT400041248,PGSC0003DMT400041249,PGSC0003DMT400041250,PGSC0003DMT400041251,PGSC0003DMT400041252	23.6	2.88	0	0	17.36	0	0	76.09	0
PGSC0003DMG400030225	PGSC0003DMT400077689	22.92	9.05	0	19.32	29.86	0	5.05	0	0
PGSC0003DMG400025637	PGSC0003DMT400065859	22.91	16.43	0	43.4	17.44	0	18.29	61.55	0
PGSC0003DMG400004841	PGSC0003DMT400012354	22.91	1.87	0	5.06	32.7	0	0	0	0
PGSC0003DMG400013286	PGSC0003DMT400034564,PGSC0003DMT400034565	22.48	0	0	0	5.39	0	8.92	0	0
PGSC0003DMG400026545	PGSC0003DMT400068282,PGSC0003DMT400068283,PGSC0003DMT400068284,PGSC0003DMT400068285,PGSC0003DMT400068286,PGSC0003DMT400068287	22.2	1.11	0	0	0.82	0	0	0	0
PGSC0003DMG400030766	PGSC0003DMT400079043	22.13	15.74	0	86.39	7.16	0	55.96	0	0
PGSC0003DMG400021917	PGSC0003DMT400056402	22.06	52.95	0	328.93	48.03	0	0	0	0
PGSC0003DMG400018321	PGSC0003DMT400047201,PGSC0003DMT400047202	22.06	0	0	0	0.85	0	0	0	0
PGSC0003DMG400009360	PGSC0003DMT400024237,PGSC0003DMT400024238,PGSC0003DMT400024239	21.91	3.43	0	0	1.65	0	0	0	0
PGSC0003DMG400031332	PGSC0003DMT400080476	21.87	0	0	0	8.47	0	11.93	0	0
PGSC0003DMG400005837	PGSC0003DMT400014952,PGSC0003DMT400014953	21.83	1.02	0	0	11.85	0	79.54	0	0
PGSC0003DMG400017508	PGSC0003DMT400045138	21.82	58.14	0	357.26	82.41	0	37.63	0	1.43
PGSC0003DMG400030361	PGSC0003DMT400078049,PGSC0003DMT400078050	21.75	0	0	0	3.13	0	0.58	0	0
PGSC0003DMG400010478	PGSC0003DMT400027159	21.68	0.73	0	0	4.82	0	0	0	0
PGSC0003DMG400006406	PGSC0003DMT400016388,PGSC0003DMT400016389,PGSC0003DMT400016390	21.57	0	0	0	0	0	0	0	0
PGSC0003DMG400009120	PGSC0003DMT400023538,PGSC0003DMT400023539,PGSC0003DMT400023540,PGSC0003DMT400023541,PGSC0003DMT400023542,PGSC0003DMT400023543	21.4	0	0	0	5.41	0	0	0	0
PGSC0003DMG400014240	PGSC0003DMT400036933,PGSC0003DMT400036934	21.28	8.24	0	26.29	14.2	0	0	0	0
PGSC0003DMG400021348	PGSC0003DMT400055013,PGSC0003DMT400055014,PGSC0003DMT400055017,PGSC0003DMT400055019	21.12	10.35	0	3.24	32.02	0	0	106.89	0
PGSC0003DMG400011740	PGSC0003DMT400030650	21.1	79.91	0	21.89	5.73	0	0	0	0
PGSC0003DMG400029562	PGSC0003DMT400076023	20.82	0	0	0	4.18	0	0	0	0
PGSC0003DMG400013598	PGSC0003DMT400035383	20.82	11.5	0	0	13.37	0	35.71	0	0
PGSC0003DMG402017944	PGSC0003DMT400046228	20.67	6.7	0	0	4.9	0	4.42	0	0
PGSC0003DMG400023742	PGSC0003DMT400061013,PGSC0003DMT400061014,PGSC0003DMT400061015	20.38	7.17	0	27.11	9.8	0	16.84	0	0
PGSC0003DMG400033586	PGSC0003DMT400083788	20.29	3.96	0	0	3.88	0	20.24	0	0
PGSC0003DMG400017403	PGSC0003DMT400044835,PGSC0003DMT400044836	20.22	8.17	0	54.46	10.99	0	53.64	0	0
PGSC0003DMG400013456	PGSC0003DMT400035000	20.22	0	0	45.97	0.6	0	21.37	0	0
PGSC0003DMG400018422	PGSC0003DMT400047400,PGSC0003DMT400047402,PGSC0003DMT400047403	20.14	0	0	0	0.42	0	0	0	0
PGSC0003DMG400027965	PGSC0003DMT400071869,PGSC0003DMT400071870	20.1	868.8	2090.13	99.51	1557.44	4586.18	2450.75	1350.49	363.48
PGSC0003DMG400027964	PGSC0003DMT400071867,PGSC0003DMT400071868	20.1	708.01	484.86	18.06	1189.9	4526.95	1782.79	1120.49	174.98
PGSC0003DMG400015624	PGSC0003DMT400040357	20.01	17.15	1.19	62.02	23.88	0	23.74	0	0
PGSC0003DMG400005444	PGSC0003DMT400013910	19.97	0	0	0	1.03	0	0	0	0
PGSC0003DMG400028654	PGSC0003DMT400073755	19.71	12.64	0	31.81	47.22	0	115.32	0	0
PGSC0003DMG400012903	PGSC0003DMT400033597	19.59	5.14	0	14.83	8.11	0	15.28	0	0
PGSC0003DMG402000007	PGSC0003DMT400000025	19.59	52.83	0	0	25.64	0	142.08	791.74	0
PGSC0003DMG400027026	PGSC0003DMT400069516	19.5	10.14	0	10.66	13.29	0	2.25	0	0
PGSC0003DMG400026530	PGSC0003DMT400068246,PGSC0003DMT400068249,PGSC0003DMT400068250	19.45	0	0	0	12.38	0	0	0	0
PGSC0003DMG400023722	PGSC0003DMT400060979	19.15	0	0	0	4.63	0	0	0	0
PGSC0003DMG400029777	PGSC0003DMT400076586,PGSC0003DMT400076587	18.83	29.84	0	85.27	7.24	0	56.53	0	0
PGSC0003DMG400013600	PGSC0003DMT400035389	18.78	0	0	0	3.3	0	0	0	0
PGSC0003DMG400022373	PGSC0003DMT400057616,PGSC0003DMT400057619	18.77	167.46	0	139.68	212.31	0	136.36	101.88	133.19
PGSC0003DMG400014865	PGSC0003DMT400038508	18.58	11.24	0	0	12.94	0	0	0	0
PGSC0003DMG400020655	PGSC0003DMT400053213,PGSC0003DMT400053214,PGSC0003DMT400053215	18.56	0	0	0	4.81	0	0	0	0
PGSC0003DMG400024428	PGSC0003DMT400062760	18.22	2261.43	14017.7	82.71	4064.89	8960.97	13496.2	4151.19	270.75
PGSC0003DMG400035467	PGSC0003DMT400085896	18.2	0.69	0	0	5.05	0	0	0	0
PGSC0003DMG402025150	PGSC0003DMT400064750,PGSC0003DMT400064751	18.16	0	0	2	1.64	0	29.33	0	0
PGSC0003DMG400008793	PGSC0003DMT400022677	18.09	118.95	0	176.1	337.11	0	65.42	0	0
PGSC0003DMG400037583	PGSC0003DMT400088012	17.82	2.07	0	0	9.5	0	14.55	0	0
PGSC0003DMG400003842	PGSC0003DMT400009813	17.75	1.05	0	3.77	4.13	0	13.82	0	59.26
PGSC0003DMG400009802	PGSC0003DMT400025389	17.58	59.05	2669.31	228.31	124.08	0	142.78	0	0
PGSC0003DMG400019609	PGSC0003DMT400050469	17.58	1.27	0	10.24	38.52	0	17.58	0	0
PGSC0003DMG400015059	PGSC0003DMT400038934	17.45	80.62	0	258.64	355.04	0	79.02	0	0
PGSC0003DMG400000379	PGSC0003DMT400001024	17.38	0	0	0	1.87	0	0	53.02	0
PGSC0003DMG400010166	PGSC0003DMT400026355	17.3	0	0	0	1.04	0	0	0	0
PGSC0003DMG400025468	PGSC0003DMT400065486	16.99	8.27	0	96.84	39.06	0	67.97	26.96	0
PGSC0003DMG400004843	PGSC0003DMT400012361	16.97	1.37	0	0	9.67	0	0	214.78	0
PGSC0003DMG400035996	PGSC0003DMT400086425	16.95	14.07	0	9.46	11.68	0	26.3	0	0
PGSC0003DMG400006515	PGSC0003DMT400016670	16.9	4.54	0	0	14.08	0	27.65	0	0
PGSC0003DMG400031868	PGSC0003DMT400081473,PGSC0003DMT400081474	16.84	15.18	0	0	4.58	0	29.46	0	0
PGSC0003DMG400030250	PGSC0003DMT400077759	16.64	8.12	0	5.51	38.23	0	4.48	12.67	0
PGSC0003DMG400024695	PGSC0003DMT400063483	16.61	0	0	5.49	1.68	0	4.97	0	0
PGSC0003DMG400007828	PGSC0003DMT400020245,PGSC0003DMT400020246	16.46	15.52	0	186.81	15.36	0	22.74	0	0
PGSC0003DMG400007968	PGSC0003DMT400020569	16.46	15.34	0	102.77	19.73	0	14.59	215.33	0
PGSC0003DMG400022511	PGSC0003DMT400057989	16.36	0	0	0	0	0	0	0	0
PGSC0003DMG400040948	PGSC0003DMT400091377	16.31	3.58	0	0	3.44	0	5.26	0	0
PGSC0003DMG400009307	PGSC0003DMT400024063,PGSC0003DMT400024064	16.25	0	0	0	7.34	0	0	0	0
PGSC0003DMG400021157	PGSC0003DMT400054511	16.05	27.58	0	92.54	8.9	0	0.83	0	0
PGSC0003DMG400025816	PGSC0003DMT400066386	15.97	15.27	0	0	13.76	0	7.74	0	0
PGSC0003DMG400022960	PGSC0003DMT400059109,PGSC0003DMT400059110	15.97	2.64	0	0	4.53	0	0	0	428.82
PGSC0003DMG400020602	PGSC0003DMT400053107	15.87	0	0	0	2.78	0	0	0	0
PGSC0003DMG400004601	PGSC0003DMT400011718,PGSC0003DMT400011719,PGSC0003DMT400011720,PGSC0003DMT400011721,PGSC0003DMT400011723,PGSC0003DMT400011724,PGSC0003DMT400011725,PGSC0003DMT400011726	15.77	6.45	0	0	11.27	0	3.21	0	0
PGSC0003DMG400027019	PGSC0003DMT400069500	15.67	0	0	0	1.91	0	0	0	0
PGSC0003DMG400003661	PGSC0003DMT400009422,PGSC0003DMT400009423	15.66	0	0	0	1.9	0	0	0	0
PGSC0003DMG400004180	PGSC0003DMT400010718	15.58	17.01	0	46.47	70.65	0	0	0	0
PGSC0003DMG400038154	PGSC0003DMT400088583	15.4	3.78	0	0	4.87	0	0	7.79	0
PGSC0003DMG400021292	PGSC0003DMT400054848	15.34	0	0	0	1.6	0	0	0	0
PGSC0003DMG400029994	PGSC0003DMT400077124,PGSC0003DMT400077125,PGSC0003DMT400077126,PGSC0003DMT400077127	15.2	8.91	0	0	22.61	0	0	0	0
PGSC0003DMG400008087	PGSC0003DMT400020887	15.04	6.46	0	12.87	7.4	0	7.74	0	0
PGSC0003DMG400004966	PGSC0003DMT400012744	14.92	0	0	0	5.79	0	0.78	0	0
PGSC0003DMG400003724	PGSC0003DMT400009548,PGSC0003DMT400009549	14.69	0	0	0	6.35	0	6.98	0	0
PGSC0003DMG400018692	PGSC0003DMT400048108	14.67	81.87	0	186.59	397.49	0	0	0	0
PGSC0003DMG400010895	PGSC0003DMT400028264	14.66	0.18	0	0	9.25	0	6.64	4.95	0
PGSC0003DMG400016590	PGSC0003DMT400042742	14.53	18.96	0	0	17.34	0	0	0	0
PGSC0003DMG400026589	PGSC0003DMT400068378	14.48	0.53	0	0	5.47	0	4.67	0	0
PGSC0003DMG400000433	PGSC0003DMT400001150,PGSC0003DMT400001151	14.42	0	0	0	0	0	0	0	0
PGSC0003DMG400030758	PGSC0003DMT400079019,PGSC0003DMT400079020	14.38	0.59	0	0	3.44	0	0	0	0
PGSC0003DMG400009589	PGSC0003DMT400024802,PGSC0003DMT400024803	14.25	22.34	0	176.55	97.79	0	73.53	103.99	0
PGSC0003DMG400035931	PGSC0003DMT400086360	14.25	0	0	0	3.74	0	0	0	0
PGSC0003DMG400000499	PGSC0003DMT400001325	14.08	1.61	0	0	1.57	0	0	0	0
PGSC0003DMG400015579	PGSC0003DMT400040247	13.81	2.35	0	0	3.27	0	0	0	0
PGSC0003DMG400004656	PGSC0003DMT400011862,PGSC0003DMT400011863	13.58	28.86	0	22.47	57.88	0	0	0	0
PGSC0003DMG400019038	PGSC0003DMT400048994	13.56	245.25	61.85	47.39	255.4	2625.79	2305.94	1692.01	207.63
PGSC0003DMG400022467	PGSC0003DMT400057859	13.56	3.43	0	0	4.95	0	0	0	0
PGSC0003DMG400016959	PGSC0003DMT400043672	13.55	19.4	0	0	19.58	0	3.28	0	0
PGSC0003DMG400026830	PGSC0003DMT400068978	13.5	12.06	0	0	21.54	0	24.51	0	0
PGSC0003DMG400012901	PGSC0003DMT400033589	13.43	0	0	0	2.5	0	0	0	0
PGSC0003DMG400025659	PGSC0003DMT400065918	13.4	2.58	0	0	12.83	0	28.92	100.68	0
PGSC0003DMG400033066	PGSC0003DMT400083126	13.36	0	0	0	0	0	1.5	0	0
PGSC0003DMG400020567	PGSC0003DMT400053001,PGSC0003DMT400053002	13.12	0	0	0	8.65	0	25.98	0	0
PGSC0003DMG400002710	PGSC0003DMT400007015,PGSC0003DMT400007016	13.12	2.49	0	0	6.09	0	3.63	0	0
PGSC0003DMG400013062	PGSC0003DMT400033972,PGSC0003DMT400033973	13.07	7.81	0	110.44	39.38	0	12.83	0	0.51
PGSC0003DMG400007196	PGSC0003DMT400018544,PGSC0003DMT400018545,PGSC0003DMT400018546	13.01	0	0	0	5.49	0	8.22	0	0
PGSC0003DMG401032547	PGSC0003DMT400082449,PGSC0003DMT400082451	12.98	0	0	0	4.51	0	0	0	0
PGSC0003DMG400033608	PGSC0003DMT400083810	12.87	13.04	0	0	147.56	0	9.58	0	0
PGSC0003DMG400000186	PGSC0003DMT400000538	12.61	7.16	0	11.16	22.76	0	12.38	0	0
PGSC0003DMG400001746	PGSC0003DMT400004386	12.38	5.65	0	259.27	258.2	0	0	0	0
PGSC0003DMG400006871	PGSC0003DMT400017716	12.23	2	0	0	12.48	0	3.29	323.65	0
PGSC0003DMG400017008	PGSC0003DMT400043828	11.87	2.56	0	0	17.8	0	0	0	0
PGSC0003DMG400004804	PGSC0003DMT400012244	11.86	0.75	0	0	4.85	0	0	0	0
PGSC0003DMG400006975	PGSC0003DMT400017962	11.55	1.35	0	0	6.97	0	9.32	0	0
PGSC0003DMG400042760	PGSC0003DMT400093189	11.5	2.71	0	0	8.39	0	0	0	0
PGSC0003DMG400013069	PGSC0003DMT400033995	11.37	29.34	0	67.71	63.41	0	25.87	26.65	0
PGSC0003DMG400041267	PGSC0003DMT400091696	11.32	0.89	0	0	6.46	0	0	0	0
PGSC0003DMG400029579	PGSC0003DMT400076063	11.19	6.83	0	0	1.88	0	16.83	0	0
PGSC0003DMG400031725	PGSC0003DMT400081173	11.14	0	0	0	0	0	0	0	0
PGSC0003DMG400026323	PGSC0003DMT400067684	10.88	11.64	0	44.92	29.41	0	44.29	0	0
PGSC0003DMG400046683	PGSC0003DMT400097112	10.71	10.57	0	31.29	45.84	0	49.04	49.55	204.88
PGSC0003DMG400011858	PGSC0003DMT400030953	10.65	11	0	0	20.32	0	107.96	0	0
PGSC0003DMG400007805	PGSC0003DMT400020192,PGSC0003DMT400020193	10.33	3.99	0	0	4.17	0	32.51	0	0
PGSC0003DMG400027758	PGSC0003DMT400071347,PGSC0003DMT400071348	10.25	0	0	0	7.92	0	0	0	0
PGSC0003DMG400022597	PGSC0003DMT400058196,PGSC0003DMT400058197,PGSC0003DMT400058198	10.25	9.92	0	0	5.78	0	0	99.45	0
PGSC0003DMG400031337	PGSC0003DMT400080487	10.19	0	0	0	9.53	0	0	0	0
PGSC0003DMG400009714	PGSC0003DMT400025136,PGSC0003DMT400025137	10.14	24.27	0.59	28.98	57.4	0	20.64	8.32	0.29
PGSC0003DMG400040927	PGSC0003DMT400091356	10.08	2.01	0	0	3.96	0	3.42	0	0
PGSC0003DMG400046544	PGSC0003DMT400096973	9.99	0	0	0	20.23	0	0	0	0
PGSC0003DMG400008750	PGSC0003DMT400022570	9.91	0	0	0	1.62	0	1.2	0	0
PGSC0003DMG400023424	PGSC0003DMT400060214	9.84	0	0	0	1.68	0	0	0	0
PGSC0003DMG400018113	PGSC0003DMT400046645	9.68	0.56	0	0	6.59	0	4.94	62.67	0
PGSC0003DMG400026525	PGSC0003DMT400068227,PGSC0003DMT400068228,PGSC0003DMT400068229	9.54	0.86	0	28.39	14.32	0	10.61	0	0
PGSC0003DMG400027343	PGSC0003DMT400070322,PGSC0003DMT400070323	8.97	0	0	0	1.98	0	11.33	0	0
PGSC0003DMG400000444	PGSC0003DMT400001180,PGSC0003DMT400001181,PGSC0003DMT400001182	8.82	2.17	0	0	2.8	0	0	0	0
PGSC0003DMG400023893	PGSC0003DMT400061392	8.67	0	0	28.67	5.23	0	0	0	0
PGSC0003DMG400036965	PGSC0003DMT400087394	8.63	1.43	0	1.28	23.11	0	0	15.67	0
PGSC0003DMG400010146	PGSC0003DMT400026289	8.62	0	0	0	5.09	0	59.31	0	0
PGSC0003DMG400001913	PGSC0003DMT400004809	8.61	0.68	0	0	0.99	0	0	0	0
PGSC0003DMG400044277	PGSC0003DMT400094706	8.56	8.23	0	35.44	46.39	0	50.4	0	0
PGSC0003DMG400028419	PGSC0003DMT400073071	8.5	2.74	0	0	22.48	0	6	0	0
PGSC0003DMG400014711	PGSC0003DMT400038147	8.48	0.54	0	0	1.59	0	0	0	0
PGSC0003DMG400015327	PGSC0003DMT400039624,PGSC0003DMT400039625,PGSC0003DMT400039626	8.43	31.82	0	0	25.15	0	30.53	0	0
PGSC0003DMG400041818	PGSC0003DMT400092247	8.34	0.64	0	0	2.95	0	0	0	0
PGSC0003DMG400008296	PGSC0003DMT400021384	8.34	5.67	0	13.22	5.97	0	32.93	0	0
PGSC0003DMG400010183	PGSC0003DMT400026403	8.31	1.2	0	74.45	5.85	1663.77	22.82	0	0
PGSC0003DMG400007952	PGSC0003DMT400020526	8.2	3.15	1.04	60.51	3.8	0	0	0	0
PGSC0003DMG400020999	PGSC0003DMT400054145	8.13	1.84	0	0	8.17	0	48.75	0	98.23
PGSC0003DMG400001215	PGSC0003DMT400003064	8.13	19.84	0	129.16	158.08	0	26.23	61.86	0
PGSC0003DMG400014719	PGSC0003DMT400038169	8.11	5.16	0	0.74	14.7	0	13.46	0	0
PGSC0003DMG400023144	PGSC0003DMT400059566,PGSC0003DMT400059567	8	7.35	0	0	4.89	0	0	7.58	0
PGSC0003DMG400001674	PGSC0003DMT400004200	8	0	0	0	0.73	0	12.91	0	0
PGSC0003DMG400016190	PGSC0003DMT400041752	7.93	0.76	0	0	4.73	0	10.02	0	0
PGSC0003DMG400007251	PGSC0003DMT400018718	7.77	21.32	0	20.26	13.87	0	14.1	0	0
PGSC0003DMG400026101	PGSC0003DMT400067142,PGSC0003DMT400067143	7.68	10.31	0	24.26	12.57	0	39.48	0	0
PGSC0003DMG400029521	PGSC0003DMT400075921,PGSC0003DMT400075922	7.6	0	0	0	2.42	0	0	24	0
PGSC0003DMG400010123	PGSC0003DMT400026244	7.54	0.16	0	0	1.9	0	0	26.34	0
PGSC0003DMG400025777	PGSC0003DMT400066245,PGSC0003DMT400066246	7.46	0.28	0	54.69	4.7	0	0	0	0
PGSC0003DMG400039083	PGSC0003DMT400089512	7.44	0	0	0	3.03	0	10.51	0	0
PGSC0003DMG400004347	PGSC0003DMT400011108	7.41	0	0	0	6.43	0	24.83	0	0
PGSC0003DMG400022159	PGSC0003DMT400057003	7.3	6.57	83.73	17.65	19.4	259.45	17.12	0	20.66
PGSC0003DMG400002607	PGSC0003DMT400006708	7.16	0.55	0	0	10.1	0	13.76	1.12	26.28
PGSC0003DMG400008977	PGSC0003DMT400023182	7.12	0	0	0	3.56	0	0	0	0
PGSC0003DMG400024852	PGSC0003DMT400063942,PGSC0003DMT400063943	7.06	0	0	0	1.43	0	0	0	0
PGSC0003DMG400020296	PGSC0003DMT400052303,PGSC0003DMT400052304	7.05	104.15	832.35	158.67	815.12	3290.05	297.99	1029.09	0
PGSC0003DMG401018785	PGSC0003DMT400048346	6.97	0	0	0	0	0	0	0	0
PGSC0003DMG400030255	PGSC0003DMT400077778	6.97	6.36	0	17.3	1.83	0	179.82	0	0
PGSC0003DMG400020148	PGSC0003DMT400051917	6.96	0	0	0	2.17	0	0	0	0
PGSC0003DMG400012808	PGSC0003DMT400033345	6.81	0.31	0	0	2.1	222.6	0	0	0
PGSC0003DMG400019275	PGSC0003DMT400049614,PGSC0003DMT400049615,PGSC0003DMT400049617,PGSC0003DMT400049619	6.76	3.95	0	0	7.13	0	1.42	0	77.17
PGSC0003DMG400025396	PGSC0003DMT400065330	6.76	0	0	0	2.7	0	0	0	0
PGSC0003DMG400014376	PGSC0003DMT400037264	6.71	0	0	0	0	0	3.75	0	0
PGSC0003DMG400037665	PGSC0003DMT400088094	6.36	17.58	1.03	41.02	13.8	0	88.98	204.14	0
PGSC0003DMG400003277	PGSC0003DMT400008470	6.33	31.84	0	0	5.95	0	88.82	0	0
PGSC0003DMG400028322	PGSC0003DMT400072790	6.15	1.89	0	0	1.11	0	0	0	0
PGSC0003DMG400019207	PGSC0003DMT400049439,PGSC0003DMT400049440	6.11	21.74	0	4.14	27.97	0	24.93	36.31	0.24
PGSC0003DMG400039627	PGSC0003DMT400090056	6.11	6.23	0	0	4.74	0	26.11	7.94	0
PGSC0003DMG400024171	PGSC0003DMT400062105,PGSC0003DMT400062106,PGSC0003DMT400062107,PGSC0003DMT400062108	6.04	73	2.52	0	21.05	0	2.09	0	0
PGSC0003DMG400008698	PGSC0003DMT400022442	5.99	9.94	0	0.99	25.48	0	67.69	0	0
PGSC0003DMG400020241	PGSC0003DMT400052187	5.98	0	0	0	0	0	0	0	0
PGSC0003DMG400012112	PGSC0003DMT400031570	5.88	18.62	0	10.5	5.73	0	0.95	0	0
PGSC0003DMG400003163	PGSC0003DMT400008204	5.87	0	0	0	4.28	0	34.75	0	0
PGSC0003DMG400018357	PGSC0003DMT400047276	5.83	0.87	0	0	0	0	0	0	0
PGSC0003DMG400040881	PGSC0003DMT400091310	5.83	0	0	2.17	3.5	0	0	0	0
PGSC0003DMG400026533	PGSC0003DMT400068256,PGSC0003DMT400068257	5.72	21.77	0	143.2	11	0	2.09	0	0
PGSC0003DMG400041631	PGSC0003DMT400092060	5.65	0.83	0	0	3.67	0	0	0	0
PGSC0003DMG400031099	PGSC0003DMT400079851,PGSC0003DMT400079852	5.57	0	0	0	3.57	0	0	0	0
PGSC0003DMG400007787	PGSC0003DMT400020100	5.54	11.53	0	0	21.79	0	0	0	0
PGSC0003DMG400024836	PGSC0003DMT400063899	5.54	5.45	0	58.87	8.96	0	0	0	0
PGSC0003DMG400006874	PGSC0003DMT400017719	5.51	4.87	0	11.5	2.67	0	0	0	0
PGSC0003DMG400039160	PGSC0003DMT400089589	5.45	0	0	0	3.63	0	0	0	0
PGSC0003DMG401027064	PGSC0003DMT400069616,PGSC0003DMT400069617	5.39	0	0	0	1.43	0	0	0	0
PGSC0003DMG400015192	PGSC0003DMT400039283	5.34	0	0	0	2.75	0	0	0	0
PGSC0003DMG400027745	PGSC0003DMT400071330	5.32	0	0	0	0	0	0	0	0
PGSC0003DMG400034438	PGSC0003DMT400084867	5.1	1.98	0	0	29.93	892.23	7.42	81.21	0
PGSC0003DMG400015283	PGSC0003DMT400039527	5.06	2.47	0	11.93	5.62	0	2.16	0	0
PGSC0003DMG400008034	PGSC0003DMT400020768	5.03	12.98	0	34.98	19.75	0	10.16	0	0
PGSC0003DMG400013523	PGSC0003DMT400035186	4.94	0	0	0	2.12	0	0	0	0
PGSC0003DMG400025966	PGSC0003DMT400066788,PGSC0003DMT400066789	4.85	0	0	0	1.77	0	0	0	0
PGSC0003DMG400009177	PGSC0003DMT400023724,PGSC0003DMT400023725	4.8	0	0	0	8.43	0	0	0	0
PGSC0003DMG400024728	PGSC0003DMT400063604	4.78	3.36	0	0	3.53	0	2.11	0	0
PGSC0003DMG400006464	PGSC0003DMT400016549	4.71	1.39	0	6.54	8.7	0	8.36	0	0
PGSC0003DMG400030187	PGSC0003DMT400077607	4.67	0.43	0	0	2.35	0	0	0	0
PGSC0003DMG400020440	PGSC0003DMT400052652,PGSC0003DMT400052653,PGSC0003DMT400052654	4.64	2.01	0	14.64	19.63	0	0	0	0
PGSC0003DMG400027594	PGSC0003DMT400070961	4.58	0	0	0	1.05	0	0	0	0
PGSC0003DMG400016248	PGSC0003DMT400041875	4.57	0	0	0	0.94	0	0	0	0
PGSC0003DMG400008438	PGSC0003DMT400021739	4.53	11	0	90.33	12.48	0	7.68	0	0
PGSC0003DMG400011644	PGSC0003DMT400030409,PGSC0003DMT400030410	4.5	2.49	0	0	0	0	0	0	0
PGSC0003DMG401027116	PGSC0003DMT400069728	4.48	8.68	0	16.68	5.95	0	0	0	0
PGSC0003DMG400006856	PGSC0003DMT400017671	4.48	0	0	0	1.45	0	0	0	0
PGSC0003DMG400005622	PGSC0003DMT400014328	4.46	0	0	0	1.36	0	0	0	0
PGSC0003DMG400043045	PGSC0003DMT400093474	4.43	3.67	0	8.24	8.8	0	0.67	0	0
PGSC0003DMG400006769	PGSC0003DMT400017407,PGSC0003DMT400017408	4.43	0.53	0	0	1.63	0	1.53	0	0
PGSC0003DMG400034957	PGSC0003DMT400085386	4.03	8.8	0	0	18.89	0	0	0	0
PGSC0003DMG400011213	PGSC0003DMT400029163	3.91	0.41	0	0	2.75	0	0	0	0
PGSC0003DMG400024039	PGSC0003DMT400061778	3.91	121.21	0	142.71	586.16	730	130.1	0	0
PGSC0003DMG403009622	PGSC0003DMT400024893,PGSC0003DMT400024894	3.82	10.56	500.05	26.53	7.26	0	33.92	0	0
PGSC0003DMG400011752	PGSC0003DMT400030678	3.81	0	0	0	2.2	0	0	0	0
PGSC0003DMG400022956	PGSC0003DMT400059101,PGSC0003DMT400059102,PGSC0003DMT400059103,PGSC0003DMT400059104	3.69	1.2	0	0	8.53	0	0	0	0
PGSC0003DMG400020868	PGSC0003DMT400053786	3.65	4.41	0	0	8.65	0	11.26	0	0
PGSC0003DMG400024644	PGSC0003DMT400063352	3.64	0	0	0	2.84	0	0	0	0
PGSC0003DMG400014232	PGSC0003DMT400036920	3.57	0.33	0	15.94	1.94	0	5.76	0	0
PGSC0003DMG400008672	PGSC0003DMT400022351	3.55	4.32	0	0	8.09	0	0.86	0	0
PGSC0003DMG400025695	PGSC0003DMT400066004	3.43	0	0	0	2.79	0	0	0	0
PGSC0003DMG400044958	PGSC0003DMT400095387	3.42	0	0	0	4.39	0	24.81	0	0
PGSC0003DMG400027154	PGSC0003DMT400069836,PGSC0003DMT400069837	3.41	0.58	0	0	0.86	0	1.27	0	0
PGSC0003DMG400011868	PGSC0003DMT400030976	3.39	0	0	0	0	0	0	0	0
PGSC0003DMG400001422	PGSC0003DMT400003595,PGSC0003DMT400003596,PGSC0003DMT400003597	3.38	2.74	0	0	2.21	0	6.33	0	0
PGSC0003DMG400003427	PGSC0003DMT400008824	3.33	0	0	0	1.07	0	0	0	0
PGSC0003DMG400003428	PGSC0003DMT400008825	3.33	0	0	0	3.25	0	0	0	0
PGSC0003DMG400012451	PGSC0003DMT400032415,PGSC0003DMT400032416,PGSC0003DMT400032417	3.31	0	0	0	3.48	0	0	0	0
PGSC0003DMG400010600	PGSC0003DMT400027500	3.3	0	0	0	4.58	0	0	0	0
PGSC0003DMG400006303	PGSC0003DMT400016124,PGSC0003DMT400016126	3.22	0	0	0	1.49	0	0	0	0
PGSC0003DMG400029638	PGSC0003DMT400076237,PGSC0003DMT400076238,PGSC0003DMT400076239,PGSC0003DMT400076240,PGSC0003DMT400076241	3.13	0	0	0	6.04	0	0	0	0
PGSC0003DMG401013630	PGSC0003DMT400035458	3.05	2.53	0	0	3	0	0	0	0
PGSC0003DMG400016769	PGSC0003DMT400043203,PGSC0003DMT400043204,PGSC0003DMT400043205,PGSC0003DMT400043206	3.02	0	0	0	2.46	0	0	0	0
PGSC0003DMG402017663	PGSC0003DMT400045539,PGSC0003DMT400045541	2.97	98.7	0	28.17	595.54	0	108.1	775.77	0
PGSC0003DMG400046095	PGSC0003DMT400096524	2.91	1.1	0	0	7.4	0	0	0	0
PGSC0003DMG400028331	PGSC0003DMT400072824	2.91	1.21	0	0	2.37	0	10.58	0	0
PGSC0003DMG400002799	PGSC0003DMT400007272,PGSC0003DMT400007273,PGSC0003DMT400007274	2.87	0	0	0	7.48	0	2.59	0	0
PGSC0003DMG401026519	PGSC0003DMT400068189,PGSC0003DMT400068204,PGSC0003DMT400068205,PGSC0003DMT400068207	2.86	0	0	0	13.65	0	0	91.86	0.26
PGSC0003DMG400022750	PGSC0003DMT400058564	2.81	0	0	0	1.71	0	0	0	0
PGSC0003DMG400002133	PGSC0003DMT400005470	2.79	6.16	0	0	2.26	0	0	0	0
PGSC0003DMG400042405	PGSC0003DMT400092834	2.76	4.75	0	30.15	13.15	0	1.49	73.99	0
PGSC0003DMG402009161	PGSC0003DMT400023682	2.68	0.44	0	0	1.12	0	0	0	0
PGSC0003DMG400009185	PGSC0003DMT400023743,PGSC0003DMT400023744	2.68	0.82	0	0	5.69	0	0	0	0
PGSC0003DMG400010557	PGSC0003DMT400027377	2.63	0.36	0	0	3.75	0	1.59	0	0
PGSC0003DMG400014572	PGSC0003DMT400037767,PGSC0003DMT400037768	2.61	0	0	0	0.99	0	1.95	0	0
PGSC0003DMG400010454	PGSC0003DMT400027096	2.55	0.44	0	0	1.93	0	0	0	0
PGSC0003DMG400019530	PGSC0003DMT400050277	2.51	0	0	0	0	0	0	0	0
PGSC0003DMG400021785	PGSC0003DMT400056076	2.39	2.22	0	0	3.04	0	10.73	0	0
PGSC0003DMG400012951	PGSC0003DMT400033710,PGSC0003DMT400033711	2.36	0	0	0	2.58	0	1.53	0	0
PGSC0003DMG400026951	PGSC0003DMT400069281	2.35	0.2	0	0	1.78	0	1.75	0	0
PGSC0003DMG400030856	PGSC0003DMT400079273	2.34	0	0	0	1.28	0	0	22.17	0
PGSC0003DMG400004891	PGSC0003DMT400012537	2.25	7.48	0	0	3.02	0	0	0	0
PGSC0003DMG400009340	PGSC0003DMT400024162,PGSC0003DMT400024163	2.25	0	0	2.87	1.05	0	4.5	0	0
PGSC0003DMG402016979	PGSC0003DMT400043719,PGSC0003DMT400043720,PGSC0003DMT400043721	2.24	2.89	0	0	2.23	0	0	0	0
PGSC0003DMG400042570	PGSC0003DMT400092999	2.22	10.96	0	0	19.28	0	16.13	0	0
PGSC0003DMG400044366	PGSC0003DMT400094795	2.22	63.84	0	22.6	545.9	0	106.13	709.78	0
PGSC0003DMG400025300	PGSC0003DMT400065097	2.16	21.31	0	0	29.01	0	10.45	0	0
PGSC0003DMG400028951	PGSC0003DMT400074489	2.06	0.18	0.46	41	5.98	0	11.12	0	0
PGSC0003DMG402008471	PGSC0003DMT400021812	2.04	9.88	0	11.61	29.53	0	9.9	24.48	0
PGSC0003DMG400040863	PGSC0003DMT400091292	2.03	0	0	0	6.62	0	0	0	0
PGSC0003DMG400011441	PGSC0003DMT400029765	1.99	0	0	0	1.3	0	0	0	0
PGSC0003DMG400012858	PGSC0003DMT400033473,PGSC0003DMT400033475	1.97	0	0	0	1.59	0	1.33	0	0
PGSC0003DMG400014532	PGSC0003DMT400037674	1.95	2.15	0	23.29	2.1	0	0	0	0
PGSC0003DMG400036093	PGSC0003DMT400086522	1.91	0	0	0	2.91	0	0	61.37	0
PGSC0003DMG400008554	PGSC0003DMT400022057,PGSC0003DMT400022058,PGSC0003DMT400022059	1.82	36.87	0	204.67	35.83	0	6.31	0	0
PGSC0003DMG400004599	PGSC0003DMT400011710,PGSC0003DMT400011711,PGSC0003DMT400011712,PGSC0003DMT400011713,PGSC0003DMT400011714	1.81	0	0	5.39	0	0	0	0	0
PGSC0003DMG404026043	PGSC0003DMT400066996	1.79	0	0	0	0.32	0	0	0	0
PGSC0003DMG400028684	PGSC0003DMT400073830	1.68	0	0	0	1.03	0	16.23	0	0
PGSC0003DMG400024888	PGSC0003DMT400064032	1.6	11.44	0	0	2.56	0	0	0	0
PGSC0003DMG402025662	PGSC0003DMT400065929	1.53	286.45	0	118.55	221.51	0	218.2	0	0
PGSC0003DMG400018950	PGSC0003DMT400048754,PGSC0003DMT400048755,PGSC0003DMT400048756,PGSC0003DMT400048757	1.52	2.24	0	0	2.11	0	0	0	0
PGSC0003DMG400021214	PGSC0003DMT400054670,PGSC0003DMT400054671	1.51	0	0	0	3.44	0	0	0	0
PGSC0003DMG400043616	PGSC0003DMT400094045	1.41	3.43	0	0	5.52	0	0	0	0
PGSC0003DMG400021467	PGSC0003DMT400055288	1.32	1.44	0	0	9.98	0	0	0	0
PGSC0003DMG400043082	PGSC0003DMT400093511	1.29	0	0	0	3.2	0	0	0	0
PGSC0003DMG400015992	PGSC0003DMT400041313	1.28	0	0	0	0	0	0	0	0
PGSC0003DMG400013090	PGSC0003DMT400034059	1.26	0	0	0	7.52	0	0.38	0	0
PGSC0003DMG400021541	PGSC0003DMT400055477	1.26	10.44	0	0	13.84	0	3.05	21.45	0
PGSC0003DMG400009529	PGSC0003DMT400024628	1.22	0	0	78.16	3.99	0	0	0	0
PGSC0003DMG400004071	PGSC0003DMT400010422	1.17	0	0	0	0.82	0	0	0	0
PGSC0003DMG400022983	PGSC0003DMT400059170,PGSC0003DMT400059171	1.16	2.99	0	0	1.26	0	0.94	0	0
PGSC0003DMG400016310	PGSC0003DMT400042056	1.16	0	0	0	3.25	0	0	0	0
PGSC0003DMG400037014	PGSC0003DMT400087443	1.1	1.21	0	0	24.38	0	0	100.89	0
PGSC0003DMG400034544	PGSC0003DMT400084973	1.1	3.6	0	173.01	47.38	0	0	0	0
PGSC0003DMG400021279	PGSC0003DMT400054822	1.07	11.83	0	102.97	6.96	0	72.53	0	532.68
PGSC0003DMG402024143	PGSC0003DMT400062043	1.04	60.02	73.52	87.06	367.88	0	187.78	264.08	448.09
PGSC0003DMG400015064	PGSC0003DMT400038942	1.04	60.02	73.52	87.06	367.88	0	187.78	264.08	448.09
PGSC0003DMG400046719	PGSC0003DMT400097148	1.04	60.02	73.52	87.06	367.88	0	187.78	264.08	448.09
PGSC0003DMG400047165	PGSC0003DMT400097594	1.04	10	0	67.62	18.35	0	17.09	0	0
PGSC0003DMG400033696	PGSC0003DMT400083995	0.99	0	0	0	2.41	0	0	0	0
PGSC0003DMG401018368	PGSC0003DMT400047296	0.99	4.92	0	0	5.61	0	22.77	0	103.89
PGSC0003DMG400014442	PGSC0003DMT400037425,PGSC0003DMT400037426	0.98	19.94	0	0	15.49	0	9.53	65.61	47.13
PGSC0003DMG400043947	PGSC0003DMT400094376	0.97	0	96.04	0	11.17	0	2.09	0	0
PGSC0003DMG400020623	PGSC0003DMT400053149	0.97	10.66	0	0	6.17	0	11.75	217.44	0
PGSC0003DMG400019669	PGSC0003DMT400050640	0.95	2.9	0	19.44	4.36	0	1.15	57.18	0
PGSC0003DMG400036549	PGSC0003DMT400086978	0.94	15.51	0	126.26	10.47	0	18.23	0	0
PGSC0003DMG400024212	PGSC0003DMT400062216,PGSC0003DMT400062217,PGSC0003DMT400062218,PGSC0003DMT400062219,PGSC0003DMT400062220	0.92	1.78	0	0	1.47	0	0	0	0
PGSC0003DMG400026527	PGSC0003DMT400068234,PGSC0003DMT400068235,PGSC0003DMT400068236	0.89	0	0	0	2.56	0	0	0	0
PGSC0003DMG402030312	PGSC0003DMT400077935,PGSC0003DMT400077936,PGSC0003DMT400077937,PGSC0003DMT400077938	0.72	3.2	0	16.28	8.24	0	0	97.06	0
PGSC0003DMG400034467	PGSC0003DMT400084896	0.7	2.33	0	0	4.58	0	3.39	0	0
PGSC0003DMG402024767	PGSC0003DMT400063726	0.7	4.88	0	0	6.46	0	10.68	0	0
PGSC0003DMG401032203	PGSC0003DMT400082012,PGSC0003DMT400082013,PGSC0003DMT400082014	0.7	4.16	0	0	2.26	0	0	0	0
PGSC0003DMG400004017	PGSC0003DMT400010274,PGSC0003DMT400010275	0.67	0	0	0	1.08	0	0	0	0
PGSC0003DMG400023355	PGSC0003DMT400060019,PGSC0003DMT400060020	0.66	9.53	0	0	7.88	0	0.8	0	0
PGSC0003DMG400003697	PGSC0003DMT400009483	0.63	1.39	0	0	2.03	0	51.88	0	0
PGSC0003DMG400024834	PGSC0003DMT400063893	0.62	0	0	0	6.78	0	0	0	0
PGSC0003DMG400030812	PGSC0003DMT400079161	0.59	0	0	0.89	1.94	0	0	0	0
PGSC0003DMG402021049	PGSC0003DMT400054260	0.59	3.5	0	0	4.66	0	0	0	0
PGSC0003DMG400007073	PGSC0003DMT400018218	0.56	0	0	0	5.44	0	0	0	0
PGSC0003DMG400033029	PGSC0003DMT400083027,PGSC0003DMT400083028,PGSC0003DMT400083030,PGSC0003DMT400083031	0.55	8.19	0	131.96	16.63	0	7.97	0	0
PGSC0003DMG400001679	PGSC0003DMT400004217,PGSC0003DMT400004218,PGSC0003DMT400004220	0.54	0	0	0	6.04	0	0	0	0
PGSC0003DMG400007966	PGSC0003DMT400020562	0.53	0	0	0	0.85	0	0	0	0
PGSC0003DMG400020494	PGSC0003DMT400052806,PGSC0003DMT400052807	0.52	1.72	0	0	5.62	0	51.2	0	0
PGSC0003DMG401024041	PGSC0003DMT400061781,PGSC0003DMT400061782,PGSC0003DMT400061783,PGSC0003DMT400061784	0.52	0	0	0	0	0	0	0	0
PGSC0003DMG400026855	PGSC0003DMT400069034	0.5	0	0	0	6.44	0	0	0	0
PGSC0003DMG400020833	PGSC0003DMT400053696	0.48	1.94	0	0	8.81	0	7.32	0	0
PGSC0003DMG400026794	PGSC0003DMT400068894	0.47	16.16	0	30.93	20.65	0	3.43	251.55	0
PGSC0003DMG400012718	PGSC0003DMT400033123	0.42	8.28	0	0	4.05	0	27.21	0	0
PGSC0003DMG400043400	PGSC0003DMT400093829	0.37	5.77	0	12.9	6.31	0	4.5	0	0
PGSC0003DMG400036761	PGSC0003DMT400087190	0.35	1.96	0	0	3.1	0	0	0	0
PGSC0003DMG400040230	PGSC0003DMT400090659	0.34	4.92	0	39.75	66.41	1381.37	16.58	14.02	0
PGSC0003DMG400039087	PGSC0003DMT400089516	0.32	21.06	0	0	72.11	0	0	20.51	0
PGSC0003DMG400037329	PGSC0003DMT400087758	0.29	10.33	0	0	55.56	6.45	18.6	100.55	0
PGSC0003DMG400022299	PGSC0003DMT400057426,PGSC0003DMT400057427,PGSC0003DMT400057428	0.28	0	0	0	0.9	0	2.68	0	0
PGSC0003DMG400024011	PGSC0003DMT400061699,PGSC0003DMT400061700,PGSC0003DMT400061701	0.27	0	0	15.51	0.9	0	1.33	0	0.39
PGSC0003DMG400032142	PGSC0003DMT400081865	0.26	0	0	0	0.43	0	0	0	0
PGSC0003DMG400000093	PGSC0003DMT400000279	0.23	1.29	0	0	2.28	0	1.12	0	0
PGSC0003DMG400019954	PGSC0003DMT400051371	0.2	0	0	0	1.39	0	0	0	0
PGSC0003DMG400021986	PGSC0003DMT400056552	0.2	0.22	0	0	6.89	0	5.2	0	0
PGSC0003DMG400006853	PGSC0003DMT400017661,PGSC0003DMT400017662	0.2	1.86	0	0	1.37	0	0	0	0
PGSC0003DMG400020741	PGSC0003DMT400053473,PGSC0003DMT400053474	0.19	0.21	0	0	4.6	0	3.24	0	0
PGSC0003DMG400013180	PGSC0003DMT400034282,PGSC0003DMT400034283	0.18	0.61	0	0	1.2	0	0	0	0
PGSC0003DMG400025328	PGSC0003DMT400065168,PGSC0003DMT400065170	0.17	0.71	0.48	0	0.78	0	0	0	0
PGSC0003DMG400030898	PGSC0003DMT400079377,PGSC0003DMT400079378	0.14	0	0	0	0	0	0	0	0
PGSC0003DMG400016613	PGSC0003DMT400042816,PGSC0003DMT400042817,PGSC0003DMT400042818	0.13	0.58	0	2.34	1.07	0	3.17	0	0
PGSC0003DMG400018358	PGSC0003DMT400047278	0.03	0	0	0	1.86	0	0	0	0
PGSC0003DMG400043547	PGSC0003DMT400093976	0	0	0	0	2.89	0	0	0	0
PGSC0003DMG400004668	PGSC0003DMT400011892	0	0	0	0	2.49	0	0	0	0
PGSC0003DMG400030105	PGSC0003DMT400077393	0	0	0	0	2.91	0	0	0	0
PGSC0003DMG400007207	PGSC0003DMT400018572,PGSC0003DMT400018573	0	0	0	0	2.09	0	0	0	0
PGSC0003DMG400029182	PGSC0003DMT400075028,PGSC0003DMT400075029	0	2.32	0	0	0	0	0	0	0
PGSC0003DMG400040905	PGSC0003DMT400091334	0	0	0	0	10.29	0	0	0	0
PGSC0003DMG402014734	PGSC0003DMT400038205	0	0	0	0	2.08	0	0.77	0	0
PGSC0003DMG400028220	PGSC0003DMT400072524	0	0	0	0	4.51	0	0	0	0
PGSC0003DMG400023427	PGSC0003DMT400060218,PGSC0003DMT400060219,PGSC0003DMT400060221,PGSC0003DMT400060222,PGSC0003DMT400060223	0	0	0	0	2.66	0	0	0	0
PGSC0003DMG400018792	PGSC0003DMT400048373,PGSC0003DMT400048374	0	0	0	0	4.62	0	1.99	0	0
PGSC0003DMG400040185	PGSC0003DMT400090614	0	7.15	0	71.5	17.74	0	28.27	0	0
PGSC0003DMG400035980	PGSC0003DMT400086409	0	0	0	0	6.46	0	0	0	0
PGSC0003DMG400036184	PGSC0003DMT400086613	0	0	0	0	3.79	0	0	0	0
PGSC0003DMG400006384	PGSC0003DMT400016331,PGSC0003DMT400016333,PGSC0003DMT400016334,PGSC0003DMT400016335,PGSC0003DMT400016336,PGSC0003DMT400016337	0	0.65	0	0	0.95	0	0	0	0
PGSC0003DMG400015226	PGSC0003DMT400039374,PGSC0003DMT400039375	0	0	0	0	0.91	0	0	0	0
PGSC0003DMG402027184	PGSC0003DMT400069903	0	0	0	0	1.77	0	0	0	0
PGSC0003DMG400014662	PGSC0003DMT400038010	0	0	0	0	1.11	0	0	0	0
PGSC0003DMG400018352	PGSC0003DMT400047265	0	0	0	0	2.73	0	0	0	0
PGSC0003DMG400020066	PGSC0003DMT400051671,PGSC0003DMT400051672,PGSC0003DMT400051673,PGSC0003DMT400051674	0	0	0	2.02	1.11	0	0	0	0
PGSC0003DMG400023516	PGSC0003DMT400060459,PGSC0003DMT400060460	0	0	0	0	0.77	0	0	0	0
PGSC0003DMG400023613	PGSC0003DMT400060715	0	0	0	0	0.82	0	0	0	0
PGSC0003DMG400024588	PGSC0003DMT400063219,PGSC0003DMT400063220	0	0.34	0	3.65	0	0	0	0	0
PGSC0003DMG400021697	PGSC0003DMT400055862	0	0	0	0	3.29	0	0	0	0
PGSC0003DMG400018780	PGSC0003DMT400048334,PGSC0003DMT400048335	0	5.16	0	0	31.3	0	0	32.61	0
PGSC0003DMG400026011	PGSC0003DMT400066912	0	0	0	0	4.84	0	0	0	0
PGSC0003DMG401015689	PGSC0003DMT400040583	0	1.6	0	0	0.78	0	0	0	0
PGSC0003DMG400047156	PGSC0003DMT400097585	0	0	0	0	2.7	0	0	0	0
PGSC0003DMG400004419	PGSC0003DMT400011287	0	0	0	0	2.41	0	0	0	0
PGSC0003DMG400030753	PGSC0003DMT400079011	0	0	0	0	2.7	0	0	0	0
PGSC0003DMG400039861	PGSC0003DMT400090290	0	0	0	0	0.82	0	0	0	0
PGSC0003DMG400023712	PGSC0003DMT400060959	0	0	0	0	1.7	0	0	0	0
PGSC0003DMG400046025	PGSC0003DMT400096454	0	0.97	0	0	2.82	0	0	0	0
PGSC0003DMG400024684	PGSC0003DMT400063432	0	0	0	0	2.56	0	0	0	0
PGSC0003DMG400025730	PGSC0003DMT400066090	0	0	0	0	16.18	0	0	0	0
PGSC0003DMG402020044	PGSC0003DMT400051612	0	0	0	0	11.91	0	0	0	0
PGSC0003DMG400037340	PGSC0003DMT400087769	0	0	0	0	2.7	0	0	0	0
PGSC0003DMG400004795	PGSC0003DMT400012225,PGSC0003DMT400012226	0	0	0	0	2.43	0	0	0	0
PGSC0003DMG400027261	PGSC0003DMT400070125	0	0	0	0	9.29	0	0	0	0
PGSC0003DMG400014550	PGSC0003DMT400037715,PGSC0003DMT400037716	0	0	0	0	0	0	0	0	0
PGSC0003DMG400047268	PGSC0003DMT400097697	0	0	0	0	3.39	0	0	0	0
PGSC0003DMG400014010	PGSC0003DMT400036391,PGSC0003DMT400036392	0	6.46	0	0	11.63	0	0	0	0
PGSC0003DMG400032820	PGSC0003DMT400082796	0	0	0	0	1.89	144.57	0	0	0
PGSC0003DMG402010071	PGSC0003DMT400026121	0	0	0	0	1.6	0	0	0	0
PGSC0003DMG400009342	PGSC0003DMT400024168,PGSC0003DMT400024169	0	0	0	0	1.28	0	0	0	0
PGSC0003DMG400029491	PGSC0003DMT400075851	0	1.39	0	0	3.9	0	0	0	0
PGSC0003DMG400024881	PGSC0003DMT400064014	0	0	0	0	2.69	0	0	111.16	0
PGSC0003DMG400029623	PGSC0003DMT400076186,PGSC0003DMT400076187	0	0	0	0	1.47	0	10.89	0	0
PGSC0003DMG400032545	PGSC0003DMT400082443,PGSC0003DMT400082444,PGSC0003DMT400082445	0	0	0	0	2.74	0	0	0	0
PGSC0003DMG402001552	PGSC0003DMT400003942,PGSC0003DMT400003943	0	0	0	0	0.49	0	0	0	0
PGSC0003DMG400044023	PGSC0003DMT400094452	0	0	0	0	5.12	0	0	0	0
PGSC0003DMG400010325	PGSC0003DMT400026717	0	0	0	0	1.25	0	0	0	0
PGSC0003DMG400024368	PGSC0003DMT400062617,PGSC0003DMT400062618	0	0.62	0	0	2.71	0	0	0	0
PGSC0003DMG400019140	PGSC0003DMT400049231	0	1.09	0	0	47.34	0	11.98	0	0
PGSC0003DMG400034640	PGSC0003DMT400085069	0	0	0	0	2.67	0	0	0	0
PGSC0003DMG400046860	PGSC0003DMT400097289	0	0	0	0	2.1	0	0	0	0
PGSC0003DMG400005616	PGSC0003DMT400014309	0	0	0	0	0.6	0	0	0	0
PGSC0003DMG400009584	PGSC0003DMT400024791,PGSC0003DMT400024792,PGSC0003DMT400024793,PGSC0003DMT400024794	0	0	0	0	2	0	0	0	0
PGSC0003DMG400026927	PGSC0003DMT400069225,PGSC0003DMT400069226	0	1.46	0	0	0.43	0	0	0	0
PGSC0003DMG400035853	PGSC0003DMT400086282	0	4.19	0	0	43.95	0	18.09	0	0
PGSC0003DMG400022270	PGSC0003DMT400057356,PGSC0003DMT400057357	0	0.42	0	0	1.87	0	0	0	0
PGSC0003DMG400020230	PGSC0003DMT400052135,PGSC0003DMT400052136	0	0	0	0	1.39	0	0	0	0
PGSC0003DMG400041484	PGSC0003DMT400091913	0	0	0	0	1.16	0	0	0	0
PGSC0003DMG400038691	PGSC0003DMT400089120	0	0	0	0	1.35	0	0	0	0
PGSC0003DMG400026051	PGSC0003DMT400067029,PGSC0003DMT400067030,PGSC0003DMT400067031,PGSC0003DMT400067032,PGSC0003DMT400067033	0	0	0	0	9.17	0	9.77	0	0
PGSC0003DMG400018228	PGSC0003DMT400046938	0	0	0	0	1.41	0	0	0	0
PGSC0003DMG400018190	PGSC0003DMT400046837	0	1.13	0	0	2.76	0	0	0	0
PGSC0003DMG400030680	PGSC0003DMT400078833	0	0	0	0	4.5	0	11.5	0	0
PGSC0003DMG400014513	PGSC0003DMT400037634,PGSC0003DMT400037635	0	0	0	0	10.15	0	0	0	0
PGSC0003DMG400037546	PGSC0003DMT400087975	0	0	0	0	2.33	0	0	0	0
PGSC0003DMG401001159	PGSC0003DMT400002960	0	5.34	0	0	0	0	0	0	0
PGSC0003DMG400043698	PGSC0003DMT400094127	0	0	0	0	2.78	0	0	0	0
PGSC0003DMG400021404	PGSC0003DMT400055152	0	0	0	0	1.87	0	0	0	0
PGSC0003DMG400013343	PGSC0003DMT400034732	0	0	0	2.38	0.87	0	0.97	0	0
PGSC0003DMG401022374	PGSC0003DMT400057620,PGSC0003DMT400057621	0	0	0	0	2.48	0	0	0	0
PGSC0003DMG400046420	PGSC0003DMT400096849	0	0	0	0	6.24	0	10.04	0	0
PGSC0003DMG400042120	PGSC0003DMT400092549	0	0	0	0	1.35	0	0	0	0
PGSC0003DMG400022771	PGSC0003DMT400058612	0	0	0	0	2.65	0	0	0	0
PGSC0003DMG400020989	PGSC0003DMT400054119	0	10.45	0	0	17.93	0	3.57	0	0
PGSC0003DMG400018146	PGSC0003DMT400046730	0	0	0	0	7.52	0	0	0	0
PGSC0003DMG400020343	PGSC0003DMT400052409	0	1.56	0	23.09	4.02	0	0	0	0
PGSC0003DMG400036656	PGSC0003DMT400087085	0	0	0	0	0	0	0	2.55	0
PGSC0003DMG400043318	PGSC0003DMT400093747	0	0	0	0	1.14	0	0	0	0
PGSC0003DMG400013290	PGSC0003DMT400034577,PGSC0003DMT400034578,PGSC0003DMT400034579	0	0	0	0	1.77	0	0	0	0
PGSC0003DMG400004330	PGSC0003DMT400011064	0	2.2	0	0	9.26	0	0	0	0
PGSC0003DMG400038399	PGSC0003DMT400088828	0	0	0	0	3.29	0	0	0	0
PGSC0003DMG401027165	PGSC0003DMT400069855	0	0	0	0	0.46	0	0	0	0
PGSC0003DMG400035072	PGSC0003DMT400085501	0	0	0	0	4.74	0	0	0	0
PGSC0003DMG400043950	PGSC0003DMT400094379	0	0	0	0	0.84	0	0	0	0
PGSC0003DMG401003567	PGSC0003DMT400009191	0	0	0	0	4.75	0	0	0	0
PGSC0003DMG400047257	PGSC0003DMT400097686	0	0	0	0	2.08	0	0	0	0
PGSC0003DMG400011513	PGSC0003DMT400029998,PGSC0003DMT400029999	0	0	0	0	0.63	0	0	0	0
PGSC0003DMG400002722	PGSC0003DMT400007050	0	0.33	0	0	0	0	0	0	0
PGSC0003DMG400007881	PGSC0003DMT400020390	0	0	0	0	0.88	0	0	0	0
PGSC0003DMG400018884	PGSC0003DMT400048609	0	0	0	0	2.39	0	0	0	0
PGSC0003DMG402005570	PGSC0003DMT400014210	0	0	0	0	2.55	0	0	0	0
PGSC0003DMG400025888	PGSC0003DMT400066597,PGSC0003DMT400066598,PGSC0003DMT400066599,PGSC0003DMT400066600,PGSC0003DMT400066601,PGSC0003DMT400066602	0	4.29	0	0	2.09	0	0	0	0
PGSC0003DMG400015230	PGSC0003DMT400039385	0	0	0	0	1.32	0	0	9.22	0
PGSC0003DMG400011731	PGSC0003DMT400030631	0	0	0	0	7.07	0	0	0	0
PGSC0003DMG400038817	PGSC0003DMT400089246	0	0	0	0	4.29	0	0	0	0
PGSC0003DMG400026742	PGSC0003DMT400068759	0	0	0	0	1.17	0	0	0	0
PGSC0003DMG400030351	PGSC0003DMT400078033	0	0	0	0	0.49	0	0	0	0
PGSC0003DMG400023935	PGSC0003DMT400061507	0	0	0	0	1.23	0	0	0	0
PGSC0003DMG400028152	PGSC0003DMT400072343	0	0	0	0	5.78	0	0	0	0
PGSC0003DMG400012246	PGSC0003DMT400031922	0	0	0	0	0.78	0	0	0	0
PGSC0003DMG400035720	PGSC0003DMT400086149	0	0	0	0	1.94	0	0	0	0
PGSC0003DMG400043386	PGSC0003DMT400093815	0	0	0	0	0	0	0	15.79	0
PGSC0003DMG400043541	PGSC0003DMT400093970	0	0	0	0	14.36	0	37.86	31.87	0
PGSC0003DMG400014791	PGSC0003DMT400038334,PGSC0003DMT400038335	0	0	0	0	1.07	0	0	0	0
PGSC0003DMG400016730	PGSC0003DMT400043117,PGSC0003DMT400043118	0	0.84	0	0	2.47	0	5.49	0	0
PGSC0003DMG400026417	PGSC0003DMT400067920	0	0	0	0	2.13	0	0	0	0
PGSC0003DMG400020736	PGSC0003DMT400053452	0	0.84	0	0	1.92	0	0.46	0	0
PGSC0003DMG400031351	PGSC0003DMT400080513	0	0	0	0	1.75	0	0	0	0
PGSC0003DMG400034678	PGSC0003DMT400085107	0	1.14	0	0	3.43	0	10.1	0	0
PGSC0003DMG400005136	PGSC0003DMT400013151,PGSC0003DMT400013152	0	0	0	0	0.88	0	0	0	0
PGSC0003DMG400038118	PGSC0003DMT400088547	0	3.15	0	0	2.24	0	0	0	0
PGSC0003DMG400011857	PGSC0003DMT400030952	0	5.47	0	118.76	140.57	0	53.05	0	782.39
PGSC0003DMG400039507	PGSC0003DMT400089936	0	0	0	0	1.56	0	0	0	0
PGSC0003DMG401031251	PGSC0003DMT400080282	0	0	0	0	1.54	0	0	0	0
PGSC0003DMG400012859	PGSC0003DMT400033476	0	0	0	0	0.48	0	0	0	0
PGSC0003DMG400024954	PGSC0003DMT400064235	0	0	0	15.4	5.08	0	0	0	0
PGSC0003DMG401014462	PGSC0003DMT400037476	0	0	0	0	4.84	0	0	0	0
PGSC0003DMG400045225	PGSC0003DMT400095654	0	0	0	0	2.85	0	0	0	0
PGSC0003DMG400007399	PGSC0003DMT400019085	0	0.81	0	0	9.57	0	0	13.23	0
PGSC0003DMG401028933	PGSC0003DMT400074452	0	2.29	0	0	3.2	0	0	0	0
PGSC0003DMG400014452	PGSC0003DMT400037453,PGSC0003DMT400037454	0	0	0	0	1.88	0	0	0	0
PGSC0003DMG400037463	PGSC0003DMT400087892	0	0	0	0	1.07	0	0	0	0
PGSC0003DMG400017766	PGSC0003DMT400045820	0	0	0	0	2.73	0	0	0	0
PGSC0003DMG400008626	PGSC0003DMT400022231	0	3.42	0	0	6.22	0	0	0	0
PGSC0003DMG400027182	PGSC0003DMT400069899,PGSC0003DMT400069900	0	0	0	0	1.89	0	0	0	0
PGSC0003DMG400030808	PGSC0003DMT400079157	0	0	0	0	3.44	0	0	0	0
PGSC0003DMG400026148	PGSC0003DMT400067234	0	0	0	0	5.09	0	0	0	0
PGSC0003DMG400030084	PGSC0003DMT400077345,PGSC0003DMT400077346	0	0	0	5.62	6.4	120.23	0	0	0
PGSC0003DMG400026989	PGSC0003DMT400069418,PGSC0003DMT400069419	0	0	0	0	1.68	0	0	0	0
PGSC0003DMG400008196	PGSC0003DMT400021166	0	0	0	0	0.64	0	0	70.09	0
PGSC0003DMG400006605	PGSC0003DMT400016884,PGSC0003DMT400016885,PGSC0003DMT400016886,PGSC0003DMT400016887,PGSC0003DMT400016888	0	0	0	0	7.02	0	0	0	0
PGSC0003DMG400009019	PGSC0003DMT400023283,PGSC0003DMT400023284,PGSC0003DMT400023285	0	0	0	0	4.5	0	0	0	0
PGSC0003DMG402026931	PGSC0003DMT400069231	0	4.83	0	0	4.42	0	0	0	0
PGSC0003DMG400010055	PGSC0003DMT400026060,PGSC0003DMT400026061,PGSC0003DMT400026062	0	0	0	0	0.94	0	0	0	0
PGSC0003DMG400017793	PGSC0003DMT400045867	0	0.75	0	0	2.59	0	0	0	0
PGSC0003DMG400026964	PGSC0003DMT400069318	0	0	0	0	1.84	0	0	0	0
PGSC0003DMG400047025	PGSC0003DMT400097454	0	0.6	0	0	0	0	0	0	0
PGSC0003DMG400016287	PGSC0003DMT400041987,PGSC0003DMT400041989	0	0	0	0	2.27	0	0	0	0
PGSC0003DMG402025397	PGSC0003DMT400065337	0	14.72	0	0	20.51	0	0	0	0
PGSC0003DMG400026019	PGSC0003DMT400066936,PGSC0003DMT400066937,PGSC0003DMT400066938	0	1.78	0	0	3.26	0	0	0	0
PGSC0003DMG400014803	PGSC0003DMT400038365,PGSC0003DMT400038366	0	2.61	0	0	1.27	0	0	0	0
PGSC0003DMG400013484	PGSC0003DMT400035062,PGSC0003DMT400035063	0	0	0	0	2.54	0	0	0	0
PGSC0003DMG400011205	PGSC0003DMT400029141,PGSC0003DMT400029142	0	0.48	0	0	1.65	0	0	0	0
PGSC0003DMG400003578	PGSC0003DMT400009218,PGSC0003DMT400009219,PGSC0003DMT400009220,PGSC0003DMT400009221	0	5.38	0	0	8.49	0	0	0	0
PGSC0003DMG400024413	PGSC0003DMT400062733	0	0	0	0	3.46	0	0	0	0
PGSC0003DMG400026245	PGSC0003DMT400067502	0	0	0	0	2.04	0	0	0	0
PGSC0003DMG400008059	PGSC0003DMT400020827	0	0	0	0	1.68	0	0	0	0
PGSC0003DMG400046345	PGSC0003DMT400096774	0	10.43	0	59.12	5.5	0	64.73	94.53	0
PGSC0003DMG400010303	PGSC0003DMT400026664	0	0	0	0	0	0	64.6	0	0
PGSC0003DMG400020474	PGSC0003DMT400052752,PGSC0003DMT400052753	0	0	0	0	2.15	0	0	0	0
PGSC0003DMG400041882	PGSC0003DMT400092311	0	0	0	0	2.88	0	0	0	0
PGSC0003DMG400032263	PGSC0003DMT400082109,PGSC0003DMT400082110	0	3.54	0	0	3.43	0	0	0	0
PGSC0003DMG400009708	PGSC0003DMT400025124,PGSC0003DMT400025125	0	0	0	0	1.35	0	0	0	0
PGSC0003DMG400007346	PGSC0003DMT400018949,PGSC0003DMT400018950	0	0	0	0	9	0	0	0	0
PGSC0003DMG400009534	PGSC0003DMT400024641	0	0	0	44.15	8.31	0	0	0	0
PGSC0003DMG400024664	PGSC0003DMT400063406,PGSC0003DMT400063407	0	0	0	0	0.8	0	0	0	0
PGSC0003DMG400001732	PGSC0003DMT400004362,PGSC0003DMT400004363,PGSC0003DMT400004364	0	0	0	0	2.24	0	0	0	0
PGSC0003DMG400003774	PGSC0003DMT400009666,PGSC0003DMT400009667,PGSC0003DMT400009668	0	0	0	0	0.51	0	0	0	0
PGSC0003DMG400012919	PGSC0003DMT400033637	0	0	0	0	0.74	0	0	0	0
PGSC0003DMG400035093	PGSC0003DMT400085522	0	0	0	0	1.92	0	0	0	0
PGSC0003DMG400008826	PGSC0003DMT400022751	0	0.31	0	0	4.14	0	0	0	0
PGSC0003DMG400037892	PGSC0003DMT400088321	0	0	0	0	11.83	0	0	0	0
PGSC0003DMG400004274	PGSC0003DMT400010911,PGSC0003DMT400010912,PGSC0003DMT400010913	0	0	0	0	1.77	0	0	0	0
PGSC0003DMG400037252	PGSC0003DMT400087681	0	0.37	0	0	4.95	0	0	0	0
PGSC0003DMG400002523	PGSC0003DMT400006470,PGSC0003DMT400006471	0	0	0	0	2.21	0	0	0	0
PGSC0003DMG400034591	PGSC0003DMT400085020	0	11.87	0	24.73	109.99	0	10.05	0	0
PGSC0003DMG402023866	PGSC0003DMT400061317	0	0	0	0	0.84	0	0	0	0
PGSC0003DMG400028422	PGSC0003DMT400073077	0	2.61	0	0	2.53	0	0	0	0
PGSC0003DMG400007849	PGSC0003DMT400020299,PGSC0003DMT400020300,PGSC0003DMT400020301	0	0	0	0	0.69	0	0	0	0
PGSC0003DMG400012443	PGSC0003DMT400032398	0	0.84	0	0	0.99	0	0	0	0
PGSC0003DMG400007343	PGSC0003DMT400018938	0	0	0	0	1.6	0	0	0	0
PGSC0003DMG400011057	PGSC0003DMT400028723,PGSC0003DMT400028724,PGSC0003DMT400028725	0	0	0	0	4.3	0	0	0	0
PGSC0003DMG400042218	PGSC0003DMT400092647	0	10.99	0	0	25.6	0	0	0	0
PGSC0003DMG400013473	PGSC0003DMT400035030,PGSC0003DMT400035033	0	11.03	0	0	0	0	25.47	0	0
PGSC0003DMG400009718	PGSC0003DMT400025147	0	1.04	0	0	4.56	0	0	0	0
PGSC0003DMG400031342	PGSC0003DMT400080494	0	0	0	0	1.17	0	0	0	0
PGSC0003DMG400040826	PGSC0003DMT400091255	0	9.3	0	75.73	21.35	0	14.8	0	0
PGSC0003DMG401025767	PGSC0003DMT400066217,PGSC0003DMT400066220	0	0	0	0	4.41	0	0	0	0
PGSC0003DMG400028097	PGSC0003DMT400072204,PGSC0003DMT400072205,PGSC0003DMT400072206,PGSC0003DMT400072207	0	0	0	0	1.24	0	0	0	0
PGSC0003DMG400036660	PGSC0003DMT400087089	0	0	0	0	0.94	0	0	0	0
PGSC0003DMG401030595	PGSC0003DMT400078613,PGSC0003DMT400078614,PGSC0003DMT400078615	0	0	0	0	1.85	0	0	0	0
PGSC0003DMG400022210	PGSC0003DMT400057171	0	0.39	0	0	2.3	0	0	0	0
PGSC0003DMG400003345	PGSC0003DMT400008634	0	1.37	0	0	2.02	0	2.25	66.14	0
PGSC0003DMG400003739	PGSC0003DMT400009586,PGSC0003DMT400009587	0	0	0	0	5.03	0	0	0	0
PGSC0003DMG400000188	PGSC0003DMT400000540,PGSC0003DMT400000542,PGSC0003DMT400000543	0	0	0	0	1.54	0	0	0	0
PGSC0003DMG400045979	PGSC0003DMT400096408	0	4.81	0	0	87.13	0	0	0	0
PGSC0003DMG400040594	PGSC0003DMT400091023	0	0	0	0	7.05	0	0	0	0
PGSC0003DMG400031257	PGSC0003DMT400080289,PGSC0003DMT400080290	0	0	0	0	2.77	0	4.55	0	0
PGSC0003DMG400001622	PGSC0003DMT400004107	0	0	0	0	2.49	0	0	0	0
PGSC0003DMG401008350	PGSC0003DMT400021528,PGSC0003DMT400021529	0	0	0	0	1.63	0	0	0	0
PGSC0003DMG400018667	PGSC0003DMT400048039,PGSC0003DMT400048040	0	0	0	44.64	1.62	0	0	0	0
PGSC0003DMG400015769	PGSC0003DMT400040779,PGSC0003DMT400040780,PGSC0003DMT400040781	0	0	0	0	1.91	0	0	0	0
PGSC0003DMG400034680	PGSC0003DMT400085109	0	0	0	0	19.15	0	0	0	0
PGSC0003DMG400004264	PGSC0003DMT400010892	0	0	0	0	2.25	0	0	0	0
PGSC0003DMG400002818	PGSC0003DMT400007317,PGSC0003DMT400007319,PGSC0003DMT400007320,PGSC0003DMT400007321	0	0	0	0	2.05	0	0	0	0
PGSC0003DMG401001724	PGSC0003DMT400004345,PGSC0003DMT400004346,PGSC0003DMT400004347	0	2.5	0	0	1.83	0	0	0	0
PGSC0003DMG400042369	PGSC0003DMT400092798	0	0	0	0	0.92	0	0	0	0
PGSC0003DMG400040319	PGSC0003DMT400090748	0	0	0	0	1.83	0	0	0	0
PGSC0003DMG400039353	PGSC0003DMT400089782	0	0	0	0	1.47	0	0	0	0
PGSC0003DMG400026105	PGSC0003DMT400067150	0	3.35	0	0	0.82	0	2.45	0	0
PGSC0003DMG400019952	PGSC0003DMT400051367	0	0	0	0	2.03	0	0	0	0
PGSC0003DMG400018236	PGSC0003DMT400046951,PGSC0003DMT400046952,PGSC0003DMT400046953	0	0	0	0	0.66	0	0	0	0
PGSC0003DMG400020382	PGSC0003DMT400052533	0	0	0	0	2.76	0	0	0	0
PGSC0003DMG401024871	PGSC0003DMT400063980,PGSC0003DMT400063981,PGSC0003DMT400063982	0	0.74	0	0	1.07	0	0	0	0
PGSC0003DMG400028337	PGSC0003DMT400072840	0	0	0	0	2.59	0	0	0	0
PGSC0003DMG400000811	PGSC0003DMT400002125	0	0	0	0	2	0	9.94	0	0
PGSC0003DMG400013660	PGSC0003DMT400035530	0	0	0	0	1.79	0	0	0	0
PGSC0003DMG400047191	PGSC0003DMT400097620	0	16.72	0	0	168.72	0	91.49	523.14	0
PGSC0003DMG400004241	PGSC0003DMT400010837	0	1.91	0	0	8.05	0	3.19	0	0
PGSC0003DMG400046646	PGSC0003DMT400097075	0	0	0	0	1.95	0	0	0	0
PGSC0003DMG400002939	PGSC0003DMT400007610	0	0	0	0	9.67	0	0	0	0
PGSC0003DMG400017618	PGSC0003DMT400045407,PGSC0003DMT400045408	0	2.73	0	0	2.18	0	0	0	0
PGSC0003DMG400008551	PGSC0003DMT400022054	0	0.08	0	0	1.02	0	0.83	0	0
PGSC0003DMG401027531	PGSC0003DMT400070809,PGSC0003DMT400070811	0	0	0	0	1.62	0	2.87	0	0
PGSC0003DMG400030435	PGSC0003DMT400078214,PGSC0003DMT400078215	0	0	0	0	2.03	0	0	0	0
PGSC0003DMG400026810	PGSC0003DMT400068927,PGSC0003DMT400068928,PGSC0003DMT400068929	0	0	0	0	2.18	0	0	0	0
PGSC0003DMG400045794	PGSC0003DMT400096223	0	0	0	0	1.39	0	0	0	0
PGSC0003DMG400011217	PGSC0003DMT400029170	0	0	0	0	1.64	0	0	0	0
PGSC0003DMG400011440	PGSC0003DMT400029763	0	3.71	0	0	0.68	0	0	0	0
PGSC0003DMG402021043	PGSC0003DMT400054249	0	0	0	0	3.11	0	0	0	0
PGSC0003DMG400017955	PGSC0003DMT400046253	0	0	0	0	2.08	0	11.23	0	0
PGSC0003DMG400013658	PGSC0003DMT400035526,PGSC0003DMT400035527,PGSC0003DMT400035528	0	0	0	0	2.61	0	3.86	0	0
PGSC0003DMG400023738	PGSC0003DMT400061009	0	0	0	0	2.39	0	0	0	0
PGSC0003DMG400034484	PGSC0003DMT400084913	0	0.99	0	0	1.65	0	0	0	0
PGSC0003DMG400034990	PGSC0003DMT400085419	0	0	0	0	0.77	0	0	0	0
PGSC0003DMG400045093	PGSC0003DMT400095522	0	0	0	0	5.86	0	0	0	0
PGSC0003DMG400040422	PGSC0003DMT400090851	0	0	0	0	4.36	0	0	0	0
PGSC0003DMG400020379	PGSC0003DMT400052522	0	0	0	0	4.55	0	0	0	0
PGSC0003DMG400001207	PGSC0003DMT400003040	0	0	0	0	1.2	0	7.14	0	0
PGSC0003DMG400027036	PGSC0003DMT400069550,PGSC0003DMT400069551	0	0	0	0	1.1	0	0	0	0
PGSC0003DMG400026863	PGSC0003DMT400069059,PGSC0003DMT400069060	0	0	0	0	4.8	0	0	0	0
PGSC0003DMG400046000	PGSC0003DMT400096429	0	0	0	0	4.83	0	0	0	0
PGSC0003DMG400019179	PGSC0003DMT400049366,PGSC0003DMT400049367,PGSC0003DMT400049368,PGSC0003DMT400049369	0	0	0	0	0.44	0	0	0	0
PGSC0003DMG400002472	PGSC0003DMT400006325	0	0	0	0	0	280.03	0	0	0
PGSC0003DMG400039315	PGSC0003DMT400089744	0	4.6	0	23.08	157.56	0	31.76	65.21	0
PGSC0003DMG400045947	PGSC0003DMT400096376	0	0	0	0	4.06	0	0	0	0
PGSC0003DMG400037423	PGSC0003DMT400087852	0	0	0	0	1.35	0	0	0	0
PGSC0003DMG400043544	PGSC0003DMT400093973	0	0	0	0	1.62	0	0	0	0
PGSC0003DMG400030881	PGSC0003DMT400079338	0	0	0	0	0	0	0	4.75	0
PGSC0003DMG400015124	PGSC0003DMT400039115	0	0	0	0	3.13	0	0	0	0
PGSC0003DMG400041852	PGSC0003DMT400092281	0	4.91	0	0	0	0	0	0	0
PGSC0003DMG400017728	PGSC0003DMT400045715	0	2.06	0	0	6.42	0	6.76	0	0
PGSC0003DMG402020860	PGSC0003DMT400053771	0	0	0	0	1.67	0	0	0	0
PGSC0003DMG400041530	PGSC0003DMT400091959	0	0	0	0	2.87	0	0	0	0
PGSC0003DMG400024609	PGSC0003DMT400063271,PGSC0003DMT400063273	0	0	0	0	7.63	0	0	0	0
PGSC0003DMG400041488	PGSC0003DMT400091917	0	0	0	0	2.22	0	0	0	0
PGSC0003DMG400014408	PGSC0003DMT400037341	0	7.82	0	0	2.55	0	0	0	0
PGSC0003DMG400013821	PGSC0003DMT400035894,PGSC0003DMT400035895,PGSC0003DMT400035896,PGSC0003DMT400035897,PGSC0003DMT400035898,PGSC0003DMT400035899	0	0.41	0	0	1.53	0	0	0	0
PGSC0003DMG401028917	PGSC0003DMT400074404	0	15.26	0	214.62	26.97	0	46.68	48.37	0
PGSC0003DMG400014894	PGSC0003DMT400038560	0	0	0	0	0.55	0	0	0	0
PGSC0003DMG400001565	PGSC0003DMT400003980	0	0	0	0	0.98	0	0	0	0
PGSC0003DMG400010025	PGSC0003DMT400025972,PGSC0003DMT400025973,PGSC0003DMT400025974	0	0	0	0	0.55	0	0	0	0
PGSC0003DMG400024448	PGSC0003DMT400062811	0	0	0	0	4.01	0	0	0	0
PGSC0003DMG400021417	PGSC0003DMT400055184,PGSC0003DMT400055185	0	0	0	0	2.26	0	0	0	0
PGSC0003DMG400002741	PGSC0003DMT400007080	0	0	0	0	17.8	0	11.48	0	0
PGSC0003DMG400042725	PGSC0003DMT400093154	0	0	0	0	2.42	0	60.36	0	0
PGSC0003DMG400002438	PGSC0003DMT400006255,PGSC0003DMT400006256,PGSC0003DMT400006257,PGSC0003DMT400006258	0	0	0	0	1.3	0	0	0	0
PGSC0003DMG400021444	PGSC0003DMT400055239	0	0.39	0	0	1.74	0	0	0	0
PGSC0003DMG400019048	PGSC0003DMT400049012	0	0	0	0	4.56	0	0	98.1	0
PGSC0003DMG403016981	PGSC0003DMT400043733,PGSC0003DMT400043741	0	0.17	0	0	8.53	0	30.77	0	0
PGSC0003DMG401012456	PGSC0003DMT400032427,PGSC0003DMT400032430	0	0	0	0	1.35	0	0	0	0
PGSC0003DMG400045252	PGSC0003DMT400095681	0	0	0	0	1.62	0	0	0	0
PGSC0003DMG400019081	PGSC0003DMT400049085,PGSC0003DMT400049086,PGSC0003DMT400049087,PGSC0003DMT400049088,PGSC0003DMT400049089	0	0	0	0	2.72	0	0	0	0
PGSC0003DMG400017553	PGSC0003DMT400045241,PGSC0003DMT400045242	0	20.84	0	0	10.35	0	0	0	0
PGSC0003DMG400039324	PGSC0003DMT400089753	0	0	0	0	2.35	0	0	0	0
PGSC0003DMG400004860	PGSC0003DMT400012412,PGSC0003DMT400012413,PGSC0003DMT400012414	0	0.82	0	0	1.14	0	0	0	0
PGSC0003DMG400005777	PGSC0003DMT400014801,PGSC0003DMT400014803	0	0	0	0	1.95	0	1.08	2.02	0
PGSC0003DMG402020055	PGSC0003DMT400051643	0	3.43	0	0	19.52	0	0	0	0
PGSC0003DMG400017788	PGSC0003DMT400045857	0	0	0	0	2.67	0	0	0	0
PGSC0003DMG400013680	PGSC0003DMT400035576,PGSC0003DMT400035577	0	0	0	0	4.7	0	0	0	0
PGSC0003DMG400022315	PGSC0003DMT400057472,PGSC0003DMT400057473,PGSC0003DMT400057474	0	7.89	0	0	12.86	0	32.6	0	105.88
PGSC0003DMG400046492	PGSC0003DMT400096921	0	0	0	0	2.75	0	0	0	0
PGSC0003DMG400017637	PGSC0003DMT400045466	0	2.05	0	0	0.43	0	6.4	0	0
PGSC0003DMG402014605	PGSC0003DMT400037864	0	0	0	0	1.92	0	0	0	0
PGSC0003DMG400009806	PGSC0003DMT400025397	0	0	0	0	1.41	0	19.33	0	0
PGSC0003DMG400029193	PGSC0003DMT400075055	0	0	0	0	1.91	0	0	0	0
PGSC0003DMG401014923	PGSC0003DMT400038632	0	0	0	0	5.08	0	0	0	0
PGSC0003DMG400043024	PGSC0003DMT400093453	0	0	0	0	2.14	0	0	0	0
PGSC0003DMG400047148	PGSC0003DMT400097577	0	0	0	0	2.38	0	0	0	0
PGSC0003DMG400002563	PGSC0003DMT400006585,PGSC0003DMT400006587,PGSC0003DMT400006588	0	0	0	0	0.7	0	0	0	0
PGSC0003DMG400008584	PGSC0003DMT400022129,PGSC0003DMT400022130	0	0.51	0	0	0.75	0	0	0	0
PGSC0003DMG400004670	PGSC0003DMT400011900,PGSC0003DMT400011901,PGSC0003DMT400011902	0	0	0	0	1.94	0	0	0	0
PGSC0003DMG400034577	PGSC0003DMT400085006	0	0	0	0	2.77	0	0	0	0
PGSC0003DMG400005722	PGSC0003DMT400014645,PGSC0003DMT400014646,PGSC0003DMT400014647,PGSC0003DMT400014648	0	0	0	0	3.26	0	0	0	0
PGSC0003DMG400029416	PGSC0003DMT400075626,PGSC0003DMT400075627	0	0	0	0	3	0	0	0	0
PGSC0003DMG400000794	PGSC0003DMT400002085	0	241.66	0	187.01	2538.41	0	289.23	67.61	0
PGSC0003DMG400024904	PGSC0003DMT400064086,PGSC0003DMT400064087	0	0	0	0	2.78	0	0	0	0
PGSC0003DMG400017340	PGSC0003DMT400044699,PGSC0003DMT400044700	0	0	0	0	0	0	0	0	0.48
PGSC0003DMG400021659	PGSC0003DMT400055771,PGSC0003DMT400055772	0	0	0	0	1.84	0	0	0	0
PGSC0003DMG400007597	PGSC0003DMT400019653	0	0	0	0	2.24	0	0	0	0
PGSC0003DMG400030892	PGSC0003DMT400079359	0	0	0	0	7	0	0	0	0
PGSC0003DMG400041869	PGSC0003DMT400092298	0	0	0	0	6.14	0	0	0	0
PGSC0003DMG400002678	PGSC0003DMT400006901,PGSC0003DMT400006902	0	0	0	0	2.69	0	0	0	0
PGSC0003DMG400002193	PGSC0003DMT400005599	0	3.37	0	0	0	0	0	0	0
PGSC0003DMG400019864	PGSC0003DMT400051149	0	0	0	0	2.27	0	0	0	0
PGSC0003DMG401024140	PGSC0003DMT400062026	0	0	0	1.26	0	0	0	0	0
PGSC0003DMG400024908	PGSC0003DMT400064099,PGSC0003DMT400064100	0	0	0	0	0	0	12.53	0	0
PGSC0003DMG401012060	PGSC0003DMT400031449,PGSC0003DMT400031451	0	0	0	0	4.14	0	0	0	0
PGSC0003DMG400037589	PGSC0003DMT400088018	0	0	0	0	5.82	0	0	0	0
PGSC0003DMG400038843	PGSC0003DMT400089272	0	0	0	0	4.68	0	0	0	0
PGSC0003DMG400047164	PGSC0003DMT400097593	0	0	0	0	2.23	0	0	0	0
PGSC0003DMG400031046	PGSC0003DMT400079728	0	0	0	0	3.18	0	0	0	0
PGSC0003DMG400019524	PGSC0003DMT400050263	0	0	0	0	1.41	0	0	0	0
PGSC0003DMG400019644	PGSC0003DMT400050551	0	0.38	0	0	0.86	0	17.41	0	0
PGSC0003DMG400031117	PGSC0003DMT400079895	0	0	0	0	2.78	0	12.43	0	0
PGSC0003DMG403018633	PGSC0003DMT400047942,PGSC0003DMT400047943,PGSC0003DMT400047944	0	1.26	0	0	0.98	0	0	0	0
PGSC0003DMG400043393	PGSC0003DMT400093822	0	0	0	0	0.91	0	0	0	0
PGSC0003DMG400014824	PGSC0003DMT400038414,PGSC0003DMT400038415	0	5.91	0	0	7.81	0	0.76	0	0
PGSC0003DMG400016223	PGSC0003DMT400041812	0	0	0	0	1.59	0	0	0	0
PGSC0003DMG400028992	PGSC0003DMT400074574,PGSC0003DMT400074575	0	0	0	0	1	0	0	0	0
PGSC0003DMG400001591	PGSC0003DMT400004030	0	0	0	0	1.26	0	0	0	0
PGSC0003DMG400014391	PGSC0003DMT400037294	0	1.39	0	0	1.46	0	0	0	0
PGSC0003DMG400006907	PGSC0003DMT400017783	0	0	0	0	3.53	0	0	0	0
PGSC0003DMG400018879	PGSC0003DMT400048591	0	0	0	0	1.67	0	0	0	0
PGSC0003DMG400041060	PGSC0003DMT400091489	0	0.74	0	0	3.6	0	0	0	0
PGSC0003DMG400001785	PGSC0003DMT400004485	0	0	0	0	2.55	0	15.11	0	0
PGSC0003DMG400009401	PGSC0003DMT400024319	0	0.87	0	0	2.53	0	0	0	0
PGSC0003DMG400027227	PGSC0003DMT400070007,PGSC0003DMT400070008,PGSC0003DMT400070009,PGSC0003DMT400070010	0	0.65	0	0	2.31	0	0	0	0
PGSC0003DMG400020965	PGSC0003DMT400054045	0	0	0	0	0.58	0	0	0	0
PGSC0003DMG400015198	PGSC0003DMT400039292	0	0	0	0	1.91	0	0	0	0
PGSC0003DMG400026900	PGSC0003DMT400069148	0	0	0	0	0.48	0	0	0	0
PGSC0003DMG400003551	PGSC0003DMT400009133	0	0.62	0	0	3.44	0	0	0	0
PGSC0003DMG400019027	PGSC0003DMT400048966	0	0	0	0	0.64	0	0	0	0
PGSC0003DMG400046914	PGSC0003DMT400097343	0	0.86	0	0	9.98	0	0	0	0
PGSC0003DMG400008938	PGSC0003DMT400023082	0	1.46	0	0	0.54	0	0	0	0
PGSC0003DMG401006826	PGSC0003DMT400017592	0	0	0	0	3.21	0	0	0	0
PGSC0003DMG400012671	PGSC0003DMT400032994,PGSC0003DMT400032996,PGSC0003DMT400032997,PGSC0003DMT400032998	0	0	0	0	0.51	0	0	0	0
PGSC0003DMG400007312	PGSC0003DMT400018860,PGSC0003DMT400018861	0	0	0	0	3.92	0	0	0	0
PGSC0003DMG400009506	PGSC0003DMT400024585	0	0	0	0	3.4	0	0	0	0
PGSC0003DMG400031699	PGSC0003DMT400081139	0	16.33	0	172.85	16.35	0	0	0	0
PGSC0003DMG400021580	PGSC0003DMT400055560	0	0.78	0	0	6.85	0	0	0	0
PGSC0003DMG400039413	PGSC0003DMT400089842	0	0	0	0	1.85	0	0	0	0
PGSC0003DMG400025135	PGSC0003DMT400064708,PGSC0003DMT400064709	0	0	0	0	6.28	0	0	0	0
PGSC0003DMG400021657	PGSC0003DMT400055767	0	4.28	0	0	3.79	0	0	0	0
PGSC0003DMG400016880	PGSC0003DMT400043474	0	0	0	0	2.28	0	0	0	0
PGSC0003DMG400038238	PGSC0003DMT400088667	0	0	0	0	2.45	0	0	0	0
PGSC0003DMG400022782	PGSC0003DMT400058635,PGSC0003DMT400058637,PGSC0003DMT400058638	0	0	0	0	0.45	0	0	0	0
PGSC0003DMG400020458	PGSC0003DMT400052706	0	1.23	0	33.2	18.89	0	0	0	0
PGSC0003DMG400021364	PGSC0003DMT400055060	0	0	0	0	0.81	0	0	0	0
PGSC0003DMG400025024	PGSC0003DMT400064406	0	0	0	0	1.18	0	0	0	0
PGSC0003DMG400003382	PGSC0003DMT400008727,PGSC0003DMT400008728	0	0	0	0	4.59	0	0	0	0
PGSC0003DMG400029724	PGSC0003DMT400076435	0	0	0	0	2.52	0	0	0	0
PGSC0003DMG400026835	PGSC0003DMT400068995	0	0	0	0	2.53	0	0	0	0
PGSC0003DMG400019262	PGSC0003DMT400049589	0	1.56	0	0	4.59	0	0	0	0
PGSC0003DMG400038537	PGSC0003DMT400088966	0	0	0	0	12.21	0	1.13	0	0
PGSC0003DMG400038532	PGSC0003DMT400088961	0	0	0	0	4.71	0	0	0	0
PGSC0003DMG400024561	PGSC0003DMT400063151,PGSC0003DMT400063152,PGSC0003DMT400063153,PGSC0003DMT400063154	0	0	0	0	1.75	0	0	0	0
PGSC0003DMG400019835	PGSC0003DMT400051081	0	0	0	0	3.56	0	0	0	0
PGSC0003DMG400028135	PGSC0003DMT400072298,PGSC0003DMT400072299	0	0	0	0	0	0	7.52	0	0
PGSC0003DMG400020752	PGSC0003DMT400053499	0	0	0	0	1.85	0	4.17	0	0
PGSC0003DMG400038248	PGSC0003DMT400088677	0	0	0	0	1.94	0	0	0	0
PGSC0003DMG400005015	PGSC0003DMT400012885	0	0	0	0	2.61	0	0	0	0
PGSC0003DMG400024795	PGSC0003DMT400063787,PGSC0003DMT400063789	0	0	0	0	2.46	0	0	0	0
PGSC0003DMG400024094	PGSC0003DMT400061913,PGSC0003DMT400061914	0	0	0	0	5.77	0	0	0	0
PGSC0003DMG400003089	PGSC0003DMT400007987,PGSC0003DMT400007989	0	0	0	0	2.22	0	0	0	0
PGSC0003DMG400032496	PGSC0003DMT400082356	0	0	0	0	3.24	0	0	0	0
PGSC0003DMG400001257	PGSC0003DMT400003176	0	0	0	0	4.3	0	0	0	0
PGSC0003DMG400005394	PGSC0003DMT400013774	0	0	0	0	2.07	0	0	0	0
PGSC0003DMG400018338	PGSC0003DMT400047234,PGSC0003DMT400047236,PGSC0003DMT400047237	0	0	0	0	1.76	0	0	0	0
PGSC0003DMG400011629	PGSC0003DMT400030383	0	0	0	0	2.82	0	0	0	0
PGSC0003DMG400021836	PGSC0003DMT400056201	0	0	0	0	0	0	14.05	0	0
PGSC0003DMG400037965	PGSC0003DMT400088394	0	0	0	0	1.73	0	0	0	0
PGSC0003DMG400030776	PGSC0003DMT400079085	0	0	0	0	2.06	0	0	0	0
PGSC0003DMG400031074	PGSC0003DMT400079795	0	0	0	0	3.12	0	0	0	0
PGSC0003DMG400041763	PGSC0003DMT400092192	0	0	0	0	6.3	0	0	0	0
PGSC0003DMG400012049	PGSC0003DMT400031428	0	0	0	0	1.71	0	0	0	0
PGSC0003DMG400000411	PGSC0003DMT400001086	0	0	0	0	1.22	0	0	0	0
PGSC0003DMG400038132	PGSC0003DMT400088561	0	0	0	0	43.63	0	0	0	0
PGSC0003DMG400021347	PGSC0003DMT400055011	0	6.93	0	32.41	11.29	0	4.79	0	0
PGSC0003DMG400031059	PGSC0003DMT400079760	0	0	0	0	3.29	0	0	0	0
PGSC0003DMG400035192	PGSC0003DMT400085621	0	0	0	0	20.04	0	15.43	0	0
PGSC0003DMG400039267	PGSC0003DMT400089696	0	3.71	0	0	5.18	0	23.3	24.76	0
PGSC0003DMG400011533	PGSC0003DMT400030103	0	0	0	0	6.23	0	0	0	0
PGSC0003DMG400027971	PGSC0003DMT400071897	0	0.2	0	0	9.93	0	1.15	0	0
PGSC0003DMG400031382	PGSC0003DMT400080593	0	0	0	5.22	4.98	0	0	0	0
PGSC0003DMG401005259	PGSC0003DMT400013479	0	0.57	0	0	1.7	0	8.77	0	0
PGSC0003DMG400023311	PGSC0003DMT400059924	0	0	0	0	9.48	0	29.06	0	0
PGSC0003DMG400018856	PGSC0003DMT400048541	0	7.51	0	0	4.65	0	0	40.19	0
PGSC0003DMG400038845	PGSC0003DMT400089274	0	0	0	0	1.26	0	0	0	0
PGSC0003DMG400016462	PGSC0003DMT400042454,PGSC0003DMT400042456	0	0	0	0	5.41	0	0	0	0
PGSC0003DMG400014797	PGSC0003DMT400038351,PGSC0003DMT400038352,PGSC0003DMT400038353	0	0	0	0	1.73	0	0	0	0
PGSC0003DMG400007987	PGSC0003DMT400020612	0	0	0	0	2.54	0	0	0	0
PGSC0003DMG400021269	PGSC0003DMT400054803	0	0	0	0	5.74	0	0	0	0
PGSC0003DMG400011723	PGSC0003DMT400030611	0	0	0	6.23	2.28	0	0	0	0
PGSC0003DMG400011558	PGSC0003DMT400030204,PGSC0003DMT400030205,PGSC0003DMT400030206	0	0	0	0	2.1	0	0	0	0
PGSC0003DMG400016504	PGSC0003DMT400042546	0	2.75	0	0	0	0	0	0	0
PGSC0003DMG400013956	PGSC0003DMT400036255	0	0	0	0	3.66	0	0	0	0
PGSC0003DMG400002355	PGSC0003DMT400006059	0	0	0	0	0.99	0	0	0	0
PGSC0003DMG400035258	PGSC0003DMT400085687	0	0	0	0	3.53	0	0	0	0
PGSC0003DMG400004043	PGSC0003DMT400010354	0	0	0	0	1.18	0	0	0	0
PGSC0003DMG400013043	PGSC0003DMT400033941	0	1.97	0	0	20.01	0	4.35	0	0
PGSC0003DMG401003285	PGSC0003DMT400008488	0	0	0	0	1.26	0	0	0	0
PGSC0003DMG400013148	PGSC0003DMT400034200	0	0	0	0	5.12	0	0	0	0
PGSC0003DMG400000350	PGSC0003DMT400000933	0	0	0	0	2.15	0	0	0	0
PGSC0003DMG400024963	PGSC0003DMT400064261	0	0	0	0	4.42	0	0	0	0
PGSC0003DMG400029474	PGSC0003DMT400075814,PGSC0003DMT400075815,PGSC0003DMT400075816	0	3.72	0	0	2.37	0	0	0	0
PGSC0003DMG400012624	PGSC0003DMT400032862	0	0.68	0	0	3.95	0	0	0	0
PGSC0003DMG400011830	PGSC0003DMT400030875,PGSC0003DMT400030876	0	0	0	0	4.58	0	4.53	0	0
PGSC0003DMG400001368	PGSC0003DMT400003461,PGSC0003DMT400003462	0	8.3	0	0	6.97	0	7.25	4.95	0
PGSC0003DMG400011256	PGSC0003DMT400029290,PGSC0003DMT400029291,PGSC0003DMT400029292	0	0	0	0	1.46	0	0	0	0
PGSC0003DMG400020365	PGSC0003DMT400052472,PGSC0003DMT400052473,PGSC0003DMT400052474	0	0	0	1.56	0	0	0	0	0
PGSC0003DMG400029981	PGSC0003DMT400077083	0	0	0	0	4.95	0	0	0	0
PGSC0003DMG400014176	PGSC0003DMT400036757	0	0	0	0	1.66	0	0	0	0
PGSC0003DMG400034876	PGSC0003DMT400085305	0	0	0	0	2.79	0	0	0	0
PGSC0003DMG401012139	PGSC0003DMT400031655	0	0	0	0	4.02	0	0	0	0
PGSC0003DMG400031115	PGSC0003DMT400079891,PGSC0003DMT400079893	0	0	0	0	0.63	0	0	0	0
PGSC0003DMG400012513	PGSC0003DMT400032576	0	0	0	0	1.2	0	3.57	0	0
PGSC0003DMG400016721	PGSC0003DMT400043102,PGSC0003DMT400043103,PGSC0003DMT400043104	0	0	0	0	1.26	0	0	38.74	0
PGSC0003DMG400013779	PGSC0003DMT400035801	0	0	0	0	0.36	0	0	0	0
PGSC0003DMG400045375	PGSC0003DMT400095804	0	0	0	0	12.98	0	0	0	0
PGSC0003DMG400000064	PGSC0003DMT400000215,PGSC0003DMT400000216	0	0	0	0	3.03	0	0	0	0
PGSC0003DMG400041851	PGSC0003DMT400092280	0	0.55	0	0	0	0	0	0	0
PGSC0003DMG402023625	PGSC0003DMT400060742	0	0	0	0	9.16	0	0	0	0
PGSC0003DMG400009789	PGSC0003DMT400025359	0	2.8	0	0	1.81	0	0	0	0
PGSC0003DMG400033344	PGSC0003DMT400083483,PGSC0003DMT400083484	0	16.01	0	0	13.33	0	0	0	0
PGSC0003DMG400037798	PGSC0003DMT400088227	0	4.03	0	0	1.17	0	0	0	0
PGSC0003DMG400040531	PGSC0003DMT400090960	0	0	0	0	7.45	0	0	0	0
PGSC0003DMG400034755	PGSC0003DMT400085184	0	0	0	0	1.68	0	0	0	0
PGSC0003DMG400035431	PGSC0003DMT400085860	0	0	0	0	3.4	0	0	0	0
PGSC0003DMG400045140	PGSC0003DMT400095569	0	5.37	0	0	17.07	0	0	172.42	0
PGSC0003DMG400045109	PGSC0003DMT400095538	0	0	0	0	2.39	0	0	0	0
PGSC0003DMG400029514	PGSC0003DMT400075906,PGSC0003DMT400075907,PGSC0003DMT400075908	0	0	0	0	1.21	0	0	0	0
PGSC0003DMG400030465	PGSC0003DMT400078271,PGSC0003DMT400078272,PGSC0003DMT400078273,PGSC0003DMT400078274	0	5.5	0	0	1.59	0	0	0	0
PGSC0003DMG400046774	PGSC0003DMT400097203	0	0	0	0	1.18	0	0	0	0
PGSC0003DMG400017222	PGSC0003DMT400044354,PGSC0003DMT400044355,PGSC0003DMT400044356,PGSC0003DMT400044357,PGSC0003DMT400044358,PGSC0003DMT400044359,PGSC0003DMT400044360	0	0	0	0	1.05	0	0	0	0
PGSC0003DMG401018143	PGSC0003DMT400046725	0	0	0	0	2.22	0	0	0	0.66
PGSC0003DMG400028980	PGSC0003DMT400074554	0	0	0	0	2.16	0	0	0	0
PGSC0003DMG400038359	PGSC0003DMT400088788	0	13.98	0	0	5.63	0	0	0	0
PGSC0003DMG400012209	PGSC0003DMT400031825	0	0	0	0	2.1	0	0	0	0
PGSC0003DMG400025629	PGSC0003DMT400065842,PGSC0003DMT400065843,PGSC0003DMT400065844	0	4.1	0	0	1.99	0	0	0	0
PGSC0003DMG400043237	PGSC0003DMT400093666	0	0	0	0	0.71	0	0	0	0
PGSC0003DMG400006489	PGSC0003DMT400016600,PGSC0003DMT400016601	0	0	0	0	1.7	0	0	0	0
PGSC0003DMG402015894	PGSC0003DMT400041075	0	0	0	0	2.48	0	0	0	0
PGSC0003DMG400031438	PGSC0003DMT400080725	0	0	0	0	4.84	0	7.05	0	0
PGSC0003DMG402011364	PGSC0003DMT400029546,PGSC0003DMT400029547	0	0	0	0	1.05	0	0	0	0
PGSC0003DMG400024801	PGSC0003DMT400063798,PGSC0003DMT400063799,PGSC0003DMT400063800,PGSC0003DMT400063801	0	0	0	0	5.14	0	1.8	0	0
PGSC0003DMG400046328	PGSC0003DMT400096757	0	0	0	0	3.61	0	0	0	0
PGSC0003DMG400026359	PGSC0003DMT400067770,PGSC0003DMT400067771,PGSC0003DMT400067773	0	0	0	0	3.63	0	0	0	0
PGSC0003DMG400027935	PGSC0003DMT400071804	0	0	0	0	2.3	0	0	0	0
PGSC0003DMG400038266	PGSC0003DMT400088695	0	0	0	0	7.35	0	0	0	0
PGSC0003DMG402006194	PGSC0003DMT400015851,PGSC0003DMT400015852,PGSC0003DMT400015853,PGSC0003DMT400015854	0	0	1.07	40.4	3.66	0	0	0	0
PGSC0003DMG400035573	PGSC0003DMT400086002	0	0.62	0	0	4.44	0	0	0	0
PGSC0003DMG400010097	PGSC0003DMT400026202	0	0	0	0	3.1	989.47	0	0	0.55
PGSC0003DMG402008334	PGSC0003DMT400021489	0	3.9	0	128.56	77.15	0	4.34	0	0
PGSC0003DMG400013243	PGSC0003DMT400034446	0	0	0	0	0.63	0	0	0	0
PGSC0003DMG400012113	PGSC0003DMT400031571	0	0	0	0	1.44	0	0	0	0
PGSC0003DMG400006945	PGSC0003DMT400017880,PGSC0003DMT400017881,PGSC0003DMT400017882,PGSC0003DMT400017883,PGSC0003DMT400017884,PGSC0003DMT400017885,PGSC0003DMT400017886,PGSC0003DMT400017887	0	0	0	0	1.37	0	0	0	0
PGSC0003DMG400007281	PGSC0003DMT400018782,PGSC0003DMT400018784	0	0	0	0	2.24	0	0	0	0
PGSC0003DMG400011973	PGSC0003DMT400031243	0	7.21	0	0	5.59	0	0	0	0
PGSC0003DMG400013073	PGSC0003DMT400034004	0	0	0	0	1.62	0	0	0	0
PGSC0003DMG400042639	PGSC0003DMT400093068	0	0	0	0	6.2	0	0	0	0
PGSC0003DMG400005926	PGSC0003DMT400015175	0	2.78	0	0	2.56	0	0	0	0
PGSC0003DMG400014740	PGSC0003DMT400038216	0	0	0	0	0.9	0	0	15.65	0
PGSC0003DMG400013726	PGSC0003DMT400035679	0	3.67	0	0	23.99	0	11.28	1.34	0
PGSC0003DMG400015950	PGSC0003DMT400041208	0	0	0	0	0.79	0	0	0	0
PGSC0003DMG400006193	PGSC0003DMT400015849	0	1.5	0	0	1.11	0	0	0	0
PGSC0003DMG400036101	PGSC0003DMT400086530	0	0	0	0	6.58	0	0	0	0
PGSC0003DMG400020617	PGSC0003DMT400053139	0	0	0	0	6.29	0	0	0	0
PGSC0003DMG400001204	PGSC0003DMT400003037	0	0	0	0	7.11	0	0	0	0
PGSC0003DMG400020375	PGSC0003DMT400052499	0	0.76	0	0	4.04	0	0	0	0
PGSC0003DMG400024970	PGSC0003DMT400064274	0	8.42	0	42.11	31.14	0	26.6	44.16	0
PGSC0003DMG400001581	PGSC0003DMT400004016,PGSC0003DMT400004017	0	1.46	0	0	0	0	0	0	0
PGSC0003DMG400003915	PGSC0003DMT400009997	0	0	0	0	2.39	0	0	0	0
PGSC0003DMG400018499	PGSC0003DMT400047599,PGSC0003DMT400047600	0	2.16	0	0	3.05	0	0	0	0
PGSC0003DMG400034697	PGSC0003DMT400085126	0	0	0	0	5.86	0	0	0	0
PGSC0003DMG400035833	PGSC0003DMT400086262	0	4.01	0	0	9.35	0	2.21	0	0
PGSC0003DMG400013215	PGSC0003DMT400034371,PGSC0003DMT400034372	0	0	0	0	1.48	0	0	0	0
PGSC0003DMG400007960	PGSC0003DMT400020549,PGSC0003DMT400020550	0	0	0	0	2.51	0	0	0	0
PGSC0003DMG400019011	PGSC0003DMT400048927	0	5.16	0	0	0	0	0	0	0
PGSC0003DMG400006365	PGSC0003DMT400016288	0	0.45	0	0	2.81	0	0.33	0	0
PGSC0003DMG400001845	PGSC0003DMT400004651	0	0	0	0	3.22	0	0	0	0
PGSC0003DMG401029448	PGSC0003DMT400075715	0	2.79	0	177.88	21.29	0	0	0	0
PGSC0003DMG400012613	PGSC0003DMT400032841,PGSC0003DMT400032842	0	0	0	0	0.54	0	0	0	0
PGSC0003DMG400009153	PGSC0003DMT400023652,PGSC0003DMT400023653,PGSC0003DMT400023654	0	0	0	0	2.46	0	0	0	0
PGSC0003DMG401009663	PGSC0003DMT400025018	0	0	0	0	2.23	0	0	0	0
PGSC0003DMG400010031	PGSC0003DMT400025989	0	0	0	0	1.36	0	0	0	0
PGSC0003DMG400042181	PGSC0003DMT400092610	0	0	0	0	11.12	0	0	0	0
PGSC0003DMG400029637	PGSC0003DMT400076235,PGSC0003DMT400076236	0	0	0	0	0.68	0	0	0	0
PGSC0003DMG400034527	PGSC0003DMT400084956	0	0	0	0	2.54	0	0	0	0
PGSC0003DMG400019658	PGSC0003DMT400050582,PGSC0003DMT400050583	0	0.24	0	0	5.26	0	0	0	0
PGSC0003DMG400015144	PGSC0003DMT400039169	0	13.29	0	0	12.5	0	0	0	0
PGSC0003DMG400015677	PGSC0003DMT400040518,PGSC0003DMT400040519	0	0	0	0	4.5	0	6.83	0	0
PGSC0003DMG400031491	PGSC0003DMT400080864	0	0.28	0	0	3.72	0	24.48	42.51	0
PGSC0003DMG402032143	PGSC0003DMT400081875	0	0	0	0	3.56	0	0	0	0
PGSC0003DMG400043625	PGSC0003DMT400094054	0	0	0	0	1.1	0	0	0	0
PGSC0003DMG400046605	PGSC0003DMT400097034	0	0	0	0	4.52	0	0	0	0
PGSC0003DMG400026431	PGSC0003DMT400067958,PGSC0003DMT400067959,PGSC0003DMT400067960,PGSC0003DMT400067961	0	0	0	0	2.44	0	0	0	0
PGSC0003DMG400012491	PGSC0003DMT400032518,PGSC0003DMT400032519	0	5	0	56.48	11.45	0	40.38	0	0
PGSC0003DMG400036457	PGSC0003DMT400086886	0	0	0	0	6.27	0	0	0	0
PGSC0003DMG400034316	PGSC0003DMT400084745	0	0	0	0	9.13	0	0	22.72	0
PGSC0003DMG400027357	PGSC0003DMT400070363	0	0.74	0	0	2.47	0	0	0	0
PGSC0003DMG400035141	PGSC0003DMT400085570	0	0	0	0	5.22	0	13.75	0	0
PGSC0003DMG400024363	PGSC0003DMT400062608,PGSC0003DMT400062609	0	0	0	0	1.97	0	0	0	0
PGSC0003DMG400030764	PGSC0003DMT400079041	0	1.17	0	0	0	0	0	0	0
PGSC0003DMG402016933	PGSC0003DMT400043608	0	0	0	0	0	416.92	0	0	0
PGSC0003DMG400021099	PGSC0003DMT400054357,PGSC0003DMT400054358,PGSC0003DMT400054359	0	0	0	0	3.15	0	0	0	0
PGSC0003DMG401028714	PGSC0003DMT400073895,PGSC0003DMT400073897	0	0.64	0	0	1.82	0	0	0	0
PGSC0003DMG400000103	PGSC0003DMT400000307	0	0	0	0	2.34	0	0	0	0
PGSC0003DMG400009399	PGSC0003DMT400024317	0	0	0	0	9.48	0	0	0	0
PGSC0003DMG400011133	PGSC0003DMT400028917,PGSC0003DMT400028918	0	0.4	0	0	0	0	0	0	0
PGSC0003DMG400025780	PGSC0003DMT400066257	0	0	0	0	1.76	0	0	0	0
PGSC0003DMG401007628	PGSC0003DMT400019740,PGSC0003DMT400019741	0	0	0	0	2.01	0	0	0	0
PGSC0003DMG400022731	PGSC0003DMT400058521	0	0	0	0	0.84	0	0	0	0
PGSC0003DMG400024246	PGSC0003DMT400062303,PGSC0003DMT400062304,PGSC0003DMT400062305,PGSC0003DMT400062306	0	0	0	0	2.61	0	0	0	0
PGSC0003DMG400022669	PGSC0003DMT400058360	0	0	0	0	2.1	0	0	0	0
PGSC0003DMG400007113	PGSC0003DMT400018309,PGSC0003DMT400018310	0	0	0	0	1.61	0	0	0	0
PGSC0003DMG400038789	PGSC0003DMT400089218	0	0	0	0	4.12	0	0	0	0
PGSC0003DMG400004394	PGSC0003DMT400011220	0	0	0	0	1.53	0	0	0	0
PGSC0003DMG400014720	PGSC0003DMT400038172	0	0	0	0	0.07	0	0	0	0
PGSC0003DMG400029419	PGSC0003DMT400075640,PGSC0003DMT400075641	0	0	0	0	6.87	0	0	0	0
PGSC0003DMG400042840	PGSC0003DMT400093269	0	8.48	0	0	7.9	0	0	0	0
PGSC0003DMG400044809	PGSC0003DMT400095238	0	0	0	0	2.29	0	0	0	0
PGSC0003DMG400021638	PGSC0003DMT400055728	0	0	0	0	2.89	0	0	0	0
PGSC0003DMG400020079	PGSC0003DMT400051713	0	0	0	0	3.82	0	0	0	0
PGSC0003DMG400029871	PGSC0003DMT400076801	0	0	0	0	2.49	0	0	0	0
PGSC0003DMG400003907	PGSC0003DMT400009985	0	0	0	0	3.93	0	0	0	0
PGSC0003DMG400015371	PGSC0003DMT400039776	0	1.1	0	0	2.44	0	10.86	0	0
PGSC0003DMG400026158	PGSC0003DMT400067270,PGSC0003DMT400067271,PGSC0003DMT400067272	0	0	0	0	3.14	0	0	0	0
PGSC0003DMG400018171	PGSC0003DMT400046806,PGSC0003DMT400046807	0	0	0	0	3.19	0	9.3	0	0
PGSC0003DMG400039723	PGSC0003DMT400090152	0	0	0	10.61	3.86	0	0	0	0
PGSC0003DMG400027094	PGSC0003DMT400069691,PGSC0003DMT400069692,PGSC0003DMT400069693,PGSC0003DMT400069694	0	0	0	0	2.29	0	0	0	0
PGSC0003DMG400028983	PGSC0003DMT400074561	0	0	0	0	3.66	0	0	0	0
PGSC0003DMG400030339	PGSC0003DMT400078006	0	0	0	0	3.68	0	0	0	0
PGSC0003DMG400041822	PGSC0003DMT400092251	0	0	0	0	1.48	0	0	0	0
PGSC0003DMG400037242	PGSC0003DMT400087671	0	0	0	0	4.56	0	0	0	0
PGSC0003DMG400015219	PGSC0003DMT400039353	0	0	0	0	9.42	568.31	0	0	0
PGSC0003DMG400016753	PGSC0003DMT400043176	0	9.64	0	0	9.78	0	0	0	0
PGSC0003DMG400003340	PGSC0003DMT400008622	0	0.36	0	0	1.07	0	0	0	0
PGSC0003DMG400031100	PGSC0003DMT400079853,PGSC0003DMT400079854	0	0	0	0	3.43	0	0	0	0
PGSC0003DMG400040929	PGSC0003DMT400091358	0	0	0	0	1.09	0	0	0	0
PGSC0003DMG401028522	PGSC0003DMT400073400	0	0.87	0	0	4.3	0	1.27	0	0
PGSC0003DMG400029110	PGSC0003DMT400074850,PGSC0003DMT400074851,PGSC0003DMT400074852,PGSC0003DMT400074853,PGSC0003DMT400074854	0	0	0	10.52	15.56	0	0	0	0
PGSC0003DMG400023751	PGSC0003DMT400061040	0	0	0	0	4.88	0	0	0	0
PGSC0003DMG400035461	PGSC0003DMT400085890	0	0	0	0	4.74	0	0	0	0
PGSC0003DMG400009184	PGSC0003DMT400023740,PGSC0003DMT400023741	0	0	0	0	0.84	0	0	0	0
PGSC0003DMG400012019	PGSC0003DMT400031362	0	3.75	0	0	15.41	0	37.17	0	0
PGSC0003DMG400001624	PGSC0003DMT400004111	0	0	0	0	4.57	0	0	0	0
PGSC0003DMG400038657	PGSC0003DMT400089086	0	0	0	0	0.78	0	27.95	0	0
PGSC0003DMG400016390	PGSC0003DMT400042229	0	4.93	0	0	1.19	0	5.42	0	0
PGSC0003DMG400028997	PGSC0003DMT400074585	0	745.82	0	24.12	811.23	0	6750.3	3983.56	0
PGSC0003DMG400028898	PGSC0003DMT400074347,PGSC0003DMT400074348	0	0	0	0	1.32	0	0	0	0
PGSC0003DMG400042179	PGSC0003DMT400092608	0	0.91	0	0	3.98	0	0	30.32	0
PGSC0003DMG400038598	PGSC0003DMT400089027	0	0	0	0	4.46	0	0	0	0
PGSC0003DMG400028272	PGSC0003DMT400072656	0	0	0	0	1.13	0	0	0	0
PGSC0003DMG400036125	PGSC0003DMT400086554	0	0	0	0	1.98	0	0	0	0
PGSC0003DMG400018371	PGSC0003DMT400047304	0	0	0	0	5.02	0	0	0	0
PGSC0003DMG400044371	PGSC0003DMT400094800	0	2.33	0	0	44.35	0	0	0	0
PGSC0003DMG400045576	PGSC0003DMT400096005	0	0	0	0	3.88	0	0	0	0
PGSC0003DMG400042066	PGSC0003DMT400092495	0	0	0	0	1.73	0	0	0	0
PGSC0003DMG400026910	PGSC0003DMT400069184	0	0	0	0	1.5	0	0	0	0
PGSC0003DMG400024458	PGSC0003DMT400062829	0	0	0	0	2.95	0	0	0	0
PGSC0003DMG400000017	PGSC0003DMT400000054,PGSC0003DMT400000055,PGSC0003DMT400000056	0	0	0	0	0.69	0	0	0	0
PGSC0003DMG400046082	PGSC0003DMT400096511	0	0	0	0	0	0	0	198.98	0
PGSC0003DMG400026212	PGSC0003DMT400067429,PGSC0003DMT400067430,PGSC0003DMT400067431	0	0	0	0	2.82	0	0	0	0
PGSC0003DMG400025927	PGSC0003DMT400066722,PGSC0003DMT400066723	0	0	0	0	2.74	0	0	0	0
PGSC0003DMG400013801	PGSC0003DMT400035847	0	0	0	0	0.89	0	0	0	0
PGSC0003DMG400011594	PGSC0003DMT400030302	0	0	0	0	7.84	0	0	0	0
PGSC0003DMG400044092	PGSC0003DMT400094521	0	0.2	0	0	4.93	0	0	11.26	0
PGSC0003DMG400026159	PGSC0003DMT400067274	0	0	0	0	2.46	0	0	0	0
PGSC0003DMG400031448	PGSC0003DMT400080748	0	3.53	0	0	8.76	0	0	0	0
PGSC0003DMG400022101	PGSC0003DMT400056819	0	0	0	0	17	0	0	0	0
PGSC0003DMG400014503	PGSC0003DMT400037606	0	0	0	0	2.37	0	0	0	0
PGSC0003DMG400038459	PGSC0003DMT400088888	0	0	0	0	0.81	0	3.63	0	0
PGSC0003DMG400029220	PGSC0003DMT400075120	0	0.36	0	0	1.57	0	0	0	0
PGSC0003DMG400026690	PGSC0003DMT400068637	0	0	0	0	0	0	18.46	0	0
PGSC0003DMG400018154	PGSC0003DMT400046760	0	0	0	0	1.34	0	0	0	0
PGSC0003DMG400018063	PGSC0003DMT400046533	0	7.75	0	0	1.6	0	0	0	0
PGSC0003DMG400032563	PGSC0003DMT400082482	0	0	0	0	2.67	0	0	0	0
PGSC0003DMG400012002	PGSC0003DMT400031320	0	0	0	0	3.41	0	0	0	0
PGSC0003DMG401011681	PGSC0003DMT400030498,PGSC0003DMT400030499	0	0	0	0	0.8	0	0	0	0
PGSC0003DMG400022611	PGSC0003DMT400058230	0	0.4	0	0	2.93	0	0	0	0
PGSC0003DMG400020539	PGSC0003DMT400052934	0	46.02	0	411.75	0	3952.78	171.26	595.5	0
PGSC0003DMG400006603	PGSC0003DMT400016878	0	0	0	0	1.4	0	0	0	0
PGSC0003DMG400016814	PGSC0003DMT400043313	0	0	0	0	4.79	0	0	0	0
PGSC0003DMG400043448	PGSC0003DMT400093877	0	0	7.57	0	2.03	2705.02	0	0	0
PGSC0003DMG400020484	PGSC0003DMT400052777	0	0.62	0	0	2.51	0	0	0	0
PGSC0003DMG400045350	PGSC0003DMT400095779	0	0	0	0	4.95	0	90.91	0	0
PGSC0003DMG400018248	PGSC0003DMT400046982,PGSC0003DMT400046983,PGSC0003DMT400046984	0	0	0	0	1.81	0	0	0	0
PGSC0003DMG402029906	PGSC0003DMT400076880	0	0	0	0	2.29	0	0	20.02	0
PGSC0003DMG400041473	PGSC0003DMT400091902	0	0	0	0	2.97	0	0	0	0
PGSC0003DMG400003759	PGSC0003DMT400009630,PGSC0003DMT400009631	0	0	0	0	1.38	0	0	0	0
PGSC0003DMG400006139	PGSC0003DMT400015710,PGSC0003DMT400015711,PGSC0003DMT400015714	0	0	0	0	3.02	0	0	0	0
PGSC0003DMG400008140	PGSC0003DMT400021026	0	0.6	0	50.62	4.67	0	0	0	0
PGSC0003DMG400025620	PGSC0003DMT400065817,PGSC0003DMT400065818,PGSC0003DMT400065819,PGSC0003DMT400065820,PGSC0003DMT400065822	0	0	0	0	6.34	0	33.19	0	0
PGSC0003DMG400001074	PGSC0003DMT400002770	0	7.25	4107.84	0	23.61	0	0	0	0
PGSC0003DMG400047167	PGSC0003DMT400097596	0	0	1.79	0	5.92	0	0	0	0
PGSC0003DMG400007241	PGSC0003DMT400018693	0	0	0	0	0.74	0	0	0	0
PGSC0003DMG400006610	PGSC0003DMT400016898,PGSC0003DMT400016899,PGSC0003DMT400016900	0	0	0	0	6.58	0	0	0	0
PGSC0003DMG400040814	PGSC0003DMT400091243	0	0	0	0	1.73	0	0	0	0
PGSC0003DMG400006930	PGSC0003DMT400017843,PGSC0003DMT400017844,PGSC0003DMT400017845	0	0	0	0	3.46	0	0	0	0
PGSC0003DMG400015053	PGSC0003DMT400038922,PGSC0003DMT400038923,PGSC0003DMT400038924	0	0	0	0	1.64	0	0	0	0
PGSC0003DMG400024601	PGSC0003DMT400063252	0	0	0	0.84	1.39	0	0	0	0
PGSC0003DMG401026765	PGSC0003DMT400068820	0	0	0	0	4.19	0	0	0	0
PGSC0003DMG402000198	PGSC0003DMT400000570	0	5.03	0	0	5.52	0	0	0	0
PGSC0003DMG400007613	PGSC0003DMT400019707	0	0	0	0	0.83	0	0	0	0
PGSC0003DMG400029315	PGSC0003DMT400075376	0	0	0	0	4.12	0	0	0	0
PGSC0003DMG400024901	PGSC0003DMT400064080	0	0	0	0	1.61	0	0	0	0
PGSC0003DMG400004654	PGSC0003DMT400011859,PGSC0003DMT400011860	0	0	0	0	1.82	0	0	0	0
PGSC0003DMG400042723	PGSC0003DMT400093152	0	0	0	0	1.83	0	0	0	0
PGSC0003DMG400016645	PGSC0003DMT400042931	0	0	0	0	2.75	0	0	0	0
PGSC0003DMG400008223	PGSC0003DMT400021232,PGSC0003DMT400021233,PGSC0003DMT400021234,PGSC0003DMT400021235	0	0	0	0	2.42	0	3.66	0	0
PGSC0003DMG400032785	PGSC0003DMT400082726,PGSC0003DMT400082727,PGSC0003DMT400082728	0	0.69	0	0	3.33	0	0	0	0
PGSC0003DMG400022885	PGSC0003DMT400058893,PGSC0003DMT400058894,PGSC0003DMT400058895,PGSC0003DMT400058896,PGSC0003DMT400058897	0	2.24	0	0	1.45	0	0	0	0
PGSC0003DMG400034836	PGSC0003DMT400085265	0	33.8	0	10.59	70.52	0	22.78	0	0
PGSC0003DMG402004451	PGSC0003DMT400011362,PGSC0003DMT400011363	0	0	0	0	1.4	0	0	0	0
PGSC0003DMG400005918	PGSC0003DMT400015155,PGSC0003DMT400015156	0	0	0	0	1.71	0	0	0	0
PGSC0003DMG400036798	PGSC0003DMT400087227	0	0	0	0	3.07	0	0	0	0
PGSC0003DMG400045852	PGSC0003DMT400096281	0	0	0	0	2.56	0	0	0	0
PGSC0003DMG400017449	PGSC0003DMT400044990	0	0	0	0	2.37	0	12.94	0	0
PGSC0003DMG400010426	PGSC0003DMT400027029	0	0	0	0	2.78	0	0	0	0
PGSC0003DMG400017617	PGSC0003DMT400045403,PGSC0003DMT400045404	0	0	0	0	0.59	0	0	0	0
PGSC0003DMG400000521	PGSC0003DMT400001400,PGSC0003DMT400001401	0	0.5	0	14.76	1.48	0	0	0	0
PGSC0003DMG400006593	PGSC0003DMT400016848	0	3.84	0	11.91	3.48	0	0	0	0
PGSC0003DMG400041227	PGSC0003DMT400091656	0	0	0	0	4.04	0	0	0	0
PGSC0003DMG400038787	PGSC0003DMT400089216	0	1.43	0	0	6.77	0	0	0	0
PGSC0003DMG400036332	PGSC0003DMT400086761	0	0	0	0	4.84	0	0	0	0
PGSC0003DMG400014012	PGSC0003DMT400036397	0	7.15	0	0	7.79	0	0	0	0
PGSC0003DMG400033584	PGSC0003DMT400083786	0	0	0	0	2.16	0	0	0	0
PGSC0003DMG400039688	PGSC0003DMT400090117	0	0	0	0	1.62	0	0	0	0
PGSC0003DMG400022977	PGSC0003DMT400059155	0	0.6	0	0	1.76	0	0	0	0
PGSC0003DMG400013236	PGSC0003DMT400034422,PGSC0003DMT400034423,PGSC0003DMT400034424,PGSC0003DMT400034425,PGSC0003DMT400034426,PGSC0003DMT400034428,PGSC0003DMT400034429	0	0	0	0	1.01	0	4.64	0	0
PGSC0003DMG400026347	PGSC0003DMT400067739,PGSC0003DMT400067740	0	0	0	0	1.61	0	0	0	0
PGSC0003DMG400020608	PGSC0003DMT400053121,PGSC0003DMT400053122	0	0	0	0	2.93	0	0	0	0
PGSC0003DMG400010189	PGSC0003DMT400026412	0	30.4	0	196	38.05	0	63.57	0	0
PGSC0003DMG400010866	PGSC0003DMT400028172	0	0	0	0	0.53	0	0	0	0
PGSC0003DMG400002422	PGSC0003DMT400006221	0	0	0	0	0.97	0	0	0	0
PGSC0003DMG400015990	PGSC0003DMT400041308	0	0	0	0	16.34	0	0	0	0
PGSC0003DMG400028459	PGSC0003DMT400073250,PGSC0003DMT400073251	0	0	0	0	2.47	0	0	0	0
PGSC0003DMG400011610	PGSC0003DMT400030334	0	0	0	0	1.28	0	0	0	0
PGSC0003DMG400024111	PGSC0003DMT400061956	0	0	0	0	1.48	0	0	0	0
PGSC0003DMG400008131	PGSC0003DMT400020995,PGSC0003DMT400020996	0	0	0	0	1.33	0	38.94	0	0
PGSC0003DMG400015242	PGSC0003DMT400039412	0	0	0	0	0.54	0	0	0	0
PGSC0003DMG400041061	PGSC0003DMT400091490	0	4.19	0	0	24.65	0	0	0	0
PGSC0003DMG400008727	PGSC0003DMT400022520	0	0	0	0	2.27	0	0	0	0
PGSC0003DMG400028190	PGSC0003DMT400072457,PGSC0003DMT400072458	0	0	0	0	5.56	0	0	0	0
PGSC0003DMG400015709	PGSC0003DMT400040627	0	0	0	0	0.54	0	0	0	0
PGSC0003DMG400041806	PGSC0003DMT400092235	0	0.55	0	0	2.43	0	2.42	0	0
PGSC0003DMG400045484	PGSC0003DMT400095913	0	0	0	0	4.1	0	0	0	0
PGSC0003DMG400006523	PGSC0003DMT400016684,PGSC0003DMT400016687	0	2.13	0	0	1.25	0	0	0	0
PGSC0003DMG400016526	PGSC0003DMT400042611	0	0	0	0	2.92	0	0	0	0
PGSC0003DMG400018624	PGSC0003DMT400047920	0	0.37	0	0	2.17	0	0	0	0
PGSC0003DMG400005541	PGSC0003DMT400014126	0	0	0	0	10.9	0	0	0	0
PGSC0003DMG400038619	PGSC0003DMT400089048	0	0	0	0	8.09	0	0	0	0
PGSC0003DMG400021453	PGSC0003DMT400055256	0	0	0	0	3.33	0	0	0	0
PGSC0003DMG403015877	PGSC0003DMT400041042	0	0.94	0	0	3.62	0	0	0	0
PGSC0003DMG400018984	PGSC0003DMT400048854	0	3.47	0	0	81.29	0	0	87.66	0
PGSC0003DMG400034390	PGSC0003DMT400084819	0	0	0	0	2.03	0	0	0	0
PGSC0003DMG400027637	PGSC0003DMT400071059	0	0	0	13.94	7.48	0	0	0	0
PGSC0003DMG400026167	PGSC0003DMT400067292	0	0	0	0	1.9	0	0	0	0
PGSC0003DMG400002870	PGSC0003DMT400007453,PGSC0003DMT400007454,PGSC0003DMT400007455	0	0	0	0	0.95	0	0	0	0
PGSC0003DMG400014299	PGSC0003DMT400037099	0	0	0	0	2.59	0	0	0	0
PGSC0003DMG400037427	PGSC0003DMT400087856	0	0	0	0	2.27	0	0	0	0
PGSC0003DMG400021847	PGSC0003DMT400056232	0	1.31	0	0	3.84	0	0	0	0
PGSC0003DMG400023969	PGSC0003DMT400061575,PGSC0003DMT400061576	0	0	0	0	2.29	0	0	0	0
PGSC0003DMG400031422	PGSC0003DMT400080686,PGSC0003DMT400080687,PGSC0003DMT400080688	0	0.15	0	0	6.43	0	0	0	0
PGSC0003DMG400030157	PGSC0003DMT400077559	0	0	0	0	1.37	0	0	0	0
PGSC0003DMG400019041	PGSC0003DMT400049001	0	0	0	0	6.65	0	2.65	0	0
PGSC0003DMG400030238	PGSC0003DMT400077727	0	2.36	0	0	3.38	0	21.56	0	0
PGSC0003DMG400014951	PGSC0003DMT400038694	0	0	0	0	11.7	0	0	0	0
PGSC0003DMG400019543	PGSC0003DMT400050298	0	0	0	0	0.71	0	0	0	0
PGSC0003DMG400034510	PGSC0003DMT400084939	0	1.55	0	0	6.62	0	0	0	0
PGSC0003DMG400017232	PGSC0003DMT400044380	0	0	0	0	2.09	0	0	0	0
PGSC0003DMG400003456	PGSC0003DMT400008893,PGSC0003DMT400008894	0	5.85	0	0	74.6	0	0	50.57	0
PGSC0003DMG400046578	PGSC0003DMT400097007	0	0	0	0	0.69	0	0	0	0
PGSC0003DMG400002347	PGSC0003DMT400006036	0	0	0	0	0.59	0	0	0	0
PGSC0003DMG400036552	PGSC0003DMT400086981	0	0	0	0	4.04	0	0	0	0
PGSC0003DMG400047282	PGSC0003DMT400097711	0	0	0	0	1.6	0	0	0	0
PGSC0003DMG400025119	PGSC0003DMT400064666	0	0	0	0	2	0	0	0	0
PGSC0003DMG400019744	PGSC0003DMT400050833,PGSC0003DMT400050834	0	1.52	0	0	2.72	0	0	0	0
PGSC0003DMG400035178	PGSC0003DMT400085607	0	0	0	0	1.51	0	0	0	0
PGSC0003DMG401007209	PGSC0003DMT400018575	0	0	0	0	1.45	0	0	0	0
PGSC0003DMG400038100	PGSC0003DMT400088529	0	0	0	0	1.85	0	0	0	0
PGSC0003DMG400001748	PGSC0003DMT400004391	0	0	0	0	2.04	0	0	0	0
PGSC0003DMG400044204	PGSC0003DMT400094633	0	2.88	0	0	0	0	0	0	0
PGSC0003DMG400019650	PGSC0003DMT400050560,PGSC0003DMT400050561	0	1.45	0	0	6.34	0	0	0	0
PGSC0003DMG400014088	PGSC0003DMT400036554,PGSC0003DMT400036556	0	0	0	0	1.56	0	0	0	0
PGSC0003DMG400038094	PGSC0003DMT400088523	0	0	0	0	2.19	0	10.19	0	0
PGSC0003DMG400009211	PGSC0003DMT400023800	0	0	0	0	2.72	0	15.2	0	0
PGSC0003DMG402016112	PGSC0003DMT400041565,PGSC0003DMT400041566,PGSC0003DMT400041567,PGSC0003DMT400041568	0	0	0	0	9.31	0	0	0	0
PGSC0003DMG400031217	PGSC0003DMT400080199	0	0	0	0	2.42	0	0	0	0
PGSC0003DMG400013340	PGSC0003DMT400034715,PGSC0003DMT400034716	0	0	0	0	1.32	0	0	0	0
PGSC0003DMG400012665	PGSC0003DMT400032972	0	5.75	0	0	0	0	0	0	0
PGSC0003DMG400011051	PGSC0003DMT400028716	0	0	0	0	2.3	0	0	0	0
PGSC0003DMG400000820	PGSC0003DMT400002146	0	1.23	0	0	0	0	0	0	0
PGSC0003DMG400007168	PGSC0003DMT400018471	0	0	0	0	0.78	0	0	0	0
PGSC0003DMG400031518	PGSC0003DMT400080919,PGSC0003DMT400080920	0	2.08	0	0	1.5	0	0	0	0
PGSC0003DMG401005733	PGSC0003DMT400014691	0	0	0	0	2.31	0	0	0	0
PGSC0003DMG400019063	PGSC0003DMT400049056	0	0	0	0	7.67	0	0	0	0
PGSC0003DMG400037029	PGSC0003DMT400087458	0	0	0	0	5.12	0	0	0	0
PGSC0003DMG400034727	PGSC0003DMT400085156	0	0	0	0	3.53	0	0	0	0
PGSC0003DMG400010682	PGSC0003DMT400027720,PGSC0003DMT400027721,PGSC0003DMT400027722,PGSC0003DMT400027723	0	0	0	0	6	0	0	0	0
PGSC0003DMG400002611	PGSC0003DMT400006719	0	9.54	0	0	13.04	0	0	0	0
PGSC0003DMG400010180	PGSC0003DMT400026391,PGSC0003DMT400026393	0	0.39	0	0	5.73	0	2.14	0	0
PGSC0003DMG400008818	PGSC0003DMT400022735,PGSC0003DMT400022738	0	0.84	0	0	1.24	0	0	0	0
PGSC0003DMG400034599	PGSC0003DMT400085028	0	0	0	0	2.05	0	0	0	0
PGSC0003DMG400035390	PGSC0003DMT400085819	0	0	0	0	3.79	0	0	0	0
PGSC0003DMG400047269	PGSC0003DMT400097698	0	0	0	0	8.75	0	0	0	0
PGSC0003DMG400030229	PGSC0003DMT400077703	0	0	0	0	1.22	0	0	0	0
PGSC0003DMG400038954	PGSC0003DMT400089383	0	0	0	0	7.64	0	0	0	0
PGSC0003DMG402018450	PGSC0003DMT400047483	0	0	0	0	0	0	0.66	0	0
PGSC0003DMG400015355	PGSC0003DMT400039732	0	0	0	0	5.51	0	0	0	0
PGSC0003DMG400036680	PGSC0003DMT400087109	0	0.37	0	0	0	0	0	0	0
PGSC0003DMG400012217	PGSC0003DMT400031854	0	0	0	0	0.99	0	0	0	0
PGSC0003DMG400000929	PGSC0003DMT400002441	0	0	0	0	1.33	0	0	0	0
PGSC0003DMG400031809	PGSC0003DMT400081370,PGSC0003DMT400081371	0	0	0	0	2.07	0	2.62	0	0
PGSC0003DMG400007320	PGSC0003DMT400018882,PGSC0003DMT400018883,PGSC0003DMT400018884	0	0	0	0	3.23	0	0.71	0	0
PGSC0003DMG400042706	PGSC0003DMT400093135	0	0	0	0	2.37	0	0	0	0
PGSC0003DMG400023764	PGSC0003DMT400061076	0	0	0	0	2.21	0	0	0	0
PGSC0003DMG400004633	PGSC0003DMT400011796,PGSC0003DMT400011797	0	0	0	0	2.1	0	3.25	0	0
PGSC0003DMG400001770	PGSC0003DMT400004436	0	1.87	0	0	1.37	0	21.51	0	0
PGSC0003DMG400041010	PGSC0003DMT400091439	0	0	0	0	1.07	0	0	0	0
PGSC0003DMG400030050	PGSC0003DMT400077254	0	4.71	0	0	29.7	0	12.39	0	0
PGSC0003DMG400018902	PGSC0003DMT400048661	0	0	0	0	9.49	0	0	0	0
PGSC0003DMG402016336	PGSC0003DMT400042130	0	14.11	0	58.41	16.43	0	0	0	0
PGSC0003DMG400007162	PGSC0003DMT400018461	0	0	0	0	2.42	0	0	0	0
PGSC0003DMG400012598	PGSC0003DMT400032802,PGSC0003DMT400032803,PGSC0003DMT400032804	0	0	0	0	1.53	0	0	0	0
PGSC0003DMG400024772	PGSC0003DMT400063745,PGSC0003DMT400063746,PGSC0003DMT400063747	0	0	0	0	1.79	0	6.5	0	0
PGSC0003DMG400007456	PGSC0003DMT400019291	0	0	0	0	2.54	0	0	0	0
PGSC0003DMG400028384	PGSC0003DMT400072972	0	0	0	0	0.48	0	0	0	0
PGSC0003DMG400023008	PGSC0003DMT400059227	0	0	0	0	1.37	0	0	12.72	0
PGSC0003DMG400005898	PGSC0003DMT400015090	0	0	0	0	2.65	0	0	0	0
PGSC0003DMG402031052	PGSC0003DMT400079746	0	0	0	0	1.56	0	0	0	0
PGSC0003DMG400008833	PGSC0003DMT400022768,PGSC0003DMT400022769,PGSC0003DMT400022770	0	0	0	0	1.04	0	0	0	0
PGSC0003DMG400029517	PGSC0003DMT400075915	0	0	0	0	1.46	0	0	6.13	112.94
PGSC0003DMG400010665	PGSC0003DMT400027661	0	0	0	0	1.34	0	0	0	0
PGSC0003DMG400014732	PGSC0003DMT400038196	0	0	0	0	4.44	0	0	0	0
PGSC0003DMG400000023	PGSC0003DMT400000083	0	0	0	0	0.58	0	6.03	0	0
PGSC0003DMG400041054	PGSC0003DMT400091483	0	0	0	0	1.51	0	0	0	0
PGSC0003DMG400024685	PGSC0003DMT400063438	0	0	0	0	3.33	0	0	0	0
PGSC0003DMG400036231	PGSC0003DMT400086660	0	0	0	0	2.2	0	0	0	0
PGSC0003DMG400010729	PGSC0003DMT400027856	0	0	0	0	0.47	0	0	0	0
PGSC0003DMG400005035	PGSC0003DMT400012916,PGSC0003DMT400012917,PGSC0003DMT400012918,PGSC0003DMT400012919,PGSC0003DMT400012922	0	0	0	0	2.9	0	0	0	0
PGSC0003DMG400001199	PGSC0003DMT400003025	0	0	0	0	1.85	0	0	0	0
PGSC0003DMG400000537	PGSC0003DMT400001459,PGSC0003DMT400001460,PGSC0003DMT400001461,PGSC0003DMT400001462	0	0	0	0	0.55	0	0	0	0
PGSC0003DMG401011155	PGSC0003DMT400028977	0	0	0	0	1.64	0	0	0	0
PGSC0003DMG400024958	PGSC0003DMT400064250	0	0	0	0	4.77	0	0	0	0
PGSC0003DMG400046485	PGSC0003DMT400096914	0	0	0	0	1.17	0	0	48.83	0
PGSC0003DMG400025040	PGSC0003DMT400064449	0	0	0	0	1.4	0	0	0	0
PGSC0003DMG400007715	PGSC0003DMT400019937	0	0	0	0	4.46	0	0	0	0
PGSC0003DMG400003079	PGSC0003DMT400007961,PGSC0003DMT400007962,PGSC0003DMT400007963,PGSC0003DMT400007964	0	0	0	0	8.26	0	0	0	0
PGSC0003DMG400002874	PGSC0003DMT400007459	0	0	0	0	3.88	0	0	0	0
PGSC0003DMG402005827	PGSC0003DMT400014937	0	0	0	0	2.59	0	0	0	0
PGSC0003DMG400020424	PGSC0003DMT400052613,PGSC0003DMT400052614,PGSC0003DMT400052615,PGSC0003DMT400052616,PGSC0003DMT400052618	0	32.48	0	0	29.29	5337	260.47	39.02	0
PGSC0003DMG400035934	PGSC0003DMT400086363	0	0	0	0	2.28	0	0	0	0
PGSC0003DMG400026305	PGSC0003DMT400067641,PGSC0003DMT400067642,PGSC0003DMT400067643,PGSC0003DMT400067644,PGSC0003DMT400067645	0	0	0	0	4.59	0	0	0	0
PGSC0003DMG400015909	PGSC0003DMT400041104	0	0.25	0	0	2.25	0	0	0	0
PGSC0003DMG400033693	PGSC0003DMT400083992	0	0	0	0	2.69	0	0	0	0
PGSC0003DMG401011931	PGSC0003DMT400031154	0	0	0	0	2.53	0	0	0	0
PGSC0003DMG400036122	PGSC0003DMT400086551	0	0	0	0	1.83	0	0	0	0
PGSC0003DMG400004769	PGSC0003DMT400012164,PGSC0003DMT400012165	0	0	0	0	1.18	0	0	0	0
PGSC0003DMG400042713	PGSC0003DMT400093142	0	20.59	0	0	24.88	0	0	0	0
PGSC0003DMG400018108	PGSC0003DMT400046635	0	0	0	0	0	0	11.68	0	0
PGSC0003DMG402003179	PGSC0003DMT400008242,PGSC0003DMT400008243	0	0	0	0	2.11	0	0	0	0
PGSC0003DMG400011384	PGSC0003DMT400029607	0	0	0	0	1.41	0	3.65	0	0
PGSC0003DMG401024610	PGSC0003DMT400063274	0	0	0	0	2.39	0	0	0	0
PGSC0003DMG400003961	PGSC0003DMT400010109	0	0	0	0	2.16	0	0	0	0
PGSC0003DMG400045865	PGSC0003DMT400096294	0	2.8	0	0	3.38	0	0	0	0
PGSC0003DMG401031204	PGSC0003DMT400080162	0	0	0	104.46	2.44	0	0	0	0
PGSC0003DMG400029828	PGSC0003DMT400076703	0	0	0	0	0.78	0	0	0	0
PGSC0003DMG400045413	PGSC0003DMT400095842	0	0	0	0	1.45	0	0	0	0
PGSC0003DMG400003331	PGSC0003DMT400008605	0	0	0	0	1.25	0	0	0	0
PGSC0003DMG400004572	PGSC0003DMT400011623,PGSC0003DMT400011624,PGSC0003DMT400011625	0	0	0	0	5.84	0	0	0	0
PGSC0003DMG400029728	PGSC0003DMT400076444	0	0	0	0	2.35	0	0	0	0
PGSC0003DMG400016427	PGSC0003DMT400042360	0	0	0	0	9.86	0	0	0	0
PGSC0003DMG400020331	PGSC0003DMT400052377	0	0	0	0	3.77	0	0	0	0
PGSC0003DMG400020810	PGSC0003DMT400053645,PGSC0003DMT400053646	0	0	0	0	1.6	0	0	0	0
PGSC0003DMG400006320	PGSC0003DMT400016174	0	0	0	0	10.03	0	0	0	0
PGSC0003DMG400001397	PGSC0003DMT400003538,PGSC0003DMT400003539	0	0	0	0	1.52	0	0	0	0
PGSC0003DMG400045809	PGSC0003DMT400096238	0	0	0	0	3.82	0	0	0	0
PGSC0003DMG400044925	PGSC0003DMT400095354	0	0	0	0	2.48	0	0	0	0
PGSC0003DMG400021937	PGSC0003DMT400056462,PGSC0003DMT400056463	0	0	0	0	3.94	0	0	0	0
PGSC0003DMG400015248	PGSC0003DMT400039426	0	0	0	0	5.57	0	0	0	0
PGSC0003DMG400036757	PGSC0003DMT400087186	0	0	0	0	5.61	0	14.37	0	0
PGSC0003DMG402011292	PGSC0003DMT400029387,PGSC0003DMT400029388,PGSC0003DMT400029389,PGSC0003DMT400029390	0	10.6	0	0	6.78	0	13.93	0	0
PGSC0003DMG400000800	PGSC0003DMT400002101	0	15.72	3.49	107.05	47.06	0	165.11	312.26	0
PGSC0003DMG400041669	PGSC0003DMT400092098	0	0	0	0	3.24	0	0	0	0
PGSC0003DMG400044203	PGSC0003DMT400094632	0	0	0	0	3.13	0	0	31.54	0
PGSC0003DMG400024482	PGSC0003DMT400062908	0	0	0	0	4.32	0	18.52	0	0
PGSC0003DMG400008245	PGSC0003DMT400021266	0	1.41	0	0	15.11	0	0	0	0
PGSC0003DMG400014938	PGSC0003DMT400038662	0	0	0	0	8.53	0	0	0	0
PGSC0003DMG400042256	PGSC0003DMT400092685	0	0	0	0	6.64	0	0	0	0
PGSC0003DMG401016574	PGSC0003DMT400042708	0	0	0	0	0.68	0	35.05	0	0
PGSC0003DMG400026860	PGSC0003DMT400069046,PGSC0003DMT400069047,PGSC0003DMT400069048,PGSC0003DMT400069049,PGSC0003DMT400069050	0	0	0	0	2.03	0	0	0	0
PGSC0003DMG400036700	PGSC0003DMT400087129	0	0	0	0	2.9	0	0	0	0
PGSC0003DMG400030929	PGSC0003DMT400079446	0	25.75	0	0	15.78	0	32.14	0	0
PGSC0003DMG400003474	PGSC0003DMT400008925	0	0	0	0	1.12	0	0	0	0
PGSC0003DMG400029413	PGSC0003DMT400075619	0	0	0	0	2.12	0	0	0	0
PGSC0003DMG400034802	PGSC0003DMT400085231	0	0	0	0	1.5	0	0	0	0
PGSC0003DMG400032275	PGSC0003DMT400082124	0	0	0	0	1.48	0	0	0	0
PGSC0003DMG400030960	PGSC0003DMT400079513,PGSC0003DMT400079514	0	0	0	0	0	1.32	0	0	0
PGSC0003DMG400008869	PGSC0003DMT400022875,PGSC0003DMT400022876	0	0	0	0	2.67	0	0	0	0
PGSC0003DMG400010440	PGSC0003DMT400027066,PGSC0003DMT400027067,PGSC0003DMT400027068	0	0	0	0	2.7	0	0	0	0
PGSC0003DMG400018975	PGSC0003DMT400048839,PGSC0003DMT400048840,PGSC0003DMT400048841,PGSC0003DMT400048842	0	0	0	0	0.58	0	0	0	0
PGSC0003DMG400009965	PGSC0003DMT400025805,PGSC0003DMT400025806	0	0	0	0	2.92	0	9.8	0	0
PGSC0003DMG400025901	PGSC0003DMT400066649,PGSC0003DMT400066650,PGSC0003DMT400066651	0	0	0	0	1.22	0	0	0	0
PGSC0003DMG400012123	PGSC0003DMT400031598	0	0	0	0	2.23	0	0	0	0
PGSC0003DMG400044606	PGSC0003DMT400095035	0	0	0	0	1.53	0	0	0	0
PGSC0003DMG400015349	PGSC0003DMT400039714	0	0	0	0	0.41	86.43	0	0	0
PGSC0003DMG400030688	PGSC0003DMT400078847,PGSC0003DMT400078848,PGSC0003DMT400078849,PGSC0003DMT400078850,PGSC0003DMT400078851,PGSC0003DMT400078853	0	0	0	0	1.29	0	0	0	0
PGSC0003DMG400010233	PGSC0003DMT400026508	0	0	0	0	1.96	0	23.84	0	0
PGSC0003DMG400027527	PGSC0003DMT400070799,PGSC0003DMT400070801	0	0	0	0	0.53	0	3.16	4.45	0
PGSC0003DMG400016667	PGSC0003DMT400042977,PGSC0003DMT400042981	0	0	0	0	1.02	0	0	0	0
PGSC0003DMG400036641	PGSC0003DMT400087070	0	0	0	0	0.94	0	0	0	0
PGSC0003DMG400000341	PGSC0003DMT400000904,PGSC0003DMT400000905,PGSC0003DMT400000906,PGSC0003DMT400000907,PGSC0003DMT400000908,PGSC0003DMT400000909	0	0	0	0	0.87	0	0	0	0
PGSC0003DMG400022222	PGSC0003DMT400057207	0	0	0	0	3.29	0	0	0	0
PGSC0003DMG400033034	PGSC0003DMT400083041,PGSC0003DMT400083042	0	0	0	0	0.54	0	0	0	0
PGSC0003DMG400031138	PGSC0003DMT400079972	0	0	0	0	1.59	0	0	0	0
PGSC0003DMG400008170	PGSC0003DMT400021094	0	0	0	0	1.02	0	0	0	0
PGSC0003DMG400008285	PGSC0003DMT400021362	0	0	0	0	4.71	0	0	0	0
PGSC0003DMG400005548	PGSC0003DMT400014139	0	0	0	0	0.85	0	0	0	0
PGSC0003DMG400022464	PGSC0003DMT400057853	0	0	0	0	1.83	0	0	0	0
PGSC0003DMG400002556	PGSC0003DMT400006572	0	0	0	0	4.65	0	0	0	0
PGSC0003DMG400004561	PGSC0003DMT400011588,PGSC0003DMT400011589	0	1.01	0	4.1	12.11	0	5.68	0	0
PGSC0003DMG400010804	PGSC0003DMT400028019	0	1.53	0	13.24	5.13	0	0	0	0
PGSC0003DMG400000043	PGSC0003DMT400000146,PGSC0003DMT400000147,PGSC0003DMT400000148,PGSC0003DMT400000149	0	0	0	0	1.89	0	0	0	0
PGSC0003DMG401001494	PGSC0003DMT400003773	0	0	0	0	1.77	0	43.33	0	0
PGSC0003DMG400007532	PGSC0003DMT400019479	0	0	0	0	1.75	0	0	0	0
PGSC0003DMG400005001	PGSC0003DMT400012845,PGSC0003DMT400012846	0	0	0	0	1.5	0	0	0	0
PGSC0003DMG400030796	PGSC0003DMT400079130	0	0	0	0	5.34	0	0	0	0
PGSC0003DMG400020742	PGSC0003DMT400053479	0	3.87	0	0	4.71	0	0	0	0
PGSC0003DMG400035250	PGSC0003DMT400085679	0	0	0	0	2.07	0	0	3.86	0
PGSC0003DMG400045310	PGSC0003DMT400095739	0	0	0	0	1.4	0	0	0	0
PGSC0003DMG400019491	PGSC0003DMT400050198	0	0	0	0	2.56	0	5.97	0	0
PGSC0003DMG400008979	PGSC0003DMT400023184	0	0.4	0	0	2.98	0	0	0	0
PGSC0003DMG400023058	PGSC0003DMT400059349	0	0	0	0	4.22	0	0	0	0
PGSC0003DMG400031446	PGSC0003DMT400080740	0	3.19	0	0	3.72	0	0	0	0
PGSC0003DMG400013511	PGSC0003DMT400035152	0	0	0	0	1.24	0	0	0	0
PGSC0003DMG400004950	PGSC0003DMT400012707	0	0	0	0	2	0	0	0	0
PGSC0003DMG400009946	PGSC0003DMT400025763,PGSC0003DMT400025764,PGSC0003DMT400025765,PGSC0003DMT400025766	0	0	0	53.06	2.62	0	0	0	0
PGSC0003DMG400044257	PGSC0003DMT400094686	0	7.89	0	75.88	16.71	0	0	0	0
PGSC0003DMG401016399	PGSC0003DMT400042249,PGSC0003DMT400042251	0	0	0	0	4.78	0	0	0	0
PGSC0003DMG400036601	PGSC0003DMT400087030	0	0	0	0	23.39	0	0	0	0
PGSC0003DMG400008913	PGSC0003DMT400023028,PGSC0003DMT400023029	0	0	0	0	1.17	0	0	0	0
PGSC0003DMG400036630	PGSC0003DMT400087059	0	0	0	0	0.84	0	0	0	0
PGSC0003DMG400018582	PGSC0003DMT400047806	0	0.57	0	0	4.99	0	0	0	0
PGSC0003DMG402031070	PGSC0003DMT400079785	0	0.59	0	0	0	0	0	0	0
PGSC0003DMG400020266	PGSC0003DMT400052242	0	0	0	0	4.12	0	0	0	0
PGSC0003DMG400019122	PGSC0003DMT400049197	0	0	0	0	5.82	0	0	0	0
PGSC0003DMG400022323	PGSC0003DMT400057493,PGSC0003DMT400057494,PGSC0003DMT400057495	0	1.49	0	0	6.07	0	0	0	0
PGSC0003DMG400037327	PGSC0003DMT400087756	0	0	0	0	2.42	0	0	0	0
PGSC0003DMG400000180	PGSC0003DMT400000512,PGSC0003DMT400000513,PGSC0003DMT400000514	0	0	0	0	1.45	0	0	0	0
PGSC0003DMG400030504	PGSC0003DMT400078351	0	0	0	0	1.16	0	0	0	0
PGSC0003DMG400004800	PGSC0003DMT400012233	0	0	0	0	2.29	0	0	0	0
PGSC0003DMG400002113	PGSC0003DMT400005411	0	0	0	0	2.22	0	0	0	0
PGSC0003DMG400042093	PGSC0003DMT400092522	0	0	0	0	2.44	0	0	0	0
PGSC0003DMG400008173	PGSC0003DMT400021098	0	0	0	0	3.79	0	0	0	0
PGSC0003DMG400002832	PGSC0003DMT400007367	0	0	0	0	0	0	7.9	0	0
PGSC0003DMG402025925	PGSC0003DMT400066718,PGSC0003DMT400066719,PGSC0003DMT400066720	0	0	0	0	3.33	0	0	0	0
PGSC0003DMG400025970	PGSC0003DMT400066794	0	0	0	0	6.49	0	0	0	0
PGSC0003DMG400047292	PGSC0003DMT400097721	0	0	0	0	3.02	0	0	0	0
PGSC0003DMG400024591	PGSC0003DMT400063231,PGSC0003DMT400063232	0	0	0	0	3.35	0	0	0	0
PGSC0003DMG400039833	PGSC0003DMT400090262	0	5.54	0	0	5.23	0	0	0	0
PGSC0003DMG400003221	PGSC0003DMT400008354	0	0	0	0	4.81	0	0	0	0
PGSC0003DMG400014056	PGSC0003DMT400036488	0	6.08	0	0	8.68	0	0	0	0
PGSC0003DMG401002659	PGSC0003DMT400006848	0	0	0	0	0	0	13.97	0	0
PGSC0003DMG400004788	PGSC0003DMT400012213,PGSC0003DMT400012214,PGSC0003DMT400012215	0	0	0	0	1.03	0	0	0	0
PGSC0003DMG400018088	PGSC0003DMT400046591,PGSC0003DMT400046592,PGSC0003DMT400046593,PGSC0003DMT400046594	0	0	0	0	3	0	0	0	0
PGSC0003DMG400008222	PGSC0003DMT400021231	0	1.03	0	0	1.52	0	0	0	0
PGSC0003DMG400035925	PGSC0003DMT400086354	0	0	0	0	2.39	0	0	0	0
PGSC0003DMG400012301	PGSC0003DMT400032053	0	0.74	0	0	3.01	0	0	0	0
PGSC0003DMG400029023	PGSC0003DMT400074648	0	14.95	0	12.61	71.52	0	71.67	0	0
PGSC0003DMG400002833	PGSC0003DMT400007369,PGSC0003DMT400007370,PGSC0003DMT400007371	0	0.29	0	0	3.76	0	0	0	0
PGSC0003DMG400008016	PGSC0003DMT400020680	0	0.31	0	0	0.45	0	0	0	0
PGSC0003DMG400015832	PGSC0003DMT400040929	0	0	0	0	1.92	0	0	0	0
PGSC0003DMG401022530	PGSC0003DMT400058030,PGSC0003DMT400058031,PGSC0003DMT400058032	0	4.02	0	0	4.55	0	0	0	0
PGSC0003DMG400045158	PGSC0003DMT400095587	0	5.16	3.88	0	51.24	4.26	30.76	6.51	1.92
PGSC0003DMG400035182	PGSC0003DMT400085611	0	0	0	0	2.82	0	0	0	0
PGSC0003DMG400020190	PGSC0003DMT400052015,PGSC0003DMT400052018	0	0	0	0	1.44	0	0	0	0
PGSC0003DMG400046081	PGSC0003DMT400096510	0	0	0	0	4.98	0	0	0	0
PGSC0003DMG400001992	PGSC0003DMT400005040	0	0.31	0	0	3.78	0	0	28.03	0
PGSC0003DMG402008361	PGSC0003DMT400021565	0	0	0	0	12.02	0	0	0	0
PGSC0003DMG400006143	PGSC0003DMT400015723,PGSC0003DMT400015724	0	0	0	0	10.73	0	0	0	0
PGSC0003DMG400028968	PGSC0003DMT400074527	0	0	0	0	0.56	0	0	0	0
PGSC0003DMG400022032	PGSC0003DMT400056655	0	0	0	0	4.27	0	0	0	0
PGSC0003DMG400005600	PGSC0003DMT400014280	0	0	0	0	1.28	0	0	0	0
PGSC0003DMG400024824	PGSC0003DMT400063865,PGSC0003DMT400063866	0	0.77	0	0	5.66	0	0	0	0
PGSC0003DMG400043555	PGSC0003DMT400093984	0	0	0	0	3.68	0	0	0	0
PGSC0003DMG400040967	PGSC0003DMT400091396	0	0	0	0	1.61	0	0	0	0
PGSC0003DMG400035745	PGSC0003DMT400086174	0	19.41	928.73	0	249.02	0	99.19	194.1	0
PGSC0003DMG400018432	PGSC0003DMT400047429,PGSC0003DMT400047430,PGSC0003DMT400047431	0	0	0	0	0.65	0	0	0	0
PGSC0003DMG400023395	PGSC0003DMT400060128	0	0	0	0	2.35	0	0	0	0
PGSC0003DMG400020465	PGSC0003DMT400052737	0	0	0	0	3.61	0	0	0	0
PGSC0003DMG400013516	PGSC0003DMT400035161,PGSC0003DMT400035162,PGSC0003DMT400035163,PGSC0003DMT400035164	0	0	0	0	5.96	0	0	63.75	0
PGSC0003DMG400010724	PGSC0003DMT400027849	0	0	0	0	3.06	0	0	0	0
PGSC0003DMG400004221	PGSC0003DMT400010807,PGSC0003DMT400010810	0	0	0	0	1.11	0	0	0	0
PGSC0003DMG400038263	PGSC0003DMT400088692	0	3.37	0	4.61	26.34	0	100.85	0	0
PGSC0003DMG400030379	PGSC0003DMT400078112,PGSC0003DMT400078113,PGSC0003DMT400078116	0	0	0	0	1.55	0	0	0	0
PGSC0003DMG400020384	PGSC0003DMT400052536	0	0	0	0	3.24	0	0	0	0
PGSC0003DMG400038368	PGSC0003DMT400088797	0	0	0	0	7.75	0	0	0	0
PGSC0003DMG400042286	PGSC0003DMT400092715	0	0	0	0	1.92	0	0	0	0
PGSC0003DMG400032272	PGSC0003DMT400082121	0	1.86	0	0	2.69	0	0	0	0
PGSC0003DMG400000408	PGSC0003DMT400001076	0	0	0	0	0.91	0	0	0	0
PGSC0003DMG400039101	PGSC0003DMT400089530	0	0	0	0	6.08	0	0	0	0
PGSC0003DMG400008576	PGSC0003DMT400022107,PGSC0003DMT400022108,PGSC0003DMT400022109,PGSC0003DMT400022110,PGSC0003DMT400022111	0	0	0	0	2.35	0	0	0	0
PGSC0003DMG400013617	PGSC0003DMT400035440	0	0	0	0	1.08	0	0	0	0
PGSC0003DMG400014342	PGSC0003DMT400037202,PGSC0003DMT400037203	0	32.6	0	41.89	97.64	0	14.54	0	0
PGSC0003DMG400013659	PGSC0003DMT400035529	0	0	0	0	2.5	0	0	0	0
PGSC0003DMG400008432	PGSC0003DMT400021730,PGSC0003DMT400021731	0	0	0	0	4.19	0	0	0	0
PGSC0003DMG400009208	PGSC0003DMT400023792,PGSC0003DMT400023794	0	1.08	0	0	1.59	0	0	0	0
PGSC0003DMG400030782	PGSC0003DMT400079095,PGSC0003DMT400079096,PGSC0003DMT400079097	0	0	0	0	2.67	0	0	0	0
PGSC0003DMG401026561	PGSC0003DMT400068318	0	0	0	0	0.14	0	0	0	0
PGSC0003DMG400046163	PGSC0003DMT400096592	0	0	0	0	3.1	0	0	0	0
PGSC0003DMG400046178	PGSC0003DMT400096607	0	0	0	0	4.83	0	0	0	0
PGSC0003DMG400031817	PGSC0003DMT400081389,PGSC0003DMT400081390,PGSC0003DMT400081392,PGSC0003DMT400081393,PGSC0003DMT400081394	0	0.2	0	0	0.9	0	0	0	0
PGSC0003DMG400017605	PGSC0003DMT400045367	0	0	0	0	2.57	0	0	0	0
PGSC0003DMG400016015	PGSC0003DMT400041349,PGSC0003DMT400041350	0	0	0	0	4.05	0	2.62	58.22	0
PGSC0003DMG401021043	PGSC0003DMT400054248,PGSC0003DMT400054250	0	0	0	0	10.69	0	0	0	0
PGSC0003DMG400000366	PGSC0003DMT400000988,PGSC0003DMT400000989	0	2.19	0	0	1.94	0	0	0	0
PGSC0003DMG400036667	PGSC0003DMT400087096	0	3.9	0	0	13.56	0	0	0	0
PGSC0003DMG400025700	PGSC0003DMT400066026	0	0	0	0	2.18	0	0.81	0	0
PGSC0003DMG400046107	PGSC0003DMT400096536	0	0	0	0	2.38	0	0	0	0
PGSC0003DMG400043196	PGSC0003DMT400093625	0	3.28	0	0	9.48	0	0	0	0
PGSC0003DMG400045415	PGSC0003DMT400095844	0	0	0	0	2.39	0	0	0	0
PGSC0003DMG400021460	PGSC0003DMT400055266	0	0	0	0	2.02	0	0	0	0
PGSC0003DMG400028808	PGSC0003DMT400074117	0	0	0	0	1.05	0	0	0	0
PGSC0003DMG400025455	PGSC0003DMT400065447,PGSC0003DMT400065449,PGSC0003DMT400065450,PGSC0003DMT400065451,PGSC0003DMT400065452	0	0	0	0	1.09	0	0	0	0
PGSC0003DMG400027892	PGSC0003DMT400071700	0	0	0	0	1.36	0	0	0	0
PGSC0003DMG400020220	PGSC0003DMT400052089,PGSC0003DMT400052090,PGSC0003DMT400052091,PGSC0003DMT400052092,PGSC0003DMT400052093	0	0	0	0	0.54	0	0	0	0
PGSC0003DMG400005744	PGSC0003DMT400014740,PGSC0003DMT400014741	0	0	0	0	1.84	0	0	0	0
PGSC0003DMG400002082	PGSC0003DMT400005337	0	0	0	0	1.24	0	0	0	0
PGSC0003DMG400009659	PGSC0003DMT400025004	0	0	0	0	1.51	0	0	0	0
PGSC0003DMG400010844	PGSC0003DMT400028113	0	15.96	0	56.21	10.68	0	0	0	0
PGSC0003DMG400038562	PGSC0003DMT400088991	0	0	0	0	5.15	0	0	0	0
PGSC0003DMG400013771	PGSC0003DMT400035777	0	0	0	0	2.85	0	0	0	0
PGSC0003DMG400002049	PGSC0003DMT400005185,PGSC0003DMT400005186	0	0	0	0	3.8	0	0	0	0
PGSC0003DMG400015852	PGSC0003DMT400040974,PGSC0003DMT400040975	0	1.01	0	0	10.85	0	5.94	0	0
PGSC0003DMG400011050	PGSC0003DMT400028715	0	0	0	0	1.42	0	0	0	0
PGSC0003DMG400036305	PGSC0003DMT400086734	0	7.75	0	111.96	13.79	0	8.5	0	0
PGSC0003DMG400027362	PGSC0003DMT400070376,PGSC0003DMT400070378,PGSC0003DMT400070379	0	0	0	0	1.2	0	0	0	0
PGSC0003DMG400013982	PGSC0003DMT400036345,PGSC0003DMT400036346	0	0	0	0	1.36	0	0	0	0
PGSC0003DMG400038595	PGSC0003DMT400089024	0	0	0	0	5.52	0	0	0	0
PGSC0003DMG400017166	PGSC0003DMT400044211	0	0	0	0	0.94	0	0	0	0
PGSC0003DMG400029942	PGSC0003DMT400076980,PGSC0003DMT400076981,PGSC0003DMT400076982,PGSC0003DMT400076983	0	0	0	0	3.61	0	0	0	0
PGSC0003DMG400016430	PGSC0003DMT400042363	0	0	0	0	4.27	0	0	0	0
PGSC0003DMG400042892	PGSC0003DMT400093321	0	1.8	0	0	0	0	0	0	0
PGSC0003DMG400026840	PGSC0003DMT400069004,PGSC0003DMT400069005	0	1.54	0	0	6.82	0	0	0	0
PGSC0003DMG400037634	PGSC0003DMT400088063	0	0	0	0	3.12	0	0	0	0
PGSC0003DMG400025500	PGSC0003DMT400065540,PGSC0003DMT400065541,PGSC0003DMT400065542,PGSC0003DMT400065543	0	0	0	0	3.04	0	2.75	0	0
PGSC0003DMG400011293	PGSC0003DMT400029392,PGSC0003DMT400029393	0	0	0	0	0	0	4.15	0	0
PGSC0003DMG400019439	PGSC0003DMT400050027	0	0.39	0	0	6.39	0	0	0	0
PGSC0003DMG400019125	PGSC0003DMT400049201	0	0	0	0	1.42	0	0	0	0
PGSC0003DMG400017691	PGSC0003DMT400045610,PGSC0003DMT400045611	0	0	0	0	1.1	0	0	0	0
PGSC0003DMG400014328	PGSC0003DMT400037158	0	0.83	0	0	2.41	0	0	0	0
PGSC0003DMG400038162	PGSC0003DMT400088591	0	0	0	0	0.61	0	0	0	0
PGSC0003DMG400034621	PGSC0003DMT400085050	0	0	0	0	1.6	0	0	0	0
PGSC0003DMG400018587	PGSC0003DMT400047819,PGSC0003DMT400047820,PGSC0003DMT400047821,PGSC0003DMT400047822,PGSC0003DMT400047823,PGSC0003DMT400047824	0	0	0	0	5.73	0	0	0	0
PGSC0003DMG400012881	PGSC0003DMT400033541	0	0	0	0	7.23	0	0	0	0
PGSC0003DMG402026197	PGSC0003DMT400067386	0	0	0	0	3.08	0	0	0	0
PGSC0003DMG402005714	PGSC0003DMT400014616,PGSC0003DMT400014617	0	0	0	0	1.91	0	0	0	0
PGSC0003DMG400005042	PGSC0003DMT400012935,PGSC0003DMT400012936,PGSC0003DMT400012937	0	0	0	0	7.85	0	0	12.75	0
PGSC0003DMG400003655	PGSC0003DMT400009406	0	0.66	0	0	1.46	0	0	0	0
PGSC0003DMG400016313	PGSC0003DMT400042062,PGSC0003DMT400042063	0	0	0	0	1.9	0	0	0	0
PGSC0003DMG400044634	PGSC0003DMT400095063	0	0	0	0	2.05	0	0	0	0
PGSC0003DMG400041383	PGSC0003DMT400091812	0	0	0	0	1.34	0	0	0	0
PGSC0003DMG400012685	PGSC0003DMT400033040,PGSC0003DMT400033041,PGSC0003DMT400033042	0	1.28	0	0	0.47	0	0.7	0	0
PGSC0003DMG400046944	PGSC0003DMT400097373	0	0	0	0	8.78	0	0	0	0
PGSC0003DMG400034507	PGSC0003DMT400084936	0	0	0	0	2.7	0	0	0	0
PGSC0003DMG400002776	PGSC0003DMT400007177,PGSC0003DMT400007180	0	0	0	4.71	3.22	0	2.88	0	0
PGSC0003DMG401019715	PGSC0003DMT400050761	0	0	0	0	2.09	0	0	0	0
PGSC0003DMG400023668	PGSC0003DMT400060842,PGSC0003DMT400060843	0	0	0	0	0.73	0	0	0	0
PGSC0003DMG402018347	PGSC0003DMT400047252,PGSC0003DMT400047255	0	0	0	0	3.71	0	0	0	0
PGSC0003DMG400029548	PGSC0003DMT400075969	0	0.56	0	0	1.65	0	0	0	0
PGSC0003DMG401027811	PGSC0003DMT400071476,PGSC0003DMT400071477,PGSC0003DMT400071478	0	0	0	0	0.85	0	0	0	0
PGSC0003DMG400015728	PGSC0003DMT400040673,PGSC0003DMT400040675,PGSC0003DMT400040676,PGSC0003DMT400040677	0	0	0	0	1.37	0	0	0	0
PGSC0003DMG400013140	PGSC0003DMT400034187,PGSC0003DMT400034188,PGSC0003DMT400034189	0	0	0	0	2.33	0	0	0	0
PGSC0003DMG400017930	PGSC0003DMT400046197	0	0	0	0	0.94	0	0	0	0
PGSC0003DMG400005832	PGSC0003DMT400014942	0	0	0	0	3.22	0	0	0	0
PGSC0003DMG400043152	PGSC0003DMT400093581	0	0	0	0	2.16	0	0	0	0
PGSC0003DMG400044453	PGSC0003DMT400094882	0	0	0	0	0	0	11.05	0	0
PGSC0003DMG400025977	PGSC0003DMT400066810,PGSC0003DMT400066811,PGSC0003DMT400066812	0	0	0	0	4.06	0	0	0	0
PGSC0003DMG401005337	PGSC0003DMT400013659	0	0.63	0	0	4.81	0	0	0	0
PGSC0003DMG400044031	PGSC0003DMT400094460	0	0	0	0	2.91	0	0	0	0
PGSC0003DMG402006223	PGSC0003DMT400015917	0	0	0	0	1.19	0	0	0	0
PGSC0003DMG400008948	PGSC0003DMT400023105	0	0	0	0	2.14	0	0	140.41	0
PGSC0003DMG400003521	PGSC0003DMT400009055,PGSC0003DMT400009056	0	0	0	0	1.83	0	0	0	0
PGSC0003DMG400016148	PGSC0003DMT400041653,PGSC0003DMT400041654,PGSC0003DMT400041655,PGSC0003DMT400041656	0	0	0	9.02	3.15	0	14.52	0	0
PGSC0003DMG400029513	PGSC0003DMT400075900	0	0	0	0	1.84	0	0	0	0
PGSC0003DMG400023350	PGSC0003DMT400060009	0	11.22	0	0	9.72	0	54.45	0	0
PGSC0003DMG400020357	PGSC0003DMT400052445	0	0	0	0	2.21	0	0	0	0
PGSC0003DMG400028772	PGSC0003DMT400074023	0	0	0	0	2.7	0	0	0	0
PGSC0003DMG400028088	PGSC0003DMT400072183	0	14.11	0	0	16.43	0	15.77	0	0
PGSC0003DMG400033073	PGSC0003DMT400083142	0	0	0	0	6.57	0	0	0	0
PGSC0003DMG400027790	PGSC0003DMT400071424,PGSC0003DMT400071425,PGSC0003DMT400071426,PGSC0003DMT400071427,PGSC0003DMT400071428	0	0	0	0	2.17	0	0	0	0
PGSC0003DMG400001335	PGSC0003DMT400003369,PGSC0003DMT400003370,PGSC0003DMT400003371	0	0	0	0	1.56	0	0	0	0
PGSC0003DMG400007216	PGSC0003DMT400018593	0	0	0	0	4.59	0	0	0	0
PGSC0003DMG400027493	PGSC0003DMT400070710	0	0.49	0	0	2.18	0	0	0	0
PGSC0003DMG400009545	PGSC0003DMT400024693	0	0	0	0	3.72	0	0	0	0
PGSC0003DMG400031216	PGSC0003DMT400080195,PGSC0003DMT400080196	0	0	0	0	6.14	0	0	0	0
PGSC0003DMG400027240	PGSC0003DMT400070041,PGSC0003DMT400070042,PGSC0003DMT400070043	0	0.62	0	0	3.1	0	0	0	0
PGSC0003DMG400008708	PGSC0003DMT400022467,PGSC0003DMT400022468	0	0	0	0	0	0	0	184.1	0
PGSC0003DMG401026202	PGSC0003DMT400067412	0	8.36	0	0	38.99	0	0	0	0
PGSC0003DMG400004657	PGSC0003DMT400011864,PGSC0003DMT400011865	0	0	0	0	1.42	0	0	0	0
PGSC0003DMG400001344	PGSC0003DMT400003404,PGSC0003DMT400003405,PGSC0003DMT400003406,PGSC0003DMT400003407	0	0	0	0	1.23	0	0	310.5	0
PGSC0003DMG400021216	PGSC0003DMT400054673	0	0	0	0	6.57	0	0	0	0
PGSC0003DMG400019300	PGSC0003DMT400049672	0	0	0	0	0	0	7.83	0	0
PGSC0003DMG400001625	PGSC0003DMT400004112,PGSC0003DMT400004113	0	0	0	0	1.54	0	5.34	0	0
PGSC0003DMG400020123	PGSC0003DMT400051853	0	7.8	0	0	4.83	0	0	0	0
PGSC0003DMG400028388	PGSC0003DMT400072987,PGSC0003DMT400072988,PGSC0003DMT400072989	0	1.81	0	0	0	0	0	0	0
PGSC0003DMG400012252	PGSC0003DMT400031935	0	0.94	0	0	0.69	0	0	0	0
PGSC0003DMG401003025	PGSC0003DMT400007823,PGSC0003DMT400007829,PGSC0003DMT400007830	0	0	0	0	1.38	0	0.78	7.29	0
PGSC0003DMG400025008	PGSC0003DMT400064370	0	0	0	0	2.68	0	0	0	0
PGSC0003DMG400012335	PGSC0003DMT400032132	0	0.7	609.03	0	3.38	0	0	0	0
PGSC0003DMG400035034	PGSC0003DMT400085463	0	0	0	0	1.63	0	0	0	0
PGSC0003DMG400040663	PGSC0003DMT400091092	0	0	0	0	1.8	0	0	0	0
PGSC0003DMG401002229	PGSC0003DMT400005684,PGSC0003DMT400005686	0	1.37	0	0	1.97	0	0	0	0
PGSC0003DMG401001531	PGSC0003DMT400003882,PGSC0003DMT400003883,PGSC0003DMT400003884,PGSC0003DMT400003886,PGSC0003DMT400003887	0	0	0	0	2.62	0	0	0	0
PGSC0003DMG400003743	PGSC0003DMT400009594	0	0	0	0	0.71	0	0	0	0
PGSC0003DMG400043385	PGSC0003DMT400093814	0	0	0	0	0.84	0	0	0	0
PGSC0003DMG400044911	PGSC0003DMT400095340	0	1.67	0	0	4.75	0	0	0	0
PGSC0003DMG400023338	PGSC0003DMT400059982,PGSC0003DMT400059983,PGSC0003DMT400059984,PGSC0003DMT400059985	0	0	0	0	1.95	0	0	0	0
PGSC0003DMG400025883	PGSC0003DMT400066586	0	0	0	0	13.13	0	2.53	0	0
PGSC0003DMG400018611	PGSC0003DMT400047881	0	1.82	0	0	2.01	0	0	0	0
PGSC0003DMG400038652	PGSC0003DMT400089081	0	0	0	0	1.84	0	0	0	0
PGSC0003DMG400033906	PGSC0003DMT400084271,PGSC0003DMT400084272,PGSC0003DMT400084273	0	0	0	0	0.87	0	0	0	0
PGSC0003DMG400007026	PGSC0003DMT400018080,PGSC0003DMT400018081,PGSC0003DMT400018082,PGSC0003DMT400018083,PGSC0003DMT400018084	0	0	0	0	1.79	0	0	0	0
PGSC0003DMG400042337	PGSC0003DMT400092766	0	0	0	0	0	0	6.55	0	0
PGSC0003DMG400018847	PGSC0003DMT400048519	0	0.23	0	0	4.05	0	0	0	0
PGSC0003DMG400038441	PGSC0003DMT400088870	0	0	0	0	2.82	0	0	0	0
PGSC0003DMG400006508	PGSC0003DMT400016650,PGSC0003DMT400016651	0	0	0	0	0	0	0	0	0.9
PGSC0003DMG401015669	PGSC0003DMT400040463,PGSC0003DMT400040464,PGSC0003DMT400040465	0	0	0	0	3.7	0	0	0	0
PGSC0003DMG400006577	PGSC0003DMT400016811	0	0	0	0	3.12	0	0	0	0
PGSC0003DMG400006381	PGSC0003DMT400016326	0	0	0	0	4.34	0	0	0	0
PGSC0003DMG402029143	PGSC0003DMT400074933,PGSC0003DMT400074934	0	0	0	0	1.71	0	0	0	0
PGSC0003DMG400021941	PGSC0003DMT400056476	0	0	0	0	1.51	0	0	0	0
PGSC0003DMG400016129	PGSC0003DMT400041610	0	0	0	0	3.03	0	0	73.18	0
PGSC0003DMG400027960	PGSC0003DMT400071863	0	0	0	0	1.64	0	0	0	0
PGSC0003DMG400013828	PGSC0003DMT400035924,PGSC0003DMT400035925,PGSC0003DMT400035926	0	0	0	7.72	0.6	0	0	0	0
PGSC0003DMG400040293	PGSC0003DMT400090722	0	0	0	0	1.13	0	0	0	0
PGSC0003DMG400032800	PGSC0003DMT400082759,PGSC0003DMT400082760	0	0	0	0	1.77	0	0	0	0
PGSC0003DMG402014948	PGSC0003DMT400038689	0	0	0	0	1.66	0	0	0	0
PGSC0003DMG400016144	PGSC0003DMT400041643	0	0	0	0	2.28	0	0	0	0
PGSC0003DMG400033589	PGSC0003DMT400083791	0	0	0	0	2.53	0	0	0	0
PGSC0003DMG400001950	PGSC0003DMT400004913,PGSC0003DMT400004914	0	0	0	0	1.92	0	0	0	0
PGSC0003DMG400015121	PGSC0003DMT400039109	0	0.72	0	0	7.06	0	0	0	0
PGSC0003DMG400037170	PGSC0003DMT400087599	0	0	0	0	1.91	0	0	0	0
PGSC0003DMG400024059	PGSC0003DMT400061839,PGSC0003DMT400061840	0	0	0	0	1.32	0	0	0	0
PGSC0003DMG400001144	PGSC0003DMT400002922,PGSC0003DMT400002923	0	0	0	0	2.65	0	0	0	0
PGSC0003DMG400012126	PGSC0003DMT400031607	0	0	0	0	0.99	0	0	0	0
PGSC0003DMG400017364	PGSC0003DMT400044741	0	0	0	0	5.29	0	0	0	0
PGSC0003DMG400010913	PGSC0003DMT400028308	0	0	0	0	1.57	0	0	0	0
PGSC0003DMG401019442	PGSC0003DMT400050047	0	1.69	0	0	1.67	0	0	0	0
PGSC0003DMG402025785	PGSC0003DMT400066275	0	0	0	0	4.08	0	0	0	0
PGSC0003DMG402025018	PGSC0003DMT400064393	0	0	0	0	7.1	0	0	0	0
PGSC0003DMG400034946	PGSC0003DMT400085375	0	0	0	0	0.58	0	0	0	0
PGSC0003DMG400016171	PGSC0003DMT400041709,PGSC0003DMT400041710	0	6.66	0	0	7.7	0	31.61	71.97	0
PGSC0003DMG401018005	PGSC0003DMT400046385	0	0	0	0	3.51	0	0	0	0
PGSC0003DMG400012765	PGSC0003DMT400033244	0	0	0	0	3.05	0	0	0	0
PGSC0003DMG400009427	PGSC0003DMT400024385	0	0	0	0	4.47	0	0	0	0
PGSC0003DMG400007462	PGSC0003DMT400019302,PGSC0003DMT400019303,PGSC0003DMT400019304,PGSC0003DMT400019306	0	0.76	0	0	5.02	0	0	0	0
PGSC0003DMG400017543	PGSC0003DMT400045222	0	0	0	0	0.92	0	0	0	0
PGSC0003DMG400002609	PGSC0003DMT400006712,PGSC0003DMT400006713	0	0	0	0	2.47	0	0	0	0
PGSC0003DMG400027329	PGSC0003DMT400070297	0	0.35	0	0	0.51	0	0	0	0
PGSC0003DMG400016897	PGSC0003DMT400043522	0	11.03	0	125.36	118.96	0	70.66	137.82	0
PGSC0003DMG400039986	PGSC0003DMT400090415	0	3.51	0	0	14.22	0	3.83	0	0
PGSC0003DMG400006326	PGSC0003DMT400016187	0	0	0	0	0.58	0	0	0	0
PGSC0003DMG400017378	PGSC0003DMT400044772	0	0	0	0	2.25	0	0	0	0
PGSC0003DMG400025878	PGSC0003DMT400066575,PGSC0003DMT400066576	0	1.13	0	0	9.31	0	0	0	0
PGSC0003DMG400023544	PGSC0003DMT400060520	0	0	0	0	3.51	0	0	0	0
PGSC0003DMG400015492	PGSC0003DMT400040051	0	3.67	0	0	2.16	0	0	0	0
PGSC0003DMG400027759	PGSC0003DMT400071349	0	0	0	0	1.51	0	0	0	0
PGSC0003DMG400006647	PGSC0003DMT400017024	0	3	0	0	3.97	0	0	0	0
PGSC0003DMG400015653	PGSC0003DMT400040429,PGSC0003DMT400040431,PGSC0003DMT400040432,PGSC0003DMT400040433,PGSC0003DMT400040434,PGSC0003DMT400040435,PGSC0003DMT400040436	0	0	0	0	1.51	0	0	0	0
PGSC0003DMG400023914	PGSC0003DMT400061444	0	0.79	0	0	12.72	0	0	0	0
PGSC0003DMG400025317	PGSC0003DMT400065133	0	0	0	0	2.49	0	0	0	0
PGSC0003DMG400006571	PGSC0003DMT400016798	0	0	0	0	4.09	0	0	0	0
PGSC0003DMG400028826	PGSC0003DMT400074167,PGSC0003DMT400074168,PGSC0003DMT400074169,PGSC0003DMT400074170	0	0	0	0	1.84	0	0	0	0
PGSC0003DMG400020650	PGSC0003DMT400053202	0	0	0	0	4.66	0	0	0	0
PGSC0003DMG400003085	PGSC0003DMT400007978	0	0	0	0	0.61	0	0	0	0
PGSC0003DMG400045305	PGSC0003DMT400095734	0	1.15	0	0	25.94	0	0	0	0
PGSC0003DMG400030472	PGSC0003DMT400078294	0	0.75	0	0	5.49	0	0	0	0
PGSC0003DMG400007821	PGSC0003DMT400020230	0	0.27	0	0.72	3.98	0	0	0	0
PGSC0003DMG400037847	PGSC0003DMT400088276	0	0	0	0	2.81	0	0	0	0
PGSC0003DMG400040792	PGSC0003DMT400091221	0	0	0	0	1.24	0	0	0	0
PGSC0003DMG400020541	PGSC0003DMT400052936,PGSC0003DMT400052937,PGSC0003DMT400052938	0	0	0	0	1.37	0	0	0	0
PGSC0003DMG400009143	PGSC0003DMT400023616	0	0	0	0	2.64	0	0	0	0
PGSC0003DMG402007810	PGSC0003DMT400020207,PGSC0003DMT400020208	0	0	0	0	1.27	0	0	0	0
PGSC0003DMG400026116	PGSC0003DMT400067177	0	0	0	130.93	2.35	0	0	0	0
PGSC0003DMG400023240	PGSC0003DMT400059762,PGSC0003DMT400059763,PGSC0003DMT400059764	0	0.7	0	0	1.66	0	0	0	0
PGSC0003DMG400046521	PGSC0003DMT400096950	0	0	0	0	7.01	0	0	0	0
PGSC0003DMG400005948	PGSC0003DMT400015243,PGSC0003DMT400015244,PGSC0003DMT400015245	0	0	0	0	1.15	0	0	0	0
PGSC0003DMG400046690	PGSC0003DMT400097119	0	0	0	0	3.57	0	0	63.04	0
PGSC0003DMG400041575	PGSC0003DMT400092004	0	9.98	0	0	2.82	0	0	0	0
PGSC0003DMG400021727	PGSC0003DMT400055931	0	0	0	0	2.38	0	0	0	0
PGSC0003DMG400021443	PGSC0003DMT400055238	0	0	0	0	1.51	0	0	0	0
PGSC0003DMG400027151	PGSC0003DMT400069826	0	0	0	0	1.45	0	0	0	0
PGSC0003DMG400024132	PGSC0003DMT400062007	0	0	0	0	3.02	0	0	0	0
PGSC0003DMG400003588	PGSC0003DMT400009242,PGSC0003DMT400009243,PGSC0003DMT400009246	0	0	0	0	2.39	0	0	0	0
PGSC0003DMG400020626	PGSC0003DMT400053153	0	0	0	0	4.44	0	0	0	0
PGSC0003DMG400032151	PGSC0003DMT400081900,PGSC0003DMT400081901,PGSC0003DMT400081902,PGSC0003DMT400081903	0	0.36	0	0	4.19	0	0	0	0
PGSC0003DMG400012268	PGSC0003DMT400031981,PGSC0003DMT400031983	0	1.8	0	0	3.55	0	0	0	0
PGSC0003DMG400005457	PGSC0003DMT400013945	0	0.88	0	0	2.56	0	0	0	0
PGSC0003DMG400030319	PGSC0003DMT400077954,PGSC0003DMT400077955	0	0	0	0	3.22	0	0	0	0
PGSC0003DMG400004693	PGSC0003DMT400011954	0	0	0	0	3.6	0	0	0	0
PGSC0003DMG400003846	PGSC0003DMT400009821	0	0	0	0	9.05	0	0	0	0
PGSC0003DMG400038802	PGSC0003DMT400089231	0	0	0	0	1.16	0	0	0	0
PGSC0003DMG400003712	PGSC0003DMT400009516,PGSC0003DMT400009517,PGSC0003DMT400009518	0	0	0	0	2.55	0	0	0	0
PGSC0003DMG400018988	PGSC0003DMT400048862	0	0	0	0	3.97	0	1.47	1.38	0
PGSC0003DMG400029715	PGSC0003DMT400076412	0	0	0	5.86	13.06	0	32.15	0	0
PGSC0003DMG400033874	PGSC0003DMT400084201	0	0	0	2.48	1.36	0	0	0	0
PGSC0003DMG400025577	PGSC0003DMT400065724	0	1.19	0	0	6.08	0	26.05	0	0
PGSC0003DMG400040729	PGSC0003DMT400091158	0	1.81	0	0	2.34	0	0	0	0
PGSC0003DMG400042067	PGSC0003DMT400092496	0	0	0	0	2.56	0	0	0	0
PGSC0003DMG400036333	PGSC0003DMT400086762	0	0	0	0	2.64	0	0	0	0
PGSC0003DMG400029285	PGSC0003DMT400075299,PGSC0003DMT400075300,PGSC0003DMT400075301,PGSC0003DMT400075302,PGSC0003DMT400075303	0	0.62	0	0	2.74	0	0	0	0
PGSC0003DMG400023160	PGSC0003DMT400059602	0	0	0	0	1.53	0	0	0	0
PGSC0003DMG400000917	PGSC0003DMT400002401,PGSC0003DMT400002402	0	0	0	0	2.71	0	0	0	0
PGSC0003DMG400025783	PGSC0003DMT400066264	0	0.6	0	0	0.88	0	0	0	0
PGSC0003DMG401021671	PGSC0003DMT400055799	0	0	0	0	1.5	0	0	0	0
PGSC0003DMG400025152	PGSC0003DMT400064753	0	0	0	0	4.98	0	0	0	0
PGSC0003DMG400015528	PGSC0003DMT400040136	0	0	0	0	2.86	0	0	0	0
PGSC0003DMG400013016	PGSC0003DMT400033873,PGSC0003DMT400033874,PGSC0003DMT400033875,PGSC0003DMT400033876,PGSC0003DMT400033877	0	0	0	0	3.58	0	0	0	0
PGSC0003DMG400041490	PGSC0003DMT400091919	0	0	0	0	15.92	0	0	0	0
PGSC0003DMG400020135	PGSC0003DMT400051884	0	0	0	0	3.62	0	0	0	0
PGSC0003DMG400009159	PGSC0003DMT400023675,PGSC0003DMT400023678	0	1.39	0	0	1.64	0	0	0	0
PGSC0003DMG400029663	PGSC0003DMT400076297	0	0	0	0	0.69	0	0	0	0
PGSC0003DMG400000984	PGSC0003DMT400002567,PGSC0003DMT400002568	0	0	0	0	1.95	0	0	0	0
PGSC0003DMG400026199	PGSC0003DMT400067403,PGSC0003DMT400067404,PGSC0003DMT400067405,PGSC0003DMT400067406	0	0	0	0	5.83	0	0	0	0
PGSC0003DMG400004052	PGSC0003DMT400010375	0	0	0	0	1.35	0	0	0	0
PGSC0003DMG400018745	PGSC0003DMT400048251	0	0	0	0	1.66	0	0	0	0
PGSC0003DMG400035479	PGSC0003DMT400085908	0	0	0	0	5.5	0	0	0	0
PGSC0003DMG401005796	PGSC0003DMT400014836,PGSC0003DMT400014837,PGSC0003DMT400014838,PGSC0003DMT400014839	0	0.48	0	0	1.09	0	0	0	0
PGSC0003DMG400016972	PGSC0003DMT400043700,PGSC0003DMT400043702	0	0	0	0	1.61	0	0	0	0
PGSC0003DMG400025512	PGSC0003DMT400065581	0	1.55	0	0	9.55	0	4.21	0	0
PGSC0003DMG400039173	PGSC0003DMT400089602	0	2.38	0	0	0	6.97	21.05	0	0
PGSC0003DMG400026303	PGSC0003DMT400067637,PGSC0003DMT400067638,PGSC0003DMT400067639	0	0	0	0	3.53	0	0	0	0
PGSC0003DMG400003658	PGSC0003DMT400009413	0	0	0	0	2.22	0	0	0	0
PGSC0003DMG400001467	PGSC0003DMT400003725,PGSC0003DMT400003726,PGSC0003DMT400003727,PGSC0003DMT400003728,PGSC0003DMT400003729	0	0	0	0	1.24	0	0	0	0
PGSC0003DMG400010402	PGSC0003DMT400026970	0	0	0	0	3.94	0	0	0	0
PGSC0003DMG400022820	PGSC0003DMT400058742,PGSC0003DMT400058744	0	0	0	0	2.42	0	0	0	0
PGSC0003DMG401000594	PGSC0003DMT400001596	0	0	0	0	2.41	0	0	0	0
PGSC0003DMG400023267	PGSC0003DMT400059824	0	18.07	0	27.61	19.56	0	87.2	0	0
PGSC0003DMG400035133	PGSC0003DMT400085562	0	0	0	0	2.67	0	0	0	0
PGSC0003DMG400001526	PGSC0003DMT400003871	0	0	0	0	0.47	0	1.41	0	0
PGSC0003DMG400010778	PGSC0003DMT400027971,PGSC0003DMT400027972	0	0	0	0	2.02	0	0	0	0
PGSC0003DMG400003752	PGSC0003DMT400009613,PGSC0003DMT400009614,PGSC0003DMT400009615,PGSC0003DMT400009616,PGSC0003DMT400009617,PGSC0003DMT400009618	0	0	0	0	5.45	0	0	0	0
PGSC0003DMG400016883	PGSC0003DMT400043484,PGSC0003DMT400043485	0	0	0	0	1.31	0	0	0	0
PGSC0003DMG400008836	PGSC0003DMT400022781	0	0	0	0	1.21	0	0	0	0
PGSC0003DMG400005564	PGSC0003DMT400014190	0	0	0	0	2.33	0	0	0	0
PGSC0003DMG400046533	PGSC0003DMT400096962	0	0.69	0	0	3.03	0	0	0	0
PGSC0003DMG400032094	PGSC0003DMT400081725,PGSC0003DMT400081726,PGSC0003DMT400081727	0	0	0	0	3.07	0	0	0	0
PGSC0003DMG400019504	PGSC0003DMT400050223	0	0	0	0	4.03	0	0	0	0
PGSC0003DMG400025015	PGSC0003DMT400064384,PGSC0003DMT400064385	0	8.68	0	0	33.03	0	55.48	0	0
PGSC0003DMG400046430	PGSC0003DMT400096859	0	0	0	0	8.3	0	0	0	0
PGSC0003DMG400030560	PGSC0003DMT400078507	0	0.96	0	0	1.42	0	0	0	0
PGSC0003DMG401004751	PGSC0003DMT400012098	0	0	0	0	6.73	0	0	0	0
PGSC0003DMG400001126	PGSC0003DMT400002881,PGSC0003DMT400002882,PGSC0003DMT400002883,PGSC0003DMT400002884,PGSC0003DMT400002885	0	0	0	0	2.69	0	0	0	0
PGSC0003DMG400030055	PGSC0003DMT400077263	0	0	0	0	4.31	0	0	0	0
PGSC0003DMG400022661	PGSC0003DMT400058345	0	0	0	0	2.11	0	0	0	0
PGSC0003DMG400021960	PGSC0003DMT400056509	0	0.31	0	0	0.45	0	0	0	0
PGSC0003DMG401016396	PGSC0003DMT400042244	0	0	0	0	0.57	0	0	0	0
PGSC0003DMG400029804	PGSC0003DMT400076645	0	0	0	0	1.84	0	0	0	0
PGSC0003DMG400022746	PGSC0003DMT400058554	0	11.83	0	0	17.99	0	3.45	0	0
PGSC0003DMG400030006	PGSC0003DMT400077162	0	0	0	0	1.5	0	0	0	0
PGSC0003DMG400005584	PGSC0003DMT400014241	0	0	0	0	5.72	0	10.72	0	0
PGSC0003DMG400034905	PGSC0003DMT400085334	0	0	0	0	2.02	0	0	0	0
PGSC0003DMG400036583	PGSC0003DMT400087012	0	0	0	0	2.29	0	0	0	0
PGSC0003DMG400004822	PGSC0003DMT400012303	0	0	0	0	2.84	0	0	0	0
PGSC0003DMG400005147	PGSC0003DMT400013174	0	2.82	0	0	4.16	0	0	0	0
PGSC0003DMG400014273	PGSC0003DMT400037036	0	0	0	0	6.13	0	0	0	0
PGSC0003DMG400011487	PGSC0003DMT400029899	0	0	0	0	1.56	0	0	0	0
PGSC0003DMG400018994	PGSC0003DMT400048879	0	4.78	0	19.95	2.1	0	4.25	0	0
PGSC0003DMG400014591	PGSC0003DMT400037819	0	0	0	0	3.56	0	0	0	0
PGSC0003DMG400016647	PGSC0003DMT400042937	0	0	0	0	0	0	5.44	0	0
PGSC0003DMG400024319	PGSC0003DMT400062487,PGSC0003DMT400062488	0	0	0	0	0.95	0	0	0	0
PGSC0003DMG400036253	PGSC0003DMT400086682	0	0	0	0	1.98	0	0	0	0
PGSC0003DMG400012686	PGSC0003DMT400033044	0	0	0	0	2.69	0	0	0	0
PGSC0003DMG402018044	PGSC0003DMT400046490	0	0	0	0	1.42	0	0	0	0
PGSC0003DMG400039645	PGSC0003DMT400090074	0	0	0	0	3.77	0	0	0	0
PGSC0003DMG400026027	PGSC0003DMT400066955	0	2.43	0	0	3.56	0	0	0	0
PGSC0003DMG400010794	PGSC0003DMT400027996	0	0	0	0	0.24	0	0	0	0
PGSC0003DMG400043735	PGSC0003DMT400094164	0	1.81	0	0	5.25	0	0	127.47	0
PGSC0003DMG400026421	PGSC0003DMT400067929	0	0	0	0	3.67	0	0	0	0
PGSC0003DMG400012084	PGSC0003DMT400031518	0	0	0	0	7.9	0	0	0	0
PGSC0003DMG400002237	PGSC0003DMT400005715,PGSC0003DMT400005716,PGSC0003DMT400005717,PGSC0003DMT400005718,PGSC0003DMT400005719	0	0	0	0	4.59	0	0	0	0
PGSC0003DMG400030558	PGSC0003DMT400078501,PGSC0003DMT400078502,PGSC0003DMT400078503,PGSC0003DMT400078504	0	0	0	0	4.86	0	0	0	0
PGSC0003DMG400026631	PGSC0003DMT400068489	0	1.63	0	0	4.73	0	0	0	0
PGSC0003DMG400002717	PGSC0003DMT400007030,PGSC0003DMT400007031,PGSC0003DMT400007032,PGSC0003DMT400007033	0	0	0	0	5.44	0	0	0	0
PGSC0003DMG400038303	PGSC0003DMT400088732	0	0	0	0	1.97	0	0	0	0
PGSC0003DMG400045098	PGSC0003DMT400095527	0	0	0	0	12.35	0	3.78	0	0
PGSC0003DMG400024915	PGSC0003DMT400064116,PGSC0003DMT400064117,PGSC0003DMT400064119	0	0	0	0	6.99	0	0	0	0
PGSC0003DMG400006038	PGSC0003DMT400015466	0	0	0	0	1.03	0	0	0	0
PGSC0003DMG402013303	PGSC0003DMT400034616	0	0	0	0	5.39	0	0	0	0
PGSC0003DMG400001617	PGSC0003DMT400004094	0	0	0	0	4.97	0	0	0	0
PGSC0003DMG400033646	PGSC0003DMT400083894,PGSC0003DMT400083895,PGSC0003DMT400083896	0	0.26	0	0	5.54	0	0	0	0
PGSC0003DMG400012599	PGSC0003DMT400032805,PGSC0003DMT400032806,PGSC0003DMT400032808	0	0	0	0	1.21	0	0	0	0
PGSC0003DMG401026315	PGSC0003DMT400067667	0	0	0	0	1.61	0	0	0	0
PGSC0003DMG400002555	PGSC0003DMT400006569,PGSC0003DMT400006570,PGSC0003DMT400006571	0	0	0	0	1.67	0	0	0	0
PGSC0003DMG400040484	PGSC0003DMT400090913	0	0	0	0	0	0	21.96	0	0
PGSC0003DMG400047251	PGSC0003DMT400097680	0	0	0	0	2.1	0	0	0	0
PGSC0003DMG400005736	PGSC0003DMT400014702	0	0.23	0	0	3.4	0	0	0	0
PGSC0003DMG400019788	PGSC0003DMT400050960	0	0	0	0	0.11	0	0	0	0
PGSC0003DMG400011282	PGSC0003DMT400029363	0	0	0	0	1.15	0	0	0	0
PGSC0003DMG401021549	PGSC0003DMT400055488	0	1.36	0	0	13.68	0	6.94	0	0
PGSC0003DMG400013432	PGSC0003DMT400034947	0	0	0	0	1.92	0	0	0	0
PGSC0003DMG400029741	PGSC0003DMT400076481	0	3.92	0	0	1.42	0	0	0	0
PGSC0003DMG400027208	PGSC0003DMT400069966	0	0	0	0	4.35	0	0	0	0
PGSC0003DMG400026477	PGSC0003DMT400068077	0	1.6	0	0	4.69	0	21.03	0	0
PGSC0003DMG402027016	PGSC0003DMT400069495,PGSC0003DMT400069496	0	0	0	0	2.84	0	0	0	0
PGSC0003DMG400001779	PGSC0003DMT400004463,PGSC0003DMT400004464	0	0	0	0	1.81	0	0	0	0
PGSC0003DMG402023481	PGSC0003DMT400060372,PGSC0003DMT400060373,PGSC0003DMT400060374	0	0	0	0	5.15	0	0	0	0
PGSC0003DMG400046348	PGSC0003DMT400096777	0	0	0	0	8.2	0	15.05	0	0
PGSC0003DMG400017538	PGSC0003DMT400045207	0	0	0	0	5.63	0	0	0	0
PGSC0003DMG400014445	PGSC0003DMT400037430	0	0	0	0	0.39	0	0	0	0
PGSC0003DMG402024649	PGSC0003DMT400063367,PGSC0003DMT400063368,PGSC0003DMT400063369,PGSC0003DMT400063370	0	0	0	0	0.78	0	0	0	0
PGSC0003DMG400046436	PGSC0003DMT400096865	0	0	0	0	1.88	0	0	0	0
PGSC0003DMG400021350	PGSC0003DMT400055029	0	0	0	0	2.03	0	0	0	0
PGSC0003DMG400001974	PGSC0003DMT400004991	0	0	0	0	1.95	0	0	0	0
PGSC0003DMG400003545	PGSC0003DMT400009117,PGSC0003DMT400009118,PGSC0003DMT400009119,PGSC0003DMT400009120	0	0	0	0	0.79	0	0	0	0
PGSC0003DMG400016155	PGSC0003DMT400041668	0	0	0	0	1.87	0	0	0	0
PGSC0003DMG400009343	PGSC0003DMT400024170,PGSC0003DMT400024171	0	0	0	0	0.5	0	0	0	0
PGSC0003DMG400014320	PGSC0003DMT400037138,PGSC0003DMT400037139	0	0	0	0	2.64	0	0	0	0
PGSC0003DMG400009191	PGSC0003DMT400023760,PGSC0003DMT400023763,PGSC0003DMT400023765	0	0	0	0	2.55	0	0	0	0
PGSC0003DMG400024940	PGSC0003DMT400064195,PGSC0003DMT400064196	0	0.48	0	0	0	0	0	0	0
PGSC0003DMG400043387	PGSC0003DMT400093816	0	0	0	0	1.77	0	0	0	0
PGSC0003DMG400025163	PGSC0003DMT400064780	0	0	0	0	1.83	0	0	0	0
PGSC0003DMG400000738	PGSC0003DMT400001940,PGSC0003DMT400001941,PGSC0003DMT400001942	0	0	0	0	0.53	0	0	0	0
PGSC0003DMG400042780	PGSC0003DMT400093209	0	0	0	0	2.64	0	0	0	0
PGSC0003DMG400038811	PGSC0003DMT400089240	0	0	0	0	4.69	0	0	0	0
PGSC0003DMG400006397	PGSC0003DMT400016364	0	0	0	0	2.47	0	0	0	0
PGSC0003DMG400027098	PGSC0003DMT400069704,PGSC0003DMT400069705,PGSC0003DMT400069706	0	0.21	0	0	1.58	0	10.21	0	0
PGSC0003DMG400003791	PGSC0003DMT400009697	0	1.91	0	0	7.42	0	8.37	0	0
PGSC0003DMG402009929	PGSC0003DMT400025717	0	8.53	0	0	5.22	0	18.79	0	1059.56
PGSC0003DMG400007436	PGSC0003DMT400019237	0	0	0	0	1.47	0	0	0	0
PGSC0003DMG400009860	PGSC0003DMT400025524	0	0	0	0	2.1	0	0	0	0
PGSC0003DMG400043035	PGSC0003DMT400093464	0	4.29	0	0	26.63	0	0	0	0
PGSC0003DMG400028257	PGSC0003DMT400072623,PGSC0003DMT400072624,PGSC0003DMT400072625	0	2.04	0	0	4.01	0	0	0	0
PGSC0003DMG400016627	PGSC0003DMT400042877	0	0	0	0	2.48	0	0	0	0
PGSC0003DMG400036976	PGSC0003DMT400087405	0	0	0	0	3.53	0	0	0	0
PGSC0003DMG402019060	PGSC0003DMT400049045,PGSC0003DMT400049046,PGSC0003DMT400049047	0	1.72	0	7.73	2.53	0	0	0	0
PGSC0003DMG400040617	PGSC0003DMT400091046	0	0	0	0	4.77	0	0	0	0
PGSC0003DMG400042130	PGSC0003DMT400092559	0	1.25	0	0	6.12	0	0	0	0
PGSC0003DMG400024347	PGSC0003DMT400062566	0	0	0	0	4.45	0	0	0	0
PGSC0003DMG400023810	PGSC0003DMT400061177	0	2.15	0	0	1.55	0	0	0	0
PGSC0003DMG400026173	PGSC0003DMT400067303	0	0	0	0	4.37	0	0	0	0
PGSC0003DMG402011174	PGSC0003DMT400029040	0	0	0	0	20.1	0	0	0	0
PGSC0003DMG400045115	PGSC0003DMT400095544	0	0	0	0	1.04	0	0	0	0
PGSC0003DMG400028231	PGSC0003DMT400072556,PGSC0003DMT400072557	0	0	0	0	0.56	0	0	0	0
PGSC0003DMG400025635	PGSC0003DMT400065855,PGSC0003DMT400065856	0	0	0	0	4.77	0	0	0	0
PGSC0003DMG400013471	PGSC0003DMT400035026	0	0	0	0	6.75	0	0	0	0
PGSC0003DMG400012708	PGSC0003DMT400033101	0	25.07	0	1.07	16.34	0	34.7	0	0
PGSC0003DMG400042303	PGSC0003DMT400092732	0	0.45	0	0	10	0	0	203.72	0
PGSC0003DMG400022848	PGSC0003DMT400058799	0	0	0	0	0.82	0	0	0	0
PGSC0003DMG400005969	PGSC0003DMT400015306	0	1.18	0	0	0	0	0	0	0
PGSC0003DMG400011271	PGSC0003DMT400029328	0	0	0	0	0.75	0	0	0	0
PGSC0003DMG400035333	PGSC0003DMT400085762	0	3.61	0	0	5.25	0	0	0	0
PGSC0003DMG400010112	PGSC0003DMT400026225	0	0	0	0	3.37	0	0	0	0
PGSC0003DMG400027460	PGSC0003DMT400070636,PGSC0003DMT400070639,PGSC0003DMT400070640	0	0	0	0	4.66	0	0	0	0
PGSC0003DMG400009361	PGSC0003DMT400024240	0	0.72	0	0	1.28	0	0	0	0
PGSC0003DMG400023044	PGSC0003DMT400059307	0	0	0	0	5.94	0	3.33	0	0
PGSC0003DMG402018151	PGSC0003DMT400046743,PGSC0003DMT400046744,PGSC0003DMT400046745	0	0	0	0	6.63	0	0	0	0
PGSC0003DMG400044175	PGSC0003DMT400094604	0	0	0	0	8.27	0	0	0	0
PGSC0003DMG400030372	PGSC0003DMT400078089,PGSC0003DMT400078090	0	0	0	0	0.86	0	0	0	0
PGSC0003DMG400005580	PGSC0003DMT400014232	0	0	0	0	6.13	0	0	0	0
PGSC0003DMG400001999	PGSC0003DMT400005063,PGSC0003DMT400005064	0	0	0	0	1.76	0	0	0	0
PGSC0003DMG400023297	PGSC0003DMT400059890	0	0	0	0	1.38	0	16.8	0	0
PGSC0003DMG400024612	PGSC0003DMT400063289,PGSC0003DMT400063290,PGSC0003DMT400063291	0	0	0	0	3.15	0	0	0	0
PGSC0003DMG400037073	PGSC0003DMT400087502	0	0	0	0	1.95	0	0	0	0
PGSC0003DMG400021488	PGSC0003DMT400055348	0	0	0	0	6.3	0	0	0	0
PGSC0003DMG400028584	PGSC0003DMT400073584	0	0.96	0	0	1.89	0	0	0	0
PGSC0003DMG400041095	PGSC0003DMT400091524	0	1.69	0	0	11.98	0	0	0	0
PGSC0003DMG400009557	PGSC0003DMT400024721	0	0	0	0	2.1	0	0	0	0
PGSC0003DMG400008418	PGSC0003DMT400021699	0	0	0	0	1.78	0	0	0	0
PGSC0003DMG400027291	PGSC0003DMT400070218	0	0	0	0	1.18	0	0	0	0
PGSC0003DMG400001535	PGSC0003DMT400003893	0	0.65	0	0	0	0	0	0	0
PGSC0003DMG401001552	PGSC0003DMT400003941,PGSC0003DMT400003944,PGSC0003DMT400003945,PGSC0003DMT400003946,PGSC0003DMT400003947	0	0	0	0	0.99	0	0	0	0
PGSC0003DMG400029652	PGSC0003DMT400076270	0	0	0	0	2.44	0	0	0	0
PGSC0003DMG400014375	PGSC0003DMT400037263	0	0	0	0	1.82	0	0	0	0
PGSC0003DMG400022198	PGSC0003DMT400057143	0	0	0	0	2.3	0	0	0	0
PGSC0003DMG400037355	PGSC0003DMT400087784	0	0	0	0	1.17	0	0	0	0
PGSC0003DMG400020903	PGSC0003DMT400053872	0	0	0	0	5.2	0	0	0	0
PGSC0003DMG400029797	PGSC0003DMT400076628,PGSC0003DMT400076629,PGSC0003DMT400076630	0	1.31	0	0	0.64	0	0	0	0
PGSC0003DMG400000492	PGSC0003DMT400001296	0	0	0	0	5.88	0	0	0	0
PGSC0003DMG400020970	PGSC0003DMT400054068	0	0	0	0	21.84	0	10.05	0	0
PGSC0003DMG400012271	PGSC0003DMT400031987	0	0	0	0	1.24	0	0	0	0
PGSC0003DMG400021293	PGSC0003DMT400054849,PGSC0003DMT400054850	0	5.37	0	0	0	0	0	0	0
PGSC0003DMG400021685	PGSC0003DMT400055831	0	0	0	20.01	3.05	0	0	0	0
PGSC0003DMG400015898	PGSC0003DMT400041081	0	0.18	0	0	3.01	0	0	0	0
PGSC0003DMG400017195	PGSC0003DMT400044275,PGSC0003DMT400044277,PGSC0003DMT400044278	0	18.65	0	83.92	18.19	0	0	0	0
PGSC0003DMG400018292	PGSC0003DMT400047145,PGSC0003DMT400047146	0	0	0	0	2.7	0	0	0	0
PGSC0003DMG400036561	PGSC0003DMT400086990	0	0	0	0	14.95	0	0	0	0
PGSC0003DMG401011387	PGSC0003DMT400029610	0	0	0	0	6.11	0	0	0	0
PGSC0003DMG400043517	PGSC0003DMT400093946	0	0	0	0	2.46	0	0	0	0
PGSC0003DMG400014928	PGSC0003DMT400038642	0	0	0	0	1.46	0	0	0	0
PGSC0003DMG400002056	PGSC0003DMT400005209	0	0	0	0	2.1	0	0	0	0
PGSC0003DMG400011259	PGSC0003DMT400029301	0	0.09	0	0	1.75	0	0	0	0
PGSC0003DMG400018951	PGSC0003DMT400048758	0	0.69	0	0	0	0	0	0	0
PGSC0003DMG400027503	PGSC0003DMT400070738	0	0	0	0	1.68	0	0	0	0
PGSC0003DMG400034539	PGSC0003DMT400084968	0	0	0	0	2.35	0	0	0	0
PGSC0003DMG400004360	PGSC0003DMT400011144	0	0	0	0	1.12	0	0	0	0
PGSC0003DMG400019486	PGSC0003DMT400050188	0	0	0	0	1.11	0	15.02	0	0
PGSC0003DMG400028183	PGSC0003DMT400072433	0	0	0	0	1.81	0	0	0	0
PGSC0003DMG400028981	PGSC0003DMT400074555,PGSC0003DMT400074558	0	0	0	0	1.15	0	0	0	0
PGSC0003DMG400034895	PGSC0003DMT400085324	0	0	0	0	2.37	0	0	0	0
PGSC0003DMG400026795	PGSC0003DMT400068895	0	0	0	0	5.3	0	5.42	0	0
PGSC0003DMG400028894	PGSC0003DMT400074339	0	2.3	0	0	3.32	0	0	0	0
PGSC0003DMG400043373	PGSC0003DMT400093802	0	0	0	0	4.25	0	0	0	0
PGSC0003DMG400023995	PGSC0003DMT400061642	0	0	0	0	2.12	0	0	0	0
PGSC0003DMG400024727	PGSC0003DMT400063602,PGSC0003DMT400063603	0	0	0	0	0.46	0	0	0	0
PGSC0003DMG400041237	PGSC0003DMT400091666	0	0	0	0	10.34	0	0	0	0
PGSC0003DMG400030817	PGSC0003DMT400079186,PGSC0003DMT400079187	0	2.63	0	0	4.8	0	0	0	0
PGSC0003DMG402018603	PGSC0003DMT400047865	0	0	0	0	7.3	0	0	0	0
PGSC0003DMG400028611	PGSC0003DMT400073659,PGSC0003DMT400073660	0	0	0	0	3.01	0	0	0	0
PGSC0003DMG400026257	PGSC0003DMT400067526	0	0	0	0	0.53	0	0	0	0
PGSC0003DMG400010149	PGSC0003DMT400026293	0	0	0	0	1.33	0	0	0	0
[truncated: 23,790 more rows]

## Sheet: 24hpi(-A30+D) vs. (-A30-D)
GeneID	transcript_id	log2Ratio(groupPP/groupP)	Probability	KEGG Orthology	GO Component	GO Function	GO Process	Blast nr
PGSC0003DMG400008526	PGSC0003DMT400021990	17.4898	0.993494	-	-	GO:0000166//nucleotide binding;GO:0004672//protein kinase activity	GO:0016310//phosphorylation	gi|565386538|ref|XP_006359068.1|/2.13513e-53/PREDICTED: G-type lectin S-receptor-like serine/threonine-protein kinase At2g19130-like [Solanum tuberosum]
PGSC0003DMG400035788	PGSC0003DMT400086217	17.0714	0.991794	-	-	-	-	-
PGSC0003DMG400010271	PGSC0003DMT400026592	17.0288	0.991498	-	-	-	-	gi|565368926|ref|XP_006351090.1|/6.67675e-39/PREDICTED: uncharacterized protein LOC102594572 [Solanum tuberosum]
PGSC0003DMG400018527	PGSC0003DMT400047664,PGSC0003DMT400047665,PGSC0003DMT400047666,PGSC0003DMT400047667	16.4598	0.988023	K12886;K13162	-	-	-	gi|565367758|ref|XP_006350524.1|/7.6726e-131/PREDICTED: KH domain-containing protein At4g18375-like [Solanum tuberosum]
PGSC0003DMG400014228	PGSC0003DMT400036899,PGSC0003DMT400036900	16.341	0.986988	K00915	-	GO:0008440//inositol-1,4,5-trisphosphate 3-kinase activity	GO:0016310//phosphorylation	gi|565348920|ref|XP_006341448.1|/4.75416e-169/PREDICTED: inositol polyphosphate multikinase beta-like [Solanum tuberosum]
PGSC0003DMG400017612	PGSC0003DMT400045394	16.2681	0.986323	-	-	-	-	-
PGSC0003DMG400003173	PGSC0003DMT400008226	16.2079	0.986027	K14427	-	-	-	gi|565386593|ref|XP_006359094.1|/0/PREDICTED: cation-chloride cotransporter 1-like [Solanum tuberosum]
PGSC0003DMG400044389	PGSC0003DMT400094818	15.9516	0.9844	-	-	-	-	gi|565386810|ref|XP_006359202.1|/3.32247e-56/PREDICTED: uncharacterized protein LOC102585659 [Solanum tuberosum]
PGSC0003DMG400020053	PGSC0003DMT400051635	15.9248	0.9844	K04120	GO:0009536//plastid	GO:0000287//magnesium ion binding;GO:0010333//terpene synthase activity	GO:0009685//gibberellin metabolic process;GO:0016102//diterpenoid biosynthetic process	gi|565372377|ref|XP_006352772.1|/0/PREDICTED: ent-copalyl diphosphate synthase, chloroplastic-like [Solanum tuberosum]
PGSC0003DMG401016370	PGSC0003DMT400042189,PGSC0003DMT400042190	15.8921	0.983883	-	-	-	-	gi|565363571|ref|XP_006348508.1|/2.33864e-170/PREDICTED: uncharacterized protein LOC102591792 isoform X1 [Solanum tuberosum]
PGSC0003DMG400002726	PGSC0003DMT400007057,PGSC0003DMT400007058	15.8846	0.983809	K00517;K09755;K05280	-	-	-	gi|565348363|ref|XP_006341182.1|/5.00864e-175/PREDICTED: cytochrome P450 76A2-like [Solanum tuberosum]
PGSC0003DMG400042763	PGSC0003DMT400093192	15.8828	0.983809	-	-	-	-	gi|565392093|ref|XP_006361742.1|/4.15009e-14/PREDICTED: uncharacterized protein LOC102595065 [Solanum tuberosum]
PGSC0003DMG400043177	PGSC0003DMT400093606	15.8674	0.983809	-	-	-	-	gi|723704851|ref|XP_010321940.1|/1.55357e-13/PREDICTED: uncharacterized protein LOC104647820 [Solanum lycopersicum]
PGSC0003DMG400026046	PGSC0003DMT400067013	15.7955	0.983291	K09286;K14517	-	-	-	gi|565362435|ref|XP_006347953.1|/5.50086e-131/PREDICTED: ethylene-responsive transcription factor 13-like [Solanum tuberosum]
PGSC0003DMG402027186	PGSC0003DMT400069911,PGSC0003DMT400069912,PGSC0003DMT400069913	15.7648	0.983218	K02917	GO:0016020//membrane;GO:0022625//cytosolic large ribosomal subunit	GO:0003735//structural constituent of ribosome	GO:0006412//translation	gi|565378457|ref|XP_006355672.1|/3.59201e-61/PREDICTED: 60S ribosomal protein L35a-3-like [Solanum tuberosum]
PGSC0003DMG400017710	PGSC0003DMT400045652	15.662	0.982552	K11982	-	-	-	gi|565399231|ref|XP_006365161.1|/1.62693e-175/PREDICTED: RING-H2 finger protein ATL54-like [Solanum tuberosum]
PGSC0003DMG400005912	PGSC0003DMT400015132,PGSC0003DMT400015135,PGSC0003DMT400015140,PGSC0003DMT400015141	15.6134	0.982256	K06669	GO:0000785//chromatin;GO:0005694//chromosome;GO:0005737//cytoplasm;GO:0005819//spindle;GO:0008278//cohesin complex;GO:0009506//plasmodesma;GO:0016363//nuclear matrix	GO:0003682//chromatin binding;GO:0005524//ATP binding	GO:0007062//sister chromatid cohesion;GO:0010267//production of ta-siRNAs involved in RNA interference;GO:0035196//production of miRNAs involved in gene silencing by miRNA;GO:0051607//defense response to virus	gi|565390801|ref|XP_006361123.1|/6.28919e-21/PREDICTED: structural maintenance of chromosomes protein 3-like [Solanum tuberosum]
PGSC0003DMG400010097	PGSC0003DMT400026202	15.5944	0.982182	-	-	-	-	gi|565342286|ref|XP_006338290.1|/0/PREDICTED: uncharacterized protein LOC102586744 isoform X1 [Solanum tuberosum]
PGSC0003DMG400005013	PGSC0003DMT400012877	15.5467	0.981961	K01365	-	-	-	gi|565389944|ref|XP_006360707.1|/0/PREDICTED: vignain-like [Solanum tuberosum]
PGSC0003DMG400016644	PGSC0003DMT400042923,PGSC0003DMT400042924,PGSC0003DMT400042925,PGSC0003DMT400042926,PGSC0003DMT400042927,PGSC0003DMT400042928,PGSC0003DMT400042929,PGSC0003DMT400042930	15.3747	0.981369	K00006	GO:0005739//mitochondrion;GO:0009331//glycerol-3-phosphate dehydrogenase complex;GO:0009941//chloroplast envelope	GO:0004367//glycerol-3-phosphate dehydrogenase [NAD+] activity;GO:0004416//hydroxyacylglutathione hydrolase activity;GO:0008270//zinc ion binding;GO:0008800//beta-lactamase activity;GO:0051287//NAD binding	GO:0005975//carbohydrate metabolic process;GO:0009627//systemic acquired resistance;GO:0017001//antibiotic catabolic process;GO:0019243//methylglyoxal catabolic process to D-lactate;GO:0045017//glycerolipid biosynthetic process;GO:0046168//glycerol-3-phosphate catabolic process;GO:0048573//photoperiodism, flowering;GO:0048653//anther development;GO:0055114//oxidation-reduction process	gi|565385785|ref|XP_006358743.1|/8.51761e-177/PREDICTED: glycerol-3-phosphate dehydrogenase [NAD(+)] 2, chloroplastic-like [Solanum tuberosum]
PGSC0003DMG400016224	PGSC0003DMT400041813	15.3346	0.981295	K07976	GO:0005886//plasma membrane	GO:0005525//GTP binding;GO:0016787//hydrolase activity;GO:0019900//kinase binding	GO:0007264//small GTPase mediated signal transduction;GO:0015031//protein transport;GO:0032456//endocytic recycling	gi|565373306|ref|XP_006353216.1|/2.01381e-122/PREDICTED: ras-related protein Rab11D-like [Solanum tuberosum]
PGSC0003DMG400005109	PGSC0003DMT400013091	15.2075	0.980112	K13449	GO:0005576//extracellular region	-	GO:0006952//defense response;GO:0009607//response to biotic stimulus	gi|565403277|ref|XP_006367089.1|/4.13525e-107/PREDICTED: pathogenesis-related protein 1A1-like [Solanum tuberosum]
PGSC0003DMG400036753	PGSC0003DMT400087182	15.142	0.979669	-	-	-	-	gi|723744366|ref|XP_010313156.1|/3.17655e-40/PREDICTED: uncharacterized protein LOC104644705 [Solanum lycopersicum]
PGSC0003DMG401012433	PGSC0003DMT400032373	15.0717	0.979299	K06062;K11684	-	-	-	gi|565363119|ref|XP_006348285.1|/0/PREDICTED: transcription factor GTE4-like [Solanum tuberosum]
PGSC0003DMG400023639	PGSC0003DMT400060777,PGSC0003DMT400060778	15.0307	0.979003	K00924;K13428;K13420	-	-	-	gi|565360048|ref|XP_006346793.1|/0/PREDICTED: probable LRR receptor-like serine/threonine-protein kinase At3g47570-like [Solanum tuberosum]
PGSC0003DMG400017172	PGSC0003DMT400044219,PGSC0003DMT400044220	14.8885	0.977747	K12119	-	GO:0003913//DNA photolyase activity	GO:0006281//DNA repair	gi|565375969|ref|XP_006354487.1|/0/PREDICTED: cryptochrome-2-like [Solanum tuberosum]
PGSC0003DMG400015219	PGSC0003DMT400039353	14.7944	0.976564	-	-	-	-	gi|565369850|ref|XP_006351546.1|/5.23639e-116/PREDICTED: miraculin-like [Solanum tuberosum]
PGSC0003DMG400001496	PGSC0003DMT400003780,PGSC0003DMT400003781	14.7188	0.97612	K12741;K14396;K11294	-	GO:0097159//organic cyclic compound binding;GO:1901363//heterocyclic compound binding	-	gi|565347756|ref|XP_006340888.1|/9.33576e-81/PREDICTED: putative G3BP-like protein-like [Solanum tuberosum]
PGSC0003DMG401000938	PGSC0003DMT400002459	14.6617	0.97575	K10661	-	-	-	gi|723716390|ref|XP_010323933.1|/4.0237e-134/PREDICTED: uncharacterized protein LOC101249383 isoform X4 [Solanum lycopersicum]
PGSC0003DMG400005498	PGSC0003DMT400014020,PGSC0003DMT400014021	14.5256	0.974789	K10527	-	GO:0000166//nucleotide binding;GO:0003729//mRNA binding;GO:0003857//3-hydroxyacyl-CoA dehydrogenase activity;GO:0008017//microtubule binding;GO:0008692//3-hydroxybutyryl-CoA epimerase activity;GO:0016853//isomerase activity;GO:0018812//3-hydroxyacyl-CoA dehydratase activity;GO:0050662//coenzyme binding	GO:0006635//fatty acid beta-oxidation	gi|565399279|ref|XP_006365183.1|/0/PREDICTED: peroxisomal fatty acid beta-oxidation multifunctional protein AIM1-like isoform X1 [Solanum tuberosum]
PGSC0003DMG402016933	PGSC0003DMT400043608	14.3475	0.973163	K13459	-	-	-	gi|565367473|ref|XP_006350390.1|/0/PREDICTED: probable disease resistance protein At4g27220-like isoform X2 [Solanum tuberosum]
PGSC0003DMG400011817	PGSC0003DMT400030844,PGSC0003DMT400030846,PGSC0003DMT400030847,PGSC0003DMT400030848	14.2848	0.972793	-	-	-	-	gi|698545400|ref|XP_009767371.1|/1.15158e-21/PREDICTED: uncharacterized protein LOC104218542 [Nicotiana sylvestris]
PGSC0003DMG400017779	PGSC0003DMT400045837,PGSC0003DMT400045838,PGSC0003DMT400045839	14.2778	0.972719	K13418;K04733	-	-	-	gi|460377669|ref|XP_004234613.1|/0/PREDICTED: proline-rich receptor-like protein kinase PERK4 [Solanum lycopersicum]
PGSC0003DMG401003767	PGSC0003DMT400009648	14.2646	0.972645	K11450	-	-	-	gi|565350102|ref|XP_006342013.1|/0/PREDICTED: uncharacterized protein LOC102586217 isoform X1 [Solanum tuberosum]
PGSC0003DMG400043203	PGSC0003DMT400093632	14.2269	0.972128	K01115;K01051	GO:0044464	-	-	gi|698504986|ref|XP_009797965.1|/1.6962e-21/PREDICTED: uncharacterized protein LOC104244273 [Nicotiana sylvestris]
PGSC0003DMG400045801	PGSC0003DMT400096230	14.2151	0.971906	-	-	-	-	gi|113205303|gb|ABI34335.1|/2.44735e-71/Integrase core domain containing protein [Solanum demissum]
PGSC0003DMG400009906	PGSC0003DMT400025653	14.1934	0.971832	K03781	GO:0005618//cell wall;GO:0005739//mitochondrion;GO:0005773//vacuole;GO:0005777//peroxisome;GO:0005886//plasma membrane;GO:0009570//chloroplast stroma;GO:0009941//chloroplast envelope;GO:0022626//cytosolic ribosome;GO:0048046//apoplast	GO:0004096//catalase activity;GO:0020037//heme binding;GO:0050897//cobalt ion binding	GO:0006995//cellular response to nitrogen starvation;GO:0009409//response to cold;GO:0009416//response to light stimulus;GO:0009737//response to abscisic acid;GO:0009970//cellular response to sulfate starvation;GO:0016036//cellular response to phosphate starvation;GO:0042744//hydrogen peroxide catabolic process;GO:0046686//response to cadmium ion;GO:0055114//oxidation-reduction process	gi|565350352|ref|XP_006342134.1|/0/PREDICTED: catalase isozyme 3-like [Solanum tuberosum]
PGSC0003DMG402002858	PGSC0003DMT400007426	14.1859	0.971536	-	-	-	-	-
PGSC0003DMG400005657	PGSC0003DMT400014418	14.129	0.970871	K09422	-	-	-	gi|565349145|ref|XP_006341558.1|/0/PREDICTED: uncharacterized protein LOC102578376 [Solanum tuberosum]
PGSC0003DMG400013574	PGSC0003DMT400035326,PGSC0003DMT400035327	14.0514	0.969688	K07052	GO:0016020//membrane	-	-	gi|565374434|ref|XP_006353768.1|/4.33127e-92/PREDICTED: uncharacterized protein LOC102586839 [Solanum tuberosum]
PGSC0003DMG400003493	PGSC0003DMT400008964	13.9687	0.968875	-	-	-	-	-
PGSC0003DMG401014659	PGSC0003DMT400038003	13.9653	0.968727	-	-	-	-	-
PGSC0003DMG400002696	PGSC0003DMT400006955	13.9546	0.968727	-	-	-	-	gi|460402775|ref|XP_004246886.1|/0/PREDICTED: probable purple acid phosphatase 20 [Solanum lycopersicum]
PGSC0003DMG400034102	PGSC0003DMT400084507	13.9309	0.968135	K01652	-	GO:0000287//magnesium ion binding;GO:0003984//acetolactate synthase activity;GO:0016829//lyase activity;GO:0030976//thiamine pyrophosphate binding;GO:0050660//flavin adenine dinucleotide binding	GO:0009097//isoleucine biosynthetic process;GO:0009099//valine biosynthetic process	gi|565392089|ref|XP_006361740.1|/0/PREDICTED: acetolactate synthase 2, chloroplastic-like [Solanum tuberosum]
PGSC0003DMG400006141	PGSC0003DMT400015719	13.9166	0.967988	K14016	GO:0005622//intracellular	GO:0008270//zinc ion binding	GO:0006511//ubiquitin-dependent protein catabolic process	gi|565394794|ref|XP_006363041.1|/0/PREDICTED: uncharacterized protein LOC102602121 [Solanum tuberosum]
PGSC0003DMG400016700	PGSC0003DMT400043062	13.8815	0.96747	-	-	-	-	gi|113205399|gb|AAU90302.2|/1.62486e-86/Ulp1 protease family, C-terminal catalytic domain containing protein [Solanum demissum]
PGSC0003DMG400017641	PGSC0003DMT400045472	13.8533	0.967026	-	-	-	-	gi|565381881|ref|XP_006357288.1|/0/PREDICTED: galactose oxidase-like [Solanum tuberosum]
PGSC0003DMG400045690	PGSC0003DMT400096119	13.852	0.966953	-	-	-	-	gi|565388906|ref|XP_006360207.1|/3.04382e-31/PREDICTED: uncharacterized protein LOC102585332 [Solanum tuberosum]
PGSC0003DMG400029544	PGSC0003DMT400075957,PGSC0003DMT400075958,PGSC0003DMT400075959	13.8276	0.966731	K11982;K14297;K15692	-	-	-	gi|565377436|ref|XP_006355186.1|/0/PREDICTED: uncharacterized protein DDB_G0271670-like isoform X3 [Solanum tuberosum]
PGSC0003DMG400008668	PGSC0003DMT400022338	13.8166	0.966583	-	-	-	-	gi|698504986|ref|XP_009797965.1|/8.38038e-44/PREDICTED: uncharacterized protein LOC104244273 [Nicotiana sylvestris]
PGSC0003DMG400035707	PGSC0003DMT400086136	13.7991	0.966287	-	-	-	-	-
PGSC0003DMG400002472	PGSC0003DMT400006325	13.7733	0.966213	K03040	GO:0009507//chloroplast	GO:0003677//DNA binding;GO:0003899//DNA-directed RNA polymerase activity;GO:0046983//protein dimerization activity	GO:0006351//transcription, DNA-templated	gi|91209019|ref|YP_538881.1|/2.44475e-168/RNA polymerase alpha subunit [Solanum bulbocastanum]
PGSC0003DMG400034273	PGSC0003DMT400084683	13.6957	0.965326	K03861	-	GO:0017176//phosphatidylinositol N-acetylglucosaminyltransferase activity	-	gi|565405593|ref|XP_006368160.1|/6.16813e-45/PREDICTED: uncharacterized protein LOC102602833 [Solanum tuberosum]
PGSC0003DMG400008117	PGSC0003DMT400020968,PGSC0003DMT400020969	13.6546	0.964439	K03231	GO:0005737//cytoplasm	GO:0003746//translation elongation factor activity;GO:0003924//GTPase activity;GO:0005525//GTP binding	GO:0006184;GO:0006414//translational elongation	gi|82621190|gb|ABB86283.1|/0/elongation factor-1 alpha-like [Solanum tuberosum]
PGSC0003DMG400019118	PGSC0003DMT400049190	13.6344	0.964217	-	-	-	-	-
PGSC0003DMG400042154	PGSC0003DMT400092583	13.5905	0.9637	-	-	-	-	-
PGSC0003DMG400003243	PGSC0003DMT400008404	13.554	0.96296	-	-	-	-	-
PGSC0003DMG400001419	PGSC0003DMT400003588,PGSC0003DMT400003589,PGSC0003DMT400003590	13.4983	0.962295	K05658	GO:0005886//plasma membrane;GO:0016021//integral component of membrane	GO:0005524//ATP binding;GO:0008559//xenobiotic-transporting ATPase activity;GO:0010329//auxin efflux transmembrane transporter activity	GO:0006200;GO:0008361//regulation of cell size;GO:0009637//response to blue light;GO:0009640//photomorphogenesis;GO:0009958//positive gravitropism;GO:0010218//response to far red light;GO:0010315//auxin efflux;GO:0010540//basipetal auxin transport;GO:0010541//acropetal auxin transport;GO:0043481//anthocyanin accumulation in tissues in response to UV light;GO:0048443//stamen development;GO:0048527…	gi|565342664|ref|XP_006338462.1|/0/PREDICTED: ABC transporter B family member 19-like [Solanum tuberosum]
PGSC0003DMG400031262	PGSC0003DMT400080300	13.4219	0.96089	-	-	GO:0008168//methyltransferase activity	GO:0032259//methylation	gi|565401233|ref|XP_006366112.1|/0/PREDICTED: probable methyltransferase PMT2-like isoform X1 [Solanum tuberosum]
PGSC0003DMG400003073	PGSC0003DMT400007946	13.3599	0.960003	K02860;K00972	-	-	GO:0008152//metabolic process	gi|565378377|ref|XP_006355633.1|/0/PREDICTED: uncharacterized protein LOC102604214 [Solanum tuberosum]
PGSC0003DMG401013636	PGSC0003DMT400035471,PGSC0003DMT400035474	13.2292	0.957489	K14007	GO:0030127//COPII vesicle coat	GO:0008270//zinc ion binding	GO:0006886//intracellular protein transport;GO:0006888//ER to Golgi vesicle-mediated transport	gi|565398531|ref|XP_006364827.1|/0/PREDICTED: protein transport protein Sec24-like At3g07100-like isoform X1 [Solanum tuberosum]
PGSC0003DMG400005862	PGSC0003DMT400015022,PGSC0003DMT400015023	13.2225	0.957267	K02927	GO:0005730//nucleolus;GO:0022625//cytosolic large ribosomal subunit	GO:0003735//structural constituent of ribosome	GO:0006412//translation;GO:0009793//embryo development ending in seed dormancy;GO:0016567//protein ubiquitination	gi|658037385|ref|XP_008354260.1|/5.95623e-64/PREDICTED: ubiquitin [Malus domestica]
PGSC0003DMG400011621	PGSC0003DMT400030372	13.1249	0.955493	K10442;K10457	-	-	-	gi|565390185|ref|XP_006360826.1|/0/PREDICTED: kelch-like protein 3-like [Solanum tuberosum]
PGSC0003DMG403004334	PGSC0003DMT400011075	13.108	0.955271	-	-	-	-	-
PGSC0003DMG400008848	PGSC0003DMT400022805,PGSC0003DMT400022806,PGSC0003DMT400022807	13.0967	0.954976	-	-	-	-	gi|565348441|ref|XP_006341221.1|/0/PREDICTED: mis18-binding protein 1-like [Solanum tuberosum]
PGSC0003DMG400044932	PGSC0003DMT400095361	13.0954	0.954976	-	-	-	-	-
PGSC0003DMG400032189	PGSC0003DMT400081987,PGSC0003DMT400081988	13.0611	0.953793	K14709	GO:0016021//integral component of membrane	GO:0008324//cation transmembrane transporter activity	GO:0006812//cation transport;GO:0055085//transmembrane transport	gi|565375303|ref|XP_006354172.1|/2.28107e-18/PREDICTED: metal tolerance protein 4-like [Solanum tuberosum]
PGSC0003DMG400040162	PGSC0003DMT400090591	12.9911	0.95261	-	-	-	-	gi|697166747|ref|XP_009592203.1|/7.63691e-11/PREDICTED: uncharacterized protein LOC104089092 [Nicotiana tomentosiformis]
PGSC0003DMG400037248	PGSC0003DMT400087677	12.9509	0.95187	-	-	-	-	gi|694380941|ref|XP_009366572.1|/1.80184e-07/PREDICTED: uncharacterized protein LOC103956333 [Pyrus x bretschneideri]
PGSC0003DMG400002457	PGSC0003DMT400006290	12.8886	0.950614	K03013;K13457	-	-	-	gi|460389321|ref|XP_004240304.1|/2.78381e-89/PREDICTED: putative late blight resistance protein homolog R1A-3 [Solanum lycopersicum]
PGSC0003DMG400010569	PGSC0003DMT400027401	12.8785	0.950318	-	-	-	-	gi|565346965|ref|XP_006340505.1|/0/PREDICTED: uncharacterized protein LOC102592176 [Solanum tuberosum]
PGSC0003DMG400024985	PGSC0003DMT400064308,PGSC0003DMT400064309,PGSC0003DMT400064310	12.8506	0.949874	K01110	-	GO:0004725//protein tyrosine phosphatase activity;GO:0016314//phosphatidylinositol-3,4,5-trisphosphate 3-phosphatase activity;GO:0016791//phosphatase activity	GO:0016311//dephosphorylation;GO:0035335//peptidyl-tyrosine dephosphorylation	gi|565345538|ref|XP_006339853.1|/8.49071e-98/PREDICTED: putative tyrosine-protein phosphatase TPTE-like [Solanum tuberosum]
PGSC0003DMG401005133	PGSC0003DMT400013142	12.848	0.949874	K01876	-	-	-	gi|460369658|ref|XP_004230674.1|/8.81717e-07/PREDICTED: aspartate--tRNA ligase, mitochondrial [Solanum lycopersicum]
PGSC0003DMG400032820	PGSC0003DMT400082796	12.8196	0.9498	K14497;K01090	-	GO:0004721//phosphoprotein phosphatase activity	GO:0008152//metabolic process	gi|460395598|ref|XP_004243369.1|/8.55368e-160/PREDICTED: probable protein phosphatase 2C 58 isoform X1 [Solanum lycopersicum]
PGSC0003DMG400002861	PGSC0003DMT400007432	12.7999	0.949431	-	-	-	GO:0050896//response to stimulus	gi|565354766|ref|XP_006344280.1|/4.33258e-78/PREDICTED: MLP-like protein 34-like [Solanum tuberosum]
PGSC0003DMG402010423	PGSC0003DMT400027016	12.7056	0.947287	K02437	GO:0005739//mitochondrion;GO:0005960//glycine cleavage complex	-	GO:0019464//glycine decarboxylation via glycine cleavage system	gi|565398977|ref|XP_006365040.1|/4.88231e-21/PREDICTED: glycine cleavage system H protein 2, mitochondrial-like [Solanum tuberosum]
PGSC0003DMG400026116	PGSC0003DMT400067177	12.6766	0.946843	-	-	-	-	gi|113205187|gb|AAT39932.2|/4.58701e-08/NB-ARC domain containing protein [Solanum demissum]
PGSC0003DMG400030084	PGSC0003DMT400077345,PGSC0003DMT400077346	12.6194	0.94603	K01115	-	-	-	gi|565390121|ref|XP_006360795.1|/3.22056e-65/PREDICTED: uncharacterized protein LOC102579696 [Solanum tuberosum]
PGSC0003DMG400004786	PGSC0003DMT400012210	12.4675	0.942407	K14488	-	-	-	gi|565378087|ref|XP_006355494.1|/1.67717e-82/PREDICTED: auxin-induced protein X10A-like [Solanum tuberosum]
PGSC0003DMG400022689	PGSC0003DMT400058425,PGSC0003DMT400058426,PGSC0003DMT400058427	12.4628	0.942259	K09422	-	GO:0003677//DNA binding;GO:0003682//chromatin binding	-	gi|723654189|ref|XP_010319228.1|/0/PREDICTED: GAMyb-like1 isoform X1 [Solanum lycopersicum]
PGSC0003DMG400037183	PGSC0003DMT400087612	12.4539	0.942038	-	-	-	-	gi|698458287|ref|XP_009781028.1|/7.87679e-16/PREDICTED: uncharacterized protein LOC104229996 [Nicotiana sylvestris]
PGSC0003DMG401017504	PGSC0003DMT400045126,PGSC0003DMT400045127	12.4537	0.942038	K14497;K01090	-	-	-	gi|565372516|ref|XP_006352839.1|/0/PREDICTED: protein phosphatase 2C 29-like [Solanum tuberosum]
PGSC0003DMG400038688	PGSC0003DMT400089117	12.445	0.94189	-	-	-	-	gi|565349662|ref|XP_006341808.1|/2.65347e-19/PREDICTED: lysine histidine transporter-like 2-like [Solanum tuberosum]
PGSC0003DMG400006478	PGSC0003DMT400016576	12.4379	0.941742	K07936	GO:0005618//cell wall;GO:0005730//nucleolus;GO:0005737//cytoplasm;GO:0005886//plasma membrane;GO:0048046//apoplast	GO:0003924//GTPase activity;GO:0005525//GTP binding	GO:0006184;GO:0006886//intracellular protein transport;GO:0006913//nucleocytoplasmic transport;GO:0007264//small GTPase mediated signal transduction;GO:0009651//response to salt stress;GO:0046686//response to cadmium ion	gi|350539783|ref|NP_001234016.1|/4.40203e-130/GTP-binding nuclear protein Ran1 [Solanum lycopersicum]
PGSC0003DMG400040471	PGSC0003DMT400090900	12.4312	0.94152	-	-	-	-	gi|565365698|ref|XP_006349541.1|/6.20532e-70/PREDICTED: pectinesterase inhibitor-like [Solanum tuberosum]
PGSC0003DMG400005682	PGSC0003DMT400014514,PGSC0003DMT400014515	12.411	0.94115	-	-	-	-	gi|460381337|ref|XP_004236407.1|/6.4537e-139/PREDICTED: transcription repressor OFP14 [Solanum lycopersicum]
PGSC0003DMG400033085	PGSC0003DMT400083159,PGSC0003DMT400083160,PGSC0003DMT400083161,PGSC0003DMT400083162	12.3706	0.940041	K03671;K10610	-	GO:0009055//electron carrier activity;GO:0015035//protein disulfide oxidoreductase activity	GO:0006662//glycerol ether metabolic process;GO:0045454//cell redox homeostasis	gi|565376564|ref|XP_006354773.1|/9.89983e-51/PREDICTED: thioredoxin-like 1-1, chloroplastic-like [Solanum tuberosum]
PGSC0003DMG401031204	PGSC0003DMT400080162	12.3508	0.93982	K12742;K12929;K14181	-	GO:0000287//magnesium ion binding;GO:0010333//terpene synthase activity	GO:0008152//metabolic process	gi|723693156|ref|XP_010319920.1|/4.44463e-59/PREDICTED: vetispiradiene synthase 3-like [Solanum lycopersicum]
PGSC0003DMG400047163	PGSC0003DMT400097592	12.2945	0.938489	-	-	-	-	gi|723699745|ref|XP_010321066.1|/5.85507e-14/PREDICTED: uncharacterized protein LOC104647386 [Solanum lycopersicum]
PGSC0003DMG400010197	PGSC0003DMT400026431,PGSC0003DMT400026432	12.294	0.938415	-	-	-	-	gi|565393494|ref|XP_006362410.1|/5.25596e-162/PREDICTED: uncharacterized protein LOC102590724 isoform X1 [Solanum tuberosum]
PGSC0003DMG400029742	PGSC0003DMT400076490	12.2796	0.938119	-	-	-	-	-
PGSC0003DMG402008474	PGSC0003DMT400021831	12.2653	0.937897	-	-	-	-	-
PGSC0003DMG400003701	PGSC0003DMT400009493	12.1911	0.936271	K09060;K04371	-	-	-	gi|565350024|ref|XP_006341974.1|/6.99562e-81/PREDICTED: ocs element-binding factor 1-like [Solanum tuberosum]
PGSC0003DMG400003045	PGSC0003DMT400007871,PGSC0003DMT400007872,PGSC0003DMT400007873	12.1559	0.935236	K01115;K13412	-	-	-	gi|565386136|ref|XP_006358893.1|/5.42387e-73/PREDICTED: elicitor-responsive protein 3-like [Solanum tuberosum]
PGSC0003DMG403020329	PGSC0003DMT400052370	12.1349	0.934349	-	-	-	-	-
PGSC0003DMG402000526	PGSC0003DMT400001416,PGSC0003DMT400001417	12.1294	0.934275	-	GO:0005634//nucleus;GO:0005739//mitochondrion;GO:0009507//chloroplast	-	-	gi|568214275|ref|NP_001275474.1|/3.46686e-128/calcium homeostasis regulator CHoR1 [Solanum tuberosum]
PGSC0003DMG400008056	PGSC0003DMT400020822,PGSC0003DMT400020823	12.0777	0.93324	-	-	-	-	gi|565346224|ref|XP_006340166.1|/5.49775e-33/PREDICTED: uncharacterized protein LOC102580670 [Solanum tuberosum]
PGSC0003DMG400015349	PGSC0003DMT400039714	12.0775	0.93324	K13420	-	-	-	gi|565386387|ref|XP_006358999.1|/0/PREDICTED: receptor-like protein 12-like [Solanum tuberosum]
PGSC0003DMG400013648	PGSC0003DMT400035507	12.0644	0.933018	K08150	GO:0005886//plasma membrane;GO:0009705//plant-type vacuole membrane;GO:0016021//integral component of membrane	GO:0022891//substrate-specific transmembrane transporter activity;GO:0032440//2-alkenal reductase [NAD(P)] activity	GO:0008643//carbohydrate transport;GO:0055085//transmembrane transport;GO:0055114//oxidation-reduction process	gi|697136269|ref|XP_009622210.1|/0/PREDICTED: monosaccharide-sensing protein 2-like [Nicotiana tomentosiformis]
PGSC0003DMG400017780	PGSC0003DMT400045840	12.0504	0.932648	K11982;K14297;K15692;K05283	-	GO:0004842//ubiquitin-protein transferase activity	GO:0010200//response to chitin;GO:0016567//protein ubiquitination;GO:0044763;GO:0050832//defense response to fungus	gi|698559760|ref|XP_009771663.1|/4.39845e-14/PREDICTED: E3 ubiquitin-protein ligase Os03g0188200-like [Nicotiana sylvestris]
PGSC0003DMG400001380	PGSC0003DMT400003487	12.013	0.931909	K14709	-	-	-	gi|565342371|ref|XP_006338330.1|/0/PREDICTED: vegetative cell wall protein gp1-like [Solanum tuberosum]
PGSC0003DMG400039692	PGSC0003DMT400090121	11.9876	0.931539	K14692;K03295	-	-	-	gi|674873424|emb|CDY60351.1|/2.48879e-13/BnaCnng36050D [Brassica napus]
PGSC0003DMG400008355	PGSC0003DMT400021549,PGSC0003DMT400021550,PGSC0003DMT400021551	11.966	0.931022	K03686	-	-	-	gi|565393168|ref|XP_006362254.1|/1.61604e-130/PREDICTED: uncharacterized protein LOC102584693 isoform X4 [Solanum tuberosum]
PGSC0003DMG400009529	PGSC0003DMT400024628	11.9324	0.93043	K13691	-	GO:0016758//transferase activity, transferring hexosyl groups	GO:0008152//metabolic process	gi|565381481|ref|XP_006357097.1|/2.5873e-158/PREDICTED: UDP-glycosyltransferase 74F2-like, partial [Solanum tuberosum]
PGSC0003DMG400035364	PGSC0003DMT400085793	11.9043	0.9291	-	-	-	-	gi|460390948|ref|XP_004241086.1|/1.96323e-22/PREDICTED: uncharacterized protein LOC101248883 [Solanum lycopersicum]
PGSC0003DMG400023896	PGSC0003DMT400061399	11.8855	0.928804	-	-	-	-	gi|698513917|ref|XP_009801876.1|/2.77086e-11/PREDICTED: uncharacterized protein LOC104247534 [Nicotiana sylvestris]
PGSC0003DMG400005461	PGSC0003DMT400013952	11.8677	0.92873	-	-	-	-	-
PGSC0003DMG402002164	PGSC0003DMT400005536,PGSC0003DMT400005537	11.8364	0.927769	K00799	-	-	-	gi|565404491|ref|XP_006367671.1|/3.5712e-48/PREDICTED: probable glutathione S-transferase-like [Solanum tuberosum]
PGSC0003DMG400019941	PGSC0003DMT400051345	11.7686	0.925477	-	-	-	-	-
PGSC0003DMG400036491	PGSC0003DMT400086920	11.7659	0.925477	-	-	-	-	-
PGSC0003DMG400008214	PGSC0003DMT400021215	11.7555	0.925255	-	-	-	-	gi|698543626|ref|XP_009766804.1|/6.12502e-16/PREDICTED: uncharacterized protein LOC104218101 [Nicotiana sylvestris]
PGSC0003DMG400029965	PGSC0003DMT400077046	11.7436	0.924885	K12619;K10206;K13217;K14321;K13148	-	-	-	gi|698551869|ref|XP_009769452.1|/1.65092e-122/PREDICTED: uncharacterized protein LOC104220308 [Nicotiana sylvestris]
PGSC0003DMG400014749	PGSC0003DMT400038232	11.7421	0.924885	K12619;K14570;K06287;K08775	-	-	-	gi|698556504|ref|XP_009770774.1|/3.00941e-31/PREDICTED: uncharacterized protein LOC104221408 [Nicotiana sylvestris]
PGSC0003DMG400028455	PGSC0003DMT400073239	11.7377	0.924885	-	-	GO:0008194//UDP-glycosyltransferase activity	-	gi|565348066|ref|XP_006341039.1|/4.14134e-96/PREDICTED: xylosyltransferase 2-like [Solanum tuberosum]
PGSC0003DMG400023675	PGSC0003DMT400060860,PGSC0003DMT400060861	11.7328	0.924885	-	-	-	-	gi|565369433|ref|XP_006351340.1|/2.06827e-72/PREDICTED: uncharacterized protein LOC102595006 [Solanum tuberosum]
PGSC0003DMG400037522	PGSC0003DMT400087951	11.716	0.92422	-	-	-	-	gi|565398771|ref|XP_006364940.1|/8.14055e-13/PREDICTED: uncharacterized protein LOC102582050 [Solanum tuberosum]
PGSC0003DMG400022941	PGSC0003DMT400059065	11.7155	0.92422	K05278;K06892	-	-	-	gi|460411691|ref|XP_004251239.1|/0/PREDICTED: feruloyl CoA ortho-hydroxylase 2-like [Solanum lycopersicum]
PGSC0003DMG400037078	PGSC0003DMT400087507	11.6883	0.922889	-	-	-	-	gi|565402868|ref|XP_006366891.1|/8.34835e-65/PREDICTED: uncharacterized protein LOC102594327 [Solanum tuberosum]
PGSC0003DMG400019048	PGSC0003DMT400049012	11.6754	0.904187	K13428;K13420	-	-	-	gi|565360086|ref|XP_006346812.1|/1.48901e-81/PREDICTED: LRR receptor-like serine/threonine-protein kinase EFR-like [Solanum tuberosum]
PGSC0003DMG400043027	PGSC0003DMT400093456	11.6604	0.921854	-	-	-	-	gi|565350572|ref|XP_006342242.1|/0/PREDICTED: UPF0496 protein At1g20180-like [Solanum tuberosum]
PGSC0003DMG400037792	PGSC0003DMT400088221	11.5929	0.919784	-	-	-	-	-
PGSC0003DMG400026203	PGSC0003DMT400067416	11.5859	0.91971	-	-	-	-	-
PGSC0003DMG400001367	PGSC0003DMT400003460	11.5687	0.919341	-	-	-	-	gi|565342411|ref|XP_006338350.1|/3.70513e-58/PREDICTED: rapid alkalinization factor-like [Solanum tuberosum]
PGSC0003DMG400005073	PGSC0003DMT400013020	11.5651	0.919045	K08488	-	-	-	gi|698573079|ref|XP_009775308.1|/5.17011e-81/PREDICTED: protein YLS9-like [Nicotiana sylvestris]
PGSC0003DMG400016417	PGSC0003DMT400042341,PGSC0003DMT400042342	11.5641	0.918897	-	-	-	-	gi|565363527|ref|XP_006348488.1|/2.05859e-92/PREDICTED: uncharacterized protein LOC102584941 [Solanum tuberosum]
PGSC0003DMG400029129	PGSC0003DMT400074902	11.5553	0.918675	-	-	-	-	gi|565404818|ref|XP_006367821.1|/9.44246e-137/PREDICTED: uncharacterized protein LOC102589773 [Solanum tuberosum]
PGSC0003DMG400011409	PGSC0003DMT400029676	11.5541	0.918601	-	-	-	-	gi|702359451|ref|XP_010059537.1|/1.22977e-12/PREDICTED: uncharacterized protein LOC104447507 [Eucalyptus grandis]
PGSC0003DMG400024564	PGSC0003DMT400063159	11.5159	0.917492	-	-	-	-	gi|565356232|ref|XP_006344972.1|/6.6671e-106/PREDICTED: uncharacterized protein LOC102597828 [Solanum tuberosum]
PGSC0003DMG400018659	PGSC0003DMT400048019,PGSC0003DMT400048020,PGSC0003DMT400048021,PGSC0003DMT400048022,PGSC0003DMT400048023	11.4974	0.917123	K00485;K11816	GO:0031227//intrinsic component of endoplasmic reticulum membrane	GO:0004499//N,N-dimethylaniline monooxygenase activity;GO:0050660//flavin adenine dinucleotide binding;GO:0050661//NADP binding	GO:0055114//oxidation-reduction process	gi|565397944|ref|XP_006364541.1|/6.67297e-125/PREDICTED: probable flavin-containing monooxygenase 1-like [Solanum tuberosum]
PGSC0003DMG400003191	PGSC0003DMT400008271	11.4803	0.916901	K01183	-	-	-	gi|565353633|ref|XP_006343734.1|/4.34923e-168/PREDICTED: uncharacterized protein LOC102590164 [Solanum tuberosum]
PGSC0003DMG400001684	PGSC0003DMT400004233,PGSC0003DMT400004234	11.462	0.916383	-	-	-	-	gi|565376277|ref|XP_006354633.1|/4.81196e-73/PREDICTED: uncharacterized protein LOC102584533 [Solanum tuberosum]
PGSC0003DMG400047038	PGSC0003DMT400097467	11.4139	0.914387	-	-	-	-	-
PGSC0003DMG400009946	PGSC0003DMT400025763,PGSC0003DMT400025764,PGSC0003DMT400025765,PGSC0003DMT400025766	11.3737	0.913278	K08288	-	-	-	gi|565350217|ref|XP_006342067.1|/6.78803e-99/PREDICTED: muscle M-line assembly protein unc-89-like [Solanum tuberosum]
PGSC0003DMG400024843	PGSC0003DMT400063922	11.3715	0.913204	-	-	-	-	gi|565379736|ref|XP_006356275.1|/3.01461e-138/PREDICTED: pathogen-related protein-like [Solanum tuberosum]
PGSC0003DMG400003375	PGSC0003DMT400008702	11.3228	0.911578	-	GO:0005739//mitochondrion	-	-	gi|57013953|ref|YP_173425.1|/3.04977e-23/hypothetical protein NitaMp084 [Nicotiana tabacum]
PGSC0003DMG400035485	PGSC0003DMT400085914	11.3216	0.911578	-	-	-	-	gi|565393311|ref|XP_006362324.1|/4.31257e-06/PREDICTED: uncharacterized protein LOC102585557 [Solanum tuberosum]
PGSC0003DMG400023021	PGSC0003DMT400059254	11.3191	0.911578	-	-	-	-	gi|565399809|ref|XP_006365435.1|/0/PREDICTED: uncharacterized protein LOC102597620 [Solanum tuberosum]
PGSC0003DMG400002179	PGSC0003DMT400005571	11.2767	0.910395	K00799	-	-	-	gi|565404477|ref|XP_006367664.1|/2.67704e-130/PREDICTED: probable glutathione S-transferase-like [Solanum tuberosum]
PGSC0003DMG400021224	PGSC0003DMT400054681	11.2503	0.909212	-	-	-	-	gi|723723506|ref|XP_010325252.1|/7.64583e-67/PREDICTED: LOW QUALITY PROTEIN: uncharacterized protein LOC101256313 [Solanum lycopersicum]
PGSC0003DMG400017951	PGSC0003DMT400046245	11.2441	0.908916	-	-	-	-	gi|698529244|ref|XP_009761451.1|/1.68402e-24/PREDICTED: uncharacterized protein LOC104213616 [Nicotiana sylvestris]
PGSC0003DMG400017079	PGSC0003DMT400044018	11.2252	0.908473	-	-	-	-	-
PGSC0003DMG400018093	PGSC0003DMT400046602	11.2228	0.908399	-	-	-	-	gi|565355019|ref|XP_006344402.1|/0/PREDICTED: fasciclin-like arabinogalactan protein 4-like [Solanum tuberosum]
PGSC0003DMG400012143	PGSC0003DMT400031666	11.2076	0.907807	K04733;K13415	-	-	-	gi|565353863|ref|XP_006343841.1|/3.05092e-174/PREDICTED: probable inactive receptor kinase At1g48480-like [Solanum tuberosum]
PGSC0003DMG402031447	PGSC0003DMT400080747	11.207	0.907807	-	-	-	-	gi|565366944|ref|XP_006350141.1|/1.25607e-13/PREDICTED: putative clathrin assembly protein At5g35200-like [Solanum tuberosum]
PGSC0003DMG400045482	PGSC0003DMT400095911	11.2064	0.907733	-	-	-	-	gi|698539555|ref|XP_009765481.1|/4.26473e-50/PREDICTED: uncharacterized protein LOC104217024 [Nicotiana sylvestris]
PGSC0003DMG400034287	PGSC0003DMT400084697	11.1709	0.906402	K03064	GO:0005618//cell wall;GO:0005730//nucleolus;GO:0005737//cytoplasm;GO:0005886//plasma membrane;GO:0008540//proteasome regulatory particle, base subcomplex	GO:0005524//ATP binding;GO:0017111//nucleoside-triphosphatase activity	GO:0030163//protein catabolic process	gi|698471858|ref|XP_009784131.1|/1.14506e-14/PREDICTED: 26S protease regulatory subunit S10B homolog B-like [Nicotiana sylvestris]
PGSC0003DMG402020229	PGSC0003DMT400052121	11.1699	0.906402	-	GO:0031227//intrinsic component of endoplasmic reticulum membrane	GO:0016788//hydrolase activity, acting on ester bonds	GO:0006505//GPI anchor metabolic process;GO:0006886//intracellular protein transport	gi|565343059|ref|XP_006338657.1|/0/PREDICTED: uncharacterized protein LOC102592716 isoform X2 [Solanum tuberosum]
PGSC0003DMG400013456	PGSC0003DMT400035000	11.1668	0.906329	K14411	-	GO:0097159//organic cyclic compound binding;GO:1901363//heterocyclic compound binding	-	gi|565379304|ref|XP_006356068.1|/0/PREDICTED: heterogeneous nuclear ribonucleoprotein 1-like [Solanum tuberosum]
PGSC0003DMG400001897	PGSC0003DMT400004782	11.1633	0.906255	-	-	-	-	gi|723692054|ref|XP_010319742.1|/4.85611e-106/PREDICTED: uncharacterized serine-rich protein C215.13 [Solanum lycopersicum]
PGSC0003DMG400006323	PGSC0003DMT400016179	11.1475	0.905811	K10695;K11323;K14492	-	-	-	gi|565386792|ref|XP_006359193.1|/3.60338e-179/PREDICTED: uncharacterized protein LOC102581474 [Solanum tuberosum]
PGSC0003DMG400028444	PGSC0003DMT400073141	11.1427	0.905737	-	GO:0005622//intracellular	GO:0004112//cyclic-nucleotide phosphodiesterase activity	GO:0016070//RNA metabolic process	gi|565384020|ref|XP_006358071.1|/8.54714e-110/PREDICTED: cyclic phosphodiesterase-like [Solanum tuberosum]
PGSC0003DMG400013763	PGSC0003DMT400035766,PGSC0003DMT400035767	11.127	0.905072	K06694;K11267	-	-	-	gi|565353206|ref|XP_006343524.1|/1.45762e-144/PREDICTED: ankyrin repeat-containing protein At3g12360-like [Solanum tuberosum]
PGSC0003DMG400018667	PGSC0003DMT400048039,PGSC0003DMT400048040	11.1244	0.904998	-	-	GO:0000166//nucleotide binding	-	gi|565352787|ref|XP_006343321.1|/0/PREDICTED: uncharacterized protein LOC102600442 [Solanum tuberosum]
PGSC0003DMG400012495	PGSC0003DMT400032527	11.1206	0.904998	-	GO:0005576//extracellular region;GO:0016020//membrane	-	GO:0009664//plant-type cell wall organization	gi|565384950|ref|XP_006358384.1|/3.88093e-122/PREDICTED: expansin-A18-like [Solanum tuberosum]
PGSC0003DMG400009534	PGSC0003DMT400024641	11.1085	0.904111	K13691	-	GO:0016758//transferase activity, transferring hexosyl groups	GO:0008152//metabolic process	gi|565381376|ref|XP_006357048.1|/2.14588e-157/PREDICTED: UDP-glycosyltransferase 74E2-like [Solanum tuberosum]
PGSC0003DMG402002283	PGSC0003DMT400005868	11.1003	0.903963	-	-	-	-	-
PGSC0003DMG400016323	PGSC0003DMT400042095	11.0962	0.911652	K08839;K08835;K08282	-	GO:0000166//nucleotide binding;GO:0004674//protein serine/threonine kinase activity	GO:0000165//MAPK cascade;GO:0006468//protein phosphorylation	gi|565368191|ref|XP_006350731.1|/0/PREDICTED: serine/threonine-protein kinase BLUS1-like [Solanum tuberosum]
PGSC0003DMG400000695	PGSC0003DMT400001856	11.0745	0.907142	K11584	GO:0000159//protein phosphatase type 2A complex;GO:0005739//mitochondrion	GO:0008266//poly(U) RNA binding;GO:0008601//protein phosphatase type 2A regulator activity	GO:0007165//signal transduction	gi|565383285|ref|XP_006357949.1|/0/PREDICTED: serine/threonine protein phosphatase 2A 59 kDa regulatory subunit B' zeta isoform-like [Solanum tuberosum]
PGSC0003DMG400026090	PGSC0003DMT400067115,PGSC0003DMT400067116	11.0594	0.910691	K07198;K13414;K11228	-	-	-	gi|565374173|ref|XP_006353638.1|/4.10702e-103/PREDICTED: mitogen-activated protein kinase kinase kinase 3-like [Solanum tuberosum]
PGSC0003DMG400014399	PGSC0003DMT400037314,PGSC0003DMT400037315,PGSC0003DMT400037316	11.0244	0.900562	K12811;K03243;K13118	-	-	-	gi|565371809|ref|XP_006352493.1|/8.37944e-106/PREDICTED: DDRGK domain-containing protein 1-like [Solanum tuberosum]
PGSC0003DMG400025766	PGSC0003DMT400066211,PGSC0003DMT400066212,PGSC0003DMT400066213,PGSC0003DMT400066214,PGSC0003DMT400066215,PGSC0003DMT400066216	10.9776	0.898566	K15452	-	GO:0003723//RNA binding;GO:0009982//pseudouridine synthase activity;GO:0016787//hydrolase activity;GO:0016798//hydrolase activity, acting on glycosyl bonds	GO:0001522//pseudouridine synthesis;GO:0009451//RNA modification	gi|565359100|ref|XP_006346360.1|/5.66108e-131/PREDICTED: RNA pseudouridine synthase 4, mitochondrial-like [Solanum tuberosum]
PGSC0003DMG400006075	PGSC0003DMT400015562,PGSC0003DMT400015563,PGSC0003DMT400015565	10.9633	0.897752	K10717;K15639;K15638	-	-	-	gi|723714844|ref|XP_010323670.1|/8.00955e-174/PREDICTED: cytochrome P450 CYP72A219 isoform X2 [Solanum lycopersicum]
PGSC0003DMG400034349	PGSC0003DMT400084778	10.9311	0.896274	-	-	-	-	gi|460380327|ref|XP_004235908.1|/2.45959e-92/PREDICTED: uncharacterized protein LOC101261902 [Solanum lycopersicum]
PGSC0003DMG400011449	PGSC0003DMT400029796	10.9259	0.896126	K02889	GO:0005730//nucleolus;GO:0009507//chloroplast;GO:0022625//cytosolic large ribosomal subunit	GO:0003735//structural constituent of ribosome	GO:0006412//translation	gi|565393071|ref|XP_006362207.1|/9.44804e-91/PREDICTED: 60S ribosomal protein L21-2-like [Solanum tuberosum]
PGSC0003DMG400012570	PGSC0003DMT400032736	10.92	0.895756	K11982;K15692;K06058;K13148;K05283	-	-	-	gi|565370279|ref|XP_006351751.1|/1.24433e-123/PREDICTED: RING-H2 finger protein ATL54-like [Solanum tuberosum]
PGSC0003DMG401029907	PGSC0003DMT400076881	10.9006	0.89997	-	GO:0005694//chromosome	GO:0003918//DNA topoisomerase type II (ATP-hydrolyzing) activity;GO:0005524//ATP binding	GO:0006265//DNA topological change	gi|565391153|ref|XP_006361289.1|/0/PREDICTED: DNA topoisomerase 6 subunit B-like isoform X4 [Solanum tuberosum]
PGSC0003DMG401021564	PGSC0003DMT400055529	10.8956	0.894869	K10775	GO:0005737//cytoplasm	GO:0045548//phenylalanine ammonia-lyase activity	GO:0006559//L-phenylalanine catabolic process;GO:0009800//cinnamic acid biosynthetic process	gi|565375666|ref|XP_006354338.1|/6.3124e-93/PREDICTED: phenylalanine ammonia-lyase-like isoform X3 [Solanum tuberosum]
PGSC0003DMG401012482	PGSC0003DMT400032498,PGSC0003DMT400032499,PGSC0003DMT400032500,PGSC0003DMT400032501	10.8611	0.893317	K10949;K00036	-	GO:0003677//DNA binding;GO:0046983//protein dimerization activity	-	gi|565384899|ref|XP_006358359.1|/0/PREDICTED: uncharacterized protein LOC102604555 [Solanum tuberosum]
PGSC0003DMG400016621	PGSC0003DMT400042841	10.8541	0.892947	K00517;K16084;K05280	GO:0005789//endoplasmic reticulum membrane;GO:0016021//integral component of membrane	GO:0005506//iron ion binding;GO:0009055//electron carrier activity;GO:0016709//oxidoreductase activity, acting on paired donors, with incorporation or reduction of molecular oxygen, NAD(P)H as one donor, and incorporation of one atom of oxygen;GO:0020037//heme binding	GO:0016099//monoterpenoid biosynthetic process;GO:0055114//oxidation-reduction process	gi|565385920|ref|XP_006358804.1|/0/PREDICTED: geraniol 8-hydroxylase-like [Solanum tuberosum]
PGSC0003DMG400008172	PGSC0003DMT400021096	10.8533	0.892947	-	-	GO:0005516//calmodulin binding	-	gi|565369232|ref|XP_006351240.1|/1.98057e-122/PREDICTED: protein IQ-DOMAIN 1-like [Solanum tuberosum]
PGSC0003DMG400023780	PGSC0003DMT400061123	10.8521	0.892947	-	-	-	-	gi|723664118|ref|XP_010314904.1|/3.31378e-58/PREDICTED: uncharacterized protein LOC104645258 [Solanum lycopersicum]
PGSC0003DMG400024951	PGSC0003DMT400064219,PGSC0003DMT400064220,PGSC0003DMT400064221,PGSC0003DMT400064222,PGSC0003DMT400064223,PGSC0003DMT400064224,PGSC0003DMT400064225	10.8265	0.892134	K00517	-	-	-	gi|565345518|ref|XP_006339843.1|/8.823e-116/PREDICTED: cytochrome P450 81D1-like [Solanum tuberosum]
PGSC0003DMG400034288	PGSC0003DMT400084698	10.8126	0.891542	-	-	-	-	-
PGSC0003DMG402027913	PGSC0003DMT400071759	10.8126	0.891542	-	-	-	-	-
PGSC0003DMG400037278	PGSC0003DMT400087707	10.8074	0.891394	-	-	-	-	-
PGSC0003DMG402024348	PGSC0003DMT400062572	10.8057	0.89132	-	-	-	-	gi|565360225|ref|XP_006346870.1|/5.07974e-158/PREDICTED: uncharacterized protein LOC102587486 isoform X1 [Solanum tuberosum]
PGSC0003DMG400023480	PGSC0003DMT400060369	10.8017	0.891099	K13065;K15400	-	-	-	gi|565358046|ref|XP_006345840.1|/0/PREDICTED: BAHD acyltransferase At5g47980-like [Solanum tuberosum]
PGSC0003DMG400001747	PGSC0003DMT400004388,PGSC0003DMT400004389,PGSC0003DMT400004390	10.7814	0.890655	-	-	-	-	gi|565392222|ref|XP_006361805.1|/2.07003e-130/PREDICTED: zinc finger protein JACKDAW-like, partial [Solanum tuberosum]
PGSC0003DMG400026271	PGSC0003DMT400067568	10.7628	0.889694	-	-	GO:0004674//protein serine/threonine kinase activity;GO:0004871//signal transducer activity	GO:0000165//MAPK cascade;GO:0006468//protein phosphorylation;GO:0031323//regulation of cellular metabolic process;GO:0060255;GO:0080090//regulation of primary metabolic process	gi|723752955|ref|XP_010314719.1|/1.17856e-37/PREDICTED: RGS domain-containing serine/threonine-protein kinase A-like isoform X2 [Solanum lycopersicum]
PGSC0003DMG400002801	PGSC0003DMT400007276,PGSC0003DMT400007277	10.7549	0.889472	-	-	-	-	gi|565355782|ref|XP_006344761.1|/1.77953e-52/PREDICTED: uncharacterized protein LOC102578186 [Solanum tuberosum]
PGSC0003DMG400010649	PGSC0003DMT400027612	10.7271	0.888511	-	GO:0016021//integral component of membrane;GO:0031969//chloroplast membrane	-	-	gi|641803868|gb|AIA77019.1|/1.31451e-19/hypothetical chloroplast RF19 (chloroplast) (chloroplast) [Capsicum annuum var. glabriusculum]
PGSC0003DMG400012154	PGSC0003DMT400031685	10.7237	0.888437	K09286	-	-	-	gi|565353919|ref|XP_006343866.1|/4.75416e-169/PREDICTED: ethylene-responsive transcription factor ERF061-like [Solanum tuberosum]
PGSC0003DMG402024620	PGSC0003DMT400063302	10.7202	0.888363	-	-	-	-	-
PGSC0003DMG400045017	PGSC0003DMT400095446	10.7017	0.88718	-	-	-	-	gi|113205348|gb|ABI34354.1|/1.8724e-06/Retrotransposon gag protein [Solanum demissum]
PGSC0003DMG400018039	PGSC0003DMT400046468,PGSC0003DMT400046469	10.683	0.886441	-	-	-	-	gi|565397502|ref|XP_006364332.1|/0/PREDICTED: uncharacterized protein LOC102590076 [Solanum tuberosum]
PGSC0003DMG400022450	PGSC0003DMT400057821	10.6808	0.886219	-	-	-	-	gi|5824319|emb|CAB54138.1|/3.00627e-15/hypothetical protein [Solanum tuberosum]
PGSC0003DMG400028890	PGSC0003DMT400074327	10.6275	0.88341	K03495;K01754;K14321;K08775	-	-	-	gi|697175116|ref|XP_009596491.1|/2.94074e-34/PREDICTED: uncharacterized protein LOC104092571 [Nicotiana tomentosiformis]
PGSC0003DMG400009216	PGSC0003DMT400023819	10.6234	0.883336	-	-	-	-	gi|565369078|ref|XP_006351164.1|/9.53564e-173/PREDICTED: uncharacterized protein LOC102592133 [Solanum tuberosum]
PGSC0003DMG400023721	PGSC0003DMT400060977,PGSC0003DMT400060978	10.577	0.88134	K08818	-	-	-	gi|565369395|ref|XP_006351321.1|/5.42759e-20/PREDICTED: GATA zinc finger domain-containing protein 8-like [Solanum tuberosum]
PGSC0003DMG400008922	PGSC0003DMT400023047,PGSC0003DMT400023048	10.5708	0.880822	K03014	GO:0030880//RNA polymerase complex	GO:0003677//DNA binding;GO:0003899//DNA-directed RNA polymerase activity	GO:0006351//transcription, DNA-templated	gi|565348094|ref|XP_006341053.1|/1.59244e-80/PREDICTED: DNA-directed RNA polymerases II and V subunit 6B-like [Solanum tuberosum]
PGSC0003DMG400001541	PGSC0003DMT400003901	10.568	0.8806	-	-	-	-	gi|565347882|ref|XP_006340950.1|/4.77798e-136/PREDICTED: uncharacterized protein LOC102603674 [Solanum tuberosum]
PGSC0003DMG400030987	PGSC0003DMT400079576	10.568	0.8806	-	-	-	-	gi|460387362|ref|XP_004239346.1|/2.60963e-150/PREDICTED: F-box/FBD/LRR-repeat protein At1g13570-like [Solanum lycopersicum]
PGSC0003DMG400011724	PGSC0003DMT400030612,PGSC0003DMT400030613	10.5661	0.880452	-	-	-	-	gi|565348259|ref|XP_006341134.1|/3.30676e-30/PREDICTED: uncharacterized protein LOC102582579 [Solanum tuberosum]
PGSC0003DMG400030445	PGSC0003DMT400078234	10.5435	0.879787	K01802	-	-	-	gi|565368409|ref|XP_006350839.1|/1.195e-115/PREDICTED: peptidyl-prolyl cis-trans isomerase CYP20-1-like [Solanum tuberosum]
PGSC0003DMG400030821	PGSC0003DMT400079196	10.5396	0.879565	K11982;K14297;K15692;K13148;K05283	-	-	-	gi|460384513|ref|XP_004237955.1|/8.59189e-173/PREDICTED: RING-H2 finger protein ATL54-like [Solanum lycopersicum]
PGSC0003DMG400010183	PGSC0003DMT400026403	10.4884	0.88548	K13428	-	-	-	gi|565374847|ref|XP_006353961.1|/0/PREDICTED: putative receptor-like protein kinase At3g47110-like [Solanum tuberosum]
PGSC0003DMG400023893	PGSC0003DMT400061392	10.4858	0.877791	K00517;K16085;K13267;K16083	-	-	-	gi|565392515|ref|XP_006361940.1|/0/PREDICTED: premnaspirodiene oxygenase-like [Solanum tuberosum]
PGSC0003DMG400037418	PGSC0003DMT400087847	10.4574	0.876682	-	-	-	-	gi|565389316|ref|XP_006360403.1|/5.01614e-34/PREDICTED: uncharacterized protein LOC102604466 [Solanum tuberosum]
PGSC0003DMG400009645	PGSC0003DMT400024964	10.4471	0.876312	-	-	-	-	-
PGSC0003DMG400023110	PGSC0003DMT400059484	10.4215	0.875203	K03966	GO:0005747//mitochondrial respiratory chain complex I	-	-	gi|565374495|ref|XP_006353798.1|/2.62416e-59/PREDICTED: NADH dehydrogenase [ubiquinone] 1 beta subcomplex subunit 10-A-like [Solanum tuberosum]
PGSC0003DMG400015354	PGSC0003DMT400039730	10.411	0.874834	K13415	-	-	-	gi|565386385|ref|XP_006358998.1|/9.25694e-112/PREDICTED: LRR receptor-like serine/threonine-protein kinase ERECTA-like [Solanum tuberosum]
PGSC0003DMG400013141	PGSC0003DMT400034190	10.4041	0.874612	K02262;K02109	GO:0000276//mitochondrial proton-transporting ATP synthase complex, coupling factor F(o);GO:0016021//integral component of membrane	GO:0004129//cytochrome-c oxidase activity;GO:0016820//hydrolase activity, acting on acid anhydrides, catalyzing transmembrane movement of substances	GO:0015986//ATP synthesis coupled proton transport;GO:0019646//aerobic electron transport chain	gi|675895264|ref|YP_009049738.1|/6.51124e-26/hypothetical protein (mitochondrion) [Capsicum annuum]
PGSC0003DMG400027009	PGSC0003DMT400069475,PGSC0003DMT400069476	10.403	0.874464	K05955	GO:0043234//protein complex;GO:0044424	GO:0004660//protein farnesyltransferase activity;GO:0004662//CAAX-protein geranylgeranyltransferase activity	GO:0018342//protein prenylation;GO:0044763;GO:0048856//anatomical structure development;GO:0050793//regulation of developmental process;GO:0050794//regulation of cellular process;GO:1901700	gi|565361063|ref|XP_006347280.1|/4.97228e-107/PREDICTED: protein farnesyltransferase/geranylgeranyltransferase type-1 subunit alpha-like [Solanum tuberosum]
PGSC0003DMG400013666	PGSC0003DMT400035547	10.3945	0.873799	K11982;K15692;K05283	-	GO:0046872//metal ion binding	-	gi|460373561|ref|XP_004232585.1|/9.84262e-103/PREDICTED: RING-H2 finger protein ATL8-like [Solanum lycopersicum]
PGSC0003DMG400012108	PGSC0003DMT400031560	10.375	0.872764	-	-	-	-	-
PGSC0003DMG400006897	PGSC0003DMT400017757,PGSC0003DMT400017758	10.3608	0.871507	-	-	-	-	gi|565381543|ref|XP_006357127.1|/6.62983e-79/PREDICTED: uncharacterized protein LOC102581123 [Solanum tuberosum]
PGSC0003DMG402013921	PGSC0003DMT400036153,PGSC0003DMT400036154	10.3559	0.871285	-	-	-	-	gi|565401081|ref|XP_006366044.1|/0/PREDICTED: probable protein phosphatase 2C 55-like [Solanum tuberosum]
PGSC0003DMG400011311	PGSC0003DMT400029422	10.3447	0.875943	-	-	-	-	gi|565351769|ref|XP_006342824.1|/0/PREDICTED: bifunctional epoxide hydrolase 2-like [Solanum tuberosum]
PGSC0003DMG400009977	PGSC0003DMT400025831,PGSC0003DMT400025833,PGSC0003DMT400025834,PGSC0003DMT400025835,PGSC0003DMT400025836	10.3426	0.870841	K15336;K03457	-	-	-	gi|565350324|ref|XP_006342120.1|/2.55929e-46/PREDICTED: pentatricopeptide repeat-containing protein At1g76280-like isoform X3 [Solanum tuberosum]
PGSC0003DMG400002587	PGSC0003DMT400006644,PGSC0003DMT400006646,PGSC0003DMT400006647	10.3399	0.870693	K15403	-	-	-	gi|565352098|ref|XP_006342984.1|/3.13679e-108/PREDICTED: protein HOTHEAD-like isoform X2 [Solanum tuberosum]
PGSC0003DMG400000560	PGSC0003DMT400001511,PGSC0003DMT400001512	10.3236	0.869585	K13066;K05279	GO:0005634//nucleus;GO:0005737//cytoplasm;GO:0005886//plasma membrane	GO:0030755//quercetin 3-O-methyltransferase activity;GO:0033799//myricetin 3'-O-methyltransferase activity;GO:0046983//protein dimerization activity;GO:0047763//caffeate O-methyltransferase activity	GO:0009809//lignin biosynthetic process;GO:0032259//methylation;GO:0051555//flavonol biosynthetic process	gi|698521511|ref|XP_009757562.1|/3.49919e-64/PREDICTED: caffeic acid 3-O-methyltransferase [Nicotiana sylvestris]
PGSC0003DMG400020017	PGSC0003DMT400051528,PGSC0003DMT400051530,PGSC0003DMT400051531	10.3163	0.869289	-	GO:0005773//vacuole	GO:0042973//glucan endo-1,3-beta-D-glucosidase activity	GO:0005975//carbohydrate metabolic process;GO:0006952//defense response	gi|565384562|ref|XP_006358202.1|/3.56823e-164/PREDICTED: glucan endo-1,3-beta-glucosidase, basic isoform 2-like [Solanum tuberosum]
PGSC0003DMG400041371	PGSC0003DMT400091800	10.3151	0.869215	K11323;K14492	-	-	-	gi|255633684|gb|ACU17202.1|/7.58458e-17/unknown [Glycine max]
PGSC0003DMG400005393	PGSC0003DMT400013773	10.3095	0.868771	K12619;K13217;K13148	-	-	-	gi|697111214|ref|XP_009609484.1|/2.9773e-47/PREDICTED: uncharacterized protein LOC104103292 [Nicotiana tomentosiformis]
PGSC0003DMG400032216	PGSC0003DMT400082037	10.294	0.868328	-	-	-	-	gi|565375225|ref|XP_006354133.1|/0/PREDICTED: uncharacterized protein LOC102596121 [Solanum tuberosum]
PGSC0003DMG400026916	PGSC0003DMT400069198	10.2903	0.873355	K00847	GO:0005886//plasma membrane	GO:0004747//ribokinase activity;GO:0005524//ATP binding;GO:0008865//fructokinase activity	GO:0006014//D-ribose metabolic process;GO:0016310//phosphorylation;GO:0019252//starch biosynthetic process	gi|78191434|gb|ABB29938.1|/0/fructokinase-like [Solanum tuberosum]
PGSC0003DMG400004709	PGSC0003DMT400011999,PGSC0003DMT400012000	10.2627	0.867367	-	-	-	-	gi|565366265|ref|XP_006349814.1|/8.48661e-132/PREDICTED: F-box/kelch-repeat protein At3g06240-like [Solanum tuberosum]
PGSC0003DMG400005713	PGSC0003DMT400014613,PGSC0003DMT400014614	10.258	0.867293	-	-	-	-	gi|565349280|ref|XP_006341623.1|/1.14088e-116/PREDICTED: aluminum-activated malate transporter 9-like [Solanum tuberosum]
PGSC0003DMG400043929	PGSC0003DMT400094358	10.2538	0.867071	-	-	-	-	gi|47825028|gb|AAT38798.1|/1.09793e-06/hypothetical protein SDM1_47t00009 [Solanum demissum]
PGSC0003DMG400032113	PGSC0003DMT400081770	10.2497	0.867071	-	-	-	-	gi|460367232|ref|XP_004229479.1|/5.01772e-109/PREDICTED: uncharacterized protein LOC101268511 [Solanum lycopersicum]
PGSC0003DMG400023009	PGSC0003DMT400059232	10.2438	0.866701	-	-	-	-	-
PGSC0003DMG400041972	PGSC0003DMT400092401	10.2252	0.86537	-	-	-	-	gi|723714127|ref|XP_010323513.1|/8.65861e-32/PREDICTED: putative uncharacterized protein DDB_G0271606 [Solanum lycopersicum]
PGSC0003DMG400030287	PGSC0003DMT400077855,PGSC0003DMT400077856	10.2076	0.864335	K04733	-	GO:0004672//protein kinase activity	GO:0009741//response to brassinosteroid;GO:0009826//unidimensional cell growth;GO:0050794//regulation of cellular process	gi|565380079|ref|XP_006356443.1|/3.20179e-25/PREDICTED: receptor-like protein kinase HERK 1-like [Solanum tuberosum]
PGSC0003DMG400046457	PGSC0003DMT400096886	10.1805	0.863374	-	-	-	-	gi|47824950|gb|AAT38724.1|/1.25334e-63/Putative retrotransposon protein, identical [Solanum demissum]
PGSC0003DMG400035941	PGSC0003DMT400086370	10.1687	0.862561	-	-	-	-	-
PGSC0003DMG400037503	PGSC0003DMT400087932	10.163	0.862265	K00924;K08245	-	-	-	gi|565391797|ref|XP_006361598.1|/0/PREDICTED: aspartic proteinase CDR1-like [Solanum tuberosum]
PGSC0003DMG402020240	PGSC0003DMT400052179,PGSC0003DMT400052180,PGSC0003DMT400052181	10.1567	0.861822	-	-	-	-	gi|565343195|ref|XP_006338724.1|/0/PREDICTED: uncharacterized protein At2g33490-like [Solanum tuberosum]
PGSC0003DMG400020924	PGSC0003DMT400053933	10.1402	0.861156	K12591	-	-	-	gi|565343545|ref|XP_006338891.1|/0/PREDICTED: exosome component 10-like [Solanum tuberosum]
PGSC0003DMG400033642	PGSC0003DMT400083885,PGSC0003DMT400083886	10.1144	0.859382	K00065;K00059	-	-	-	gi|565401333|ref|XP_006366156.1|/2.47042e-97/PREDICTED: probable L-xylulose reductase-like, partial [Solanum tuberosum]
PGSC0003DMG400047074	PGSC0003DMT400097503	10.1098	0.859308	-	-	-	-	gi|652904508|dbj|BAP00548.1|/2.22864e-121/BURP domain-containing protein 17-like [Solanum melongena]
PGSC0003DMG400041909	PGSC0003DMT400092338	10.0974	0.858495	-	-	GO:0043531//ADP binding	GO:0006952//defense response	gi|113205187|gb|AAT39932.2|/5.39845e-97/NB-ARC domain containing protein [Solanum demissum]
PGSC0003DMG400000079	PGSC0003DMT400000245,PGSC0003DMT400000246,PGSC0003DMT400000247	10.0688	0.857238	K01115;K11294;K14306	-	-	-	gi|565345131|ref|XP_006339652.1|/0/PREDICTED: BAG family molecular chaperone regulator 6-like [Solanum tuberosum]
PGSC0003DMG400047169	PGSC0003DMT400097598	10.0641	0.856794	K10523	-	-	-	gi|565399618|ref|XP_006365345.1|/2.53822e-106/PREDICTED: BTB/POZ domain-containing protein At3g56230-like [Solanum tuberosum]
PGSC0003DMG400010010	PGSC0003DMT400025923,PGSC0003DMT400025924	10.0546	0.856203	-	-	-	-	gi|565350484|ref|XP_006342199.1|/2.33047e-150/PREDICTED: uncharacterized protein LOC102590059 isoform X2 [Solanum tuberosum]
PGSC0003DMG400028104	PGSC0003DMT400072220,PGSC0003DMT400072221	10.0231	0.854502	K03626	-	-	-	gi|565344285|ref|XP_006339247.1|/3.85438e-105/PREDICTED: nascent polypeptide-associated complex subunit alpha-like protein 1-like [Solanum tuberosum]
PGSC0003DMG400030061	PGSC0003DMT400077281,PGSC0003DMT400077282,PGSC0003DMT400077283	10.0175	0.854429	-	-	-	-	gi|565401272|ref|XP_006366128.1|/3.01094e-133/PREDICTED: F-box/FBD/LRR-repeat protein At3g52680-like [Solanum tuberosum]
PGSC0003DMG400029746	PGSC0003DMT400076501	10.0147	0.854207	K05692;K10355	GO:0005737//cytoplasm;GO:0005856//cytoskeleton	GO:0005524//ATP binding	-	gi|565370419|ref|XP_006351818.1|/1.21675e-98/PREDICTED: actin-101-like [Solanum tuberosum]
PGSC0003DMG400030771	PGSC0003DMT400079070,PGSC0003DMT400079071	10.0056	0.853615	K00001	GO:0005737//cytoplasm	GO:0000166//nucleotide binding;GO:0004022//alcohol dehydrogenase (NAD) activity;GO:0008270//zinc ion binding;GO:0051903//S-(hydroxymethyl)glutathione dehydrogenase activity	GO:0055114//oxidation-reduction process	gi|568214706|ref|NP_001275080.1|/0/alcohol dehydrogenase 1 [Solanum tuberosum]
PGSC0003DMG400030409	PGSC0003DMT400078171,PGSC0003DMT400078172	10.0049	0.853541	K03327	-	-	-	gi|723682823|ref|XP_010318115.1|/7.57148e-06/PREDICTED: putative protein TPRXL [Solanum lycopersicum]
PGSC0003DMG400001272	PGSC0003DMT400003226	9.98513	0.852728	K07977	GO:0005773//vacuole;GO:0005798//Golgi-associated vesicle;GO:0009536//plastid	GO:0005525//GTP binding;GO:0016787//hydrolase activity	GO:0007264//small GTPase mediated signal transduction	gi|568214330|ref|NP_001274832.1|/6.61509e-100/ADP-ribosylation factor 1-like protein [Solanum tuberosum]
PGSC0003DMG401014396	PGSC0003DMT400037303	9.97656	0.852137	K01696	-	-	-	gi|565371817|ref|XP_006352497.1|/0/PREDICTED: tryptophan synthase beta chain 1, chloroplastic-like [Solanum tuberosum]
PGSC0003DMG400009527	PGSC0003DMT400024622	9.97226	0.851989	K13691	-	GO:0016758//transferase activity, transferring hexosyl groups	GO:0008152//metabolic process	gi|565381487|ref|XP_006357100.1|/0/PREDICTED: UDP-glycosyltransferase 74E1-like [Solanum tuberosum]
PGSC0003DMG400021685	PGSC0003DMT400055831	9.96723	0.851693	K03671	-	-	-	gi|565401046|ref|XP_006366027.1|/1.37732e-100/PREDICTED: thioredoxin M-type, chloroplastic-like [Solanum tuberosum]
PGSC0003DMG400012125	PGSC0003DMT400031603,PGSC0003DMT400031604,PGSC0003DMT400031605,PGSC0003DMT400031606	9.95056	0.850436	K14963	-	-	-	gi|565353784|ref|XP_006343802.1|/0/PREDICTED: WD repeat-containing protein 44-like [Solanum tuberosum]
PGSC0003DMG400007268	PGSC0003DMT400018755	9.94544	0.849993	K01823	-	-	-	gi|565367517|ref|XP_006350410.1|/5.14494e-174/PREDICTED: isopentenyl-diphosphate Delta-isomerase II-like [Solanum tuberosum]
PGSC0003DMG401013782	PGSC0003DMT400035806,PGSC0003DMT400035807	9.91961	0.84844	K09285	-	-	GO:0006351//transcription, DNA-templated;GO:0007275//multicellular organismal development;GO:0009791//post-embryonic development;GO:0044767;GO:0048856//anatomical structure development;GO:0050789//regulation of biological process	gi|565391751|ref|XP_006361576.1|/1.72543e-178/PREDICTED: AP2-like ethylene-responsive transcription factor AIL5-like [Solanum tuberosum]
PGSC0003DMG400037672	PGSC0003DMT400088101	9.91439	0.848292	-	-	-	-	gi|698527524|ref|XP_009760606.1|/6.78096e-37/PREDICTED: mavicyanin-like [Nicotiana sylvestris]
PGSC0003DMG400025284	PGSC0003DMT400065071	9.91064	0.84807	-	-	-	-	gi|565349736|ref|XP_006341843.1|/1.68751e-23/PREDICTED: uncharacterized protein LOC102597917 [Solanum tuberosum]
PGSC0003DMG400017080	PGSC0003DMT400044019,PGSC0003DMT400044020	9.90839	0.847923	K13420;K13415	-	-	-	gi|565385495|ref|XP_006358639.1|/4.20948e-33/PREDICTED: leucine-rich repeat receptor-like serine/threonine-protein kinase BAM3-like [Solanum tuberosum]
PGSC0003DMG400029280	PGSC0003DMT400075283	9.88849	0.855685	K14856;K11294	-	-	-	gi|460415425|ref|XP_004253059.1|/0/PREDICTED: uncharacterized protein LOC101256165 isoform X1 [Solanum lycopersicum]
PGSC0003DMG401008996	PGSC0003DMT400023233	9.87191	0.846148	-	-	-	-	gi|565365031|ref|XP_006349221.1|/9.64523e-106/PREDICTED: uncharacterized GPI-anchored protein At5g19250-like [Solanum tuberosum]
PGSC0003DMG400033875	PGSC0003DMT400084202	9.87036	0.846074	K03236	-	GO:0003743//translation initiation factor activity	GO:0006413//translational initiation	gi|565357488|ref|XP_006345573.1|/2.70663e-80/PREDICTED: eukaryotic translation initiation factor 1A-like [Solanum tuberosum]
PGSC0003DMG400004631	PGSC0003DMT400011793	9.87036	0.846074	-	-	-	-	gi|565366281|ref|XP_006349822.1|/0/PREDICTED: uncharacterized serine-rich protein C215.13-like [Solanum tuberosum]
PGSC0003DMG401006401	PGSC0003DMT400016372	9.86882	0.845779	K00924;K13420	-	-	-	gi|565398623|ref|XP_006364872.1|/0/PREDICTED: probable LRR receptor-like serine/threonine-protein kinase At4g08850-like [Solanum tuberosum]
PGSC0003DMG400045513	PGSC0003DMT400095942	9.86882	0.845779	K00924	-	-	-	gi|565391793|ref|XP_006361596.1|/0/PREDICTED: aspartic proteinase CDR1-like [Solanum tuberosum]
PGSC0003DMG400024406	PGSC0003DMT400062712,PGSC0003DMT400062713	9.86573	0.845705	K13420	-	-	-	gi|60327210|gb|AAX19028.1|/4.27958e-142/Hcr2-p5 [Solanum pimpinellifolium]
PGSC0003DMG400006516	PGSC0003DMT400016672	9.81218	0.912057	K00423	-	GO:0005507//copper ion binding;GO:0016491//oxidoreductase activity	GO:0055114//oxidation-reduction process	gi|565349816|ref|XP_006341879,1|/0/PREDICTED: L-ascorbate oxidase homolog [Solanum tuberosum]
PGSC0003DMG400014261	PGSC0003DMT400036995,PGSC0003DMT400036996	9.80332	0.841786	K13412	-	GO:0004674//protein serine/threonine kinase activity;GO:0005524//ATP binding	GO:0006468//protein phosphorylation	gi|565373648|ref|XP_006353382.1|/0/PREDICTED: calcium-dependent protein kinase 17 isoform X2 [Solanum tuberosum]
PGSC0003DMG400002728	PGSC0003DMT400007060	9.76901	0.83979	K14559;K01411;K14766	-	-	-	gi|565348373|ref|XP_006341187.1|/0/PREDICTED: nucleomorphin-like [Solanum tuberosum]
PGSC0003DMG400020985	PGSC0003DMT400054111,PGSC0003DMT400054112	9.76818	0.839642	-	-	-	-	gi|565374509|ref|XP_006353805.1|/0/PREDICTED: uncharacterized protein LOC102602402 [Solanum tuberosum]
PGSC0003DMG400041945	PGSC0003DMT400092374	9.76653	0.839642	-	-	-	-	gi|698581287|ref|XP_009777509.1|/8.92055e-48/PREDICTED: uncharacterized protein LOC104227077 [Nicotiana sylvestris]
PGSC0003DMG400037926	PGSC0003DMT400088355	9.75489	0.839199	K11086	-	-	-	gi|723754615|ref|XP_010315016.1|/4.7779e-74/PREDICTED: extensin-3-like, partial [Solanum lycopersicum]
PGSC0003DMG400007126	PGSC0003DMT400018346	9.75071	0.839051	K11643	-	-	-	gi|565361010|ref|XP_006347254.1|/0/PREDICTED: uncharacterized protein LOC102582627 [Solanum tuberosum]
PGSC0003DMG400000170	PGSC0003DMT400000487,PGSC0003DMT400000488	9.72537	0.837202	K05282;K06892	-	GO:0016702//oxidoreductase activity, acting on single donors with incorporation of molecular oxygen, incorporation of two atoms of oxygen;GO:0016707//gibberellin 3-beta-dioxygenase activity	GO:0009686//gibberellin biosynthetic process;GO:0055114//oxidation-reduction process	gi|565344960|ref|XP_006339568.1|/2.25367e-114/PREDICTED: gibberellin 3-beta-dioxygenase 4-like [Solanum tuberosum]
PGSC0003DMG400021719	PGSC0003DMT400055910,PGSC0003DMT400055911	9.72281	0.836981	K13422	-	-	-	gi|723674081|ref|XP_010316629.1|/1.32512e-87/PREDICTED: transcription factor DYSFUNCTIONAL TAPETUM 1 [Solanum lycopersicum]
PGSC0003DMG400015839	PGSC0003DMT400040944	9.69436	0.83565	-	-	-	-	gi|565374547|ref|XP_006353823.1|/4.84112e-148/PREDICTED: probable receptor-like protein kinase At1g67000-like [Solanum tuberosum]
PGSC0003DMG401002606	PGSC0003DMT400006703	9.68629	0.841195	K09291;K10406;K10696	-	-	-	gi|460379771|ref|XP_004235634.1|/0/PREDICTED: protein CHUP1, chloroplastic [Solanum lycopersicum]
PGSC0003DMG400035299	PGSC0003DMT400085728	9.6786	0.834837	K08238	-	-	-	gi|565396403|ref|XP_006363811.1|/0/PREDICTED: putative glycosyltransferase 7-like [Solanum tuberosum]
PGSC0003DMG400026264	PGSC0003DMT400067539,PGSC0003DMT400067540	9.67684	0.834837	K09338	-	GO:0003677//DNA binding	GO:0006351//transcription, DNA-templated;GO:0050794//regulation of cellular process	gi|565386919|ref|XP_006359253.1|/3.26728e-25/PREDICTED: homeobox-leucine zipper protein HAT4-like [Solanum tuberosum]
PGSC0003DMG400026990	PGSC0003DMT400069420	9.6591	0.833358	-	-	-	-	gi|565361379|ref|XP_006347434.1|/0/PREDICTED: uncharacterized protein LOC102587586 [Solanum tuberosum]
PGSC0003DMG400010867	PGSC0003DMT400028174	9.64465	0.845187	-	-	-	-	-
PGSC0003DMG400014691	PGSC0003DMT400038098,PGSC0003DMT400038099,PGSC0003DMT400038100	9.61102	0.83151	-	-	-	-	gi|565397959|ref|XP_006364548.1|/1.04368e-39/PREDICTED: transcription factor PIF1-like [Solanum tuberosum]
PGSC0003DMG400024011	PGSC0003DMT400061699,PGSC0003DMT400061700,PGSC0003DMT400061701	9.59991	0.830918	K04077	GO:0005730//nucleolus;GO:0005739//mitochondrion;GO:0005886//plasma membrane;GO:0009570//chloroplast stroma;GO:0009941//chloroplast envelope;GO:0010319//stromule;GO:0022626//cytosolic ribosome;GO:0048046//apoplast	GO:0005524//ATP binding	GO:0008219//cell death;GO:0009409//response to cold;GO:0009627//systemic acquired resistance;GO:0042026//protein refolding;GO:0051085//chaperone mediated protein folding requiring cofactor	gi|568215537|ref|NP_001275097.1|/0/chaperonin-60 beta subunit [Solanum tuberosum]
PGSC0003DMG400020206	PGSC0003DMT400052057	9.59712	0.830918	K13424	GO:0009536//plastid	GO:0003700//sequence-specific DNA binding transcription factor activity;GO:0043565//sequence-specific DNA binding	GO:0006355//regulation of transcription, DNA-templated	gi|565343169|ref|XP_006338711.1|/9.13353e-81/PREDICTED: probable WRKY transcription factor 45-like [Solanum tuberosum]
PGSC0003DMG400024954	PGSC0003DMT400064235	9.58965	0.830401	K13420	GO:0016020//membrane	GO:0000166//nucleotide binding;GO:0016301//kinase activity;GO:0016491//oxidoreductase activity	GO:0016310//phosphorylation	gi|565345526|ref|XP_006339847.1|/0/PREDICTED: probable LRR receptor-like serine/threonine-protein kinase At4g37250-like [Solanum tuberosum]
PGSC0003DMG400000218	PGSC0003DMT400000618	9.58496	0.829735	-	-	-	-	gi|723666739|ref|XP_010315454.1|/5.02388e-55/PREDICTED: non-specific lipid-transfer protein-like [Solanum lycopersicum]
PGSC0003DMG400040410	PGSC0003DMT400090839	9.58496	0.829735	-	-	-	-	gi|698481759|ref|XP_009787846.1|/7.08266e-25/PREDICTED: uncharacterized protein LOC104235734 [Nicotiana sylvestris]
PGSC0003DMG400003611	PGSC0003DMT400009301	9.57743	0.829366	K15271;K03798;K15078	-	-	-	gi|565347293|ref|XP_006340666.1|/0/PREDICTED: pentatricopeptide repeat-containing protein At5g44230-like [Solanum tuberosum]
PGSC0003DMG400020960	PGSC0003DMT400054022	9.56986	0.828996	K10761	-	-	-	gi|723692378|ref|XP_010319790.1|/9.86408e-19/PREDICTED: tRNA(His) guanylyltransferase 1-like isoform X2 [Solanum lycopersicum]
PGSC0003DMG400002675	PGSC0003DMT400006894,PGSC0003DMT400006895	9.55938	0.828109	K01623	-	GO:0004332//fructose-bisphosphate aldolase activity	GO:0006096//glycolytic process	gi|568215194|ref|NP_001275379.1|/7.08653e-150/fructose-bisphosphate aldolase-like protein [Solanum tuberosum]
PGSC0003DMG400001735	PGSC0003DMT400004369	9.52845	0.826187	K15336;K15078	-	-	-	gi|565392159|ref|XP_006361774.1|/0/PREDICTED: pentatricopeptide repeat-containing protein At3g09650, chloroplastic-like [Solanum tuberosum]
PGSC0003DMG400014678	PGSC0003DMT400038067,PGSC0003DMT400038068	9.52395	0.832027	K00924;K05658	-	GO:0004674//protein serine/threonine kinase activity;GO:0004715//non-membrane spanning protein tyrosine kinase activity;GO:0005524//ATP binding	GO:0006468//protein phosphorylation	gi|565397553|ref|XP_006364355.1|/2.46004e-128/PREDICTED: probable serine/threonine-protein kinase Cx32, chloroplastic-like [Solanum tuberosum]
PGSC0003DMG400038277	PGSC0003DMT400088706	9.50779	0.825299	-	-	-	-	-
PGSC0003DMG400014967	PGSC0003DMT400038726	9.50283	0.825225	K09518	-	-	-	gi|565342038|ref|XP_006338170.1|/0/PREDICTED: chaperone protein dnaJ 49-like [Solanum tuberosum]
PGSC0003DMG400020007	PGSC0003DMT400051499	9.48784	0.824043	-	-	-	-	gi|565351468|ref|XP_006342678.1|/1.09799e-78/PREDICTED: uncharacterized protein LOC102595828 [Solanum tuberosum]
PGSC0003DMG401029631	PGSC0003DMT400076206,PGSC0003DMT400076208	9.46148	0.822416	K05681;K12843	-	-	-	gi|565389199|ref|XP_006360347.1|/0/PREDICTED: pleiotropic drug resistance protein 1-like [Solanum tuberosum]
PGSC0003DMG400027637	PGSC0003DMT400071059	9.44605	0.821751	K00799	-	GO:0004364//glutathione transferase activity	-	gi|350538579|ref|NP_001234094.1|/1.50084e-122/uncharacterized protein LOC543817 [Solanum lycopersicum]
PGSC0003DMG400011178	PGSC0003DMT400029050,PGSC0003DMT400029051	9.44605	0.821751	K14545;K14306	-	-	-	gi|565353627|ref|XP_006343731.1|/0/PREDICTED: reticulon-like protein B21-like [Solanum tuberosum]
PGSC0003DMG400012808	PGSC0003DMT400033345	9.44223	0.825004	-	-	-	-	gi|460376948|ref|XP_004234258.1|/0/PREDICTED: uncharacterized protein LOC101250961 [Solanum lycopersicum]
PGSC0003DMG400002515	PGSC0003DMT400006451,PGSC0003DMT400006452,PGSC0003DMT400006453	9.44087	0.821603	K10863;K12126;K13422	-	-	-	gi|565352176|ref|XP_006343023.1|/0/PREDICTED: transcription factor bHLH87-like isoform X1 [Solanum tuberosum]
PGSC0003DMG400015168	PGSC0003DMT400039228,PGSC0003DMT400039229	9.43671	0.821233	K08852;K09287	-	-	-	gi|565369663|ref|XP_006351454.1|/0/PREDICTED: zinc finger CCCH domain-containing protein 43-like isoform X2 [Solanum tuberosum]
PGSC0003DMG402031036	PGSC0003DMT400079683	9.41996	0.819607	K00085;K08243;K00002;K00011	-	-	-	gi|460379245|ref|XP_004235374.1|/1.15234e-100/PREDICTED: methylecgonone reductase-like [Solanum lycopersicum]
PGSC0003DMG400014178	PGSC0003DMT400036763,PGSC0003DMT400036764	9.39767	0.81835	K01711	GO:0005829//cytosol	GO:0000166//nucleotide binding;GO:0008446//GDP-mannose 4,6-dehydratase activity;GO:0050662//coenzyme binding	GO:0009826//unidimensional cell growth;GO:0019673//GDP-mannose metabolic process;GO:0042351//'de novo' GDP-L-fucose biosynthetic process	gi|565348981|ref|XP_006341477.1|/0/PREDICTED: GDP-mannose 4,6 dehydratase 1-like [Solanum tuberosum]
PGSC0003DMG400024614	PGSC0003DMT400063293,PGSC0003DMT400063294	9.39446	0.818276	K11982	-	-	-	gi|565356470|ref|XP_006345087.1|/0/PREDICTED: uncharacterized protein LOC102578405 [Solanum tuberosum]
PGSC0003DMG400010608	PGSC0003DMT400027520,PGSC0003DMT400027521	9.38802	0.817906	K13169	-	-	-	gi|565380961|ref|XP_006356858.1|/0/PREDICTED: A-kinase anchor protein 17A-like [Solanum tuberosum]
PGSC0003DMG400012431	PGSC0003DMT400032367	9.37175	0.82212	K11643	-	-	-	gi|565363135|ref|XP_006348293.1|/0/PREDICTED: uncharacterized protein LOC102603955 [Solanum tuberosum]
PGSC0003DMG401013921	PGSC0003DMT400036150	9.35645	0.815688	-	-	-	-	gi|565401091|ref|XP_006366049.1|/0/PREDICTED: probable protein phosphatase 2C 55-like [Solanum tuberosum]
PGSC0003DMG400027409	PGSC0003DMT400070515	9.35204	0.815614	K03013;K13457	-	-	-	gi|565346829|ref|XP_006340449.1|/0/PREDICTED: putative disease resistance RPP13-like protein 1-like [Solanum tuberosum]
PGSC0003DMG400041637	PGSC0003DMT400092066	9.34207	0.815319	-	-	-	-	-
PGSC0003DMG400014914	PGSC0003DMT400038606,PGSC0003DMT400038607	9.3392	0.818202	K14431	GO:0000151//ubiquitin ligase complex	GO:0004842//ubiquitin-protein transferase activity	GO:0016567//protein ubiquitination	gi|565391688|ref|XP_006361552.1|/1.61007e-134/PREDICTED: U-box domain-containing protein 45-like [Solanum tuberosum]
PGSC0003DMG400015619	PGSC0003DMT400040341	9.33092	0.814505	-	-	-	-	gi|698514657|ref|XP_009802197.1|/3.39729e-11/PREDICTED: uncharacterized protein LOC104247792 [Nicotiana sylvestris]
PGSC0003DMG400005118	PGSC0003DMT400013103,PGSC0003DMT400013104	9.32867	0.814284	K11984	-	-	-	gi|565403296|ref|XP_006367098.1|/0/PREDICTED: myb-like protein X-like isoform X1 [Solanum tuberosum]
PGSC0003DMG400011909	PGSC0003DMT400031085,PGSC0003DMT400031086	9.32643	0.81421	-	GO:0005886//plasma membrane;GO:0009507//chloroplast	GO:0004197//cysteine-type endopeptidase activity	GO:0006508//proteolysis;GO:0006917;GO:0010225//response to UV-C;GO:0010421//hydrogen peroxide-mediated programmed cell death	gi|565402503|ref|XP_006366715.1|/2.8505e-82/PREDICTED: metacaspase-4-like [Solanum tuberosum]
PGSC0003DMG400001505	PGSC0003DMT400003798	9.32418	0.814062	K15271;K15078	-	-	-	gi|565347899|ref|XP_006340958.1|/0/PREDICTED: pentatricopeptide repeat-containing protein At4g13650-like [Solanum tuberosum]
PGSC0003DMG400004314	PGSC0003DMT400011022	9.28602	0.816797	K05925	-	-	-	gi|565387997|ref|XP_006359769.1|/0/PREDICTED: N6-adenosine-methyltransferase MT-A70-like [Solanum tuberosum]
PGSC0003DMG401001979	PGSC0003DMT400005005	9.28309	0.812361	-	-	-	-	gi|565400350|ref|XP_006365693.1|/0/PREDICTED: putative late blight resistance protein homolog R1B-12-like [Solanum tuberosum]
PGSC0003DMG401018424	PGSC0003DMT400047408	9.25148	0.809626	K00085;K08243;K00002;K00011	-	GO:0016491//oxidoreductase activity	GO:0055114//oxidation-reduction process	gi|565377266|ref|XP_006355107.1|/0/PREDICTED: methylecgonone reductase-like [Solanum tuberosum]
PGSC0003DMG400043688	PGSC0003DMT400094117	9.23601	0.808961	-	-	-	-	gi|697184765|ref|XP_009601402.1|/2.13069e-28/PREDICTED: uncharacterized protein LOC104096693 [Nicotiana tomentosiformis]
PGSC0003DMG400013890	PGSC0003DMT400036066,PGSC0003DMT400036067,PGSC0003DMT400036068,PGSC0003DMT400036069	9.23122	0.808813	K14011	-	-	-	gi|565370839|ref|XP_006352025.1|/4.81949e-37/PREDICTED: uncharacterized protein LOC102582411 [Solanum tuberosum]
PGSC0003DMG400010520	PGSC0003DMT400027278	9.21917	0.808369	K04345	GO:0005634//nucleus	GO:0004721//phosphoprotein phosphatase activity	GO:0008152//metabolic process	gi|565367541|ref|XP_006350422.1|/0/PREDICTED: probable protein phosphatase 2C 33-like [Solanum tuberosum]
PGSC0003DMG400024471	PGSC0003DMT400062863	9.18735	0.806521	K08332	-	-	-	gi|565356314|ref|XP_006345013.1|/0/PREDICTED: U-box domain-containing protein 38-like [Solanum tuberosum]
PGSC0003DMG401011006	PGSC0003DMT400028593,PGSC0003DMT400028594	9.17742	0.805486	-	-	-	-	gi|568215667|ref|NP_001274798.1|/0/oxysterol-binding protein [Solanum tuberosum]
PGSC0003DMG400022645	PGSC0003DMT400058313	9.15735	0.804081	-	-	-	-	gi|565381868|ref|XP_006357282.1|/4.80881e-82/PREDICTED: uncharacterized protein LOC102605115 [Solanum tuberosum]
PGSC0003DMG400001122	PGSC0003DMT400002875,PGSC0003DMT400002876	9.15482	0.804081	-	-	-	-	gi|565365084|ref|XP_006349247.1|/0/PREDICTED: uncharacterized protein LOC102590883 [Solanum tuberosum]
PGSC0003DMG402027166	PGSC0003DMT400069862	9.14593	0.802824	-	-	GO:0008194//UDP-glycosyltransferase activity	-	gi|565378595|ref|XP_006355740.1|/2.73061e-77/PREDICTED: xylosyltransferase 1-like [Solanum tuberosum]
PGSC0003DMG400010587	PGSC0003DMT400027448	9.14211	0.802159	K14184;K12929;K14181	-	GO:0000287//magnesium ion binding;GO:0010333//terpene synthase activity	GO:0008152//metabolic process	gi|565396306|ref|XP_006363765.1|/0/PREDICTED: (-)-germacrene D synthase-like [Solanum tuberosum]
PGSC0003DMG400009040	PGSC0003DMT400023333	9.13314	0.801641	K02210	GO:0005634//nucleus;GO:0005737//cytoplasm;GO:0042555//MCM complex	GO:0003677//DNA binding;GO:0003678//DNA helicase activity;GO:0005524//ATP binding	GO:0006270//DNA replication initiation;GO:0032508//DNA duplex unwinding	gi|565364973|ref|XP_006349192.1|/0/PREDICTED: protein PROLIFERA-like [Solanum tuberosum]
PGSC0003DMG400030083	PGSC0003DMT400077344	9.13186	0.801567	-	-	-	-	gi|565390119|ref|XP_006360794.1|/0/PREDICTED: FRIGIDA-like protein 4a-like [Solanum tuberosum]
PGSC0003DMG400010719	PGSC0003DMT400027839	9.12547	0.87293	K14516	-	-	-	gi|723674954|ref|XP_004233843.2|/4.30893e-128/PREDICTED: ethylene-responsive transcription factor 1B [Solanum lycopersicum]
PGSC0003DMG400043567	PGSC0003DMT400093996	9.083	0.804599	-	-	-	-	gi|723753893|ref|XP_010314876.1|/9.26596e-27/PREDICTED: uncharacterized protein LOC101263890 [Solanum lycopersicum]
PGSC0003DMG400022633	PGSC0003DMT400058292	9.05365	0.80312	-	-	-	-	gi|565381743|ref|XP_006357222.1|/0/PREDICTED: UPF0392 protein RCOM_0530710-like [Solanum tuberosum]
PGSC0003DMG400039968	PGSC0003DMT400090397	8.49586	0.850129	K05282	-	GO:0005506//iron ion binding;GO:0016706//oxidoreductase activity, acting on paired donors, with incorporation or reduction of molecular oxygen, 2-oxoglutarate as one donor, and incorporation of one atom each of oxygen into both donors	GO:0055114//oxidation-reduction process;GO:0009686//gibberellin biosynthetic process	gi|565382805|ref|XP_006357721.1|/0/PREDICTED: gibberellin 20 oxidase 1-like [Solanum tuberosum]
PGSC0003DMG400026261	PGSC0003DMT400067535	8.49185	0.818723	K09286;K14517	-	-	-	gi|565386887|ref|XP_006359239.1|/8.98098e-132/PREDICTED: ethylene-responsive transcription factor 2-like [Solanum tuberosum]
PGSC0003DMG400024754	PGSC0003DMT400063688	8.08304	0.824268	K13447	GO:0005886//plasma membrane;GO:0016021//integral component of membrane	GO:0004601//peroxidase activity;GO:0005509//calcium ion binding;GO:0016174//NAD(P)H oxidase activity	GO:0055114//oxidation-reduction process	gi|568214687|ref|NP_001274981.1|/0/respiratory burst oxidase homolog protein B [Solanum tuberosum]
PGSC0003DMG400039769	PGSC0003DMT400090198	7.86109	0.81222	K05282	-	GO:0005506//iron ion binding;GO:0016706//oxidoreductase activity, acting on paired donors, with incorporation or reduction of molecular oxygen, 2-oxoglutarate as one donor, and incorporation of one atom each of oxygen into both donors	GO:0055114//oxidation-reduction process;GO:0009686//gibberellin biosynthetic process	gi|565382805|ref|XP_006357721.1|/3.37194e-35/PREDICTED: gibberellin 20 oxidase 1-like [Solanum tuberosum]
PGSC0003DMG400037971	PGSC0003DMT400088400	-8.25739	0.857886	K14494	-	-	-	gi|565365096|ref|XP_006349253,1|/0/PREDICTED: DELLA protein RGL2-like [Solanum tuberosum]
PGSC0003DMG400028591	PGSC0003DMT400073599	-9.01281	0.800902	K13420	-	-	-	gi|460370841|ref|XP_004231257.1|/0/PREDICTED: receptor-like protein 12 [Solanum lycopersicum]
PGSC0003DMG400026127	PGSC0003DMT400067205	-9.02073	0.800237	K15397	-	-	-	gi|565374185|ref|XP_006353644.1|/0/PREDICTED: 3-ketoacyl-CoA synthase 11-like [Solanum tuberosum]
PGSC0003DMG400026648	PGSC0003DMT400068514	-9.06274	0.802676	K03178	-	-	-	gi|565387532|ref|XP_006359551.1|/0/PREDICTED: ubiquitin-activating enzyme E1 1-like [Solanum tuberosum]
PGSC0003DMG400003957	PGSC0003DMT400010100,PGSC0003DMT400010101	-9.07858	0.809774	-	-	-	-	gi|565396228|ref|XP_006363733.1|/7.48475e-105/PREDICTED: uncharacterized protein LOC102580155 [Solanum tuberosum]
PGSC0003DMG400042570	PGSC0003DMT400092999	-9.09935	0.800237	-	-	-	-	gi|565380639|ref|XP_006356704.1|/1.4445e-55/PREDICTED: zinc finger CCCH domain-containing protein 32-like isoform X4 [Solanum tuberosum]
PGSC0003DMG400040719	PGSC0003DMT400091148	-9.10329	0.800311	-	-	-	-	gi|697154074|ref|XP_009631290.1|/8.00398e-24/PREDICTED: arginine and glutamate-rich protein 1-like, partial [Nicotiana tomentosiformis]
PGSC0003DMG400042218	PGSC0003DMT400092647	-9.10329	0.800311	-	-	-	-	gi|723723454|ref|XP_010325234.1|/8.84944e-23/PREDICTED: uncharacterized protein LOC104648891 [Solanum lycopersicum]
PGSC0003DMG400011858	PGSC0003DMT400030953	-9.1046	0.800311	K01855;K01754;K14321;K08775	-	-	-	gi|697097319|ref|XP_009620919.1|/1.9416e-85/PREDICTED: uncharacterized protein LOC104112639 [Nicotiana tomentosiformis]
PGSC0003DMG400013473	PGSC0003DMT400035030,PGSC0003DMT400035033	-9.10852	0.800754	-	-	-	-	gi|723707677|ref|XP_010322443.1|/3.86401e-34/PREDICTED: transcription factor LHW-like isoform X2 [Solanum lycopersicum]
PGSC0003DMG400033609	PGSC0003DMT400083811	-9.10852	0.800754	-	GO:0005739//mitochondrion	-	-	gi|57013962|ref|YP_173434.1|/4.29774e-62/hypothetical protein NitaMp095 [Nicotiana tabacum]
PGSC0003DMG400017190	PGSC0003DMT400044259	-9.11504	0.80105	K05933;K06892;K13229	-	GO:0016491//oxidoreductase activity;GO:0043167//ion binding	GO:0008152//metabolic process	gi|460404479|ref|XP_004247710.1|/6.12141e-53/PREDICTED: 1-aminocyclopropane-1-carboxylate oxidase homolog [Solanum lycopersicum]
PGSC0003DMG400014651	PGSC0003DMT400037983	-9.11764	0.80105	K13511;K13148;K14327	-	-	-	gi|698493400|ref|XP_009792975.1|/5.76279e-48/PREDICTED: uncharacterized protein LOC104239924 [Nicotiana sylvestris]
PGSC0003DMG400017524	PGSC0003DMT400045175,PGSC0003DMT400045176,PGSC0003DMT400045180,PGSC0003DMT400045181	-9.12024	0.80105	K05658	GO:0005886//plasma membrane;GO:0009507//chloroplast;GO:0016021//integral component of membrane	GO:0005524//ATP binding;GO:0010329//auxin efflux transmembrane transporter activity;GO:0042626//ATPase activity, coupled to transmembrane movement of substances	GO:0006200;GO:0010048//vernalization response;GO:0010315//auxin efflux;GO:0010540//basipetal auxin transport;GO:0010541//acropetal auxin transport;GO:0043481//anthocyanin accumulation in tissues in response to UV light;GO:0048440//carpel development;GO:0055085//transmembrane transport	gi|565372744|ref|XP_006352948.1|/3.0695e-60/PREDICTED: ABC transporter B family member 2-like [Solanum tuberosum]
PGSC0003DMG400018641	PGSC0003DMT400047969	-9.12541	0.801272	K08242	-	GO:0030797//24-methylenesterol C-methyltransferase activity	GO:0006694//steroid biosynthetic process;GO:0032259//methylation	gi|565397872|ref|XP_006364508.1|/0/PREDICTED: 24-methylenesterol C-methyltransferase 2-like [Solanum tuberosum]
PGSC0003DMG400025016	PGSC0003DMT400064386	-9.1267	0.801272	-	-	-	-	gi|565394538|ref|XP_006362914.1|/3.13147e-65/PREDICTED: uncharacterized protein LOC102583694 [Solanum tuberosum]
PGSC0003DMG400035381	PGSC0003DMT400085810	-9.12928	0.801567	-	-	-	-	gi|565392093|ref|XP_006361742.1|/1.56857e-20/PREDICTED: uncharacterized protein LOC102595065 [Solanum tuberosum]
PGSC0003DMG401004803	PGSC0003DMT400012241,PGSC0003DMT400012243	-9.13057	0.801567	-	-	-	-	gi|565378036|ref|XP_006355469.1|/0/PREDICTED: uncharacterized protein LOC102602190 [Solanum tuberosum]
PGSC0003DMG400023350	PGSC0003DMT400060009	-9.13314	0.801641	-	-	-	-	gi|698498703|ref|XP_009795241.1|/3.61643e-41/PREDICTED: ankyrin repeat-containing protein At3g12360-like [Nicotiana sylvestris]
PGSC0003DMG400017473	PGSC0003DMT400045063,PGSC0003DMT400045065	-9.13571	0.801789	K14209	GO:0016021//integral component of membrane	-	-	gi|565346001|ref|XP_006340059.1|/2.42573e-159/PREDICTED: proton-coupled amino acid transporter 3-like [Solanum tuberosum]
PGSC0003DMG400014865	PGSC0003DMT400038508	-9.13571	0.801789	-	-	-	-	gi|113205247|gb|AAT39965.2|/6.09224e-85/hypothetical protein SDM1_29t00005 [Solanum demissum]
PGSC0003DMG400006346	PGSC0003DMT400016242,PGSC0003DMT400016243	-9.14593	0.802824	K00517;K09755;K05280	-	GO:0004497//monooxygenase activity;GO:0016705//oxidoreductase activity, acting on paired donors, with incorporation or reduction of molecular oxygen;GO:0046872//metal ion binding	-	gi|460382002|ref|XP_004236729.1|/6.21441e-122/PREDICTED: cytochrome P450 CYP736A12-like [Solanum lycopersicum]
PGSC0003DMG400015775	PGSC0003DMT400040794	-9.15355	0.804081	K02897	GO:0005840//ribosome	GO:0003735//structural constituent of ribosome;GO:0008097//5S rRNA binding	GO:0006412//translation	gi|565345668|ref|XP_006339913.1|/1.7045e-127/PREDICTED: uncharacterized protein LOC102598427 [Solanum tuberosum]
PGSC0003DMG400008897	PGSC0003DMT400022983	-9.15987	0.804377	K04733;K13418;K13416	-	GO:0000166//nucleotide binding;GO:0004672//protein kinase activity	GO:0016310//phosphorylation	gi|565348413|ref|XP_006341207.1|/0/PREDICTED: L-type lectin-domain containing receptor kinase IV.1-like [Solanum tuberosum]
PGSC0003DMG401027210	PGSC0003DMT400069970	-9.16113	0.804377	K13495	-	-	-	gi|460389145|ref|XP_004240219.1|/2.21027e-119/PREDICTED: zeatin O-xylosyltransferase-like [Solanum lycopersicum]
PGSC0003DMG401005821	PGSC0003DMT400014924	-9.16113	0.804377	-	-	-	-	gi|565371363|ref|XP_006352274.1|/1.58336e-11/PREDICTED: uncharacterized protein LOC102594241 [Solanum tuberosum]
PGSC0003DMG400024888	PGSC0003DMT400064032	-9.16113	0.804377	-	-	-	-	gi|565365231|ref|XP_006349320.1|/1.28675e-123/PREDICTED: Werner Syndrome-like exonuclease-like [Solanum tuberosum]
PGSC0003DMG400028298	PGSC0003DMT400072716	-9.16113	0.804377	-	-	-	-	-
PGSC0003DMG400022519	PGSC0003DMT400058007	-9.16239	0.804672	-	-	-	-	gi|565362157|ref|XP_006347817.1|/9.53362e-17/PREDICTED: uncharacterized protein LOC102605746 [Solanum tuberosum]
PGSC0003DMG400013598	PGSC0003DMT400035383	-9.16867	0.805042	K02912	GO:0005840//ribosome	GO:0003735//structural constituent of ribosome	GO:0006412//translation	gi|565372812|ref|XP_006352982.1|/3.82152e-66/PREDICTED: 60S ribosomal protein L32-1-like [Solanum tuberosum]
PGSC0003DMG400023348	PGSC0003DMT400060006	-9.17243	0.805264	-	-	-	-	gi|698498703|ref|XP_009795241.1|/1.0015e-45/PREDICTED: ankyrin repeat-containing protein At3g12360-like [Nicotiana sylvestris]
PGSC0003DMG400007787	PGSC0003DMT400020100	-9.17243	0.805264	K08909	GO:0009507//chloroplast;GO:0016020//membrane	GO:0046872//metal ion binding	GO:0009765//photosynthesis, light harvesting	gi|565366651|ref|XP_006350000.1|/9.69887e-158/PREDICTED: chlorophyll a-b binding protein 8, chloroplastic-like [Solanum tuberosum]
PGSC0003DMG400033582	PGSC0003DMT400083783	-9.18115	0.805929	-	-	-	-	-
PGSC0003DMG400018346	PGSC0003DMT400047248	-9.18982	0.806669	-	-	-	-	gi|723665551|ref|XP_010315267.1|/1.01114e-55/PREDICTED: uncharacterized protein DDB_G0271670-like [Solanum lycopersicum]
PGSC0003DMG400034982	PGSC0003DMT400085411	-9.19967	0.806964	K14771	-	-	-	gi|723740884|ref|XP_010312532.1|/1.97522e-55/PREDICTED: R3H domain-containing protein 2-like [Solanum lycopersicum]
PGSC0003DMG400024912	PGSC0003DMT400064111	-9.20212	0.807112	-	-	-	-	gi|590681929|ref|XP_007041211.1|/9.36781e-24/Uncharacterized protein TCM_006157 [Theobroma cacao]
PGSC0003DMG400036536	PGSC0003DMT400086965	-9.20579	0.807482	K10717	-	GO:0004497//monooxygenase activity;GO:0005506//iron ion binding;GO:0009055//electron carrier activity;GO:0016705//oxidoreductase activity, acting on paired donors, with incorporation or reduction of molecular oxygen;GO:0020037//heme binding	GO:0055114//oxidation-reduction process	gi|565373656|ref|XP_006353386.1|/0/PREDICTED: cytochrome P450 714C2-like [Solanum tuberosum]
PGSC0003DMG400022746	PGSC0003DMT400058554	-9.20945	0.807852	K05277	-	GO:0016702//oxidoreductase activity, acting on single donors with incorporation of molecular oxygen, incorporation of two atoms of oxygen;GO:0050589//leucocyanidin oxygenase activity	GO:0007033//vacuole organization;GO:0009611//response to wounding;GO:0009753//response to jasmonic acid;GO:0010023//proanthocyanidin biosynthetic process;GO:0055114//oxidation-reduction process	gi|565386028|ref|XP_006358845.1|/0/PREDICTED: leucoanthocyanidin dioxygenase-like [Solanum tuberosum]
PGSC0003DMG400029799	PGSC0003DMT400076634,PGSC0003DMT400076635	-9.21067	0.807852	-	-	-	-	-
PGSC0003DMG400000251	PGSC0003DMT400000700	-9.21067	0.807852	K15277	-	-	-	gi|565344788|ref|XP_006339486.1|/3.88198e-18/PREDICTED: UDP-galactose/UDP-glucose transporter 4-like [Solanum tuberosum]
PGSC0003DMG401004578	PGSC0003DMT400011639	-9.21675	0.808295	-	-	-	-	gi|697093903|ref|XP_009588135.1|/4.2406e-64/PREDICTED: putative late blight resistance protein homolog R1B-23 isoform X2 [Nicotiana tomentosiformis]
PGSC0003DMG400014274	PGSC0003DMT400037038,PGSC0003DMT400037039	-9.22279	0.808591	K00517;K05280	-	GO:0004497//monooxygenase activity;GO:0005506//iron ion binding;GO:0009055//electron carrier activity;GO:0016705//oxidoreductase activity, acting on paired donors, with incorporation or reduction of molecular oxygen;GO:0020037//heme binding;GO:0046872//metal ion binding;GO:0050593	GO:0055114//oxidation-reduction process	gi|565373582|ref|XP_006353349.1|/5.50026e-112/PREDICTED: probable (S)-N-methylcoclaurine 3'-hydroxylase isozyme 2-like [Solanum tuberosum]
PGSC0003DMG402007173	PGSC0003DMT400018484	-9.22641	0.808665	-	-	-	-	-
PGSC0003DMG403000428	PGSC0003DMT400001144	-9.22641	0.808665	-	-	-	-	-
PGSC0003DMG400027711	PGSC0003DMT400071265	-9.22762	0.808665	-	-	GO:0016772//transferase activity, transferring phosphorus-containing groups	-	gi|565393378|ref|XP_006362355.1|/1.49009e-54/PREDICTED: probable LRR receptor-like serine/threonine-protein kinase At1g06840-like [Solanum tuberosum]
PGSC0003DMG400034813	PGSC0003DMT400085242	-9.22762	0.808665	-	-	-	-	gi|565396035|ref|XP_006363639.1|/9.69698e-41/PREDICTED: uncharacterized protein LOC102603354 [Solanum tuberosum]
PGSC0003DMG400029006	PGSC0003DMT400074603,PGSC0003DMT400074604	-9.22882	0.808665	K01172;K01166	-	GO:0003723//RNA binding;GO:0033897//ribonuclease T2 activity	-	gi|565354897|ref|XP_006344344.1|/6.91155e-85/PREDICTED: ribonuclease 2-like [Solanum tuberosum]
PGSC0003DMG400009530	PGSC0003DMT400024630,PGSC0003DMT400024631,PGSC0003DMT400024632,PGSC0003DMT400024633	-9.23242	0.808813	K13425	-	GO:0003700//sequence-specific DNA binding transcription factor activity;GO:0043565//sequence-specific DNA binding	GO:0006355//regulation of transcription, DNA-templated	gi|565381372|ref|XP_006357046.1|/4.94418e-118/PREDICTED: probable WRKY transcription factor 11-like [Solanum tuberosum]
PGSC0003DMG401029927	PGSC0003DMT400076940	-9.23601	0.808961	-	-	-	-	-
PGSC0003DMG400001960	PGSC0003DMT400004951,PGSC0003DMT400004952,PGSC0003DMT400004953	-9.23721	0.809108	K09843	-	GO:0004497//monooxygenase activity;GO:0005506//iron ion binding;GO:0009055//electron carrier activity;GO:0016705//oxidoreductase activity, acting on paired donors, with incorporation or reduction of molecular oxygen;GO:0020037//heme binding	GO:0055114//oxidation-reduction process	gi|565388371|ref|XP_006359952.1|/3.39413e-115/PREDICTED: abscisic acid 8'-hydroxylase 1-like isoform X2 [Solanum tuberosum]
PGSC0003DMG400026830	PGSC0003DMT400068978	-9.23721	0.809108	-	-	-	-	gi|697166747|ref|XP_009592203.1|/3.61988e-08/PREDICTED: uncharacterized protein LOC104089092 [Nicotiana tomentosiformis]
PGSC0003DMG400040738	PGSC0003DMT400091167	-9.2384	0.809108	-	-	-	-	gi|698457622|ref|XP_009780877.1|/3.19871e-40/PREDICTED: uncharacterized protein LOC104229856 [Nicotiana sylvestris]
PGSC0003DMG401002721	PGSC0003DMT400007046,PGSC0003DMT400007049	-9.2396	0.809182	K03386;K11187	-	GO:0004601//peroxidase activity;GO:0051920//peroxiredoxin activity	GO:0055114//oxidation-reduction process	gi|565348344|ref|XP_006341173.1|/1.62547e-125/PREDICTED: peroxiredoxin-2E-2, chloroplastic-like [Solanum tuberosum]
PGSC0003DMG400033871	PGSC0003DMT400084197	-9.24079	0.809182	-	-	-	-	gi|698543626|ref|XP_009766804.1|/5.36509e-69/PREDICTED: uncharacterized protein LOC104218101 [Nicotiana sylvestris]
PGSC0003DMG400006637	PGSC0003DMT400016990	-9.24317	0.80933	-	-	-	-	gi|697102249|ref|XP_009600059.1|/9.82711e-36/PREDICTED: uncharacterized protein LOC104095608 [Nicotiana tomentosiformis]
PGSC0003DMG400023114	PGSC0003DMT400059492	-9.24436	0.80933	K02976	-	-	-	gi|460389574|ref|XP_004240426.1|/7.43593e-46/PREDICTED: 40S ribosomal protein S26-3 [Solanum lycopersicum]
PGSC0003DMG400001240	PGSC0003DMT400003129	-9.24674	0.809626	-	-	-	-	-
PGSC0003DMG402009896	PGSC0003DMT400025626	-9.2503	0.809626	-	GO:0016021//integral component of membrane	-	-	gi|565350300|ref|XP_006342108.1|/1.23047e-92/PREDICTED: lysine histidine transporter-like 8-like [Solanum tuberosum]
PGSC0003DMG400014687	PGSC0003DMT400038091	-9.25974	0.810291	-	-	-	-	-
PGSC0003DMG400012733	PGSC0003DMT400033164	-9.2703	0.8114	-	-	-	-	gi|147855044|emb|CAN80247.1|/1.50539e-27/hypothetical protein VITISV_027801 [Vitis vinifera]
PGSC0003DMG400029968	PGSC0003DMT400077056	-9.27961	0.81214	-	-	-	-	gi|697096423|ref|XP_009616365.1|/4.20041e-47/PREDICTED: uncharacterized protein LOC104108915 [Nicotiana tomentosiformis]
PGSC0003DMG400004892	PGSC0003DMT400012538	-9.27961	0.81214	-	-	-	-	gi|565382140|ref|XP_006357407.1|/1.24166e-94/PREDICTED: uncharacterized protein LOC102596026 [Solanum tuberosum]
PGSC0003DMG400044980	PGSC0003DMT400095409	-9.28193	0.81214	-	-	-	-	gi|113208408|gb|AAP45161.2|/1.24285e-17/Transposase-related protein, putative [Solanum bulbocastanum]
PGSC0003DMG400005823	PGSC0003DMT400014929	-9.28193	0.81214	K15692;K05283	-	GO:0046872//metal ion binding	-	gi|565371355|ref|XP_006352270.1|/2.6203e-92/PREDICTED: E3 ubiquitin-protein ligase RHA1B-like [Solanum tuberosum]
PGSC0003DMG400000498	PGSC0003DMT400001322,PGSC0003DMT400001323,PGSC0003DMT400001324	-9.28193	0.81214	K09338	GO:0005634//nucleus	GO:0000976//transcription regulatory region sequence-specific DNA binding;GO:0003700//sequence-specific DNA binding transcription factor activity;GO:0042803//protein homodimerization activity	GO:0006355//regulation of transcription, DNA-templated;GO:0009630//gravitropism;GO:0009637//response to blue light;GO:0009651//response to salt stress;GO:0009965//leaf morphogenesis;GO:0010167//response to nitrate;GO:0010228//vegetative to reproductive phase transition of meristem;GO:0015706//nitrate transport;GO:0015996//chlorophyll catabolic process;GO:0045893//positive regulation of transcript…	gi|565342839|ref|XP_006338548.1|/1.44644e-167/PREDICTED: homeobox-leucine zipper protein HAT5-like [Solanum tuberosum]
PGSC0003DMG400036255	PGSC0003DMT400086684	-9.2854	0.812657	-	-	-	-	gi|460383179|ref|XP_004237309.1|/3.34239e-06/PREDICTED: uncharacterized protein LOC101268092 [Solanum lycopersicum]
PGSC0003DMG400023740	PGSC0003DMT400061011	-9.28656	0.812657	-	-	-	-	-
PGSC0003DMG400028441	PGSC0003DMT400073133	-9.29347	0.812805	K14431	-	-	-	gi|565384346|ref|XP_006358130.1|/2.04795e-158/PREDICTED: transcription factor TGA1-like [Solanum tuberosum]
PGSC0003DMG401006332	PGSC0003DMT400016198	-9.29462	0.813027	-	-	-	-	-
PGSC0003DMG400019924	PGSC0003DMT400051292	-9.29577	0.813027	-	-	-	-	-
PGSC0003DMG400006225	PGSC0003DMT400015923	-9.29806	0.813175	-	-	-	-	gi|565380431|ref|XP_006356604.1|/1.0777e-119/PREDICTED: uncharacterized protein LOC102604880 [Solanum tuberosum]
PGSC0003DMG400018833	PGSC0003DMT400048483,PGSC0003DMT400048484	-9.30606	0.813396	-	GO:0009507//chloroplast	-	-	gi|565350653|ref|XP_006342280.1|/4.81132e-61/PREDICTED: uncharacterized protein LOC102594065 [Solanum tuberosum]
PGSC0003DMG400044755	PGSC0003DMT400095184	-9.3072	0.813396	-	-	-	-	gi|723721573|ref|XP_010324788.1|/9.55032e-30/PREDICTED: uncharacterized protein LOC104648689 [Solanum lycopersicum]
PGSC0003DMG400006997	PGSC0003DMT400018015	-9.31175	0.813544	K13065	-	-	-	gi|565357578|ref|XP_006345618.1|/0/PREDICTED: vinorine synthase-like [Solanum tuberosum]
PGSC0003DMG400018274	PGSC0003DMT400047063	-9.31402	0.813618	-	-	-	-	gi|604299458|gb|EYU19353.1|/1.92502e-22/hypothetical protein MIMGU_mgv1a024708mg [Erythranthe guttata]
PGSC0003DMG400012683	PGSC0003DMT400033037	-9.31628	0.81384	K14494	-	-	-	gi|565395013|ref|XP_006363143.1|/0/PREDICTED: scarecrow-like protein 15-like [Solanum tuberosum]
PGSC0003DMG400046162	PGSC0003DMT400096591	-9.31741	0.81384	-	-	GO:0043531//ADP binding	GO:0006952//defense response	gi|698501176|ref|XP_009796298.1|/3.66396e-41/PREDICTED: uncharacterized protein LOC104242883 [Nicotiana sylvestris]
PGSC0003DMG400002381	PGSC0003DMT400006124	-9.32755	0.814284	-	-	-	-	gi|565385730|ref|XP_006358721.1|/1.70547e-50/PREDICTED: uncharacterized protein LOC102596481 [Solanum tuberosum]
PGSC0003DMG400016455	PGSC0003DMT400042431	-9.32867	0.814284	-	-	-	-	gi|565362763|ref|XP_006348114.1|/1.96974e-118/PREDICTED: uncharacterized protein LOC102595538 [Solanum tuberosum]
PGSC0003DMG400012092	PGSC0003DMT400031530	-9.3298	0.814284	-	GO:0005774//vacuolar membrane	-	-	gi|723675817|ref|XP_010316935.1|/8.4293e-18/PREDICTED: uncharacterized protein LOC104645894 [Solanum lycopersicum]
PGSC0003DMG400002440	PGSC0003DMT400006261	-9.33204	0.814653	-	-	-	-	-
PGSC0003DMG400002412	PGSC0003DMT400006202	-9.33427	0.814653	-	-	-	-	-
PGSC0003DMG400003667	PGSC0003DMT400009433	-9.33539	0.814949	-	-	-	-	-
PGSC0003DMG400001340	PGSC0003DMT400003383,PGSC0003DMT400003384,PGSC0003DMT400003385	-9.33651	0.815023	-	-	-	GO:0016036//cellular response to phosphate starvation	gi|565342594|ref|XP_006338428.1|/9.79568e-43/PREDICTED: SPX domain-containing protein 4-like [Solanum tuberosum]
PGSC0003DMG401027172	PGSC0003DMT400069877	-9.33985	0.815171	-	-	GO:0016787//hydrolase activity	-	gi|565378404|ref|XP_006355646.1|/3.42379e-35/PREDICTED: probable apyrase 7-like [Solanum tuberosum]
PGSC0003DMG400028916	PGSC0003DMT400074403	-9.34541	0.815393	-	-	-	-	-
PGSC0003DMG400033608	PGSC0003DMT400083810	-9.34983	0.815393	-	GO:0005763//mitochondrial small ribosomal subunit;GO:0009507//chloroplast	GO:0003735//structural constituent of ribosome;GO:0019843//rRNA binding	GO:0006412//translation	gi|723754215|ref|XP_010314945.1|/5.53094e-80/PREDICTED: ribosomal protein S4, mitochondrial [Solanum lycopersicum]
PGSC0003DMG400012117	PGSC0003DMT400031580,PGSC0003DMT400031581,PGSC0003DMT400031582	-9.34983	0.815393	-	-	-	-	gi|565353738|ref|XP_006343780.1|/6.60687e-108/PREDICTED: uncharacterized protein LOC102588431 [Solanum tuberosum]
PGSC0003DMG400015170	PGSC0003DMT400039232,PGSC0003DMT400039233,PGSC0003DMT400039234,PGSC0003DMT400039235	-9.34983	0.815393	K00924;K04733;K13430	-	-	-	gi|565369870|ref|XP_006351556.1|/3.68898e-45/PREDICTED: LOW QUALITY PROTEIN: cysteine-rich receptor-like protein kinase 7-like [Solanum tuberosum]
PGSC0003DMG400010128	PGSC0003DMT400026257	-9.35806	0.826778	-	-	GO:0004866//endopeptidase inhibitor activity;GO:0008233//peptidase activity	GO:0006508//proteolysis;GO:0010951//negative regulation of endopeptidase activity	gi|20141714|sp|P30941.2|SPI7_SOLTU/3.85636e-126/RecName: Full=Serine protease inhibitor 7; AltName: Full=PIGEN1; Short=PIG; AltName: Full=STPIA; AltName: Full=STPIB; AltName: Full=pF4; AltName: Full=pKEN14-28; AltName: Allergen=Sola t 4; Flags: Precursor [Solanum tuberosum]
PGSC0003DMG400008189	PGSC0003DMT400021145	-9.35865	0.815762	-	-	-	-	gi|698479817|ref|XP_009786979.1|/1.59768e-09/PREDICTED: uncharacterized protein LOC104235009 [Nicotiana sylvestris]
PGSC0003DMG400037849	PGSC0003DMT400088278	-9.36304	0.81628	-	-	-	-	gi|54261821|gb|AAV31171.1|/0/Putative polyprotein, identical [Solanum tuberosum]
PGSC0003DMG400004207	PGSC0003DMT400010765,PGSC0003DMT400010766	-9.36632	0.816649	K00924	-	GO:0008233//peptidase activity	-	gi|723672837|ref|XP_010316441.1|/5.17161e-74/PREDICTED: aspartic proteinase-like protein 1 isoform X1 [Solanum lycopersicum]
PGSC0003DMG400029263	PGSC0003DMT400075234	-9.36741	0.816649	-	-	-	-	gi|565350941|ref|XP_006342420.1|/4.89845e-92/PREDICTED: acetyl-CoA-benzylalcohol acetyltransferase-like isoform X2 [Solanum tuberosum]
PGSC0003DMG401018748	PGSC0003DMT400048256	-9.36851	0.816723	-	-	-	-	gi|565401433|ref|XP_006366203.1|/1.83231e-65/PREDICTED: uncharacterized protein LOC102586475 [Solanum tuberosum]
PGSC0003DMG400032141	PGSC0003DMT400081863,PGSC0003DMT400081864	-9.3696	0.816723	K14823	-	-	-	gi|565375291|ref|XP_006354166.1|/1.78783e-171/PREDICTED: probable rRNA-processing protein EBP2 homolog [Solanum tuberosum]
PGSC0003DMG400033350	PGSC0003DMT400083494	-9.37287	0.816797	-	-	-	-	-
PGSC0003DMG400015143	PGSC0003DMT400039168	-9.37721	0.817019	-	-	-	-	-
PGSC0003DMG400015144	PGSC0003DMT400039169	-9.37721	0.817019	-	-	-	-	-
PGSC0003DMG402004382	PGSC0003DMT400011191	-9.38046	0.817463	-	-	-	-	gi|723678806|ref|XP_010317431.1|/1.25914e-69/PREDICTED: uncharacterized protein LOC104646093 [Solanum lycopersicum]
PGSC0003DMG400039642	PGSC0003DMT400090071	-9.38046	0.817463	-	-	-	-	gi|723678806|ref|XP_010317431.1|/1.25914e-69/PREDICTED: uncharacterized protein LOC104646093 [Solanum lycopersicum]
PGSC0003DMG400022599	PGSC0003DMT400058200	-9.38478	0.817537	K13420	-	GO:0016491//oxidoreductase activity	GO:0008152//metabolic process	gi|565381760|ref|XP_006357230.1|/0/PREDICTED: LRR receptor-like serine/threonine-protein kinase GSO1-like [Solanum tuberosum]
PGSC0003DMG401031907	PGSC0003DMT400081529	-9.39553	0.81835	-	-	-	-	-
PGSC0003DMG401025689	PGSC0003DMT400065993,PGSC0003DMT400065996	-9.3966	0.81835	K05279;K16040;K13230	-	-	-	gi|565358914|ref|XP_006346269.1|/1.51459e-152/PREDICTED: trans-resveratrol di-O-methyltransferase-like [Solanum tuberosum]
PGSC0003DMG400040122	PGSC0003DMT400090551	-9.39981	0.818424	-	-	-	-	gi|358343258|ref|XP_003635722.1|/3.9384e-07/hypothetical protein MTR_004s0029 [Medicago truncatula]
PGSC0003DMG400024535	PGSC0003DMT400063075,PGSC0003DMT400063076	-9.40088	0.818424	-	-	-	-	gi|565356526|ref|XP_006345115.1|/0/PREDICTED: protein LONGIFOLIA 1-like [Solanum tuberosum]
PGSC0003DMG400023415	PGSC0003DMT400060192	-9.40408	0.818498	K07007	-	-	-	gi|565358215|ref|XP_006345923.1|/0/PREDICTED: dirigent protein 24-like [Solanum tuberosum]
PGSC0003DMG400037504	PGSC0003DMT400087933	-9.40514	0.818793	-	-	-	-	gi|723672022|ref|XP_010316335.1|/3.47209e-48/PREDICTED: uncharacterized protein LOC104645733 [Solanum lycopersicum]
PGSC0003DMG400005423	PGSC0003DMT400013857	-9.40621	0.818867	-	-	-	-	gi|698509216|ref|XP_009799838.1|/1.14104e-13/PREDICTED: uncharacterized protein LOC104245841 [Nicotiana sylvestris]
PGSC0003DMG402004603	PGSC0003DMT400011733	-9.41363	0.819237	K00924;K04733	GO:0005886//plasma membrane	GO:0004674//protein serine/threonine kinase activity;GO:0005524//ATP binding	GO:0046777//protein autophosphorylation	gi|698564162|ref|XP_009772905.1|/3.82509e-18/PREDICTED: probable receptor-like protein kinase At5g18500 [Nicotiana sylvestris]
PGSC0003DMG400023726	PGSC0003DMT400060986,PGSC0003DMT400060987,PGSC0003DMT400060988,PGSC0003DMT400060989,PGSC0003DMT400060990	-9.41363	0.819237	K14538	GO:0005739//mitochondrion;GO:0009507//chloroplast	GO:0005525//GTP binding	-	gi|698544614|ref|XP_009767119.1|/1.93491e-09/PREDICTED: mitochondrial ribosome-associated GTPase 1 isoform X1 [Nicotiana sylvestris]
PGSC0003DMG400009608	PGSC0003DMT400024853	-9.41574	0.819459	-	-	-	-	gi|667751820|gb|AIG89907.1|/6.12673e-39/hypothetical protein (mitochondrion) [Capsicum annuum]
PGSC0003DMG400036636	PGSC0003DMT400087065	-9.42626	0.82042	-	-	-	-	gi|565392093|ref|XP_006361742.1|/7.17287e-14/PREDICTED: uncharacterized protein LOC102595065 [Solanum tuberosum]
PGSC0003DMG400038033	PGSC0003DMT400088462	-9.43254	0.821011	-	-	-	-	-
PGSC0003DMG400045478	PGSC0003DMT400095907	-9.43359	0.821085	-	-	-	-	-
PGSC0003DMG400005409	PGSC0003DMT400013830	-9.43359	0.821085	K00924	-	-	-	gi|565361834|ref|XP_006347658.1|/0/PREDICTED: protein ASPARTIC PROTEASE IN GUARD CELL 2-like [Solanum tuberosum]
PGSC0003DMG400046168	PGSC0003DMT400096597	-9.43879	0.821455	-	-	-	-	gi|565398771|ref|XP_006364940.1|/1.1461e-14/PREDICTED: uncharacterized protein LOC102582050 [Solanum tuberosum]
PGSC0003DMG400037371	PGSC0003DMT400087800	-9.44398	0.821603	-	GO:0005739//mitochondrion	-	-	gi|698477329|ref|XP_009785897.1|/1.23063e-150/PREDICTED: putative cytochrome c biogenesis ccmF-like mitochondrial protein [Nicotiana sylvestris]
PGSC0003DMG403011681	PGSC0003DMT400030502	-9.44501	0.821751	K14638	-	-	-	gi|460384996|ref|XP_004238192.1|/7.73052e-156/PREDICTED: protein NRT1/ PTR FAMILY 4.5-like [Solanum lycopersicum]
PGSC0003DMG400016677	PGSC0003DMT400043005	-9.44605	0.821751	-	-	-	-	gi|697114359|ref|XP_009611084.1|/1.51295e-70/PREDICTED: uncharacterized protein LOC104104649 [Nicotiana tomentosiformis]
PGSC0003DMG400014982	PGSC0003DMT400038769	-9.44915	0.821825	-	-	-	-	-
PGSC0003DMG400038359	PGSC0003DMT400088788	-9.45018	0.82212	-	-	-	-	-
PGSC0003DMG400002928	PGSC0003DMT400007587	-9.45121	0.82212	K13993	-	-	-	gi|565356797|ref|XP_006345249.1|/8.34976e-85/PREDICTED: 18.2 kDa class I heat shock protein-like [Solanum tuberosum]
PGSC0003DMG400023386	PGSC0003DMT400060115	-9.45533	0.822268	K08237;K12356	-	-	-	gi|723703130|ref|XP_010321591.1|/1.30047e-68/PREDICTED: crocetin glucoside glucosyltransferase-like [Solanum lycopersicum]
PGSC0003DMG400015458	PGSC0003DMT400039966,PGSC0003DMT400039968	-9.46148	0.822416	K13415	GO:0016020//membrane	GO:0016301//kinase activity;GO:0016491//oxidoreductase activity;GO:0016772//transferase activity, transferring phosphorus-containing groups	GO:0008152//metabolic process;GO:0016310//phosphorylation	gi|565351276|ref|XP_006342584.1|/6.1705e-69/PREDICTED: probable LRR receptor-like serine/threonine-protein kinase At2g16250-like [Solanum tuberosum]
PGSC0003DMG400028088	PGSC0003DMT400072183	-9.46352	0.822416	-	-	-	-	-
PGSC0003DMG401031172	PGSC0003DMT400080052	-9.46557	0.822416	-	-	-	-	gi|460367745|ref|XP_004229731.1|/2.59107e-68/PREDICTED: uncharacterized protein LOC101252816 [Solanum lycopersicum]
PGSC0003DMG400017009	PGSC0003DMT400043829	-9.46862	0.82286	-	-	-	-	gi|47824950|gb|AAT38724.1|/6.12299e-20/Putative retrotransposon protein, identical [Solanum demissum]
PGSC0003DMG400029118	PGSC0003DMT400074878,PGSC0003DMT400074879	-9.47675	0.823229	K09060;K14432	-	-	-	gi|565394355|ref|XP_006362824.1|/8.37048e-140/PREDICTED: transcription factor VIP1-like [Solanum tuberosum]
PGSC0003DMG400036689	PGSC0003DMT400087118	-9.49885	0.82493	-	-	-	-	gi|565368926|ref|XP_006351090.1|/2.66467e-27/PREDICTED: uncharacterized protein LOC102594572 [Solanum tuberosum]
PGSC0003DMG400025386	PGSC0003DMT400065300	-9.5157	0.825817	-	-	-	-	gi|565401865|ref|XP_006366413.1|/1.17918e-82/PREDICTED: ankyrin repeat and death domain-containing protein 1B-like [Solanum tuberosum]
PGSC0003DMG402025397	PGSC0003DMT400065337	-9.52454	0.826039	-	-	-	-	gi|723703545|ref|XP_004240602.2|/3.29878e-06/PREDICTED: LOW QUALITY PROTEIN: phosphatidylinositol transfer protein 1 [Solanum lycopersicum]
PGSC0003DMG400026396	PGSC0003DMT400067866	-9.52748	0.826113	-	-	-	-	gi|723672011|ref|XP_010316332.1|/2.46147e-25/PREDICTED: uncharacterized protein LOC104645731 [Solanum lycopersicum]
PGSC0003DMG400028402	PGSC0003DMT400073016	-9.53236	0.826556	-	-	-	-	-
PGSC0003DMG400006473	PGSC0003DMT400016570,PGSC0003DMT400016571	-9.5343	0.826556	-	-	-	-	-
PGSC0003DMG400035784	PGSC0003DMT400086213	-9.544	0.827443	-	-	-	-	gi|698519783|ref|XP_009804761.1|/7.45587e-06/PREDICTED: uncharacterized protein LOC104249929 [Nicotiana sylvestris]
PGSC0003DMG400017376	PGSC0003DMT400044769	-9.55075	0.827665	-	-	-	-	gi|565382642|ref|XP_006357643.1|/0/PREDICTED: fasciclin-like arabinogalactan protein 2-like [Solanum tuberosum]
PGSC0003DMG400015735	PGSC0003DMT400040693	-9.56129	0.828109	-	-	-	-	gi|565399304|ref|XP_006365195.1|/8.02556e-24/PREDICTED: uncharacterized protein LOC102590981 isoform X2 [Solanum tuberosum]
PGSC0003DMG400031868	PGSC0003DMT400081473,PGSC0003DMT400081474	-9.56891	0.828996	K06636	-	-	-	gi|565391006|ref|XP_006361219.1|/0/PREDICTED: uncharacterized protein LOC102597595 [Solanum tuberosum]
PGSC0003DMG400002751	PGSC0003DMT400007107	-9.56986	0.828996	-	-	-	-	gi|460368969|ref|XP_004230337.1|/5.19423e-52/PREDICTED: uncharacterized protein LOC101258195 [Solanum lycopersicum]
PGSC0003DMG400025816	PGSC0003DMT400066386	-9.57743	0.829366	K14493;K13258	-	-	-	gi|565359319|ref|XP_006346463.1|/0/PREDICTED: probable carboxylesterase 7-like [Solanum tuberosum]
PGSC0003DMG400045410	PGSC0003DMT400095839	-9.58026	0.829587	-	-	-	-	gi|460371019|ref|XP_004231344.1|/4.00275e-52/PREDICTED: uncharacterized protein LOC101263064 [Solanum lycopersicum]
PGSC0003DMG400045270	PGSC0003DMT400095699	-9.58026	0.829587	-	-	-	-	gi|697125879|ref|XP_009616967.1|/8.71751e-15/PREDICTED: uncharacterized protein LOC104109388 isoform X4 [Nicotiana tomentosiformis]
PGSC0003DMG400011974	PGSC0003DMT400031244,PGSC0003DMT400031245	-9.59152	0.830401	-	-	-	-	gi|565374353|ref|XP_006353728.1|/0/PREDICTED: root phototropism protein 2-like [Solanum tuberosum]
PGSC0003DMG400005301	PGSC0003DMT400013570,PGSC0003DMT400013571,PGSC0003DMT400013573	-9.59246	0.830475	K04382	-	GO:0004721//phosphoprotein phosphatase activity	-	gi|698507471|ref|XP_009799076.1|/2.53866e-30/PREDICTED: serine/threonine-protein phosphatase PP2A-2 catalytic subunit [Nicotiana sylvestris]
PGSC0003DMG402025167	PGSC0003DMT400064788	-9.60733	0.831288	K13513	-	-	-	gi|565399962|ref|XP_006365508.1|/5.04746e-31/PREDICTED: probable 1-acyl-sn-glycerol-3-phosphate acyltransferase 5-like [Solanum tuberosum]
PGSC0003DMG400028350	PGSC0003DMT400072875	-9.60825	0.831362	K11821	-	-	-	gi|565364158|ref|XP_006348794.1|/2.0351e-142/PREDICTED: cytosolic sulfotransferase 12-like [Solanum tuberosum]
PGSC0003DMG400029376	PGSC0003DMT400075540,PGSC0003DMT400075541	-9.60918	0.831362	K06694	-	-	-	gi|565351506|ref|XP_006342697.1|/7.38137e-22/PREDICTED: ankyrin-1-like [Solanum tuberosum]
PGSC0003DMG400001188	PGSC0003DMT400003009	-9.60918	0.831362	-	-	-	-	gi|723677161|ref|XP_010317140.1|/4.51007e-11/PREDICTED: uncharacterized protein LOC104645948 [Solanum lycopersicum]
PGSC0003DMG400031780	PGSC0003DMT400081299	-9.60918	0.831362	K03801	GO:0005739//mitochondrion	GO:0016415//octanoyltransferase activity;GO:0017118//lipoyltransferase activity	GO:0006464//cellular protein modification process;GO:0009107//lipoate biosynthetic process	gi|723674907|ref|XP_010316782.1|/2.79504e-45/PREDICTED: octanoyltransferase isoform X1 [Solanum lycopersicum]
PGSC0003DMG400024826	PGSC0003DMT400063868	-9.61655	0.831879	-	-	-	-	gi|697134625|ref|XP_009621358.1|/3.44791e-18/PREDICTED: uncharacterized protein LOC104112999 [Nicotiana tomentosiformis]
PGSC0003DMG400017949	PGSC0003DMT400046237,PGSC0003DMT400046238,PGSC0003DMT400046239,PGSC0003DMT400046240	-9.62571	0.832249	K00924;K04733;K13430;K13415	-	GO:0016772//transferase activity, transferring phosphorus-containing groups	-	gi|565367433|ref|XP_006350372.1|/7.37178e-54/PREDICTED: G-type lectin S-receptor-like serine/threonine-protein kinase At4g27290-like [Solanum tuberosum]
PGSC0003DMG400001967	PGSC0003DMT400004971,PGSC0003DMT400004973	-9.63481	0.832693	K05681;K05663;K12843	GO:0016020//membrane	GO:0005524//ATP binding;GO:0016887//ATPase activity	GO:0006200	gi|565388389|ref|XP_006359961.1|/0/PREDICTED: ABC transporter G family member 14-like [Solanum tuberosum]
PGSC0003DMG400045125	PGSC0003DMT400095554	-9.63572	0.83284	-	-	-	-	-
PGSC0003DMG400033344	PGSC0003DMT400083483,PGSC0003DMT400083484	-9.64566	0.833062	K07018	-	-	-	gi|565354264|ref|XP_006344036.1|/3.74417e-124/PREDICTED: uncharacterized protein LOC102592422 [Solanum tuberosum]
PGSC0003DMG402006174	PGSC0003DMT400015796	-9.64746	0.833136	-	-	-	-	-
PGSC0003DMG400012024	PGSC0003DMT400031369,PGSC0003DMT400031370	-9.65195	0.83321	K05279;K16040;K13230	-	-	-	gi|565358914|ref|XP_006346269.1|/9.14331e-142/PREDICTED: trans-resveratrol di-O-methyltransferase-like [Solanum tuberosum]
PGSC0003DMG400010404	PGSC0003DMT400026976,PGSC0003DMT400026977	-9.65284	0.83321	-	-	GO:0008168//methyltransferase activity	GO:0008152//metabolic process;GO:0032259//methylation	gi|698511620|ref|XP_009800892.1|/5.66527e-101/PREDICTED: uncharacterized protein LOC104246714 [Nicotiana sylvestris]
PGSC0003DMG400008695	PGSC0003DMT400022437	-9.65374	0.83321	-	-	-	-	-
PGSC0003DMG400028349	PGSC0003DMT400072874	-9.66267	0.83358	K01014;K11821	-	-	-	gi|565363864|ref|XP_006348649.1|/0/PREDICTED: cytosolic sulfotransferase 12-like [Solanum tuberosum]
PGSC0003DMG400013361	PGSC0003DMT400034771	-9.66356	0.83358	K09422;K01115;K03189;K12813	-	-	-	gi|565371728|ref|XP_006352453.1|/4.17224e-107/PREDICTED: uncharacterized protein LOC102601279 [Solanum tuberosum]
PGSC0003DMG400030179	PGSC0003DMT400077593	-9.67419	0.834467	-	-	-	-	gi|723749814|ref|XP_004252205.2|/1.92568e-31/PREDICTED: uncharacterized protein LOC101243680 [Solanum lycopersicum]
PGSC0003DMG400005511	PGSC0003DMT400014057	-9.67419	0.834467	-	-	-	-	gi|697164740|ref|XP_009591183.1|/2.97434e-23/PREDICTED: uncharacterized protein LOC104088243, partial [Nicotiana tomentosiformis]
PGSC0003DMG400040579	PGSC0003DMT400091008	-9.67596	0.834689	-	-	-	-	-
PGSC0003DMG400008454	PGSC0003DMT400021785	-9.68936	0.84149	K11314	GO:0005634//nucleus	GO:0003677//DNA binding;GO:0003682//chromatin binding;GO:0008270//zinc ion binding	-	gi|565400671|ref|XP_006365843.1|/0/PREDICTED: transcriptional adapter ADA2b-like [Solanum tuberosum]
PGSC0003DMG400015341	PGSC0003DMT400039665	-9.69262	0.83565	K01810	GO:0005737//cytoplasm	GO:0004347//glucose-6-phosphate isomerase activity	GO:0006094//gluconeogenesis;GO:0006096//glycolytic process	gi|568214481|ref|NP_001275223.1|/6.63477e-18/glucose-6-phosphate isomerase [Solanum tuberosum]
PGSC0003DMG400006889	PGSC0003DMT400017743	-9.69262	0.83565	-	-	-	-	-
PGSC0003DMG400028103	PGSC0003DMT400072219	-9.70217	0.83602	-	-	-	-	gi|460407780|ref|XP_004249328.1|/1.58415e-75/PREDICTED: uncharacterized protein LOC101250353 [Solanum lycopersicum]
PGSC0003DMG400033643	PGSC0003DMT400083887,PGSC0003DMT400083888	-9.70503	0.847996	-	-	-	-	gi|565401343|ref|XP_006366161.1|/1.83425e-60/PREDICTED: F-box protein PP2-B10-like [Solanum tuberosum]
PGSC0003DMG400047191	PGSC0003DMT400097620	-9.70822	0.836389	-	-	-	-	gi|113205445|gb|AAW28576.2|/6.80043e-76/Gag-pol polyprotein, putative [Solanum demissum]
PGSC0003DMG402029997	PGSC0003DMT400077137	-9.70908	0.836389	-	-	-	-	-
PGSC0003DMG400008431	PGSC0003DMT400021726,PGSC0003DMT400021727,PGSC0003DMT400021728,PGSC0003DMT400021729	-9.71081	0.836389	K11434	GO:0005634//nucleus	GO:0008168//methyltransferase activity;GO:0008469//histone-arginine N-methyltransferase activity	GO:0006479//protein methylation;GO:0034969//histone arginine methylation	gi|565394242|ref|XP_006362769.1|/8.58005e-122/PREDICTED: probable protein arginine N-methyltransferase 1-like [Solanum tuberosum]
PGSC0003DMG400017458	PGSC0003DMT400045026	-9.71425	0.836389	-	GO:0016020//membrane	-	-	gi|565349544|ref|XP_006341753.1|/2.03403e-112/PREDICTED: transmembrane protein 136-like [Solanum tuberosum]
PGSC0003DMG402024195	PGSC0003DMT400062169	-9.71768	0.836759	-	-	-	-	-
PGSC0003DMG400016074	PGSC0003DMT400041473	-9.74651	0.838829	K12619;K14570;K06287;K08775	-	-	-	gi|698545023|ref|XP_009767248.1|/3.78483e-18/PREDICTED: uncharacterized protein LOC104218449 [Nicotiana sylvestris]
PGSC0003DMG401006673	PGSC0003DMT400017095	-9.74651	0.838829	-	-	-	-	-
PGSC0003DMG400015436	PGSC0003DMT400039911	-9.74651	0.838829	K14537	-	-	-	gi|460397622|ref|XP_004244366.1|/2.96433e-55/PREDICTED: nucleolar GTP-binding protein 2-like [Solanum lycopersicum]
PGSC0003DMG400036519	PGSC0003DMT400086948	-9.74819	0.838903	-	-	-	-	gi|723656276|ref|XP_010317047.1|/1.15375e-38/PREDICTED: uncharacterized protein LOC104645924 [Solanum lycopersicum]
PGSC0003DMG402020927	PGSC0003DMT400053943	-9.78054	0.840308	-	-	-	-	gi|565385738|ref|XP_006358725.1|/2.31258e-09/PREDICTED: uncharacterized protein LOC102597782 [Solanum tuberosum]
PGSC0003DMG400015365	PGSC0003DMT400039763	-9.78054	0.840308	-	GO:0005739//mitochondrion;GO:0005886//plasma membrane	-	-	gi|565386328|ref|XP_006358972.1|/1.25727e-29/PREDICTED: FK506-binding protein 4-like [Solanum tuberosum]
PGSC0003DMG401007944	PGSC0003DMT400020511	-9.783	0.840455	-	-	-	-	-
PGSC0003DMG400045119	PGSC0003DMT400095548	-9.78872	0.840825	-	-	-	-	gi|723744366|ref|XP_010313156.1|/2.08743e-44/PREDICTED: uncharacterized protein LOC104644705 [Solanum lycopersicum]
PGSC0003DMG404001341	PGSC0003DMT400003398	-9.79523	0.841195	-	-	-	-	-
PGSC0003DMG400030248	PGSC0003DMT400077753	-9.79847	0.841638	K10949	-	-	-	gi|698449504|ref|XP_009774161.1|/1.09558e-68/PREDICTED: uncharacterized protein LOC104224249 [Nicotiana sylvestris]
PGSC0003DMG400023345	PGSC0003DMT400059996,PGSC0003DMT400059997,PGSC0003DMT400059998,PGSC0003DMT400059999,PGSC0003DMT400060001	-9.80332	0.841786	K14486	GO:0005634//nucleus	GO:0003677//DNA binding	GO:0006355//regulation of transcription, DNA-templated;GO:0009725//response to hormone	gi|723700834|ref|XP_010321286.1|/3.48939e-19/PREDICTED: auxin response factor 13 isoform X1 [Solanum lycopersicum]
PGSC0003DMG400018125	PGSC0003DMT400046673	-9.80332	0.841786	-	-	-	-	gi|604297523|gb|EYU17736.1|/4.85361e-09/hypothetical protein MIMGU_mgv1a016652mg [Erythranthe guttata]
PGSC0003DMG401029805	PGSC0003DMT400076647	-9.80735	0.842008	-	-	-	-	gi|698572404|ref|XP_009775134.1|/3.71052e-37/PREDICTED: uncharacterized protein LOC104225070 [Nicotiana sylvestris]
PGSC0003DMG400036100	PGSC0003DMT400086529	-9.81218	0.84223	-	-	-	-	gi|565351468|ref|XP_006342678.1|/8.46125e-50/PREDICTED: uncharacterized protein LOC102595828 [Solanum tuberosum]
PGSC0003DMG400024870	PGSC0003DMT400063979	-9.81538	0.842378	-	-	-	-	gi|698543443|ref|XP_009766745.1|/4.5861e-55/PREDICTED: uncharacterized protein LOC104218042 [Nicotiana sylvestris]
PGSC0003DMG400028556	PGSC0003DMT400073498	-9.82018	0.843191	-	-	-	-	gi|703120815|ref|XP_010102185.1|/4.43779e-11/G-type lectin S-receptor-like serine/threonine-protein kinase [Morus notabilis]
PGSC0003DMG400029447	PGSC0003DMT400075714	-9.82337	0.843265	K13495	-	-	-	gi|697155723|ref|XP_009586605.1|/8.46969e-81/PREDICTED: zeatin O-xylosyltransferase-like [Nicotiana tomentosiformis]
PGSC0003DMG400009681	PGSC0003DMT400025066	-9.82496	0.843413	-	-	-	-	gi|47824950|gb|AAT38724.1|/4.20346e-80/Putative retrotransposon protein, identical [Solanum demissum]
PGSC0003DMG400026063	PGSC0003DMT400067051	-9.82972	0.843634	-	-	-	-	gi|698498586|ref|XP_009795190.1|/1.52004e-20/PREDICTED: uncharacterized protein LOC104241922 [Nicotiana sylvestris]
PGSC0003DMG400010418	PGSC0003DMT400027002	-9.83447	0.84393	-	-	-	-	-
PGSC0003DMG400009889	PGSC0003DMT400025596,PGSC0003DMT400025597	-9.83526	0.84393	-	-	-	-	gi|565350273|ref|XP_006342095.1|/8.75011e-71/PREDICTED: uncharacterized protein LOC102586010 [Solanum tuberosum]
PGSC0003DMG400015958	PGSC0003DMT400041228	-9.84156	0.844078	-	-	-	-	gi|8778789|gb|AAF79797.1|AC020646_20/3.88713e-15/T32E20.30 [Arabidopsis thaliana]
PGSC0003DMG400009523	PGSC0003DMT400024613	-9.84549	0.8443	-	-	-	-	gi|698490614|ref|XP_009791790.1|/1.98521e-43/PREDICTED: uncharacterized protein LOC104238963 [Nicotiana sylvestris]
PGSC0003DMG400020360	PGSC0003DMT400052454,PGSC0003DMT400052455,PGSC0003DMT400052456,PGSC0003DMT400052457,PGSC0003DMT400052458,PGSC0003DMT400052459,PGSC0003DMT400052460	-9.85097	0.844891	-	-	-	-	gi|565394875|ref|XP_006363081.1|/2.00731e-119/PREDICTED: uncharacterized protein LOC102587129 [Solanum tuberosum]
PGSC0003DMG400021953	PGSC0003DMT400056497	-9.85565	0.845335	-	-	-	-	-
PGSC0003DMG400025352	PGSC0003DMT400065226	-9.86109	0.845483	-	-	GO:0004568//chitinase activity	GO:0005975//carbohydrate metabolic process	gi|565399219|ref|XP_006365155.1|/2.41624e-179/PREDICTED: chitinase 1-like [Solanum tuberosum]
PGSC0003DMG400002321	PGSC0003DMT400005970,PGSC0003DMT400005971,PGSC0003DMT400005972	-9.86186	0.845631	K05933	-	GO:0009815//1-aminocyclopropane-1-carboxylate oxidase activity;GO:0016706//oxidoreductase activity, acting on paired donors, with incorporation or reduction of molecular oxygen, 2-oxoglutarate as one donor, and incorporation of one atom each of oxygen into both donors	GO:0055114//oxidation-reduction process	gi|568215395|ref|NP_001275149.1|/7.73472e-152/ACC oxidase [Solanum tuberosum]
PGSC0003DMG400033025	PGSC0003DMT400083022	-9.86805	0.845779	-	-	-	-	-
PGSC0003DMG400020986	PGSC0003DMT400054113	-9.86959	0.846074	-	-	-	-	gi|565397485|ref|XP_006364324.1|/1.19962e-64/PREDICTED: phospholipase A1-IIgamma-like [Solanum tuberosum]
PGSC0003DMG400038469	PGSC0003DMT400088898	-9.87191	0.846148	-	-	-	-	gi|697156098|ref|XP_009586797.1|/1.34532e-39/PREDICTED: classical arabinogalactan protein 25-like [Nicotiana tomentosiformis]
PGSC0003DMG400024263	PGSC0003DMT400062341,PGSC0003DMT400062342,PGSC0003DMT400062343	-9.87728	0.84637	K10268	-	-	-	gi|565347949|ref|XP_006340983.1|/0/PREDICTED: F-box/LRR-repeat protein 14-like isoform X1 [Solanum tuberosum]
PGSC0003DMG400016590	PGSC0003DMT400042742	-9.8895	0.846887	-	-	-	-	gi|565394298|ref|XP_006362797.1|/1.88946e-106/PREDICTED: stress enhanced protein 2, chloroplastic-like [Solanum tuberosum]
PGSC0003DMG400042299	PGSC0003DMT400092728	-9.90313	0.847701	-	-	-	-	gi|723654484|ref|XP_010318711.1|/6.47784e-26/PREDICTED: uncharacterized protein LOC104646565 isoform X2 [Solanum lycopersicum]
PGSC0003DMG400002371	PGSC0003DMT400006105	-9.91812	0.84844	-	-	-	-	gi|255546345|ref|XP_002514232.1|/6.60646e-17/conserved hypothetical protein [Ricinus communis]
PGSC0003DMG400030282	PGSC0003DMT400077845	-9.91886	0.84844	-	-	-	-	-
PGSC0003DMG400016959	PGSC0003DMT400043672	-9.92258	0.84844	K02113	-	-	-	gi|565389084|ref|XP_006360293.1|/3.49826e-132/PREDICTED: ATP synthase delta chain, chloroplastic-like [Solanum tuberosum]
PGSC0003DMG400020018	PGSC0003DMT400051532	-9.92258	0.84844	K11323	-	-	-	gi|460378988|ref|XP_004235247.1|/1.04648e-115/PREDICTED: putative GPI-anchored protein PB15E9.01c [Solanum lycopersicum]
PGSC0003DMG400018221	PGSC0003DMT400046919	-9.92778	0.848958	-	-	-	-	gi|661899687|emb|CDO97681.1|/8.75171e-47/unnamed protein product [Coffea canephora]
PGSC0003DMG400006837	PGSC0003DMT400017630	-9.9359	0.849549	-	-	-	-	gi|723660043|ref|XP_010324772.1|/8.12151e-88/PREDICTED: uncharacterized protein LOC104648672 [Solanum lycopersicum]
PGSC0003DMG400016127	PGSC0003DMT400041605	-9.94178	0.849919	-	-	-	-	gi|565373194|ref|XP_006353161.1|/3.75527e-112/PREDICTED: uncharacterized protein LOC102601514 [Solanum tuberosum]
PGSC0003DMG400019245	PGSC0003DMT400049546	-9.95274	0.850436	-	-	-	-	gi|565388724|ref|XP_006360122.1|/6.4088e-50/PREDICTED: uncharacterized protein LOC102583467 [Solanum tuberosum]
PGSC0003DMG400017272	PGSC0003DMT400044497	-9.95783	0.850954	-	-	-	-	-
PGSC0003DMG400014442	PGSC0003DMT400037425,PGSC0003DMT400037426	-9.96217	0.851176	K00517;K09755;K11868	-	-	-	gi|565359672|ref|XP_006346619.1|/7.44652e-165/PREDICTED: cytochrome P450 71A1-like [Solanum tuberosum]
PGSC0003DMG402014923	PGSC0003DMT400038634	-9.96217	0.851176	-	-	-	-	gi|698431574|ref|XP_009794683.1|/7.09232e-09/PREDICTED: uncharacterized protein LOC104241433 [Nicotiana sylvestris]
PGSC0003DMG400020589	PGSC0003DMT400053071	-9.96867	0.851915	K08679	-	-	-	gi|565390404|ref|XP_006360928.1|/0/PREDICTED: UDP-glucuronate 4-epimerase 6-like [Solanum tuberosum]
PGSC0003DMG400013488	PGSC0003DMT400035085	-9.96939	0.851915	-	-	-	-	gi|565380034|ref|XP_006356421.1|/0/PREDICTED: F-box/kelch-repeat protein At1g23390-like [Solanum tuberosum]
PGSC0003DMG400009730	PGSC0003DMT400025177,PGSC0003DMT400025178	-9.97082	0.851915	K13448	-	-	-	gi|565404359|ref|XP_006367611.1|/9.87272e-95/PREDICTED: probable calcium-binding protein CML25-like [Solanum tuberosum]
PGSC0003DMG400005626	PGSC0003DMT400014349,PGSC0003DMT400014350	-9.97315	0.862931	-	GO:0005634//nucleus	GO:0003677//DNA binding;GO:0003682//chromatin binding	-	gi|565349311|ref|XP_006341637.1|/8.2368e-177/PREDICTED: transcription factor DIVARICATA-like [Solanum tuberosum]
PGSC0003DMG400016808	PGSC0003DMT400043300,PGSC0003DMT400043301,PGSC0003DMT400043302,PGSC0003DMT400043304	-9.97656	0.852137	K13420	-	-	-	gi|460365215|ref|XP_004228499.1|/3.26597e-168/PREDICTED: TMV resistance protein N-like [Solanum lycopersicum]
PGSC0003DMG400011350	PGSC0003DMT400029511	-9.98014	0.852654	K02262;K02109	GO:0000276//mitochondrial proton-transporting ATP synthase complex, coupling factor F(o);GO:0016021//integral component of membrane	GO:0004129//cytochrome-c oxidase activity;GO:0016820//hydrolase activity, acting on acid anhydrides, catalyzing transmembrane movement of substances	GO:0015986//ATP synthesis coupled proton transport;GO:0019646//aerobic electron transport chain	gi|675895264|ref|YP_009049738.1|/4.85814e-88/hypothetical protein (mitochondrion) [Capsicum annuum]
PGSC0003DMG400031489	PGSC0003DMT400080858	-9.98014	0.852654	-	-	-	-	gi|565365084|ref|XP_006349247.1|/2.9577e-72/PREDICTED: uncharacterized protein LOC102590883 [Solanum tuberosum]
PGSC0003DMG402010693	PGSC0003DMT400027780	-9.98085	0.852654	K12619;K14570;K06287;K08775	-	-	-	gi|698543626|ref|XP_009766804.1|/7.78469e-36/PREDICTED: uncharacterized protein LOC104218101 [Nicotiana sylvestris]
PGSC0003DMG400047102	PGSC0003DMT400097531	-9.98726	0.852728	-	-	-	-	-
PGSC0003DMG402030493	PGSC0003DMT400078328	-9.99223	0.853246	K03655	-	GO:0003676//nucleic acid binding;GO:0004003//ATP-dependent DNA helicase activity;GO:0005524//ATP binding	GO:0006281//DNA repair;GO:0006310//DNA recombination	gi|565354685|ref|XP_006344240.1|/2.42108e-120/PREDICTED: uncharacterized protein LOC102583700 [Solanum tuberosum]
PGSC0003DMG400043280	PGSC0003DMT400093709	-9.99365	0.853246	-	-	-	-	gi|697166747|ref|XP_009592203.1|/4.04832e-09/PREDICTED: uncharacterized protein LOC104089092 [Nicotiana tomentosiformis]
PGSC0003DMG400001329	PGSC0003DMT400003357	-9.99789	0.853246	K11982	-	GO:0046872//metal ion binding	-	gi|565343307|ref|XP_006338779.1|/3.82491e-26/PREDICTED: E3 ubiquitin-protein ligase RNF126-like [Solanum tuberosum]
PGSC0003DMG400024385	PGSC0003DMT400062659	-10.0049	0.853541	-	-	-	-	-
PGSC0003DMG400019828	PGSC0003DMT400051065	-10.0074	0.857608	K12619;K14570;K06287;K08775	-	-	-	gi|698543626|ref|XP_009766804.1|/1.28994e-81/PREDICTED: uncharacterized protein LOC104218101 [Nicotiana sylvestris]
PGSC0003DMG400002468	PGSC0003DMT400006321	-10.0084	0.853763	-	-	-	-	gi|565367298|ref|XP_006350309.1|/1.22761e-24/PREDICTED: pentatricopeptide repeat-containing protein At2g17525, mitochondrial-like [Solanum tuberosum]
PGSC0003DMG400042713	PGSC0003DMT400093142	-10.0084	0.853763	-	-	-	-	gi|723656421|ref|XP_010317658.1|/9.30904e-33/PREDICTED: uncharacterized protein LOC104646156 [Solanum lycopersicum]
PGSC0003DMG400039048	PGSC0003DMT400089477	-10.0112	0.853911	K01179	-	GO:0004553//hydrolase activity, hydrolyzing O-glycosyl compounds;GO:0030246//carbohydrate binding	GO:0005975//carbohydrate metabolic process	gi|565353915|ref|XP_006343864.1|/1.30003e-42/PREDICTED: endoglucanase 6-like [Solanum tuberosum]
PGSC0003DMG400017553	PGSC0003DMT400045241,PGSC0003DMT400045242	-10.0258	0.85465	K09510	-	GO:0051082//unfolded protein binding	GO:0006457//protein folding	gi|565396577|ref|XP_006363886.1|/1.76695e-47/PREDICTED: dnaJ homolog subfamily B member 4-like [Solanum tuberosum]
PGSC0003DMG400014705	PGSC0003DMT400038133,PGSC0003DMT400038134,PGSC0003DMT400038135	-10.0314	0.854946	K12126;K13422	-	-	-	gi|565397959|ref|XP_006364548.1|/0/PREDICTED: transcription factor PIF1-like [Solanum tuberosum]
PGSC0003DMG400043011	PGSC0003DMT400093440	-10.0327	0.854946	-	-	-	-	-
PGSC0003DMG400033567	PGSC0003DMT400083730,PGSC0003DMT400083731,PGSC0003DMT400083732,PGSC0003DMT400083733	-10.0334	0.854946	K05278;K05277;K06892	-	GO:0016702//oxidoreductase activity, acting on single donors with incorporation of molecular oxygen, incorporation of two atoms of oxygen;GO:0016706//oxidoreductase activity, acting on paired donors, with incorporation or reduction of molecular oxygen, 2-oxoglutarate as one donor, and incorporation of one atom each of oxygen into both donors;GO:0050589//leucocyanidin oxygenase activity	GO:0044710;GO:0055114//oxidation-reduction process	gi|565370266|ref|XP_006351745.1|/2.23195e-107/PREDICTED: probable 2-oxoglutarate/Fe(II)-dependent dioxygenase-like [Solanum tuberosum]
PGSC0003DMG400039087	PGSC0003DMT400089516	-10.041	0.85539	-	-	-	-	gi|723693381|ref|XP_010319991.1|/2.10156e-32/PREDICTED: uncharacterized protein LOC101248008 [Solanum lycopersicum]
PGSC0003DMG400015102	PGSC0003DMT400039056	-10.041	0.85539	-	-	-	-	gi|47824950|gb|AAT38724.1|/2.28082e-87/Putative retrotransposon protein, identical [Solanum demissum]
PGSC0003DMG400010573	PGSC0003DMT400027412	-10.0464	0.855685	-	-	-	-	gi|353526694|ref|YP_004927863.1|/8.60257e-52/orf305 (mitochondrion) [Brassica rapa subsp. oleifera]
PGSC0003DMG400025300	PGSC0003DMT400065097	-10.058	0.856425	K03404;K14492	-	-	-	gi|565390248|ref|XP_006360857.1|/3.54648e-93/PREDICTED: histone acetyltransferase KAT6B-like [Solanum tuberosum]
PGSC0003DMG400022176	PGSC0003DMT400057073	-10.0607	0.856425	-	-	-	-	gi|565358668|ref|XP_006346148.1|/6.82789e-135/PREDICTED: protein MIZU-KUSSEI 1-like [Solanum tuberosum]
PGSC0003DMG400005148	PGSC0003DMT400013176,PGSC0003DMT400013177	-10.0681	0.857238	K10717;K15639	-	GO:0016491//oxidoreductase activity;GO:0046872//metal ion binding	-	gi|565349887|ref|XP_006341910.1|/5.53896e-91/PREDICTED: cytochrome P450 734A1-like [Solanum tuberosum]
PGSC0003DMG402000083	PGSC0003DMT400000256	-10.0681	0.857238	-	-	-	-	gi|565404541|ref|XP_006367695.1|/2.8959e-26/PREDICTED: uncharacterized protein LOC102584621 [Solanum tuberosum]
PGSC0003DMG400000310	PGSC0003DMT400000835	-10.0788	0.857534	-	-	-	-	-
PGSC0003DMG400012524	PGSC0003DMT400032621	-10.0821	0.857608	K09286	-	-	-	gi|565384956|ref|XP_006358387.1|/3.6721e-139/PREDICTED: dehydration-responsive element-binding protein 1D-like [Solanum tuberosum]
PGSC0003DMG400030145	PGSC0003DMT400077520	-10.0835	0.857608	-	-	-	-	gi|697192371|ref|XP_009605272.1|/3.14038e-36/PREDICTED: uncharacterized protein LOC104099852 [Nicotiana tomentosiformis]
PGSC0003DMG400023984	PGSC0003DMT400061609,PGSC0003DMT400061610,PGSC0003DMT400061611	-10.0861	0.857682	-	-	-	-	gi|565391540|ref|XP_006361480.1|/7.54699e-51/PREDICTED: uncharacterized protein LOC102580349 [Solanum tuberosum]
PGSC0003DMG400027197	PGSC0003DMT400069948	-10.0881	0.857755	K12821;K03128;K01785	GO:0009507//chloroplast	-	-	gi|212525376|gb|ACJ26759.1|/7.2397e-49/DHN10 [Solanum commersonii]
PGSC0003DMG400017056	PGSC0003DMT400043949	-10.0967	0.858421	-	-	-	-	gi|565344780|ref|XP_006339482.1|/7.58389e-94/PREDICTED: uncharacterized protein LOC102595046 [Solanum tuberosum]
PGSC0003DMG400029149	PGSC0003DMT400074944	-10.0987	0.858569	-	-	-	-	gi|723721332|ref|XP_010324917.1|/3.96708e-47/PREDICTED: uncharacterized protein LOC104648752 [Solanum lycopersicum]
PGSC0003DMG402003730	PGSC0003DMT400009563	-10.1026	0.859012	-	-	-	-	-
PGSC0003DMG401015684	PGSC0003DMT400040561	-10.1079	0.859234	-	-	-	-	-
PGSC0003DMG400038718	PGSC0003DMT400089147	-10.1189	0.859604	-	-	-	-	gi|698509754|ref|XP_009800076.1|/8.26408e-21/PREDICTED: uncharacterized protein LOC104246042 [Nicotiana sylvestris]
PGSC0003DMG400039237	PGSC0003DMT400089666	-10.1189	0.859604	-	-	-	-	gi|113205303|gb|ABI34335.1|/1.47402e-22/Integrase core domain containing protein [Solanum demissum]
PGSC0003DMG400039541	PGSC0003DMT400089970	-10.1293	0.860195	-	-	-	-	gi|698518235|ref|XP_009803998.1|/2.42243e-73/PREDICTED: uncharacterized protein LOC104249301 [Nicotiana sylvestris]
PGSC0003DMG400025652	PGSC0003DMT400065899	-10.1485	0.861452	K08900	-	GO:0005524//ATP binding;GO:0017111//nucleoside-triphosphatase activity	-	gi|565345801|ref|XP_006339977.1|/0/PREDICTED: putative cell division cycle ATPase-like [Solanum tuberosum]
PGSC0003DMG400011659	PGSC0003DMT400030442	-10.1585	0.872764	-	-	-	-	gi|565399602|ref|XP_006365337.1|/0/PREDICTED: metacaspase-1-like [Solanum tuberosum]
PGSC0003DMG400003850	PGSC0003DMT400009832	-10.1662	0.862413	-	-	-	-	gi|565366104|ref|XP_006349734.1|/2.7255e-54/PREDICTED: uncharacterized protein LOC102605085 [Solanum tuberosum]
PGSC0003DMG401002106	PGSC0003DMT400005394	-10.1718	0.862783	-	-	-	-	-
PGSC0003DMG400031764	PGSC0003DMT400081267	-10.1935	0.863744	-	-	-	-	gi|565397433|ref|XP_006364299.1|/4.96543e-87/PREDICTED: uncharacterized protein LOC102605839 [Solanum tuberosum]
PGSC0003DMG400039499	PGSC0003DMT400089928	-10.2088	0.864483	-	-	-	-	gi|113205303|gb|ABI34335.1|/6.5827e-34/Integrase core domain containing protein [Solanum demissum]
PGSC0003DMG400016591	PGSC0003DMT400042743	-10.2167	0.864927	-	-	-	-	-
PGSC0003DMG402033888	PGSC0003DMT400084232	-10.2167	0.864927	-	-	-	-	gi|565341573|ref|XP_006337956.1|/2.65582e-11/PREDICTED: universal stress protein A-like protein-like [Solanum tuberosum]
PGSC0003DMG400014857	PGSC0003DMT400038491	-10.236	0.866258	K02370	-	GO:0016758//transferase activity, transferring hexosyl groups	-	gi|565381332|ref|XP_006357028.1|/0/PREDICTED: exostosin-1c-like [Solanum tuberosum]
PGSC0003DMG402021841	PGSC0003DMT400056219	-10.2568	0.867145	-	-	-	-	-
PGSC0003DMG401022640	PGSC0003DMT400058305	-10.2603	0.867367	-	-	-	-	gi|723697119|ref|XP_004238726.2|/1.79972e-36/PREDICTED: two-component response regulator ARR5 [Solanum lycopersicum]
PGSC0003DMG400021473	PGSC0003DMT400055320	-10.2603	0.867367	-	-	-	-	gi|113205175|gb|ABI34281.1|/6.14181e-16/hypothetical protein SDM1_22t00011 [Solanum demissum]
PGSC0003DMG400002159	PGSC0003DMT400005525	-10.2603	0.867367	-	-	-	-	-
PGSC0003DMG400014685	PGSC0003DMT400038089	-10.2609	0.867367	-	-	-	-	-
PGSC0003DMG400003027	PGSC0003DMT400007832,PGSC0003DMT400007834	-10.268	0.86744	-	-	-	-	gi|698479817|ref|XP_009786979.1|/5.54328e-46/PREDICTED: uncharacterized protein LOC104235009 [Nicotiana sylvestris]
PGSC0003DMG400029084	PGSC0003DMT400074792,PGSC0003DMT400074794,PGSC0003DMT400074796,PGSC0003DMT400074797	-10.275	0.867514	K14638	-	-	-	gi|565397400|ref|XP_006364284.1|/1.50776e-51/PREDICTED: probable peptide transporter At1g52190-like [Solanum tuberosum]
PGSC0003DMG400007250	PGSC0003DMT400018717	-10.2779	0.867662	-	-	-	-	-
PGSC0003DMG400024253	PGSC0003DMT400062326	-10.279	0.867662	K00430	-	GO:0004601//peroxidase activity;GO:0020037//heme binding;GO:0046872//metal ion binding	GO:0006979//response to oxidative stress;GO:0055114//oxidation-reduction process	gi|565394095|ref|XP_006362698.1|/0/PREDICTED: peroxidase 66-like [Solanum tuberosum]
PGSC0003DMG400047000	PGSC0003DMT400097429	-10.3044	0.868697	-	-	-	-	gi|697180653|ref|XP_009599307.1|/1.62992e-53/PREDICTED: uncharacterized protein LOC104094989 [Nicotiana tomentosiformis]
PGSC0003DMG400030929	PGSC0003DMT400079446	-10.3309	0.87025	-	-	-	-	-
PGSC0003DMG400024243	PGSC0003DMT400062300	-10.3526	0.871211	-	-	-	-	gi|565392753|ref|XP_006362056.1|/6.80063e-31/PREDICTED: uncharacterized protein LOC102600101 [Solanum tuberosum]
PGSC0003DMG402013245	PGSC0003DMT400034451	-10.3554	0.871285	-	-	-	-	gi|565371683|ref|XP_006352431.1|/1.46832e-33/PREDICTED: F-box/FBD/LRR-repeat protein At1g13570-like [Solanum tuberosum]
PGSC0003DMG402026661	PGSC0003DMT400068539	-10.3652	0.87195	-	-	-	-	gi|565352475|ref|XP_006343168.1|/1.35329e-15/PREDICTED: uncharacterized protein LOC102601227 isoform X1 [Solanum tuberosum]
PGSC0003DMG400027571	PGSC0003DMT400070908	-10.3864	0.873355	K01855;K13217;K14321;K13148	-	-	-	gi|565349835|ref|XP_006341888.1|/2.00306e-43/PREDICTED: uncharacterized protein LOC102596385 [Solanum tuberosum]
PGSC0003DMG400017697	PGSC0003DMT400045630	-10.4051	0.87476	-	-	-	-	-
PGSC0003DMG400004238	PGSC0003DMT400010834	-10.4142	0.875055	-	-	-	-	gi|697102249|ref|XP_009600059.1|/2.30502e-47/PREDICTED: uncharacterized protein LOC104095608 [Nicotiana tomentosiformis]
PGSC0003DMG400025408	PGSC0003DMT400065367	-10.4205	0.875129	-	-	-	-	-
PGSC0003DMG401020445	PGSC0003DMT400052666	-10.4289	0.875277	-	-	-	-	-
PGSC0003DMG402005575	PGSC0003DMT400014222	-10.4294	0.875277	-	-	-	-	gi|565366992|ref|XP_006350165.1|/9.89139e-22/PREDICTED: probable WRKY transcription factor 4-like isoform X3 [Solanum tuberosum]
PGSC0003DMG400027114	PGSC0003DMT400069723	-10.4404	0.875943	-	-	-	-	gi|113205321|gb|ABI34341.1|/3.46057e-19/hypothetical protein SDM1_42t00016 [Solanum demissum]
PGSC0003DMG400035200	PGSC0003DMT400085629	-10.4584	0.87683	K05770	-	-	-	gi|565387205|ref|XP_006359393.1|/1.06522e-113/PREDICTED: translocator protein homolog [Solanum tuberosum]
PGSC0003DMG401000346	PGSC0003DMT400000922	-10.4645	0.877347	-	-	-	-	-
PGSC0003DMG400007773	PGSC0003DMT400020079	-10.5182	0.878678	-	-	-	-	gi|675895248|ref|YP_009049722.1|/3.14117e-49/hypothetical protein (mitochondrion) [Capsicum annuum]
PGSC0003DMG400025688	PGSC0003DMT400065988	-10.525	0.8789	-	-	-	-	-
PGSC0003DMG400012946	PGSC0003DMT400033700	-10.5536	0.880009	-	-	-	-	-
PGSC0003DMG400008333	PGSC0003DMT400021486	-10.5589	0.880305	-	GO:0005739//mitochondrion	-	-	gi|57013978|ref|YP_173450.1|/6.79907e-44/hypothetical protein NitaMp112 [Nicotiana tabacum]
PGSC0003DMG400024447	PGSC0003DMT400062810	-10.5994	0.882596	K13418;K13416	-	-	-	gi|60327238|gb|AAX19042.1|/4.92919e-87/Hcr2-p8.4 [Solanum pimpinellifolium]
PGSC0003DMG401010367	PGSC0003DMT400026861	-10.6073	0.882818	-	-	-	-	-
PGSC0003DMG400037587	PGSC0003DMT400088016	-10.6165	0.883262	K05282;K04124;K06892	-	GO:0016706//oxidoreductase activity, acting on paired donors, with incorporation or reduction of molecular oxygen, 2-oxoglutarate as one donor, and incorporation of one atom each of oxygen into both donors	GO:0071456//cellular response to hypoxia	gi|697174127|ref|XP_009596005.1|/4.06544e-135/PREDICTED: putative inactive flavonol synthase 2 [Nicotiana tomentosiformis]
PGSC0003DMG400016949	PGSC0003DMT400043645	-10.6175	0.883262	-	-	-	-	-
PGSC0003DMG402000105	PGSC0003DMT400000313	-10.6188	0.883262	-	-	-	-	gi|565345228|ref|XP_006339699.1|/3.49277e-12/PREDICTED: protein SDE2 homolog [Solanum tuberosum]
PGSC0003DMG400015327	PGSC0003DMT400039624,PGSC0003DMT400039625,PGSC0003DMT400039626	-10.6362	0.884001	K13263;K08237	-	GO:0016757//transferase activity, transferring glycosyl groups	-	gi|565386304|ref|XP_006358963.1|/3.27461e-128/PREDICTED: UDP-glucose flavonoid 3-O-glucosyltransferase 6-like [Solanum tuberosum]
PGSC0003DMG400003277	PGSC0003DMT400008470	-10.6371	0.884001	-	-	-	-	-
PGSC0003DMG400013110	PGSC0003DMT400034122	-10.6569	0.884814	K08237	-	-	-	gi|460396169|ref|XP_004243651.1|/8.19695e-96/PREDICTED: UDP-glucose flavonoid 3-O-glucosyltransferase 6-like [Solanum lycopersicum]
PGSC0003DMG400014076	PGSC0003DMT400036533	-10.6587	0.885036	K02874	GO:0009507//chloroplast;GO:0015934//large ribosomal subunit	GO:0003735//structural constituent of ribosome;GO:0019843//rRNA binding	GO:0006412//translation	gi|28261753|ref|NP_783267.1|/7.94461e-48/ribosomal protein L14 [Atropa belladonna]
PGSC0003DMG400024671	PGSC0003DMT400063419	-10.7056	0.887328	-	-	-	-	-
PGSC0003DMG402005535	PGSC0003DMT400014112	-10.7069	0.887328	-	-	-	-	gi|697114024|ref|XP_009610903.1|/2.87673e-18/PREDICTED: uncharacterized protein LOC104104502 [Nicotiana tomentosiformis]
PGSC0003DMG400032285	PGSC0003DMT400082135	-10.7078	0.887402	K15015	GO:0016020//membrane	-	-	gi|565404828|ref|XP_006367826.1|/1.66559e-50/PREDICTED: proton-coupled amino acid transporter 4-like, partial [Solanum tuberosum]
PGSC0003DMG401024348	PGSC0003DMT400062568	-10.7258	0.888511	-	-	-	-	gi|565360227|ref|XP_006346871.1|/2.32893e-47/PREDICTED: uncharacterized protein LOC102587486 isoform X2 [Solanum tuberosum]
PGSC0003DMG402022617	PGSC0003DMT400058249	-10.7448	0.888955	K01358	GO:0009570//chloroplast stroma	GO:0004252//serine-type endopeptidase activity;GO:0005524//ATP binding	GO:0006508//proteolysis	gi|91209012|ref|YP_538874.1|/9.84379e-30/ATP-dependent Clp protease proteolytic subunit [Solanum bulbocastanum]
PGSC0003DMG400022601	PGSC0003DMT400058209	-10.8041	0.89132	K14802	GO:0016021//integral component of membrane	GO:0000287//magnesium ion binding;GO:0004012//phospholipid-translocating ATPase activity;GO:0005524//ATP binding;GO:0019829//cation-transporting ATPase activity	GO:0006812//cation transport;GO:0015914//phospholipid transport	gi|565381756|ref|XP_006357228.1|/3.25085e-33/PREDICTED: phospholipid-transporting ATPase 3-like [Solanum tuberosum]
PGSC0003DMG400030674	PGSC0003DMT400078817	-10.8094	0.891468	-	-	-	-	-
PGSC0003DMG400027705	PGSC0003DMT400071252	-10.8198	0.891912	-	-	-	-	-
PGSC0003DMG400005694	PGSC0003DMT400014546,PGSC0003DMT400014547	-10.8206	0.891912	-	-	-	-	gi|565349468|ref|XP_006341715.1|/5.88196e-98/PREDICTED: uncharacterized protein LOC102601890 [Solanum tuberosum]
PGSC0003DMG403011204	PGSC0003DMT400029139	-10.8529	0.892947	-	-	-	-	gi|565393593|ref|XP_006362459.1|/1.81511e-36/PREDICTED: uncharacterized protein LOC102580582 [Solanum tuberosum]
PGSC0003DMG400001137	PGSC0003DMT400002908	-10.8556	0.893169	-	GO:0005739//mitochondrion	-	-	gi|675895178|ref|YP_009049652.1|/5.27828e-64/hypothetical protein (mitochondrion) [Capsicum annuum]
PGSC0003DMG400022452	PGSC0003DMT400057823	-10.891	0.894795	K13420	-	-	-	gi|697145164|ref|XP_009626709.1|/0/PREDICTED: receptor-like protein 12 [Nicotiana tomentosiformis]
PGSC0003DMG401005300	PGSC0003DMT400013567	-10.9065	0.895091	K01358	GO:0009570//chloroplast stroma	GO:0004252//serine-type endopeptidase activity;GO:0005524//ATP binding	GO:0006508//proteolysis	gi|91209012|ref|YP_538874.1|/8.48809e-50/ATP-dependent Clp protease proteolytic subunit [Solanum bulbocastanum]
PGSC0003DMG400040265	PGSC0003DMT400090694	-10.9192	0.895756	-	-	-	-	gi|674910158|emb|CDY22989.1|/2.97931e-07/BnaC03g40800D [Brassica napus]
PGSC0003DMG400005571	PGSC0003DMT400014211,PGSC0003DMT400014212	-10.9344	0.896348	K03965	GO:0005886//plasma membrane;GO:0031966//mitochondrial membrane;GO:0045271//respiratory chain complex I	-	GO:0005975//carbohydrate metabolic process	gi|460370246|ref|XP_004230965.1|/6.21725e-43/PREDICTED: NADH dehydrogenase [ubiquinone] 1 beta subcomplex subunit 9 [Solanum lycopersicum]
PGSC0003DMG402009389	PGSC0003DMT400024292	-10.9462	0.896791	-	-	-	-	gi|460395663|ref|XP_004243401.1|/3.48055e-11/PREDICTED: PLASMODESMATA CALLOSE-BINDING PROTEIN 5 [Solanum lycopersicum]
PGSC0003DMG400013849	PGSC0003DMT400035968	-10.9524	0.897161	K02132	GO:0005739//mitochondrion;GO:0045261//proton-transporting ATP synthase complex, catalytic core F(1)	GO:0005524//ATP binding;GO:0046933//proton-transporting ATP synthase activity, rotational mechanism;GO:0046961//proton-transporting ATPase activity, rotational mechanism	GO:0015986//ATP synthesis coupled proton transport;GO:0015991//ATP hydrolysis coupled proton transport	gi|700195733|gb|KGN50910.1|/1.58643e-40/hypothetical protein Csa_5G321480 [Cucumis sativus]
PGSC0003DMG402007748	PGSC0003DMT400020029	-10.9805	0.898861	-	-	-	-	gi|565405068|ref|XP_006367939.1|/1.92321e-46/PREDICTED: uncharacterized protein LOC102582300 isoform X2 [Solanum tuberosum]
PGSC0003DMG400005965	PGSC0003DMT400015290	-11.0441	0.901227	K03006	-	-	-	gi|565389364|ref|XP_006360426.1|/3.84136e-34/PREDICTED: ALG-2 interacting protein X-like [Solanum tuberosum]
PGSC0003DMG402000095	PGSC0003DMT400000286	-11.0674	0.902632	K14506	-	-	-	gi|565345189|ref|XP_006339680.1|/6.23961e-37/PREDICTED: probable indole-3-acetic acid-amido synthetase GH3.5-like [Solanum tuberosum]
PGSC0003DMG400039752	PGSC0003DMT400090181	-11.0993	0.903963	K07195	-	-	-	gi|565369698|ref|XP_006351471.1|/0/PREDICTED: exocyst complex component 7-like [Solanum tuberosum]
PGSC0003DMG400000196	PGSC0003DMT400000558,PGSC0003DMT400000559	-11.1007	0.903963	-	-	-	-	gi|723666734|ref|XP_010315453.1|/5.40081e-65/PREDICTED: uncharacterized protein LOC101265377 [Solanum lycopersicum]
PGSC0003DMG400020556	PGSC0003DMT400052972,PGSC0003DMT400052973	-11.1066	0.904037	K15336	-	-	-	gi|565398769|ref|XP_006364939.1|/5.32014e-44/PREDICTED: uncharacterized protein LOC102581051 [Solanum tuberosum]
PGSC0003DMG400002261	PGSC0003DMT400005781,PGSC0003DMT400005782	-11.1437	0.905737	-	-	-	-	gi|565401146|ref|XP_006366076.1|/7.19631e-86/PREDICTED: uncharacterized protein LOC102591109 [Solanum tuberosum]
PGSC0003DMG400033612	PGSC0003DMT400083814	-11.1469	0.905811	-	GO:0005739//mitochondrion;GO:0005840//ribosome	GO:0003735//structural constituent of ribosome	GO:0006412//translation	gi|675895230|ref|YP_009049704.1|/4.92966e-34/ribosomal protein L5 (mitochondrion) [Capsicum annuum]
PGSC0003DMG400026057	PGSC0003DMT400067044,PGSC0003DMT400067045	-11.187	0.906994	K05278;K06892	GO:0005737//cytoplasm	GO:0016491//oxidoreductase activity;GO:0016706//oxidoreductase activity, acting on paired donors, with incorporation or reduction of molecular oxygen, 2-oxoglutarate as one donor, and incorporation of one atom each of oxygen into both donors	GO:0044710;GO:0071456//cellular response to hypoxia	gi|723660357|ref|XP_004231144.2|/1.48541e-180/PREDICTED: putative inactive flavonol synthase 2 [Solanum lycopersicum]
PGSC0003DMG400015562	PGSC0003DMT400040211	-11.1883	0.907142	-	-	-	-	gi|565395537|ref|XP_006363395.1|/3.62844e-65/PREDICTED: uncharacterized protein LOC102595295 [Solanum tuberosum]
PGSC0003DMG401001903	PGSC0003DMT400004788,PGSC0003DMT400004790	-11.217	0.908325	K00517;K05280	-	GO:0004497//monooxygenase activity;GO:0005488;GO:0016491//oxidoreductase activity;GO:0016705//oxidoreductase activity, acting on paired donors, with incorporation or reduction of molecular oxygen;GO:0046872//metal ion binding	GO:0044710	gi|565359790|ref|XP_006346673.1|/1.52223e-177/PREDICTED: cytochrome P450 82C4-like [Solanum tuberosum]
PGSC0003DMG401024293	PGSC0003DMT400062420	-11.2606	0.909803	-	-	GO:0016740//transferase activity	-	gi|565403575|ref|XP_006367232.1|/7.63516e-43/PREDICTED: tetratricopeptide repeat protein 7A-like isoform X2 [Solanum tuberosum]
PGSC0003DMG401014313	PGSC0003DMT400037125	-11.2738	0.910321	-	-	-	-	gi|565373610|ref|XP_006353363.1|/7.95273e-16/PREDICTED: uncharacterized protein LOC102585395 isoform X4 [Solanum tuberosum]
PGSC0003DMG402003169	PGSC0003DMT400008214	-11.2814	0.910543	-	-	-	-	-
PGSC0003DMG400007908	PGSC0003DMT400020466,PGSC0003DMT400020467	-11.2883	0.910691	K13495	-	-	-	gi|460412717|ref|XP_004251744.1|/6.12605e-47/PREDICTED: zeatin O-glucosyltransferase-like [Solanum lycopersicum]
PGSC0003DMG401008792	PGSC0003DMT400022674,PGSC0003DMT400022676	-11.2903	0.910764	K02886	GO:0005739//mitochondrion;GO:0009507//chloroplast;GO:0015934//large ribosomal subunit	GO:0003723//RNA binding;GO:0003735//structural constituent of ribosome;GO:0016740//transferase activity	GO:0006412//translation	gi|565386579|ref|XP_006359087.1|/1.62733e-106/PREDICTED: LOW QUALITY PROTEIN: 60S ribosomal protein L2, mitochondrial-like [Solanum tuberosum]
PGSC0003DMG402020444	PGSC0003DMT400052664	-11.3348	0.911873	-	-	-	-	gi|565364304|ref|XP_006348866.1|/5.15822e-76/PREDICTED: uncharacterized protein LOC102598950 [Solanum tuberosum]
PGSC0003DMG400036028	PGSC0003DMT400086457	-11.3421	0.912317	-	-	-	-	gi|698570730|ref|XP_009774680.1|/1.38352e-09/PREDICTED: AP-5 complex subunit mu [Nicotiana sylvestris]
PGSC0003DMG402000007	PGSC0003DMT400000025	-11.3674	0.91313	K13510	-	GO:0005509//calcium ion binding;GO:0016746//transferase activity, transferring acyl groups	GO:0008152//metabolic process	gi|565344819|ref|XP_006339501.1|/9.07727e-20/PREDICTED: lysophospholipid acyltransferase LPEAT2-like [Solanum tuberosum]
PGSC0003DMG401008334	PGSC0003DMT400021488	-11.4022	0.913796	-	-	-	-	-
PGSC0003DMG400021322	PGSC0003DMT400054943,PGSC0003DMT400054944	-11.4341	0.915422	K09480	-	GO:0016757//transferase activity, transferring glycosyl groups	GO:0009058//biosynthetic process	gi|565363487|ref|XP_006348468.1|/0/PREDICTED: digalactosyldiacylglycerol synthase 1, chloroplastic-like [Solanum tuberosum]
PGSC0003DMG403025662	PGSC0003DMT400065932	-11.4442	0.915718	K03132	-	-	-	gi|568815655|ref|NP_001275612.1|/2.5392e-22/uncharacterized protein LOC102594176 [Solanum tuberosum]
PGSC0003DMG400027583	PGSC0003DMT400070940	-11.48	0.916901	-	GO:0016021//integral component of membrane	-	-	gi|565381906|ref|XP_006357299.1|/0/PREDICTED: transmembrane protein 87B-like [Solanum tuberosum]
PGSC0003DMG400019597	PGSC0003DMT400050414	-11.5058	0.917418	K14293	GO:0005643//nuclear pore;GO:0009507//chloroplast	GO:0008565//protein transporter activity	GO:0006886//intracellular protein transport;GO:0006913//nucleocytoplasmic transport	gi|565388902|ref|XP_006360205.1|/0/PREDICTED: importin subunit beta-1-like, partial [Solanum tuberosum]
PGSC0003DMG400006019	PGSC0003DMT400015422,PGSC0003DMT400015423	-11.5127	0.917418	K15336	-	-	-	gi|565369159|ref|XP_006351204.1|/1.74138e-177/PREDICTED: pentatricopeptide repeat-containing protein At1g77405-like [Solanum tuberosum]
PGSC0003DMG402011339	PGSC0003DMT400029490	-11.5353	0.91801	K05576;K05578	GO:0005739//mitochondrion;GO:0009535//chloroplast thylakoid membrane;GO:0016021//integral component of membrane	GO:0016655//oxidoreductase activity, acting on NAD(P)H, quinone or similar compound as acceptor;GO:0048038//quinone binding	GO:0006810//transport;GO:0019684//photosynthesis, light reaction;GO:0042773//ATP synthesis coupled electron transport	gi|11466017|ref|NP_054559.1|/2.66751e-48/NADH dehydrogenase subunit 4L [Nicotiana tabacum]
PGSC0003DMG401008783	PGSC0003DMT400022652	-11.5425	0.918158	K05579	GO:0005886//plasma membrane;GO:0009535//chloroplast thylakoid membrane	GO:0048038//quinone binding;GO:0050136//NADH dehydrogenase (quinone) activity;GO:0051287//NAD binding	GO:0006810//transport;GO:0019684//photosynthesis, light reaction;GO:0055114//oxidation-reduction process	gi|108773185|ref|YP_635695.1|/1.21282e-117/NADH dehydrogenase subunit 7 [Solanum tuberosum]
PGSC0003DMG400010566	PGSC0003DMT400027395	-11.5672	0.919119	-	-	-	-	gi|565386810|ref|XP_006359202.1|/1.0961e-79/PREDICTED: uncharacterized protein LOC102585659 [Solanum tuberosum]
PGSC0003DMG400029885	PGSC0003DMT400076840	-11.568	0.919341	K00924;K04733;K05658	GO:0005886//plasma membrane;GO:0043680//filiform apparatus	GO:0004674//protein serine/threonine kinase activity;GO:0004715//non-membrane spanning protein tyrosine kinase activity;GO:0005524//ATP binding	GO:0009791//post-embryonic development;GO:0010483//pollen tube reception;GO:0046777//protein autophosphorylation;GO:0050832//defense response to fungus	gi|565348592|ref|XP_006341293.1|/0/PREDICTED: receptor-like protein kinase FERONIA-like [Solanum tuberosum]
PGSC0003DMG402012173	PGSC0003DMT400031730	-11.5687	0.919341	K07052	GO:0016020//membrane	-	-	gi|565354014|ref|XP_006343913.1|/1.08319e-81/PREDICTED: uncharacterized protein LOC102605715 [Solanum tuberosum]
PGSC0003DMG401026486	PGSC0003DMT400068096	-11.5748	0.919488	-	-	-	-	gi|565361706|ref|XP_006347594.1|/1.18982e-19/PREDICTED: uncharacterized protein LOC102587701 [Solanum tuberosum]
PGSC0003DMG403005658	PGSC0003DMT400014423	-11.614	0.920376	K13336	-	-	-	gi|565349141|ref|XP_006341556.1|/8.27821e-13/PREDICTED: peroxisome biogenesis protein 3-2-like [Solanum tuberosum]
PGSC0003DMG400002651	PGSC0003DMT400006828	-11.7028	0.923555	K05581	GO:0009535//chloroplast thylakoid membrane	GO:0008137//NADH dehydrogenase (ubiquinone) activity;GO:0048038//quinone binding	GO:0006810//transport;GO:0019684//photosynthesis, light reaction;GO:0055114//oxidation-reduction process	gi|108773133|ref|YP_635642.1|/4.65757e-48/NADH dehydrogenase subunit J [Solanum tuberosum]
PGSC0003DMG400024171	PGSC0003DMT400062105,PGSC0003DMT400062106,PGSC0003DMT400062107,PGSC0003DMT400062108	-11.8826	0.928804	-	-	-	-	gi|565349690|ref|XP_006341822.1|/7.42736e-179/PREDICTED: uncharacterized protein DDB_G0271670-like isoform X1 [Solanum tuberosum]
PGSC0003DMG400006660	PGSC0003DMT400017056	-12.0391	0.932426	K10999	GO:0005794//Golgi apparatus;GO:0016021//integral component of membrane	GO:0008270//zinc ion binding;GO:0016760//cellulose synthase (UDP-forming) activity	GO:0009833//plant-type primary cell wall biogenesis;GO:0010214//seed coat development;GO:0016049//cell growth;GO:0030244//cellulose biosynthetic process;GO:0043622//cortical microtubule organization	gi|565404779|ref|XP_006367803.1|/0/PREDICTED: cellulose synthase A catalytic subunit 2 [UDP-forming] [Solanum tuberosum]
PGSC0003DMG402023760	PGSC0003DMT400061067	-12.0604	0.932796	-	-	-	-	gi|565365360|ref|XP_006349382.1|/4.14126e-17/PREDICTED: ankyrin repeat domain-containing protein 2-like [Solanum tuberosum]
PGSC0003DMG400043947	PGSC0003DMT400094376	-12.2296	0.937158	-	-	-	-	gi|565386810|ref|XP_006359202.1|/1.41009e-142/PREDICTED: uncharacterized protein LOC102585659 [Solanum tuberosum]
PGSC0003DMG400011820	PGSC0003DMT400030854	-12.4848	0.942925	K02992	GO:0005739//mitochondrion;GO:0009507//chloroplast;GO:0015935//small ribosomal subunit	GO:0003735//structural constituent of ribosome;GO:0019843//rRNA binding	GO:0006412//translation	gi|724137168|ref|YP_009108805.1|/2.2193e-74/ribosomal protein S7 [Oncinotis tenuiloba]
PGSC0003DMG400029178	PGSC0003DMT400075018,PGSC0003DMT400075019,PGSC0003DMT400075020	-12.5126	0.943664	K00549;K15336	-	-	-	gi|586687148|ref|XP_006842129.1|/1.72606e-09/hypothetical protein AMTR_s00078p00112410 [Amborella trichopoda]
PGSC0003DMG402012874	PGSC0003DMT400033514	-12.5372	0.944034	-	-	-	-	-
PGSC0003DMG400012502	PGSC0003DMT400032549,PGSC0003DMT400032550	-12.6296	0.946252	K01855;K12619;K13217;K14321;K13148;K14327	-	-	-	gi|698488755|ref|XP_009790965.1|/0/PREDICTED: uncharacterized protein LOC104238338 [Nicotiana sylvestris]
PGSC0003DMG400014080	PGSC0003DMT400036539	-12.7515	0.948544	-	-	-	-	gi|565391830|ref|XP_006361614.1|/9.15851e-20/PREDICTED: uncharacterized protein LOC102606378 [Solanum tuberosum]
PGSC0003DMG400012182	PGSC0003DMT400031755,PGSC0003DMT400031756,PGSC0003DMT400031757,PGSC0003DMT400031758,PGSC0003DMT400031759,PGSC0003DMT400031760	-12.946	0.951797	K03130	-	-	-	gi|565354036|ref|XP_006343924.1|/0/PREDICTED: uncharacterized protein LOC102580258 isoform X3 [Solanum tuberosum]
PGSC0003DMG400044356	PGSC0003DMT400094785	-12.9663	0.952092	-	-	-	-	gi|113205348|gb|ABI34354.1|/4.86379e-62/Retrotransposon gag protein [Solanum demissum]
PGSC0003DMG400003202	PGSC0003DMT400008313	-13.1414	0.956011	-	-	-	-	-
PGSC0003DMG400008588	PGSC0003DMT400022135	-13.2083	0.957046	K03013;K13457	-	-	-	gi|565378903|ref|XP_006355884.1|/0/PREDICTED: putative disease resistance protein RGA4-like [Solanum tuberosum]
PGSC0003DMG400003771	PGSC0003DMT400009660	-13.2224	0.957267	K14486	GO:0005634//nucleus	GO:0003677//DNA binding;GO:0046983//protein dimerization activity	GO:0006355//regulation of transcription, DNA-templated;GO:0009734//auxin-activated signaling pathway	gi|565350129|ref|XP_006342026.1|/0/PREDICTED: auxin response factor 5-like [Solanum tuberosum]
PGSC0003DMG400023817	PGSC0003DMT400061185,PGSC0003DMT400061186	-13.7416	0.965844	K00685	-	GO:0000166//nucleotide binding;GO:0016746//transferase activity, transferring acyl groups	GO:0044267//cellular protein metabolic process	gi|565343464|ref|XP_006338855.1|/0/PREDICTED: arginyl-tRNA--protein transferase 1-like [Solanum tuberosum]
PGSC0003DMG400035518	PGSC0003DMT400085947	-13.8461	0.966805	-	-	-	-	gi|567862244|ref|XP_006423776.1|/7.10198e-22/hypothetical protein CICLE_v10029531mg [Citrus clementina]
PGSC0003DMG400004057	PGSC0003DMT400010386	-13.9222	0.967988	-	GO:0005739//mitochondrion	-	-	gi|442803208|gb|AGC78943.1|/5.86163e-51/hypothetical protein (mitochondrion) [Vicia faba]
PGSC0003DMG400014993	PGSC0003DMT400038791,PGSC0003DMT400038796	-14.0746	0.969836	-	-	-	-	gi|723710807|ref|XP_010322959.1|/0/PREDICTED: uncharacterized protein LOC104648097 [Solanum lycopersicum]
PGSC0003DMG400019421	PGSC0003DMT400049988	-14.2009	0.971906	-	-	-	-	gi|723681039|ref|XP_010317840.1|/5.07668e-70/PREDICTED: LOW QUALITY PROTEIN: uncharacterized protein LOC101250668 [Solanum lycopersicum]
PGSC0003DMG400032192	PGSC0003DMT400081991,PGSC0003DMT400081992	-14.3047	0.972941	K14823	-	-	-	gi|565375309|ref|XP_006354174.1|/3.9519e-168/PREDICTED: probable rRNA-processing protein EBP2 homolog [Solanum tuberosum]
PGSC0003DMG400017115	PGSC0003DMT400044106,PGSC0003DMT400044107,PGSC0003DMT400044108	-14.6343	0.975529	-	-	-	-	gi|565403216|ref|XP_006367059.1|/5.82026e-86/PREDICTED: uncharacterized protein LOC102578204 [Solanum tuberosum]
PGSC0003DMG400037302	PGSC0003DMT400087731	-14.7602	0.976268	-	-	-	-	gi|565359751|ref|XP_006346658.1|/4.28738e-86/PREDICTED: uncharacterized protein LOC102602485 [Solanum tuberosum]
PGSC0003DMG400012335	PGSC0003DMT400032132	-14.8959	0.977747	-	-	GO:0005524//ATP binding;GO:0017111//nucleoside-triphosphatase activity	GO:0007165//signal transduction	gi|565354110|ref|XP_006343960.1|/0/PREDICTED: uncharacterized protein LOC102592653 [Solanum tuberosum]
PGSC0003DMG400042446	PGSC0003DMT400092875	-15.1681	0.979669	-	-	-	-	gi|565352481|ref|XP_006343171.1|/1.26971e-67/PREDICTED: uncharacterized protein LOC102602015 [Solanum tuberosum]
PGSC0003DMG400001298	PGSC0003DMT400003273	-15.2178	0.980186	-	-	-	-	gi|565342759|ref|XP_006338508.1|/0/PREDICTED: uncharacterized protein LOC102603433 [Solanum tuberosum]
PGSC0003DMG400044444	PGSC0003DMT400094873	-15.2375	0.980334	-	-	-	-	gi|723740059|ref|XP_010312377.1|/2.31468e-07/PREDICTED: LOW QUALITY PROTEIN: uncharacterized protein LOC101263364 [Solanum lycopersicum]
PGSC0003DMG400026627	PGSC0003DMT400068479,PGSC0003DMT400068480	-15.3097	0.981221	K03405	GO:0005618//cell wall;GO:0009570//chloroplast stroma	GO:0005524//ATP binding;GO:0016851//magnesium chelatase activity;GO:0016887//ATPase activity	GO:0006200;GO:0015979//photosynthesis;GO:0015995//chlorophyll biosynthetic process	gi|565390673|ref|XP_006361060.1|/0/PREDICTED: magnesium-chelatase subunit ChlI, chloroplastic-like [Solanum tuberosum]
PGSC0003DMG400029971	PGSC0003DMT400077061	-15.3559	0.981369	-	-	-	-	gi|565386810|ref|XP_006359202.1|/6.56838e-68/PREDICTED: uncharacterized protein LOC102585659 [Solanum tuberosum]
PGSC0003DMG400035745	PGSC0003DMT400086174	-15.5328	0.981961	-	-	-	-	gi|113205303|gb|ABI34335.1|/7.98791e-40/Integrase core domain containing protein [Solanum demissum]
PGSC0003DMG400009014	PGSC0003DMT400023272,PGSC0003DMT400023273,PGSC0003DMT400023274,PGSC0003DMT400023275,PGSC0003DMT400023276	-15.5438	0.981961	K13426;K13425	-	-	-	gi|723658632|ref|XP_010322372.1|/5.26689e-36/PREDICTED: probable WRKY transcription factor 65 isoform X2 [Solanum lycopersicum]
PGSC0003DMG400004161	PGSC0003DMT400010652,PGSC0003DMT400010653	-15.5695	0.981961	-	-	-	GO:0009620//response to fungus	gi|565354306|ref|XP_006344054.1|/3.87438e-39/PREDICTED: uncharacterized protein LOC102598924 [Solanum tuberosum]
PGSC0003DMG400039803	PGSC0003DMT400090232	-15.612	0.982182	-	-	-	-	gi|565353100|ref|XP_006343473.1|/1.3995e-28/PREDICTED: uncharacterized protein LOC102580358 [Solanum tuberosum]
PGSC0003DMG400023230	PGSC0003DMT400059741	-15.7853	0.983218	K01649	-	-	-	gi|565403922|ref|XP_006367400.1|/0/PREDICTED: 2-isopropylmalate synthase A-like [Solanum tuberosum]
PGSC0003DMG400010466	PGSC0003DMT400027131	-15.8119	0.983439	K13418;K13416	-	-	-	gi|565343908|ref|XP_006339063.1|/0/PREDICTED: L-type lectin-domain containing receptor kinase VIII.1-like [Solanum tuberosum]
PGSC0003DMG400023862	PGSC0003DMT400061300	-15.8194	0.983513	-	-	-	-	gi|723752707|ref|XP_010314676.1|/0/PREDICTED: adhesive plaque matrix protein-like isoform X1 [Solanum lycopersicum]
PGSC0003DMG400001596	PGSC0003DMT400004043	-15.9748	0.9844	-	GO:0005829//cytosol	GO:0033926//glycopeptide alpha-N-acetylgalactosaminidase activity	GO:0008152//metabolic process	gi|565387740|ref|XP_006359646.1|/0/PREDICTED: alkaline/neutral invertase CINV2-like [Solanum tuberosum]
PGSC0003DMG400025327	PGSC0003DMT400065164	-16.2752	0.986323	-	-	-	-	gi|565399805|ref|XP_006365433.1|/5.83388e-91/PREDICTED: uncharacterized protein LOC102596971 [Solanum tuberosum]
PGSC0003DMG400022682	PGSC0003DMT400058417	-16.4694	0.988023	-	-	-	-	gi|698558485|ref|XP_009771302.1|/7.25867e-40/PREDICTED: uncharacterized protein LOC104221861 [Nicotiana sylvestris]
PGSC0003DMG400042630	PGSC0003DMT400093059	-16.5961	0.988688	-	-	-	-	-
PGSC0003DMG400013163	PGSC0003DMT400034238	-16.6262	0.989132	K15400	-	GO:0016747//transferase activity, transferring acyl groups other than amino-acyl groups	-	gi|565367381|ref|XP_006350348.1|/9.42277e-49/PREDICTED: anthraniloyl-CoA:methanol acyltransferase-like [Solanum tuberosum]
PGSC0003DMG400011243	PGSC0003DMT400029235	-16.6994	0.98965	K09422	-	GO:0005488	GO:0009809//lignin biosynthetic process;GO:0045893//positive regulation of transcription, DNA-templated;GO:2000652//regulation of secondary cell wall biogenesis	gi|565372110|ref|XP_006352640.1|/1.30764e-141/PREDICTED: myb-related protein Zm1-like [Solanum tuberosum]
PGSC0003DMG400001074	PGSC0003DMT400002770	-17.6506	0.994455	-	-	-	-	-

## Sheet: 24hpi(+A30+D) vs. (-A30-D)
GeneID	transcript_id	log2Ratio(groupPPA/groupP)	Probability	KEGG Orthology	GO Component	GO Function	GO Process	Blast nr
PGSC0003DMG400001032	PGSC0003DMT400002677,PGSC0003DMT400002678	16.5694	0.995083	-	-	-	-	gi|565401058|ref|XP_006366033.1|/0/PREDICTED: COBRA-like protein 10-like [Solanum tuberosum]
PGSC0003DMG400003853	PGSC0003DMT400009835	15.5535	0.990597	K15198;K08334	-	-	-	gi|697170002|ref|XP_009593913.1|/1.78935e-31/PREDICTED: uncharacterized protein LOC104090513 [Nicotiana tomentosiformis]
PGSC0003DMG400006842	PGSC0003DMT400017637	10.7288	0.888511	-	-	GO:0004252//serine-type endopeptidase activity;GO:0042802//identical protein binding	GO:0006508//proteolysis;GO:0043086//negative regulation of catalytic activity	gi|723660040|ref|XP_004229664.2|/4.60402e-141/PREDICTED: subtilisin-like protease [Solanum lycopersicum]
PGSC0003DMG401025788	PGSC0003DMT400066299,PGSC0003DMT400066300	15.2386	0.988268	-	-	-	-	gi|565359215|ref|XP_006346412.1|/9.30488e-144/PREDICTED: uncharacterized protein LOC102592216 [Solanum tuberosum]
PGSC0003DMG400017535	PGSC0003DMT400045204	14.7822	0.769266	K13422	-	GO:0016491//oxidoreductase activity;GO:0046983//protein dimerization activity	-	gi|565372553|ref|XP_006352856.1|/0/PREDICTED: transcription factor MYC2-like [Solanum tuberosum]
PGSC0003DMG400010981	PGSC0003DMT400028517	14.7431	0.983552	K07119	-	GO:0000166//nucleotide binding;GO:0008270//zinc ion binding;GO:0016491//oxidoreductase activity	GO:0055114//oxidation-reduction process	gi|565350954|ref|XP_006342426.1|/8.03005e-37/PREDICTED: 2-alkenal reductase (NADP(+)-dependent)-like [Solanum tuberosum]
PGSC0003DMG400012071	PGSC0003DMT400031475	14.4735	0.974198	K14494	-	-	GO:0006355//regulation of transcription, DNA-templated	gi|565370535|ref|XP_006351875.1|/0/PREDICTED: nodulation-signaling pathway 2 protein-like [Solanum tuberosum]
PGSC0003DMG400023110	PGSC0003DMT400059484	14.4682	0.980072	K03966	GO:0005747//mitochondrial respiratory chain complex I	-	-	gi|565374495|ref|XP_006353798.1|/2.62416e-59/PREDICTED: NADH dehydrogenase [ubiquinone] 1 beta subcomplex subunit 10-A-like [Solanum tuberosum]
PGSC0003DMG400020801	PGSC0003DMT400053618	14.4471	0.979842	K00430	-	-	-	gi|565399650|ref|XP_006365360.1|/6.21697e-172/PREDICTED: peroxidase 70-like [Solanum tuberosum]
PGSC0003DMG400020334	PGSC0003DMT400052381	14.4323	0.979584	K15227	-	GO:0000166//nucleotide binding;GO:0004665//prephenate dehydrogenase (NADP+) activity;GO:0008977//prephenate dehydrogenase activity	GO:0006571//tyrosine biosynthetic process;GO:0055114//oxidation-reduction process	gi|565394881|ref|XP_006363084.1|/0/PREDICTED: arogenate dehydrogenase 1, chloroplastic-like [Solanum tuberosum]
PGSC0003DMG400042998	PGSC0003DMT400093427	14.3449	0.978088	-	-	-	-	gi|723733217|ref|XP_004247948.2|/2.94888e-34/PREDICTED: lysine-specific demethylase JMJ25-like [Solanum lycopersicum]
PGSC0003DMG400045253	PGSC0003DMT400095682	14.3337	0.977916	K00021	GO:0005789//endoplasmic reticulum membrane;GO:0016021//integral component of membrane	GO:0004420//hydroxymethylglutaryl-CoA reductase (NADPH) activity;GO:0050661//NADP binding	GO:0008299//isoprenoid biosynthetic process;GO:0015936//coenzyme A metabolic process;GO:0055114//oxidation-reduction process	gi|460373579|ref|XP_004232593.1|/7.24444e-59/PREDICTED: 3-hydroxy-3-methylglutaryl-coenzyme A reductase 1 [Solanum lycopersicum]
PGSC0003DMG401010374	PGSC0003DMT400026884,PGSC0003DMT400026885,PGSC0003DMT400026887,PGSC0003DMT400026888,PGSC0003DMT400026889,PGSC0003DMT400026890,PGSC0003DMT400026891,PGSC0003DMT400026892,PGSC0003DMT400026893,PGSC0003DMT400026894,PGSC0003DMT400026895	14.3077	0.977628	K08150	GO:0016020//membrane;GO:0016021//integral component of membrane	GO:0016491//oxidoreductase activity;GO:0022857//transmembrane transporter activity;GO:0022891//substrate-specific transmembrane transporter activity;GO:0032440//2-alkenal reductase [NAD(P)] activity	GO:0008643//carbohydrate transport;GO:0044765;GO:0055085//transmembrane transport;GO:0055114//oxidation-reduction process	gi|565350726|ref|XP_006342314.1|/3.57142e-32/PREDICTED: D-xylose-proton symporter-like 3, chloroplastic-like [Solanum tuberosum]
PGSC0003DMG402018708	PGSC0003DMT400048157,PGSC0003DMT400048159,PGSC0003DMT400048160,PGSC0003DMT400048161	14.2498	0.976996	K11817;K09842	-	GO:0004031//aldehyde oxidase activity;GO:0005506//iron ion binding;GO:0008762//UDP-N-acetylmuramate dehydrogenase activity;GO:0009055//electron carrier activity;GO:0050660//flavin adenine dinucleotide binding;GO:0051537//2 iron, 2 sulfur cluster binding	GO:0009851//auxin biosynthetic process;GO:0055114//oxidation-reduction process	gi|76803527|gb|ABA55736.1|/2.17215e-58/abscisic aldehyde oxidase [Solanum tuberosum]
PGSC0003DMG400029569	PGSC0003DMT400076044	14.1744	0.976047	-	-	-	-	gi|568815703|ref|NP_001275620.1|/3.34346e-75/uncharacterized protein LOC102590907 precursor [Solanum tuberosum]
PGSC0003DMG400007984	PGSC0003DMT400020607	14.1582	0.975759	K13448	-	-	-	gi|723696633|ref|XP_010320533.1|/2.94928e-47/PREDICTED: calmodulin-like protein 5 [Solanum lycopersicum]
PGSC0003DMG400021037	PGSC0003DMT400054229	14.1184	0.974781	-	-	-	-	gi|698575256|ref|XP_009775886.1|/1.3262e-11/PREDICTED: uncharacterized protein LOC104225723 [Nicotiana sylvestris]
PGSC0003DMG400002946	PGSC0003DMT400007619,PGSC0003DMT400007620,PGSC0003DMT400007621,PGSC0003DMT400007622	14.0807	0.974321	K13263;K08237	-	GO:0016758//transferase activity, transferring hexosyl groups	-	gi|565356377|ref|XP_006345044.1|/2.53868e-54/PREDICTED: UDP-glycosyltransferase 90A1-like [Solanum tuberosum]
PGSC0003DMG400044797	PGSC0003DMT400095226	14.0774	0.974235	-	-	-	-	-
PGSC0003DMG400037551	PGSC0003DMT400087980	14.0456	0.973516	K13420	-	-	-	gi|565364184|ref|XP_006348807.1|/0/PREDICTED: probable leucine-rich repeat receptor-like protein kinase At1g35710-like [Solanum tuberosum]
PGSC0003DMG400043478	PGSC0003DMT400093907	13.9694	0.972308	-	-	GO:0003676//nucleic acid binding;GO:0008270//zinc ion binding	-	gi|698492123|ref|XP_009792427.1|/1.62035e-29/PREDICTED: uncharacterized protein LOC104239484 [Nicotiana sylvestris]
PGSC0003DMG400045232	PGSC0003DMT400095661	13.9611	0.972078	-	-	-	-	gi|565392875|ref|XP_006362114.1|/4.32305e-30/PREDICTED: 21 kDa protein-like [Solanum tuberosum]
PGSC0003DMG400045952	PGSC0003DMT400096381	13.9185	0.971417	-	-	-	-	gi|565388605|ref|XP_006360064.1|/2.3208e-68/PREDICTED: uncharacterized protein LOC102591172 [Solanum tuberosum]
PGSC0003DMG400020999	PGSC0003DMT400054145	13.8843	0.779587	K15718	GO:0005737//cytoplasm	GO:0005506//iron ion binding;GO:0016165//linoleate 13S-lipoxygenase activity	GO:0031408//oxylipin biosynthetic process;GO:0055114//oxidation-reduction process	gi|568215346|ref|NP_001275351.1|/0/5-lipoxygenase [Solanum tuberosum]
PGSC0003DMG400030433	PGSC0003DMT400078208,PGSC0003DMT400078209	13.7661	0.968685	-	-	-	-	gi|565368365|ref|XP_006350817.1|/4.11888e-57/PREDICTED: acyl-coenzyme A thioesterase 13-like [Solanum tuberosum]
PGSC0003DMG400021224	PGSC0003DMT400054681	13.7471	0.968254	-	-	-	-	gi|723723506|ref|XP_010325252.1|/7.64583e-67/PREDICTED: LOW QUALITY PROTEIN: uncharacterized protein LOC101256313 [Solanum lycopersicum]
PGSC0003DMG400010950	PGSC0003DMT400028433	13.7302	0.967765	K13420	-	-	-	gi|565403381|ref|XP_006367139.1|/5.9182e-109/PREDICTED: probable leucine-rich repeat receptor-like protein kinase At5g63930-like [Solanum tuberosum]
PGSC0003DMG400003045	PGSC0003DMT400007871,PGSC0003DMT400007872,PGSC0003DMT400007873	13.7061	0.967449	K01115;K13412	-	-	-	gi|565386136|ref|XP_006358893.1|/5.42387e-73/PREDICTED: elicitor-responsive protein 3-like [Solanum tuberosum]
PGSC0003DMG400030837	PGSC0003DMT400079230,PGSC0003DMT400079231	13.6393	0.966414	K09338	GO:0005634//nucleus	GO:0000976//transcription regulatory region sequence-specific DNA binding;GO:0003700//sequence-specific DNA binding transcription factor activity	GO:0006355//regulation of transcription, DNA-templated	gi|350537881|ref|NP_001234571.1|/7.47181e-140/homeodomain protein [Solanum lycopersicum]
PGSC0003DMG400035881	PGSC0003DMT400086310	13.6378	0.966241	K10760	GO:0005739//mitochondrion	GO:0009824//AMP dimethylallyltransferase activity	GO:0009691//cytokinin biosynthetic process;GO:0009860//pollen tube growth;GO:0044260;GO:0090304	gi|723746714|ref|XP_010313572.1|/1.20119e-48/PREDICTED: adenylate isopentenyltransferase 5, chloroplastic-like [Solanum lycopersicum]
PGSC0003DMG400040413	PGSC0003DMT400090842	13.6185	0.965752	-	-	-	-	-
PGSC0003DMG400006057	PGSC0003DMT400015515,PGSC0003DMT400015516	13.5953	0.965465	-	-	-	-	gi|565369153|ref|XP_006351201.1|/8.02302e-40/PREDICTED: F-box protein SKIP23-like [Solanum tuberosum]
PGSC0003DMG400025420	PGSC0003DMT400065386	13.5916	0.965465	K01115	-	-	-	gi|698500916|ref|XP_009796184.1|/1.78063e-52/PREDICTED: zinc finger BED domain-containing protein RICESLEEPER 2-like [Nicotiana sylvestris]
PGSC0003DMG400042077	PGSC0003DMT400092506	13.5835	0.965321	-	-	-	-	gi|565365680|ref|XP_006349532.1|/2.40354e-51/PREDICTED: uncharacterized protein LOC102582197 [Solanum tuberosum]
PGSC0003DMG400038277	PGSC0003DMT400088706	13.5735	0.96512	-	-	-	-	-
PGSC0003DMG402021129	PGSC0003DMT400054435,PGSC0003DMT400054436,PGSC0003DMT400054437,PGSC0003DMT400054438,PGSC0003DMT400054439	13.5516	0.964487	-	-	-	-	gi|697106728|ref|XP_009607185.1|/1.36245e-09/PREDICTED: uncharacterized protein LOC104101449 isoform X1 [Nicotiana tomentosiformis]
PGSC0003DMG400010271	PGSC0003DMT400026592	13.5508	0.964487	-	-	-	-	gi|565368926|ref|XP_006351090.1|/6.67675e-39/PREDICTED: uncharacterized protein LOC102594572 [Solanum tuberosum]
PGSC0003DMG400038122	PGSC0003DMT400088551	13.5494	0.964487	K11323	-	-	-	gi|723717549|ref|XP_010324146.1|/3.30327e-38/PREDICTED: uncharacterized protein LOC104648518 [Solanum lycopersicum]
PGSC0003DMG400001079	PGSC0003DMT400002780,PGSC0003DMT400002781,PGSC0003DMT400002782,PGSC0003DMT400002783,PGSC0003DMT400002784	13.4988	0.963797	K00748	-	GO:0016757//transferase activity, transferring glycosyl groups	-	gi|565397170|ref|XP_006364173.1|/9.15473e-73/PREDICTED: probable lipid-A-disaccharide synthase, mitochondrial-like [Solanum tuberosum]
PGSC0003DMG400003042	PGSC0003DMT400007868	13.4863	0.963596	-	-	-	-	gi|53830829|gb|AAU95235.1|/2.68602e-153/osmotin-like protein [Solanum phureja]
PGSC0003DMG400018411	PGSC0003DMT400047378	13.3758	0.960835	K15112	-	-	-	gi|565377312|ref|XP_006355129.1|/4.93783e-163/PREDICTED: LOW QUALITY PROTEIN: mitochondrial uncoupling protein 3-like [Solanum tuberosum]
PGSC0003DMG400027326	PGSC0003DMT400070291,PGSC0003DMT400070292	13.3499	0.960116	-	-	-	-	gi|565389531|ref|XP_006360506.1|/8.33451e-58/PREDICTED: uncharacterized protein LOC102587541 isoform X1 [Solanum tuberosum]
PGSC0003DMG400001344	PGSC0003DMT400003404,PGSC0003DMT400003405,PGSC0003DMT400003406,PGSC0003DMT400003407	13.3374	0.959685	-	-	-	-	gi|565343299|ref|XP_006338775.1|/9.83059e-137/PREDICTED: uncharacterized protein LOC102602423 [Solanum tuberosum]
PGSC0003DMG400022645	PGSC0003DMT400058313	13.3338	0.959512	-	-	-	-	gi|565381868|ref|XP_006357282.1|/4.80881e-82/PREDICTED: uncharacterized protein LOC102605115 [Solanum tuberosum]
PGSC0003DMG400007729	PGSC0003DMT400019960,PGSC0003DMT400019961,PGSC0003DMT400019962,PGSC0003DMT400019963	13.3239	0.959138	-	-	-	-	gi|565365810|ref|XP_006349592.1|/7.75805e-146/PREDICTED: F-box protein At2g16365-like isoform X1 [Solanum tuberosum]
PGSC0003DMG400016774	PGSC0003DMT400043220	13.3073	0.958937	-	-	-	-	gi|723654484|ref|XP_010318711.1|/1.83941e-28/PREDICTED: uncharacterized protein LOC104646565 isoform X2 [Solanum lycopersicum]
PGSC0003DMG400039855	PGSC0003DMT400090284	13.2969	0.958132	-	-	-	-	-
PGSC0003DMG402005885	PGSC0003DMT400015065	13.2922	0.958017	-	-	-	-	-
PGSC0003DMG400014006	PGSC0003DMT400036386	13.2825	0.957816	-	-	-	-	gi|47824950|gb|AAT38724.1|/6.04647e-40/Putative retrotransposon protein, identical [Solanum demissum]
PGSC0003DMG400035394	PGSC0003DMT400085823	13.2755	0.957672	-	-	-	-	-
PGSC0003DMG400015188	PGSC0003DMT400039276,PGSC0003DMT400039278	13.2124	0.956263	-	-	-	-	gi|565369880|ref|XP_006351561.1|/0/PREDICTED: uncharacterized protein At1g04910-like [Solanum tuberosum]
PGSC0003DMG402002714	PGSC0003DMT400007023,PGSC0003DMT400007024,PGSC0003DMT400007025	13.2108	0.956234	-	-	-	-	gi|565348315|ref|XP_006341159.1|/6.59025e-178/PREDICTED: uncharacterized protein LOC102591728 [Solanum tuberosum]
PGSC0003DMG400009787	PGSC0003DMT400025349,PGSC0003DMT400025350,PGSC0003DMT400025352,PGSC0003DMT400025353	13.2072	0.956177	-	-	-	-	gi|565374097|ref|XP_006353600.1|/4.88231e-21/PREDICTED: uncharacterized protein LOC102585734 [Solanum tuberosum]
PGSC0003DMG400036157	PGSC0003DMT400086586	13.1993	0.955889	-	-	-	-	-
PGSC0003DMG400042032	PGSC0003DMT400092461	13.17	0.954883	-	-	-	-	-
PGSC0003DMG400021420	PGSC0003DMT400055191	13.1552	0.954049	K02898	-	-	-	gi|460372205|ref|XP_004231922.1|/1.6932e-74/PREDICTED: 60S ribosomal protein L26-1 [Solanum lycopersicum]
PGSC0003DMG400043598	PGSC0003DMT400094027	13.1453	0.953819	-	-	GO:0046872//metal ion binding	-	gi|698492123|ref|XP_009792427.1|/5.62858e-52/PREDICTED: uncharacterized protein LOC104239484 [Nicotiana sylvestris]
PGSC0003DMG400041773	PGSC0003DMT400092202	13.1271	0.953445	-	-	-	-	gi|113205187|gb|AAT39932.2|/6.31801e-88/NB-ARC domain containing protein [Solanum demissum]
PGSC0003DMG400010045	PGSC0003DMT400026037	13.1213	0.953301	-	-	-	-	gi|565342262|ref|XP_006338278.1|/5.63543e-137/PREDICTED: transcription factor DICHOTOMA-like [Solanum tuberosum]
PGSC0003DMG400030771	PGSC0003DMT400079070,PGSC0003DMT400079071	13.1025	0.952956	K00001	GO:0005737//cytoplasm	GO:0000166//nucleotide binding;GO:0004022//alcohol dehydrogenase (NAD) activity;GO:0008270//zinc ion binding;GO:0051903//S-(hydroxymethyl)glutathione dehydrogenase activity	GO:0055114//oxidation-reduction process	gi|568214706|ref|NP_001275080.1|/0/alcohol dehydrogenase 1 [Solanum tuberosum]
PGSC0003DMG400033159	PGSC0003DMT400083274	13.0992	0.95287	K13457	-	-	-	gi|565387562|ref|XP_006359566.1|/2.48191e-81/PREDICTED: TMV resistance protein N-like [Solanum tuberosum]
PGSC0003DMG401000722	PGSC0003DMT400001906	13.0718	0.952237	K04536	GO:0005783//endoplasmic reticulum;GO:0005886//plasma membrane;GO:0080008//Cul4-RING E3 ubiquitin ligase complex	GO:0004402//histone acetyltransferase activity	GO:0007186//G-protein coupled receptor signaling pathway;GO:0009723//response to ethylene;GO:0009817//defense response to fungus, incompatible interaction;GO:0009845//seed germination;GO:0009867//jasmonic acid mediated signaling pathway;GO:0009887//organ morphogenesis;GO:0010154//fruit development;GO:0016573//histone acetylation;GO:0030968//endoplasmic reticulum unfolded protein response;GO:00485…	gi|460370130|ref|XP_004230907.1|/0/PREDICTED: guanine nucleotide-binding protein subunit beta [Solanum lycopersicum]
PGSC0003DMG400006977	PGSC0003DMT400017965	13.0671	0.952065	-	-	-	-	gi|565381685|ref|XP_006357194.1|/2.0408e-175/PREDICTED: B2 protein-like [Solanum tuberosum]
PGSC0003DMG400031469	PGSC0003DMT400080793	13.0365	0.951231	-	-	-	-	gi|460396786|ref|XP_004243952.1|/6.27303e-47/PREDICTED: uncharacterized protein LOC101256198 [Solanum lycopersicum]
PGSC0003DMG400019731	PGSC0003DMT400050795,PGSC0003DMT400050796,PGSC0003DMT400050797,PGSC0003DMT400050798,PGSC0003DMT400050799,PGSC0003DMT400050802,PGSC0003DMT400050803	13.0273	0.951116	-	GO:0016020//membrane	GO:0016740//transferase activity;GO:0016757//transferase activity, transferring glycosyl groups	-	gi|565367139|ref|XP_006350236.1|/7.94172e-91/PREDICTED: probable beta-1,3-galactosyltransferase 5-like isoform X1 [Solanum tuberosum]
PGSC0003DMG400029432	PGSC0003DMT400075658	13.0238	0.951029	-	GO:0005634//nucleus;GO:0009507//chloroplast;GO:0016020//membrane	-	GO:0010207//photosystem II assembly;GO:0016556//mRNA modification	gi|565351088|ref|XP_006342491.1|/2.23308e-113/PREDICTED: protein PAM68, chloroplastic-like [Solanum tuberosum]
PGSC0003DMG400016831	PGSC0003DMT400043350	13.0199	0.950972	-	-	-	-	gi|565399545|ref|XP_006365310.1|/4.89182e-50/PREDICTED: pentatricopeptide repeat-containing protein At1g62350-like isoform X1 [Solanum tuberosum]
PGSC0003DMG400046681	PGSC0003DMT400097110	12.9576	0.949218	K10760	-	-	-	gi|460411900|ref|XP_004251342.1|/4.87493e-71/PREDICTED: adenylate isopentenyltransferase 5, chloroplastic-like [Solanum lycopersicum]
PGSC0003DMG400034526	PGSC0003DMT400084955	12.9566	0.94916	K12813	-	-	-	gi|302841839|ref|XP_002952464.1|/8.31676e-06/hypothetical protein VOLCADRAFT_93092 [Volvox carteri f. nagariensis]
PGSC0003DMG400013206	PGSC0003DMT400034343	12.9486	0.948873	-	GO:0005739//mitochondrion	-	-	gi|57014020|ref|YP_173491.1|/1.36056e-55/hypothetical protein NitaMp154 [Nicotiana tabacum]
PGSC0003DMG400024643	PGSC0003DMT400063349,PGSC0003DMT400063350,PGSC0003DMT400063351	12.9412	0.9487	K05280	-	GO:0004497//monooxygenase activity;GO:0005506//iron ion binding;GO:0009055//electron carrier activity;GO:0016705//oxidoreductase activity, acting on paired donors, with incorporation or reduction of molecular oxygen;GO:0020037//heme binding	GO:0055114//oxidation-reduction process	gi|565356561|ref|XP_006345132.1|/6.14495e-24/PREDICTED: flavonoid 3'-monooxygenase-like [Solanum tuberosum]
PGSC0003DMG400007305	PGSC0003DMT400018842	12.9388	0.948643	-	-	-	-	gi|565378857|ref|XP_006355862.1|/1.07234e-156/PREDICTED: uncharacterized protein LOC102604545 [Solanum tuberosum]
PGSC0003DMG400013493	PGSC0003DMT400035095	12.9368	0.948643	-	GO:0005634//nucleus	GO:0003700//sequence-specific DNA binding transcription factor activity;GO:0043565//sequence-specific DNA binding	GO:0006355//regulation of transcription, DNA-templated	gi|568215100|ref|NP_001275354.1|/0/POTH1 [Solanum tuberosum]
PGSC0003DMG400035465	PGSC0003DMT400085894	12.9347	0.948585	-	-	-	-	gi|697184765|ref|XP_009601402.1|/4.18794e-27/PREDICTED: uncharacterized protein LOC104096693 [Nicotiana tomentosiformis]
PGSC0003DMG400043383	PGSC0003DMT400093812	12.9347	0.948585	-	-	-	-	gi|566185230|ref|XP_006380094.1|/1.45796e-25/hypothetical protein POPTR_0008s21830g [Populus trichocarpa]
PGSC0003DMG400005636	PGSC0003DMT400014369	12.8956	0.947579	K13107	-	-	-	gi|565349240|ref|XP_006341603.1|/0/PREDICTED: zinc finger CCCH domain-containing protein 42-like [Solanum tuberosum]
PGSC0003DMG400019919	PGSC0003DMT400051281	12.8904	0.947406	-	GO:0016021//integral component of membrane;GO:0031969//chloroplast membrane	-	-	gi|91209047|ref|YP_538908.1|/3.36259e-22/hypothetical chloroplast RF1 [Solanum bulbocastanum]
PGSC0003DMG400025138	PGSC0003DMT400064714	12.882	0.94709	-	-	-	-	gi|565395584|ref|XP_006363418.1|/0/PREDICTED: uncharacterized protein LOC102604591 [Solanum tuberosum]
PGSC0003DMG400030685	PGSC0003DMT400078839	12.8797	0.947032	-	-	-	-	gi|565387425|ref|XP_006359500.1|/2.34341e-113/PREDICTED: uncharacterized protein LOC102580798 isoform X1 [Solanum tuberosum]
PGSC0003DMG400041075	PGSC0003DMT400091504	12.848	0.946342	-	-	-	-	gi|698543973|ref|XP_009766914.1|/3.23162e-18/PREDICTED: uncharacterized protein LOC104218184 isoform X4 [Nicotiana sylvestris]
PGSC0003DMG400020249	PGSC0003DMT400052207,PGSC0003DMT400052209	12.8112	0.945048	-	-	-	-	gi|565343167|ref|XP_006338710.1|/0/PREDICTED: protein SMG9-like isoform X3 [Solanum tuberosum]
PGSC0003DMG400028053	PGSC0003DMT400072103,PGSC0003DMT400072104	12.8086	0.944962	K05280	-	-	-	gi|565378159|ref|XP_006355529.1|/0/PREDICTED: flavonoid 3'-monooxygenase-like [Solanum tuberosum]
PGSC0003DMG400018463	PGSC0003DMT400047508	12.7776	0.943841	K13457	-	-	-	gi|698453161|ref|XP_009779880.1|/5.13689e-133/PREDICTED: putative late blight resistance protein homolog R1A-10 [Nicotiana sylvestris]
PGSC0003DMG400017266	PGSC0003DMT400044491	12.7731	0.943668	-	-	-	-	gi|565375959|ref|XP_006354482.1|/2.51717e-131/PREDICTED: uncharacterized protein LOC102587308 [Solanum tuberosum]
PGSC0003DMG400006245	PGSC0003DMT400015957	12.7568	0.943352	K03809	GO:0005737//cytoplasm;GO:0005886//plasma membrane;GO:0009506//plasmodesma	GO:0010181//FMN binding;GO:0016491//oxidoreductase activity	GO:0045892//negative regulation of transcription, DNA-templated;GO:0055114//oxidation-reduction process	gi|565375580|ref|XP_006354301.1|/3.01242e-84/PREDICTED: minor allergen Alt a 7-like [Solanum tuberosum]
PGSC0003DMG400006244	PGSC0003DMT400015956	12.7568	0.943352	K03809	GO:0005737//cytoplasm;GO:0005886//plasma membrane;GO:0009506//plasmodesma	GO:0010181//FMN binding;GO:0016491//oxidoreductase activity	GO:0045892//negative regulation of transcription, DNA-templated;GO:0055114//oxidation-reduction process	gi|565375580|ref|XP_006354301.1|/3.01242e-84/PREDICTED: minor allergen Alt a 7-like [Solanum tuberosum]
PGSC0003DMG402016602	PGSC0003DMT400042779,PGSC0003DMT400042780,PGSC0003DMT400042781	12.7247	0.942432	K03013;K13457	-	-	-	gi|565386015|ref|XP_006358839.1|/0/PREDICTED: late blight resistance protein R1-A-like [Solanum tuberosum]
PGSC0003DMG400031205	PGSC0003DMT400080165,PGSC0003DMT400080166	12.7227	0.942288	-	-	-	-	gi|565403892|ref|XP_006367386.1|/3.58948e-113/PREDICTED: uncharacterized protein LOC102593671 isoform X1 [Solanum tuberosum]
PGSC0003DMG400039137	PGSC0003DMT400089566	12.7048	0.941655	-	-	-	-	gi|723740059|ref|XP_010312377.1|/4.35124e-14/PREDICTED: LOW QUALITY PROTEIN: uncharacterized protein LOC101263364 [Solanum lycopersicum]
PGSC0003DMG400046082	PGSC0003DMT400096511	12.6955	0.941396	K09338	-	-	-	gi|723705157|ref|XP_010321992.1|/3.49614e-25/PREDICTED: homeobox-leucine zipper protein HDG1-like isoform X2 [Solanum lycopersicum]
PGSC0003DMG400002166	PGSC0003DMT400005542,PGSC0003DMT400005543	12.6915	0.94131	K00799	-	GO:0016740//transferase activity	-	gi|565404489|ref|XP_006367670.1|/5.9029e-124/PREDICTED: probable glutathione S-transferase-like [Solanum tuberosum]
PGSC0003DMG400023006	PGSC0003DMT400059223	12.6701	0.940649	-	-	-	-	gi|565399431|ref|XP_006365255.1|/4.60427e-120/PREDICTED: putative F-box/LRR-repeat protein At5g02930-like [Solanum tuberosum]
PGSC0003DMG400011016	PGSC0003DMT400028623	12.6625	0.940591	-	GO:0005634//nucleus;GO:0042644//chloroplast nucleoid	-	-	gi|565343767|ref|XP_006338999.1|/4.70074e-111/PREDICTED: heme-binding-like protein At3g10130, chloroplastic-like [Solanum tuberosum]
PGSC0003DMG402031037	PGSC0003DMT400079686	12.6522	0.940275	K08825	-	-	-	gi|565397605|ref|XP_006364379.1|/2.05691e-169/PREDICTED: uncharacterized protein LOC102605840 isoform X2 [Solanum tuberosum]
PGSC0003DMG400024833	PGSC0003DMT400063890	12.6521	0.940275	-	-	-	-	gi|565379882|ref|XP_006356346.1|/0/PREDICTED: F-box protein At5g62510-like [Solanum tuberosum]
PGSC0003DMG400000071	PGSC0003DMT400000228,PGSC0003DMT400000229	12.6446	0.940074	-	-	GO:0008168//methyltransferase activity	GO:0032259//methylation	gi|565345105|ref|XP_006339639.1|/0/PREDICTED: uncharacterized protein LOC102587968 [Solanum tuberosum]
PGSC0003DMG400047176	PGSC0003DMT400097605	12.6424	0.939987	-	-	-	-	gi|565386810|ref|XP_006359202.1|/8.30307e-59/PREDICTED: uncharacterized protein LOC102585659 [Solanum tuberosum]
PGSC0003DMG400014888	PGSC0003DMT400038548	12.6365	0.939671	-	-	-	-	gi|697131445|ref|XP_009619779.1|/2.87581e-75/PREDICTED: uncharacterized protein LOC104111728 [Nicotiana tomentosiformis]
PGSC0003DMG400019895	PGSC0003DMT400051228	12.6338	0.939585	-	-	-	-	gi|460394911|ref|XP_004243033.1|/6.89859e-142/PREDICTED: uncharacterized protein LOC101261246 [Solanum lycopersicum]
PGSC0003DMG400008708	PGSC0003DMT400022467,PGSC0003DMT400022468	12.5834	0.937917	K00549	-	GO:0003871//5-methyltetrahydropteroyltriglutamate-homocysteine S-methyltransferase activity;GO:0008270//zinc ion binding	GO:0009086//methionine biosynthetic process;GO:0032259//methylation	gi|565397836|ref|XP_006364490.1|/6.98762e-52/PREDICTED: 5-methyltetrahydropteroyltriglutamate--homocysteine methyltransferase-like [Solanum tuberosum]
PGSC0003DMG400000487	PGSC0003DMT400001282	12.5551	0.936824	K02935	-	-	-	gi|565342883|ref|XP_006338570.1|/1.55743e-97/PREDICTED: 50S ribosomal protein L12, chloroplastic-like [Solanum tuberosum]
PGSC0003DMG400015073	PGSC0003DMT400038971	12.5534	0.936824	-	-	-	-	gi|460374249|ref|XP_004232924.1|/1.48863e-56/PREDICTED: guanylate-binding protein 4 [Solanum lycopersicum]
PGSC0003DMG400044924	PGSC0003DMT400095353	12.5527	0.936824	-	-	-	-	gi|565386810|ref|XP_006359202.1|/1.93135e-40/PREDICTED: uncharacterized protein LOC102585659 [Solanum tuberosum]
PGSC0003DMG400023949	PGSC0003DMT400061535,PGSC0003DMT400061536	12.5507	0.936767	K14496	-	-	-	gi|565373731|ref|XP_006353422.1|/6.59659e-123/PREDICTED: abscisic acid receptor PYL4-like isoform X1 [Solanum tuberosum]
PGSC0003DMG400021226	PGSC0003DMT400054683	12.5483	0.936738	-	-	-	-	gi|460400215|ref|XP_004245631.1|/1.75856e-63/PREDICTED: uncharacterized protein LOC101265850 [Solanum lycopersicum]
PGSC0003DMG400001800	PGSC0003DMT400004527	12.5458	0.936709	K08241	-	-	-	gi|460367334|ref|XP_004229529.1|/1.92185e-77/PREDICTED: salicylate carboxymethyltransferase-like [Solanum lycopersicum]
PGSC0003DMG400021840	PGSC0003DMT400056206	12.5358	0.936508	-	-	-	-	gi|565395529|ref|XP_006363391.1|/6.38953e-72/PREDICTED: replication protein A 70 kDa DNA-binding subunit B-like [Solanum tuberosum]
PGSC0003DMG400037078	PGSC0003DMT400087507	12.5061	0.935559	-	-	-	-	gi|565402868|ref|XP_006366891.1|/8.34835e-65/PREDICTED: uncharacterized protein LOC102594327 [Solanum tuberosum]
PGSC0003DMG400045112	PGSC0003DMT400095541	12.5018	0.935444	K00695	-	GO:0003723//RNA binding;GO:0003964//RNA-directed DNA polymerase activity;GO:0004190//aspartic-type endopeptidase activity;GO:0046872//metal ion binding	GO:0006278//RNA-dependent DNA replication;GO:0006508//proteolysis	gi|54261830|gb|AAV31180.1|/9.59183e-44/CTV.20, putative [Solanum tuberosum]
PGSC0003DMG400001098	PGSC0003DMT400002818	12.4915	0.935156	K13027;K12153	-	-	-	gi|565404210|ref|XP_006367541.1|/0/PREDICTED: isoleucine N-monooxygenase 1-like, partial [Solanum tuberosum]
PGSC0003DMG400025211	PGSC0003DMT400064917	12.4847	0.93507	-	-	GO:0008233//peptidase activity	GO:0008152//metabolic process	gi|565368934|ref|XP_006351094.1|/0/PREDICTED: cucumisin-like [Solanum tuberosum]
PGSC0003DMG400003243	PGSC0003DMT400008404	12.4678	0.934581	-	-	-	-	-
PGSC0003DMG400019623	PGSC0003DMT400050493	12.4659	0.934466	K09561	-	-	-	gi|565394408|ref|XP_006362850.1|/0/PREDICTED: E3 ubiquitin-protein ligase PUB23-like [Solanum tuberosum]
PGSC0003DMG400034305	PGSC0003DMT400084722	12.4622	0.934323	-	-	-	-	gi|565371163|ref|XP_006352179.1|/0/PREDICTED: F-box only protein 6-like [Solanum tuberosum]
PGSC0003DMG400007493	PGSC0003DMT400019367	12.4337	0.933431	-	-	-	-	gi|113205218|gb|AAT39297.2|/2.40316e-20/Gag-pol protein, putative [Solanum demissum]
PGSC0003DMG400046920	PGSC0003DMT400097349	12.4254	0.933172	-	-	-	-	gi|723668539|ref|XP_010315780.1|/9.50612e-46/PREDICTED: uncharacterized protein LOC104644285 [Solanum lycopersicum]
PGSC0003DMG400035196	PGSC0003DMT400085625	12.4002	0.932022	-	-	-	-	gi|723730851|ref|XP_010326459.1|/2.26879e-44/PREDICTED: uncharacterized protein LOC104649275 [Solanum lycopersicum]
PGSC0003DMG400038026	PGSC0003DMT400088455	12.3835	0.931706	-	-	-	-	gi|565362566|ref|XP_006348018.1|/8.87461e-14/PREDICTED: ankyrin repeat and SOCS box protein 10-like [Solanum tuberosum]
PGSC0003DMG400043761	PGSC0003DMT400094190	12.3813	0.931648	-	-	-	-	-
PGSC0003DMG400010214	PGSC0003DMT400026461	12.3536	0.930757	K01365	-	GO:0008234//cysteine-type peptidase activity;GO:0032440//2-alkenal reductase [NAD(P)] activity	GO:0006508//proteolysis;GO:0055114//oxidation-reduction process	gi|565393527|ref|XP_006362426.1|/0/PREDICTED: vignain-like [Solanum tuberosum]
PGSC0003DMG400035129	PGSC0003DMT400085558	12.3501	0.930642	-	-	-	-	gi|565385007|ref|XP_006358412.1|/1.84739e-91/PREDICTED: uncharacterized protein LOC102595693, partial [Solanum tuberosum]
PGSC0003DMG400021966	PGSC0003DMT400056522,PGSC0003DMT400056523,PGSC0003DMT400056524	12.3261	0.929865	K00423	-	-	-	gi|460384303|ref|XP_004237852.1|/0/PREDICTED: laccase-14-like [Solanum lycopersicum]
PGSC0003DMG400024035	PGSC0003DMT400061758	12.3046	0.929463	-	-	-	GO:0006950//response to stress	gi|565372461|ref|XP_006352812.1|/6.09496e-86/PREDICTED: uncharacterized protein LOC102580875 [Solanum tuberosum]
PGSC0003DMG400032595	PGSC0003DMT400082520	12.2759	0.928313	-	-	-	-	gi|460366537|ref|XP_004229138.1|/1.08801e-33/PREDICTED: uncharacterized protein LOC101263454 [Solanum lycopersicum]
PGSC0003DMG400019127	PGSC0003DMT400049204	12.2754	0.928198	-	-	-	-	gi|460407281|ref|XP_004249082.1|/4.59784e-95/PREDICTED: uncharacterized protein LOC101251234 [Solanum lycopersicum]
PGSC0003DMG400039715	PGSC0003DMT400090144	12.2753	0.928198	-	-	-	-	gi|113205311|gb|ABI34337.1|/5.61639e-16/hypothetical protein SDM1_41t00022 [Solanum demissum]
PGSC0003DMG400011793	PGSC0003DMT400030786,PGSC0003DMT400030787	12.2734	0.92814	K00924;K04733	-	-	-	gi|723726950|ref|XP_004246830.2|/4.42682e-85/PREDICTED: wall-associated receptor kinase 2-like [Solanum lycopersicum]
PGSC0003DMG400037023	PGSC0003DMT400087452	12.2567	0.92768	-	-	-	-	-
PGSC0003DMG400003308	PGSC0003DMT400008555,PGSC0003DMT400008556	12.2496	0.927421	K00517	-	GO:0005488;GO:0016491//oxidoreductase activity	-	gi|565403954|ref|XP_006367416.1|/4.43299e-108/PREDICTED: isoflavone 2'-hydroxylase-like [Solanum tuberosum]
PGSC0003DMG400007800	PGSC0003DMT400020175	12.2355	0.92699	K13065;K15400	-	-	-	gi|565366696|ref|XP_006350021.1|/0/PREDICTED: acetyl-CoA-benzylalcohol acetyltransferase-like [Solanum tuberosum]
PGSC0003DMG403033574	PGSC0003DMT400083768	12.2303	0.926817	-	GO:0042651//thylakoid membrane	-	GO:0000304//response to singlet oxygen	gi|565370221|ref|XP_006351723.1|/1.94079e-107/PREDICTED: protein EXECUTER 1, chloroplastic-like [Solanum tuberosum]
PGSC0003DMG400005447	PGSC0003DMT400013917	12.2254	0.926702	-	-	-	-	-
PGSC0003DMG400013851	PGSC0003DMT400035971	12.22	0.92653	-	-	-	-	gi|565405006|ref|XP_006367909.1|/2.42388e-33/PREDICTED: uncharacterized protein LOC102600360 [Solanum tuberosum]
PGSC0003DMG400007270	PGSC0003DMT400018758	12.2159	0.9263	-	-	-	-	gi|565388906|ref|XP_006360207.1|/3.12955e-101/PREDICTED: uncharacterized protein LOC102585332 [Solanum tuberosum]
PGSC0003DMG400038327	PGSC0003DMT400088756	12.2056	0.926127	-	-	-	-	gi|698504986|ref|XP_009797965.1|/7.61155e-11/PREDICTED: uncharacterized protein LOC104244273 [Nicotiana sylvestris]
PGSC0003DMG400016765	PGSC0003DMT400043193	12.2036	0.92607	-	-	-	-	gi|565400920|ref|XP_006365965.1|/3.76927e-74/PREDICTED: uncharacterized protein LOC102580846 [Solanum tuberosum]
PGSC0003DMG400008326	PGSC0003DMT400021454	12.1933	0.925638	-	-	-	-	gi|565384550|ref|XP_006358198.1|/1.70796e-18/PREDICTED: uncharacterized protein LOC102601642 [Solanum tuberosum]
PGSC0003DMG400008948	PGSC0003DMT400023105	12.1926	0.925638	K03347	-	-	-	gi|565348181|ref|XP_006341096.1|/0/PREDICTED: cullin-1-like isoform X1 [Solanum tuberosum]
PGSC0003DMG400041228	PGSC0003DMT400091657	12.1909	0.925552	K03094	-	-	-	gi|673921521|ref|NP_001288360.1|/3.93373e-72/SKP1-like protein 11-like [Solanum lycopersicum]
PGSC0003DMG401000859	PGSC0003DMT400002240	12.1875	0.925265	K12199;K15174	-	-	-	gi|565396647|ref|XP_006363921.1|/0/PREDICTED: carboxypeptidase Y-like [Solanum tuberosum]
PGSC0003DMG400000706	PGSC0003DMT400001872,PGSC0003DMT400001873,PGSC0003DMT400001874	12.1654	0.924373	-	-	-	-	gi|565399104|ref|XP_006365098.1|/3.2416e-33/PREDICTED: BTB/POZ domain-containing protein At3g05675-like [Solanum tuberosum]
PGSC0003DMG400045735	PGSC0003DMT400096164	12.1633	0.924258	K11323	-	-	-	gi|565341637|ref|XP_006337987.1|/8.13091e-13/PREDICTED: uncharacterized protein LOC102588505 [Solanum tuberosum]
PGSC0003DMG400047124	PGSC0003DMT400097553	12.163	0.924258	-	-	-	-	gi|565354881|ref|XP_006344337.1|/0/PREDICTED: F-box/FBD/LRR-repeat protein At1g13570-like [Solanum tuberosum]
PGSC0003DMG400039558	PGSC0003DMT400089987	12.1591	0.924258	-	-	-	-	gi|565398771|ref|XP_006364940.1|/6.67762e-14/PREDICTED: uncharacterized protein LOC102582050 [Solanum tuberosum]
PGSC0003DMG400006478	PGSC0003DMT400016576	12.1585	0.924201	K07936	GO:0005618//cell wall;GO:0005730//nucleolus;GO:0005737//cytoplasm;GO:0005886//plasma membrane;GO:0048046//apoplast	GO:0003924//GTPase activity;GO:0005525//GTP binding	GO:0006184;GO:0006886//intracellular protein transport;GO:0006913//nucleocytoplasmic transport;GO:0007264//small GTPase mediated signal transduction;GO:0009651//response to salt stress;GO:0046686//response to cadmium ion	gi|350539783|ref|NP_001234016.1|/4.40203e-130/GTP-binding nuclear protein Ran1 [Solanum lycopersicum]
PGSC0003DMG400000110	PGSC0003DMT400000323,PGSC0003DMT400000324,PGSC0003DMT400000325,PGSC0003DMT400000326,PGSC0003DMT400000327	12.1483	0.923712	K15406	-	-	-	gi|565345240|ref|XP_006339705.1|/8.45133e-169/PREDICTED: O-acyltransferase WSD1-like [Solanum tuberosum]
PGSC0003DMG400046484	PGSC0003DMT400096913	12.1239	0.922763	-	-	-	-	gi|113205305|gb|ABI34336.1|/4.73079e-29/hypothetical protein SDM1_41t00011 [Solanum demissum]
PGSC0003DMG400035681	PGSC0003DMT400086110	12.0984	0.921584	-	-	-	-	gi|698481725|ref|XP_009787832.1|/5.56193e-25/PREDICTED: LOW QUALITY PROTEIN: uncharacterized protein LOC104235718, partial [Nicotiana sylvestris]
PGSC0003DMG400017020	PGSC0003DMT400043849	12.0889	0.92121	-	-	-	-	gi|565400653|ref|XP_006365834.1|/0/PREDICTED: uncharacterized protein At4g15970-like [Solanum tuberosum]
PGSC0003DMG401005133	PGSC0003DMT400013142	12.0747	0.920692	K01876	-	-	-	gi|460369658|ref|XP_004230674.1|/8.81717e-07/PREDICTED: aspartate--tRNA ligase, mitochondrial [Solanum lycopersicum]
PGSC0003DMG400015412	PGSC0003DMT400039853,PGSC0003DMT400039854	12.072	0.920606	K01058	-	GO:0016787//hydrolase activity	-	gi|565351368|ref|XP_006342630.1|/0/PREDICTED: uncharacterized protein LOC102578722 [Solanum tuberosum]
PGSC0003DMG400001149	PGSC0003DMT400002934	12.0644	0.767454	K01723	-	GO:0004497//monooxygenase activity;GO:0005506//iron ion binding;GO:0009055//electron carrier activity;GO:0016705//oxidoreductase activity, acting on paired donors, with incorporation or reduction of molecular oxygen;GO:0020037//heme binding;GO:0047987//hydroperoxide dehydratase activity	GO:0055114//oxidation-reduction process	gi|565346317|ref|XP_006340212.1|/0/PREDICTED: allene oxide synthase, chloroplastic [Solanum tuberosum]
PGSC0003DMG400038681	PGSC0003DMT400089110	12.0487	0.919657	-	-	-	-	-
PGSC0003DMG400026181	PGSC0003DMT400067336,PGSC0003DMT400067337	12.047	0.919485	K12135	-	-	-	gi|565389599|ref|XP_006360539.1|/7.38547e-93/PREDICTED: zinc finger protein CONSTANS-LIKE 4-like [Solanum tuberosum]
PGSC0003DMG400041286	PGSC0003DMT400091715	12.0378	0.919226	-	-	-	-	gi|565382802|ref|XP_006357720.1|/1.66714e-35/PREDICTED: WAT1-related protein At3g18200-like [Solanum tuberosum]
PGSC0003DMG400014098	PGSC0003DMT400036574,PGSC0003DMT400036575	12.028	0.91891	-	-	-	-	gi|565405072|ref|XP_006367941.1|/5.18934e-157/PREDICTED: formin-like protein 5-like, partial [Solanum tuberosum]
PGSC0003DMG400031877	PGSC0003DMT400081485	12.0236	0.918766	-	-	GO:0004180//carboxypeptidase activity	-	gi|696196897|gb|AIT42219.1|/4.46579e-51/metallocarboxypeptidase inhibitor [Solanum tuberosum]
PGSC0003DMG400023683	PGSC0003DMT400060883	12.0228	0.918766	K01939	-	-	-	gi|565369405|ref|XP_006351326.1|/0/PREDICTED: adenylosuccinate synthetase, chloroplastic-like [Solanum tuberosum]
PGSC0003DMG400013448	PGSC0003DMT400034981,PGSC0003DMT400034982	11.9965	0.917731	-	-	-	-	gi|697127806|ref|XP_009617952.1|/4.14828e-17/PREDICTED: uncharacterized protein At4g14450, chloroplastic-like [Nicotiana tomentosiformis]
PGSC0003DMG400033885	PGSC0003DMT400084228	11.9915	0.917558	K01762	-	GO:0016847//1-aminocyclopropane-1-carboxylate synthase activity;GO:0030170//pyridoxal phosphate binding	GO:0009693//ethylene biosynthetic process;GO:0009835//fruit ripening;GO:0042218	gi|565357590|ref|XP_006345624.1|/8.22595e-97/PREDICTED: 1-aminocyclopropane-1-carboxylate synthase 4-like [Solanum tuberosum]
PGSC0003DMG400033139	PGSC0003DMT400083245	11.9779	0.916925	K13066;K05279;K16040;K13230	-	-	-	gi|565380278|ref|XP_006356531.1|/0/PREDICTED: trans-resveratrol di-O-methyltransferase-like [Solanum tuberosum]
PGSC0003DMG400044523	PGSC0003DMT400094952	11.9738	0.91681	-	-	-	-	gi|697151965|ref|XP_009630211.1|/6.54194e-26/PREDICTED: uncharacterized protein LOC104120188 [Nicotiana tomentosiformis]
PGSC0003DMG400030821	PGSC0003DMT400079196	11.9733	0.91681	K11982;K14297;K15692;K13148;K05283	-	-	-	gi|460384513|ref|XP_004237955.1|/8.59189e-173/PREDICTED: RING-H2 finger protein ATL54-like [Solanum lycopersicum]
PGSC0003DMG400016826	PGSC0003DMT400043338	11.9678	0.916523	K00030	GO:0005739//mitochondrion	GO:0000287//magnesium ion binding;GO:0004449//isocitrate dehydrogenase (NAD+) activity;GO:0008270//zinc ion binding;GO:0051287//NAD binding	GO:0006099//tricarboxylic acid cycle;GO:0006102//isocitrate metabolic process	gi|565399535|ref|XP_006365305.1|/0/PREDICTED: isocitrate dehydrogenase [NAD] regulatory subunit 1, mitochondrial-like [Solanum tuberosum]
PGSC0003DMG400002001	PGSC0003DMT400005067	11.9671	0.916465	-	-	-	-	gi|723740695|ref|XP_010312504.1|/1.84593e-148/PREDICTED: uncharacterized protein LOC101257721 [Solanum lycopersicum]
PGSC0003DMG400029517	PGSC0003DMT400075915	11.9547	0.915948	K05278;K06892;K13229	-	GO:0016706//oxidoreductase activity, acting on paired donors, with incorporation or reduction of molecular oxygen, 2-oxoglutarate as one donor, and incorporation of one atom each of oxygen into both donors	-	gi|565377174|ref|XP_006355064.1|/0/PREDICTED: 1-aminocyclopropane-1-carboxylate oxidase homolog 11-like [Solanum tuberosum]
PGSC0003DMG400010197	PGSC0003DMT400026431,PGSC0003DMT400026432	11.9338	0.91497	-	-	-	-	gi|565393494|ref|XP_006362410.1|/5.25596e-162/PREDICTED: uncharacterized protein LOC102590724 isoform X1 [Solanum tuberosum]
PGSC0003DMG400042629	PGSC0003DMT400093058	11.88	0.913072	K13428;K13420	-	-	-	gi|565360086|ref|XP_006346812.1|/0/PREDICTED: LRR receptor-like serine/threonine-protein kinase EFR-like [Solanum tuberosum]
PGSC0003DMG400041221	PGSC0003DMT400091650	11.8777	0.912986	K09264	-	-	-	gi|565389872|ref|XP_006360672.1|/7.44051e-149/PREDICTED: agamous-like MADS-box protein AGL80-like [Solanum tuberosum]
PGSC0003DMG400022112	PGSC0003DMT400056844,PGSC0003DMT400056845	11.8695	0.912583	-	-	-	-	gi|698427011|ref|XP_009787764.1|/6.54958e-43/PREDICTED: F-box/kelch-repeat protein At3g23880-like [Nicotiana sylvestris]
PGSC0003DMG400024881	PGSC0003DMT400064014	11.8556	0.911951	K15223	-	-	-	gi|565365456|ref|XP_006349422.1|/0/PREDICTED: zinc finger CCCH domain-containing protein 19-like [Solanum tuberosum]
PGSC0003DMG400013537	PGSC0003DMT400035206,PGSC0003DMT400035207	11.8504	0.911807	K14709	-	-	-	gi|565374363|ref|XP_006353733.1|/0/PREDICTED: 36.4 kDa proline-rich protein-like [Solanum tuberosum]
PGSC0003DMG400039381	PGSC0003DMT400089810	11.828	0.910829	-	-	-	-	gi|723744354|ref|XP_010313153.1|/7.83009e-32/PREDICTED: uncharacterized protein LOC104644702 [Solanum lycopersicum]
PGSC0003DMG400029128	PGSC0003DMT400074900,PGSC0003DMT400074901	11.8269	0.910772	K13417;K04733	-	-	-	gi|565404506|ref|XP_006367678.1|/5.85389e-89/PREDICTED: probable receptor-like protein kinase At1g67000-like [Solanum tuberosum]
PGSC0003DMG400003438	PGSC0003DMT400008851	11.8248	0.910772	-	-	-	-	gi|565402431|ref|XP_006366683.1|/6.97997e-36/PREDICTED: putative disease resistance protein RGA3-like [Solanum tuberosum]
PGSC0003DMG400017246	PGSC0003DMT400044437,PGSC0003DMT400044438	11.82	0.768875	K05278;K00475;K06892;K13229	-	GO:0009815//1-aminocyclopropane-1-carboxylate oxidase activity;GO:0016706//oxidoreductase activity, acting on paired donors, with incorporation or reduction of molecular oxygen, 2-oxoglutarate as one donor, and incorporation of one atom each of oxygen into both donors;GO:0031418//L-ascorbic acid binding;GO:0046872//metal ion binding	GO:0009693//ethylene biosynthetic process;GO:0009835//fruit ripening;GO:0010439//regulation of glucosinolate biosynthetic process;GO:0055114//oxidation-reduction process	gi|565376021|ref|XP_006354513.1|/1.48589e-168/PREDICTED: 1-aminocyclopropane-1-carboxylate oxidase homolog [Solanum tuberosum]
PGSC0003DMG402006809	PGSC0003DMT400017560	11.8196	0.910542	-	-	-	-	-
PGSC0003DMG400043148	PGSC0003DMT400093577	11.7967	0.909248	-	-	-	-	gi|698496321|ref|XP_009794218.1|/9.98404e-19/PREDICTED: ELL-associated factor 1-like [Nicotiana sylvestris]
PGSC0003DMG400002290	PGSC0003DMT400005889,PGSC0003DMT400005891	11.7954	0.909075	K03021	GO:0005773//vacuole;GO:0005886//plasma membrane;GO:0009941//chloroplast envelope	-	-	gi|565398653|ref|XP_006364887.1|/0/PREDICTED: uncharacterized membrane protein C24H6.13-like [Solanum tuberosum]
PGSC0003DMG400004265	PGSC0003DMT400010893,PGSC0003DMT400010894,PGSC0003DMT400010895,PGSC0003DMT400010896,PGSC0003DMT400010897	11.7943	0.909018	K13179;K14776	-	GO:0003676//nucleic acid binding;GO:0004386//helicase activity;GO:0005524//ATP binding;GO:0008026//ATP-dependent helicase activity;GO:0097159//organic cyclic compound binding;GO:1901363//heterocyclic compound binding	-	gi|565397106|ref|XP_006364143.1|/3.18449e-153/PREDICTED: probable DEAD-box ATP-dependent RNA helicase 48-like [Solanum tuberosum]
PGSC0003DMG400013047	PGSC0003DMT400033949,PGSC0003DMT400033950	11.7943	0.909018	K10583	-	-	-	gi|723731026|ref|XP_010326518.1|/1.27932e-120/PREDICTED: uncharacterized protein LOC104649323 [Solanum lycopersicum]
PGSC0003DMG400041202	PGSC0003DMT400091631	11.7927	0.908989	-	-	-	-	gi|697149589|ref|XP_009629006.1|/1.54571e-17/PREDICTED: uncharacterized protein LOC104119263 [Nicotiana tomentosiformis]
PGSC0003DMG400016729	PGSC0003DMT400043114,PGSC0003DMT400043115	11.7864	0.908845	-	-	-	-	gi|565362882|ref|XP_006348173.1|/0/PREDICTED: uncharacterized protein LOC102585819 [Solanum tuberosum]
PGSC0003DMG400043945	PGSC0003DMT400094374	11.784	0.908816	-	-	-	-	gi|723654484|ref|XP_010318711.1|/1.82124e-28/PREDICTED: uncharacterized protein LOC104646565 isoform X2 [Solanum lycopersicum]
PGSC0003DMG400014597	PGSC0003DMT400037834	11.7785	0.908673	K15104	GO:0016021//integral component of membrane;GO:0031966//mitochondrial membrane	GO:0005310//dicarboxylic acid transmembrane transporter activity	GO:0006835//dicarboxylic acid transport;GO:0006839//mitochondrial transport	gi|565389291|ref|XP_006360391.1|/2.03348e-176/PREDICTED: mitochondrial uncoupling protein 5-like [Solanum tuberosum]
PGSC0003DMG400011027	PGSC0003DMT400028648,PGSC0003DMT400028649	11.7731	0.908356	K13692;K13228;K13227;K13493	-	-	-	gi|565343722|ref|XP_006338977.1|/2.83561e-136/PREDICTED: UDP-glycosyltransferase 76E1-like [Solanum tuberosum]
PGSC0003DMG400017296	PGSC0003DMT400044555	11.7705	0.908098	-	-	-	-	gi|565364462|ref|XP_006348943.1|/0/PREDICTED: uncharacterized protein LOC102597637 [Solanum tuberosum]
PGSC0003DMG400015536	PGSC0003DMT400040147,PGSC0003DMT400040149,PGSC0003DMT400040150	11.7698	0.908098	K09422	-	-	-	gi|565395483|ref|XP_006363368.1|/7.52999e-127/PREDICTED: transcription factor MYB48-like [Solanum tuberosum]
PGSC0003DMG400005472	PGSC0003DMT400013968	11.7613	0.90781	K09338	-	-	-	gi|565403817|ref|XP_006367352.1|/5.90477e-130/PREDICTED: homeobox-leucine zipper protein ATHB-12-like [Solanum tuberosum]
PGSC0003DMG402009395	PGSC0003DMT400024306	11.7578	0.907752	K03028	GO:0000502//proteasome complex	GO:0030234//enzyme regulator activity	GO:0042176//regulation of protein catabolic process;GO:0050790//regulation of catalytic activity	gi|565364222|ref|XP_006348825.1|/0/PREDICTED: 26S proteasome non-ATPase regulatory subunit 2 homolog A-like [Solanum tuberosum]
PGSC0003DMG402013972	PGSC0003DMT400036322,PGSC0003DMT400036323	11.7457	0.907264	-	-	-	-	gi|698519853|ref|XP_009804797.1|/9.60955e-14/PREDICTED: uncharacterized protein LOC104249960 isoform X1 [Nicotiana sylvestris]
PGSC0003DMG400000489	PGSC0003DMT400001284,PGSC0003DMT400001285	11.745	0.907264	K04728;K03145	-	-	-	gi|565342881|ref|XP_006338569.1|/0/PREDICTED: uncharacterized protein LOC102594150 [Solanum tuberosum]
PGSC0003DMG400045958	PGSC0003DMT400096387	11.7409	0.906832	-	-	-	-	gi|723744650|ref|XP_010313235.1|/7.2895e-67/PREDICTED: F-box protein At5g03100-like isoform X2 [Solanum lycopersicum]
PGSC0003DMG400025997	PGSC0003DMT400066874	11.7351	0.906775	K01058	-	GO:0016787//hydrolase activity	-	gi|565362548|ref|XP_006348009.1|/0/PREDICTED: phospholipase A(1) DAD1, chloroplastic-like [Solanum tuberosum]
PGSC0003DMG400002759	PGSC0003DMT400007130	11.7244	0.9062	K10590;K08332	GO:0005634//nucleus;GO:0005737//cytoplasm	GO:0008565//protein transporter activity	GO:0006606//protein import into nucleus;GO:0030581//symbiont intracellular protein transport in host;GO:0080034//host response to induction by symbiont of tumor, nodule or growth in host	gi|565355841|ref|XP_006344784.1|/0/PREDICTED: importin subunit alpha-1 [Solanum tuberosum]
PGSC0003DMG400018878	PGSC0003DMT400048586,PGSC0003DMT400048587	11.7194	0.905998	K04506	GO:0005634//nucleus;GO:0005739//mitochondrion	GO:0004842//ubiquitin-protein transferase activity;GO:0008270//zinc ion binding	GO:0006511//ubiquitin-dependent protein catabolic process;GO:0007275//multicellular organismal development;GO:0016567//protein ubiquitination	gi|565392925|ref|XP_006362138.1|/2.61809e-51/PREDICTED: E3 ubiquitin-protein ligase SINAT3-like [Solanum tuberosum]
PGSC0003DMG400024513	PGSC0003DMT400062993,PGSC0003DMT400062994	11.7184	0.905941	K08856	-	GO:0004674//protein serine/threonine kinase activity;GO:0005524//ATP binding	GO:0006468//protein phosphorylation	gi|565356454|ref|XP_006345079.1|/1.37601e-60/PREDICTED: serine/threonine-protein kinase 16-like [Solanum tuberosum]
PGSC0003DMG400000878	PGSC0003DMT400002291	11.718	0.905941	K02911	GO:0009507//chloroplast;GO:0015934//large ribosomal subunit	GO:0003735//structural constituent of ribosome	GO:0006412//translation	gi|28261767|ref|NP_783280.1|/3.96117e-23/ribosomal protein L32 [Atropa belladonna]
PGSC0003DMG400007801	PGSC0003DMT400020180	11.7151	0.905855	K13065;K15400	-	-	-	gi|565366691|ref|XP_006350019.1|/0/PREDICTED: acetyl-CoA-benzylalcohol acetyltransferase-like [Solanum tuberosum]
PGSC0003DMG400023675	PGSC0003DMT400060860,PGSC0003DMT400060861	11.7132	0.905711	-	-	-	-	gi|565369433|ref|XP_006351340.1|/2.06827e-72/PREDICTED: uncharacterized protein LOC102595006 [Solanum tuberosum]
PGSC0003DMG400018455	PGSC0003DMT400047492	11.7131	0.905711	-	-	-	-	gi|723729133|ref|XP_010326160.1|/1.67784e-50/PREDICTED: uncharacterized protein LOC104649138 [Solanum lycopersicum]
PGSC0003DMG400027112	PGSC0003DMT400069721	11.7131	0.905711	-	-	-	-	-
PGSC0003DMG400028352	PGSC0003DMT400072879,PGSC0003DMT400072880	11.7009	0.905164	K10717;K15639	-	-	-	gi|697106682|ref|XP_009607161.1|/1.67679e-76/PREDICTED: uncharacterized protein LOC104101425 isoform X2 [Nicotiana tomentosiformis]
PGSC0003DMG400022893	PGSC0003DMT400058930	11.7004	0.905164	K05280	-	-	-	gi|565351972|ref|XP_006342921.1|/0/PREDICTED: cytochrome P450 71A1-like [Solanum tuberosum]
PGSC0003DMG400037363	PGSC0003DMT400087792	11.6961	0.904934	-	-	-	-	gi|565352481|ref|XP_006343171.1|/1.19258e-63/PREDICTED: uncharacterized protein LOC102602015 [Solanum tuberosum]
PGSC0003DMG400005525	PGSC0003DMT400014088,PGSC0003DMT400014089,PGSC0003DMT400014090,PGSC0003DMT400014091,PGSC0003DMT400014092	11.692	0.904791	K13422	-	GO:0046983//protein dimerization activity	-	gi|565392893|ref|XP_006362123.1|/5.47976e-112/PREDICTED: transcription factor MYC4-like [Solanum tuberosum]
PGSC0003DMG400037782	PGSC0003DMT400088211	11.6884	0.904647	-	-	-	-	gi|697187193|ref|XP_009602634.1|/7.89571e-32/PREDICTED: F-box/kelch-repeat protein At3g23880-like [Nicotiana tomentosiformis]
PGSC0003DMG400039656	PGSC0003DMT400090085	11.685	0.904503	-	-	-	-	gi|697128388|ref|XP_009618246.1|/3.878e-15/PREDICTED: uncharacterized protein LOC104110448 [Nicotiana tomentosiformis]
PGSC0003DMG400037054	PGSC0003DMT400087483	11.683	0.904388	-	-	-	-	-
PGSC0003DMG400018417	PGSC0003DMT400047391	11.6782	0.904244	K13228;K13691;K13030;K13493	-	-	-	gi|565377382|ref|XP_006355163.1|/4.75416e-169/PREDICTED: UDP-glycosyltransferase 85A7-like [Solanum tuberosum]
PGSC0003DMG400019048	PGSC0003DMT400049012	11.6754	0.904187	K13428;K13420	-	-	-	gi|565360086|ref|XP_006346812.1|/1.48901e-81/PREDICTED: LRR receptor-like serine/threonine-protein kinase EFR-like [Solanum tuberosum]
PGSC0003DMG400005787	PGSC0003DMT400014820	11.6698	0.903755	K10400	-	-	-	gi|565371431|ref|XP_006352308.1|/0/PREDICTED: intracellular protein transport protein USO1-like [Solanum tuberosum]
PGSC0003DMG400022948	PGSC0003DMT400059079	11.6549	0.902864	-	-	-	-	-
PGSC0003DMG400037779	PGSC0003DMT400088208	11.6522	0.902864	-	-	-	-	-
PGSC0003DMG400039421	PGSC0003DMT400089850	11.6475	0.902548	-	-	-	-	gi|723693149|ref|XP_010319918.1|/2.13685e-66/PREDICTED: uncharacterized protein LOC104647053 [Solanum lycopersicum]
PGSC0003DMG400013541	PGSC0003DMT400035223,PGSC0003DMT400035224,PGSC0003DMT400035225	11.6217	0.901081	K11323	-	-	-	gi|565374401|ref|XP_006353752.1|/0/PREDICTED: dentin sialophosphoprotein-like [Solanum tuberosum]
PGSC0003DMG400046264	PGSC0003DMT400096693	11.6202	0.900995	-	-	-	-	gi|113205311|gb|ABI34337.1|/5.3369e-16/hypothetical protein SDM1_41t00022 [Solanum demissum]
PGSC0003DMG400039250	PGSC0003DMT400089679	11.611	0.900334	-	-	-	-	gi|698540810|ref|XP_009765881.1|/3.1724e-17/PREDICTED: uncharacterized protein LOC104217354 [Nicotiana sylvestris]
PGSC0003DMG400006269	PGSC0003DMT400016035	11.5904	0.899528	-	-	-	-	gi|565370047|ref|XP_006351640.1|/3.43336e-32/PREDICTED: uncharacterized protein LOC102587722 [Solanum tuberosum]
PGSC0003DMG400037086	PGSC0003DMT400087515	11.5892	0.8995	-	-	-	-	-
PGSC0003DMG400045298	PGSC0003DMT400095727	11.5884	0.899385	-	-	-	-	gi|697186295|ref|XP_009602186.1|/1.81952e-21/PREDICTED: translocase of chloroplast 159, chloroplastic [Nicotiana tomentosiformis]
PGSC0003DMG400044110	PGSC0003DMT400094539	11.5854	0.899155	K11450;K12259	-	-	-	gi|565362662|ref|XP_006348065.1|/0/PREDICTED: probable polyamine oxidase 5-like [Solanum tuberosum]
PGSC0003DMG401026519	PGSC0003DMT400068189,PGSC0003DMT400068204,PGSC0003DMT400068205,PGSC0003DMT400068207	11.5845	0.899155	K05387	-	-	-	gi|723710007|ref|XP_010322808.1|/3.77375e-50/PREDICTED: glutamate receptor 2.8 isoform X3 [Solanum lycopersicum]
PGSC0003DMG400019620	PGSC0003DMT400050490	11.5842	0.899155	K13421	-	-	-	gi|565394418|ref|XP_006362855.1|/0/PREDICTED: uridine 5'-monophosphate synthase-like [Solanum tuberosum]
PGSC0003DMG400011638	PGSC0003DMT400030395	11.579	0.898953	-	-	-	-	gi|565399616|ref|XP_006365344.1|/2.04938e-72/PREDICTED: LOW QUALITY PROTEIN: expansin-B5-like [Solanum tuberosum]
PGSC0003DMG400037418	PGSC0003DMT400087847	11.5781	0.898953	-	-	-	-	gi|565389316|ref|XP_006360403.1|/5.01614e-34/PREDICTED: uncharacterized protein LOC102604466 [Solanum tuberosum]
PGSC0003DMG400030626	PGSC0003DMT400078707,PGSC0003DMT400078708	11.5781	0.898953	K00924;K08286	GO:0016020//membrane	GO:0000166//nucleotide binding;GO:0004672//protein kinase activity;GO:0004674//protein serine/threonine kinase activity;GO:0016491//oxidoreductase activity	GO:0000165//MAPK cascade;GO:0006468//protein phosphorylation;GO:0016310//phosphorylation	gi|565382848|ref|XP_006357742.1|/4.49502e-67/PREDICTED: LRR receptor-like serine/threonine-protein kinase HSL2-like [Solanum tuberosum]
PGSC0003DMG400032229	PGSC0003DMT400082050	11.5713	0.898436	-	-	-	-	gi|565375289|ref|XP_006354165.1|/3.01658e-104/PREDICTED: dirigent protein 19-like [Solanum tuberosum]
PGSC0003DMG400045350	PGSC0003DMT400095779	11.5656	0.898177	-	-	-	-	gi|565393870|ref|XP_006362593.1|/3.47373e-94/PREDICTED: protein PHLOEM PROTEIN 2-LIKE A1-like [Solanum tuberosum]
PGSC0003DMG400014272	PGSC0003DMT400037033,PGSC0003DMT400037034,PGSC0003DMT400037035	11.5463	0.897602	K13083;K00517;K05280;K14300	-	GO:0004497//monooxygenase activity;GO:0016491//oxidoreductase activity;GO:0016705//oxidoreductase activity, acting on paired donors, with incorporation or reduction of molecular oxygen;GO:0046872//metal ion binding	-	gi|565373586|ref|XP_006353351.1|/1.71624e-177/PREDICTED: probable (S)-N-methylcoclaurine 3'-hydroxylase isozyme 2-like [Solanum tuberosum]
PGSC0003DMG400009587	PGSC0003DMT400024799	11.5459	0.897544	-	-	-	GO:0006950//response to stress;GO:0009628//response to abiotic stimulus	gi|565354953|ref|XP_006344371.1|/6.85405e-83/PREDICTED: zinc finger protein ZAT10-like [Solanum tuberosum]
PGSC0003DMG400014674	PGSC0003DMT400038057,PGSC0003DMT400038058	11.545	0.897487	K15292;K12479	-	-	GO:0006904//vesicle docking involved in exocytosis	gi|565397569|ref|XP_006364363.1|/0/PREDICTED: SEC1 family transport protein SLY1-like [Solanum tuberosum]
PGSC0003DMG400031471	PGSC0003DMT400080798,PGSC0003DMT400080800,PGSC0003DMT400080801	11.5122	0.896107	K13415	-	-	-	gi|565404622|ref|XP_006367732.1|/0/PREDICTED: uncharacterized protein LOC102602377 [Solanum tuberosum]
PGSC0003DMG401022324	PGSC0003DMT400057496,PGSC0003DMT400057498,PGSC0003DMT400057499,PGSC0003DMT400057501	11.5042	0.895646	-	GO:0005773//vacuole	-	-	gi|565358830|ref|XP_006346228.1|/4.94871e-95/PREDICTED: uncharacterized protein LOC102585922 [Solanum tuberosum]
PGSC0003DMG400046519	PGSC0003DMT400096948	11.4993	0.89556	-	-	-	-	-
PGSC0003DMG400025074	PGSC0003DMT400064531	11.4979	0.89533	K13126	-	-	-	gi|565386449|ref|XP_006359024.1|/0/PREDICTED: polyadenylate-binding protein 3-like [Solanum tuberosum]
PGSC0003DMG400044590	PGSC0003DMT400095019	11.4857	0.894525	-	-	-	-	gi|723656381|ref|XP_010317466.1|/2.16283e-13/PREDICTED: uncharacterized protein LOC104646101 [Solanum lycopersicum]
PGSC0003DMG400028129	PGSC0003DMT400072285	11.4852	0.894525	-	-	-	-	gi|565344174|ref|XP_006339192.1|/9.68338e-134/PREDICTED: N(6)-adenine-specific DNA methyltransferase 2-like [Solanum tuberosum]
PGSC0003DMG400034545	PGSC0003DMT400084974	11.4751	0.894324	-	-	-	-	gi|565393311|ref|XP_006362324.1|/2.70719e-08/PREDICTED: uncharacterized protein LOC102585557 [Solanum tuberosum]
PGSC0003DMG400014500	PGSC0003DMT400037596	11.4749	0.894324	-	-	-	-	gi|565379876|ref|XP_006356343.1|/2.81811e-29/PREDICTED: pathogen-related protein-like [Solanum tuberosum]
PGSC0003DMG400025979	PGSC0003DMT400066817	11.4742	0.894324	-	-	-	-	-
PGSC0003DMG400040317	PGSC0003DMT400090746	11.4666	0.893979	K01183	GO:0044464	GO:0016798//hydrolase activity, acting on glycosyl bonds	GO:0005975//carbohydrate metabolic process;GO:0009057//macromolecule catabolic process	gi|565403871|ref|XP_006367376.1|/1.60835e-163/PREDICTED: endochitinase-like [Solanum tuberosum]
PGSC0003DMG400044533	PGSC0003DMT400094962	11.4657	0.893921	-	-	-	-	gi|565382802|ref|XP_006357720.1|/3.43911e-35/PREDICTED: WAT1-related protein At3g18200-like [Solanum tuberosum]
PGSC0003DMG400024430	PGSC0003DMT400062766	11.4541	0.893691	K13457	-	-	-	gi|723737191|ref|XP_010327575.1|/4.15149e-171/PREDICTED: putative late blight resistance protein homolog R1A-10 [Solanum lycopersicum]
PGSC0003DMG400027335	PGSC0003DMT400070305,PGSC0003DMT400070306	11.4466	0.893403	K14944	-	GO:0003723//RNA binding;GO:0004221	-	gi|565389553|ref|XP_006360517.1|/0/PREDICTED: RNA-binding protein Nova-2-like [Solanum tuberosum]
PGSC0003DMG400001524	PGSC0003DMT400003869	11.4462	0.893375	K00831	-	GO:0004648//O-phospho-L-serine:2-oxoglutarate aminotransferase activity;GO:0030170//pyridoxal phosphate binding	GO:0006564//L-serine biosynthetic process	gi|565347630|ref|XP_006340827.1|/0/PREDICTED: phosphoserine aminotransferase, chloroplastic-like [Solanum tuberosum]
PGSC0003DMG400045810	PGSC0003DMT400096239	11.4358	0.892886	-	-	-	-	gi|502123453|ref|XP_004498115.1|/1.87386e-53/PREDICTED: uncharacterized protein LOC101496870 [Cicer arietinum]
PGSC0003DMG400003402	PGSC0003DMT400008759	11.4322	0.892713	K15336	-	-	-	gi|565404756|ref|XP_006367792.1|/1.29623e-154/PREDICTED: putative pentatricopeptide repeat-containing protein At1g12700, mitochondrial-like [Solanum tuberosum]
PGSC0003DMG402023644	PGSC0003DMT400060797	11.4308	0.892713	K06674;K14423	GO:0005886//plasma membrane	GO:0008270//zinc ion binding	-	gi|565359915|ref|XP_006346728.1|/0/PREDICTED: protein S-acyltransferase 8-like [Solanum tuberosum]
PGSC0003DMG400045449	PGSC0003DMT400095878	11.428	0.892483	-	-	-	-	gi|565353100|ref|XP_006343473.1|/3.93625e-26/PREDICTED: uncharacterized protein LOC102580358 [Solanum tuberosum]
PGSC0003DMG400045047	PGSC0003DMT400095476	11.425	0.892426	-	-	-	-	gi|460410508|ref|XP_004250669.1|/1.26517e-36/PREDICTED: uncharacterized protein LOC101268343 [Solanum lycopersicum]
PGSC0003DMG400034761	PGSC0003DMT400085190	11.4205	0.892368	-	-	-	-	gi|565367346|ref|XP_006350331.1|/3.18393e-32/PREDICTED: uncharacterized protein LOC102600585 [Solanum tuberosum]
PGSC0003DMG400022616	PGSC0003DMT400058247	11.4096	0.891994	-	-	-	-	gi|698474893|ref|XP_009784881.1|/4.92823e-34/PREDICTED: uncharacterized protein LOC104233217 [Nicotiana sylvestris]
PGSC0003DMG400042824	PGSC0003DMT400093253	11.4055	0.891879	-	-	-	-	-
PGSC0003DMG400018923	PGSC0003DMT400048699	11.4051	0.891879	K00422	-	-	-	gi|460401039|ref|XP_004246037.1|/1.67938e-63/PREDICTED: polyphenol oxidase B, chloroplastic-like [Solanum lycopersicum]
PGSC0003DMG400018918	PGSC0003DMT400048686	11.4051	0.891879	K00422	-	-	-	gi|460401039|ref|XP_004246037.1|/1.42168e-62/PREDICTED: polyphenol oxidase B, chloroplastic-like [Solanum lycopersicum]
PGSC0003DMG400014246	PGSC0003DMT400036950,PGSC0003DMT400036951	11.3984	0.891419	K13422	-	GO:0046983//protein dimerization activity	GO:0010444//guard mother cell differentiation;GO:0050826//response to freezing	gi|565348993|ref|XP_006341483.1|/2.17813e-87/PREDICTED: transcription factor ICE1-like [Solanum tuberosum]
PGSC0003DMG400004943	PGSC0003DMT400012667,PGSC0003DMT400012668	11.3957	0.891276	K13680	-	-	-	gi|565380907|ref|XP_006356832.1|/0/PREDICTED: probable xyloglucan glycosyltransferase 12-like [Solanum tuberosum]
PGSC0003DMG400001528	PGSC0003DMT400003877	11.3907	0.891103	K01183	GO:0005615//extracellular space	GO:0004568//chitinase activity	GO:0000272//polysaccharide catabolic process;GO:0006032//chitin catabolic process;GO:0006952//defense response;GO:0009607//response to biotic stimulus;GO:0016998//cell wall macromolecule catabolic process	gi|565347612|ref|XP_006340818.1|/4.62107e-148/PREDICTED: acidic endochitinase pcht28 [Solanum tuberosum]
PGSC0003DMG400008668	PGSC0003DMT400022338	11.3895	0.891103	-	-	-	-	gi|698504986|ref|XP_009797965.1|/8.38038e-44/PREDICTED: uncharacterized protein LOC104244273 [Nicotiana sylvestris]
PGSC0003DMG400022894	PGSC0003DMT400058932,PGSC0003DMT400058933,PGSC0003DMT400058934	11.3824	0.750411	K00454	GO:0009534//chloroplast thylakoid;GO:0009570//chloroplast stroma	GO:0005506//iron ion binding;GO:0016165//linoleate 13S-lipoxygenase activity	GO:0031408//oxylipin biosynthetic process;GO:0055114//oxidation-reduction process	gi|565351976|ref|XP_006342923.1|/0/PREDICTED: linoleate 13S-lipoxygenase 3-1, chloroplastic-like isoform X2 [Solanum tuberosum]
PGSC0003DMG400010548	PGSC0003DMT400027351,PGSC0003DMT400027352	11.3748	0.751904	K00232	-	-	-	gi|565397038|ref|XP_006364109.1|/0/PREDICTED: acyl-coenzyme A oxidase 3, peroxisomal-like isoform X2 [Solanum tuberosum]
PGSC0003DMG400024476	PGSC0003DMT400062882	11.3743	0.890557	K13993	-	-	-	gi|565356326|ref|XP_006345019.1|/7.82496e-105/PREDICTED: 22.7 kDa class IV heat shock protein-like [Solanum tuberosum]
PGSC0003DMG400003377	PGSC0003DMT400008704	11.3696	0.890413	-	-	-	-	gi|460371707|ref|XP_004231676.1|/1.93417e-49/PREDICTED: uncharacterized protein LOC101262761 [Solanum lycopersicum]
PGSC0003DMG400007806	PGSC0003DMT400020194,PGSC0003DMT400020195,PGSC0003DMT400020196,PGSC0003DMT400020197,PGSC0003DMT400020198	11.368	0.890298	K14297;K15692	-	-	-	gi|565366930|ref|XP_006350134.1|/3.21611e-73/PREDICTED: RING-H2 finger protein ATL68-like [Solanum tuberosum]
PGSC0003DMG400019410	PGSC0003DMT400049945,PGSC0003DMT400049946	11.3596	0.889723	K09486	-	-	-	gi|565385533|ref|XP_006358656.1|/4.0975e-111/PREDICTED: nucleolin-like [Solanum tuberosum]
PGSC0003DMG400009723	PGSC0003DMT400025159	11.3519	0.889378	-	-	-	-	gi|697177496|ref|XP_009597707.1|/1.10607e-92/PREDICTED: uncharacterized protein LOC104093639 [Nicotiana tomentosiformis]
PGSC0003DMG400014379	PGSC0003DMT400037270	11.3424	0.889061	K00640	GO:0005634//nucleus;GO:0005739//mitochondrion;GO:0009507//chloroplast	GO:0008270//zinc ion binding;GO:0009001//serine O-acetyltransferase activity	GO:0006535//cysteine biosynthetic process from serine;GO:0009409//response to cold;GO:0009970//cellular response to sulfate starvation;GO:0046686//response to cadmium ion	gi|460405796|ref|XP_004248360.1|/0/PREDICTED: serine acetyltransferase 1, chloroplastic-like [Solanum lycopersicum]
PGSC0003DMG400009488	PGSC0003DMT400024547,PGSC0003DMT400024548	11.3402	0.888946	-	-	-	-	gi|47825016|gb|AAT38787.1|/6.26879e-13/late blight resistance protein, putative [Solanum demissum]
PGSC0003DMG400031198	PGSC0003DMT400080135	11.3393	0.888831	K00517;K15402;K15405	-	GO:0004497//monooxygenase activity;GO:0016705//oxidoreductase activity, acting on paired donors, with incorporation or reduction of molecular oxygen;GO:0046872//metal ion binding	-	gi|460383838|ref|XP_004237624.1|/0/PREDICTED: cytochrome P450 86B1-like [Solanum lycopersicum]
PGSC0003DMG400005613	PGSC0003DMT400014305	11.3387	0.888774	-	-	-	-	gi|565349366|ref|XP_006341664.1|/0/PREDICTED: root phototropism protein 3-like [Solanum tuberosum]
PGSC0003DMG400010598	PGSC0003DMT400027490	11.3283	0.888343	K10717;K15639;K15638	-	-	-	gi|565396302|ref|XP_006363763.1|/3.69351e-53/PREDICTED: 11-oxo-beta-amyrin 30-oxidase-like [Solanum tuberosum]
PGSC0003DMG400047252	PGSC0003DMT400097681	11.3159	0.887825	-	-	-	-	gi|565381947|ref|XP_006357317.1|/8.93109e-22/PREDICTED: ABC transporter I family member 6, chloroplastic-like [Solanum tuberosum]
PGSC0003DMG401016888	PGSC0003DMT400043496,PGSC0003DMT400043497	11.307	0.88725	-	GO:0005618//cell wall;GO:0005773//vacuole;GO:0044464;GO:0048046//apoplast	-	GO:0009615//response to virus;GO:0009627//systemic acquired resistance;GO:0010224//response to UV-B;GO:0031540//regulation of anthocyanin biosynthetic process;GO:0046686//response to cadmium ion;GO:0051707//response to other organism	gi|565401971|ref|XP_006366466.1|/7.56956e-148/PREDICTED: pathogenesis-related protein 5-like [Solanum tuberosum]
PGSC0003DMG400008442	PGSC0003DMT400021748	11.304	0.88725	K14494	-	-	GO:0006355//regulation of transcription, DNA-templated	gi|565400679|ref|XP_006365847.1|/0/PREDICTED: scarecrow-like protein 13-like isoform X1 [Solanum tuberosum]
PGSC0003DMG400009759	PGSC0003DMT400025264	11.3032	0.887221	K00517;K13267;K16083	-	-	-	gi|565405130|ref|XP_006367966.1|/1.59564e-85/PREDICTED: premnaspirodiene oxygenase-like [Solanum tuberosum]
PGSC0003DMG402021334	PGSC0003DMT400054970	11.303	0.887221	-	-	-	-	gi|565363443|ref|XP_006348446.1|/1.31212e-120/PREDICTED: uncharacterized protein At5g39865-like [Solanum tuberosum]
PGSC0003DMG400025099	PGSC0003DMT400064587,PGSC0003DMT400064588,PGSC0003DMT400064589	11.2844	0.88656	K13457	-	-	-	gi|565363764|ref|XP_006348601.1|/0/PREDICTED: putative late blight resistance protein homolog R1B-16-like [Solanum tuberosum]
PGSC0003DMG400043545	PGSC0003DMT400093974	11.2821	0.886502	-	-	-	-	gi|698512347|ref|XP_009801192.1|/1.84185e-12/PREDICTED: uncharacterized protein LOC104246970 [Nicotiana sylvestris]
PGSC0003DMG400012345	PGSC0003DMT400032155	11.2821	0.886502	-	GO:0016020//membrane	GO:0016757//transferase activity, transferring glycosyl groups	-	gi|723724379|ref|XP_010325411.1|/0/PREDICTED: xyloglucan galactosyltransferase KATAMARI1 homolog [Solanum lycopersicum]
PGSC0003DMG400038120	PGSC0003DMT400088549	11.2744	0.8861	-	-	-	-	gi|565386810|ref|XP_006359202.1|/3.10787e-50/PREDICTED: uncharacterized protein LOC102585659 [Solanum tuberosum]
PGSC0003DMG400026871	PGSC0003DMT400069082,PGSC0003DMT400069083	11.2719	0.885927	K00517;K16085;K13267;K16083	-	-	-	gi|460365239|ref|XP_004228511.1|/9.43932e-158/PREDICTED: premnaspirodiene oxygenase-like [Solanum lycopersicum]
PGSC0003DMG400041028	PGSC0003DMT400091457	11.2709	0.885841	-	-	-	-	gi|697184765|ref|XP_009601402.1|/1.90269e-17/PREDICTED: uncharacterized protein LOC104096693 [Nicotiana tomentosiformis]
PGSC0003DMG400043006	PGSC0003DMT400093435	11.2672	0.885524	-	-	-	-	gi|723710737|ref|XP_010322944.1|/1.53619e-51/PREDICTED: non-specific lipid-transfer protein-like [Solanum lycopersicum]
PGSC0003DMG400028833	PGSC0003DMT400074187	11.2621	0.885381	-	-	-	-	gi|698579811|ref|XP_009777120.1|/1.18531e-99/PREDICTED: uncharacterized protein LOC104226757 isoform X2 [Nicotiana sylvestris]
PGSC0003DMG400003931	PGSC0003DMT400010027,PGSC0003DMT400010028,PGSC0003DMT400010029	11.2568	0.884806	-	-	GO:0003676//nucleic acid binding	-	gi|565396212|ref|XP_006363725.1|/3.43363e-142/PREDICTED: uncharacterized protein LOC102606051 isoform X1 [Solanum tuberosum]
PGSC0003DMG400016129	PGSC0003DMT400041610	11.2527	0.884633	K04733;K00924;K13415	-	GO:0016772//transferase activity, transferring phosphorus-containing groups	GO:0006464//cellular protein modification process	gi|565373430|ref|XP_006353276.1|/0/PREDICTED: putative U-box domain-containing protein 50-like [Solanum tuberosum]
PGSC0003DMG400009746	PGSC0003DMT400025225,PGSC0003DMT400025226	11.2515	0.884633	-	-	-	-	gi|565367239|ref|XP_006350283.1|/0/PREDICTED: uncharacterized protein LOC102580755 [Solanum tuberosum]
PGSC0003DMG400035293	PGSC0003DMT400085722	11.2448	0.884432	-	-	-	-	gi|565348622|ref|XP_006341305.1|/3.7143e-21/PREDICTED: cation/H(+) antiporter 24-like [Solanum tuberosum]
PGSC0003DMG400019121	PGSC0003DMT400049195,PGSC0003DMT400049196	11.2436	0.884346	-	GO:0009507//chloroplast	-	-	gi|565365522|ref|XP_006349454.1|/6.73876e-85/PREDICTED: rhodanese-like domain-containing protein 10-like [Solanum tuberosum]
PGSC0003DMG400021744	PGSC0003DMT400055975	11.2356	0.883943	K02950	GO:0005763//mitochondrial small ribosomal subunit;GO:0009507//chloroplast	GO:0003735//structural constituent of ribosome;GO:0019843//rRNA binding	GO:0006412//translation	gi|57013907|ref|YP_173380.1|/7.3787e-62/ribosomal protein S12 [Nicotiana tabacum]
PGSC0003DMG400021640	PGSC0003DMT400055731	11.2352	0.883943	-	-	-	-	gi|565351468|ref|XP_006342678.1|/9.23704e-57/PREDICTED: uncharacterized protein LOC102595828 [Solanum tuberosum]
PGSC0003DMG400032133	PGSC0003DMT400081836,PGSC0003DMT400081837,PGSC0003DMT400081838	11.2346	0.883914	K14489	-	-	-	gi|565375243|ref|XP_006354142.1|/0/PREDICTED: glucan endo-1,3-beta-glucosidase 4-like [Solanum tuberosum]
PGSC0003DMG400018184	PGSC0003DMT400046828	11.2346	0.883914	K13418;K13416	-	GO:0004674//protein serine/threonine kinase activity;GO:0005524//ATP binding;GO:0030246//carbohydrate binding	GO:0006468//protein phosphorylation	gi|565355147|ref|XP_006344464.1|/0/PREDICTED: L-type lectin-domain containing receptor kinase S.1-like [Solanum tuberosum]
PGSC0003DMG400007401	PGSC0003DMT400019098,PGSC0003DMT400019099,PGSC0003DMT400019100,PGSC0003DMT400019101,PGSC0003DMT400019102	11.233	0.883799	K14491	-	GO:0003677//DNA binding;GO:0003682//chromatin binding;GO:0005488	-	gi|565364830|ref|XP_006349121.1|/3.35115e-59/PREDICTED: myb family transcription factor APL-like isoform X1 [Solanum tuberosum]
PGSC0003DMG400015605	PGSC0003DMT400040307	11.2282	0.883512	K00517;K16085;K13267;K16083	-	-	-	gi|565379106|ref|XP_006355983.1|/0/PREDICTED: premnaspirodiene oxygenase-like, partial [Solanum tuberosum]
PGSC0003DMG400018489	PGSC0003DMT400047576	11.2139	0.882793	K12811	-	GO:0003676//nucleic acid binding;GO:0008270//zinc ion binding	-	gi|565391069|ref|XP_006361248.1|/0/PREDICTED: CAX-interacting protein 4-like isoform X1 [Solanum tuberosum]
PGSC0003DMG400034317	PGSC0003DMT400084746	11.2052	0.882534	-	-	-	-	gi|565382802|ref|XP_006357720.1|/6.3022e-31/PREDICTED: WAT1-related protein At3g18200-like [Solanum tuberosum]
PGSC0003DMG400018626	PGSC0003DMT400047922	11.2042	0.882534	-	-	-	-	gi|565382580|ref|XP_006357613.1|/5.45635e-65/PREDICTED: uncharacterized protein LOC102585855 [Solanum tuberosum]
PGSC0003DMG400018232	PGSC0003DMT400046945,PGSC0003DMT400046946	11.2011	0.882476	-	-	-	-	gi|565385211|ref|XP_006358507.1|/2.89464e-50/PREDICTED: uncharacterized protein LOC102600962 [Solanum tuberosum]
PGSC0003DMG400008196	PGSC0003DMT400021166	11.1904	0.882304	K03257	-	GO:0003676//nucleic acid binding;GO:0005524//ATP binding;GO:0008026//ATP-dependent helicase activity	-	gi|460399092|ref|XP_004245077.1|/0/PREDICTED: eukaryotic initiation factor 4A-2 [Solanum lycopersicum]
PGSC0003DMG400047331	PGSC0003DMT400097760	11.1902	0.882304	K14491	-	-	-	gi|723736495|ref|XP_010327463.1|/0/PREDICTED: two-component response regulator ARR14-like [Solanum lycopersicum]
PGSC0003DMG400025026	PGSC0003DMT400064409,PGSC0003DMT400064410,PGSC0003DMT400064411	11.1876	0.882045	K11137	-	-	-	gi|565394570|ref|XP_006362930.1|/0/PREDICTED: telomere length regulation protein TEL2 homolog [Solanum tuberosum]
PGSC0003DMG400013834	PGSC0003DMT400035937	11.1853	0.881988	-	GO:0016020//membrane	GO:0008375//acetylglucosaminyltransferase activity	-	gi|565377711|ref|XP_006355313.1|/8.94519e-176/PREDICTED: uncharacterized protein LOC102601627 [Solanum tuberosum]
PGSC0003DMG400043541	PGSC0003DMT400093970	11.1828	0.88193	-	-	-	-	gi|568214691|ref|NP_001274879.1|/6.27908e-32/uncharacterized protein LOC102577703 [Solanum tuberosum]
PGSC0003DMG400043621	PGSC0003DMT400094050	11.1753	0.881499	-	-	-	-	gi|565382802|ref|XP_006357720.1|/5.78185e-14/PREDICTED: WAT1-related protein At3g18200-like [Solanum tuberosum]
PGSC0003DMG400003499	PGSC0003DMT400008977	11.172	0.881269	K02982	GO:0005739//mitochondrion;GO:0009507//chloroplast;GO:0015934//large ribosomal subunit;GO:0015935//small ribosomal subunit	GO:0003735//structural constituent of ribosome;GO:0019843//rRNA binding	GO:0006412//translation	gi|91209026|ref|YP_538888.1|/3.74063e-29/ribosomal protein S3 [Solanum bulbocastanum]
PGSC0003DMG400021821	PGSC0003DMT400056164	11.1672	0.880952	-	-	-	-	gi|565402085|ref|XP_006366521.1|/3.77679e-82/PREDICTED: uncharacterized protein LOC102587376 [Solanum tuberosum]
PGSC0003DMG400005081	PGSC0003DMT400013036	11.1634	0.880607	K13201	-	-	-	gi|565352730|ref|XP_006343293.1|/0/PREDICTED: polyadenylate-binding protein RBP45-like [Solanum tuberosum]
PGSC0003DMG400006506	PGSC0003DMT400016646	11.1548	0.88009	K13034	GO:0005739//mitochondrion	GO:0004124//cysteine synthase activity;GO:0016740//transferase activity;GO:0050017//L-3-cyanoalanine synthase activity	GO:0006535//cysteine biosynthetic process from serine;GO:0019499//cyanide metabolic process	gi|565397116|ref|XP_006364148.1|/0/PREDICTED: bifunctional L-3-cyanoalanine synthase/cysteine synthase 1, mitochondrial-like [Solanum tuberosum]
PGSC0003DMG400027970	PGSC0003DMT400071895	11.1548	0.88009	K13415	-	-	-	gi|565398621|ref|XP_006364871.1|/1.07126e-52/PREDICTED: probable LRR receptor-like serine/threonine-protein kinase At4g08850-like [Solanum tuberosum]
PGSC0003DMG400009731	PGSC0003DMT400025179	11.1538	0.880003	K08241	-	-	-	gi|723656555|ref|XP_004228731.2|/3.74748e-179/PREDICTED: probable S-adenosylmethionine-dependent methyltransferase At5g38100 [Solanum lycopersicum]
PGSC0003DMG400009731	PGSC0003DMT400025179	11.1485	0.925968	K08241	-	-	-	gi|723656555|ref|XP_004228731.2|/3.74748e-179/PREDICTED: probable S-adenosylmethionine-dependent methyltransferase At5g38100 [Solanum lycopersicum]
PGSC0003DMG400004209	PGSC0003DMT400010768	11.1417	0.879141	K12821;K14492	-	-	-	gi|723723523|ref|XP_010325257.1|/2.41333e-39/PREDICTED: uncharacterized protein LOC104648908 [Solanum lycopersicum]
PGSC0003DMG400040496	PGSC0003DMT400090925	11.137	0.879026	-	-	-	-	gi|698513917|ref|XP_009801876.1|/7.97845e-32/PREDICTED: uncharacterized protein LOC104247534 [Nicotiana sylvestris]
PGSC0003DMG400005990	PGSC0003DMT400015356	11.1323	0.878911	-	-	-	-	gi|698517672|ref|XP_009803715.1|/1.43305e-49/PREDICTED: uncharacterized protein LOC104249044 [Nicotiana sylvestris]
PGSC0003DMG400025072	PGSC0003DMT400064526	11.1301	0.878738	-	-	-	-	gi|723728907|ref|XP_010326100.1|/1.1968e-33/PREDICTED: uncharacterized protein LOC104649102 [Solanum lycopersicum]
PGSC0003DMG400013732	PGSC0003DMT400035702	11.1217	0.878307	-	-	-	-	gi|565353732|ref|XP_006343777.1|/4.5642e-44/PREDICTED: protein BRANCHLESS TRICHOME-like [Solanum tuberosum]
PGSC0003DMG400003969	PGSC0003DMT400010123	11.1181	0.878134	-	-	-	-	gi|460398577|ref|XP_004244834.1|/3.51697e-90/PREDICTED: uncharacterized protein LOC101254715 [Solanum lycopersicum]
PGSC0003DMG400037248	PGSC0003DMT400087677	11.1031	0.877559	-	-	-	-	gi|694380941|ref|XP_009366572.1|/1.80184e-07/PREDICTED: uncharacterized protein LOC103956333 [Pyrus x bretschneideri]
PGSC0003DMG400031818	PGSC0003DMT400081395	11.1011	0.8773	K11498;K11323	-	-	-	gi|565388323|ref|XP_006359928.1|/0/PREDICTED: myb-like protein X-like [Solanum tuberosum]
PGSC0003DMG400047214	PGSC0003DMT400097643	11.1009	0.8773	K11323	-	-	-	gi|723717549|ref|XP_010324146.1|/1.05337e-44/PREDICTED: uncharacterized protein LOC104648518 [Solanum lycopersicum]
PGSC0003DMG400033131	PGSC0003DMT400083225	11.1002	0.877243	K13457	-	-	-	gi|565380343|ref|XP_006356563.1|/0/PREDICTED: putative late blight resistance protein homolog R1B-23-like [Solanum tuberosum]
PGSC0003DMG400021867	PGSC0003DMT400056273,PGSC0003DMT400056278	11.0972	0.877128	K08245	-	-	-	gi|565401650|ref|XP_006366310.1|/1.9373e-103/PREDICTED: replication protein A 70 kDa DNA-binding subunit B-like [Solanum tuberosum]
PGSC0003DMG400014444	PGSC0003DMT400037428	11.0912	0.876697	K15271;K15078	-	-	-	gi|565359682|ref|XP_006346624.1|/0/PREDICTED: pentatricopeptide repeat-containing protein At1g08070-like [Solanum tuberosum]
PGSC0003DMG400022097	PGSC0003DMT400056815	11.087	0.876438	K11273	-	-	-	gi|565370650|ref|XP_006351932.1|/7.79077e-80/PREDICTED: uncharacterized protein LOC102578328 [Solanum tuberosum]
PGSC0003DMG400023913	PGSC0003DMT400061441,PGSC0003DMT400061443	11.0864	0.876409	-	-	-	-	gi|565357698|ref|XP_006345676.1|/9.47697e-156/PREDICTED: uncharacterized protein LOC102593880 isoform X1 [Solanum tuberosum]
PGSC0003DMG400034797	PGSC0003DMT400085226	11.0808	0.876035	-	-	-	-	gi|698482531|ref|XP_009788176.1|/1.19876e-77/PREDICTED: uncharacterized protein LOC104236031 [Nicotiana sylvestris]
PGSC0003DMG400030083	PGSC0003DMT400077344	11.0788	0.876006	-	-	-	-	gi|565390119|ref|XP_006360794.1|/0/PREDICTED: FRIGIDA-like protein 4a-like [Solanum tuberosum]
PGSC0003DMG400010303	PGSC0003DMT400026664	11.0728	0.875575	-	-	-	-	-
PGSC0003DMG400019978	PGSC0003DMT400051432	11.0728	0.875575	-	-	-	-	-
PGSC0003DMG400041204	PGSC0003DMT400091633	11.071	0.875489	-	-	-	-	-
PGSC0003DMG402000095	PGSC0003DMT400000286	11.0674	0.875288	K14506	-	-	-	gi|565345189|ref|XP_006339680.1|/6.23961e-37/PREDICTED: probable indole-3-acetic acid-amido synthetase GH3.5-like [Solanum tuberosum]
PGSC0003DMG400026685	PGSC0003DMT400068627,PGSC0003DMT400068628	11.0582	0.874511	K14505	GO:0005634//nucleus	-	-	gi|4160302|emb|CAA09854.1|/7.29333e-91/cyclin D3.2 protein [Nicotiana tabacum]
PGSC0003DMG400013516	PGSC0003DMT400035161,PGSC0003DMT400035162,PGSC0003DMT400035163,PGSC0003DMT400035164	11.0537	0.874339	K01184	GO:0005576//extracellular region	GO:0004650//polygalacturonase activity;GO:0047911//galacturan 1,4-alpha-galacturonidase activity	GO:0005975//carbohydrate metabolic process	gi|565380041|ref|XP_006356424.1|/9.03663e-148/PREDICTED: polygalacturonase At1g48100-like [Solanum tuberosum]
PGSC0003DMG400013204	PGSC0003DMT400034339,PGSC0003DMT400034340	11.0478	0.873936	K03935	GO:0005739//mitochondrion	GO:0016651//oxidoreductase activity, acting on NAD(P)H;GO:0048038//quinone binding;GO:0051287//NAD binding	GO:0055114//oxidation-reduction process	gi|11134048|sp|Q36450.1|NDUS2_NICSY/2.47359e-57/RecName: Full=NADH dehydrogenase [ubiquinone] iron-sulfur protein 2; AltName: Full=NADH dehydrogenase subunit 7 (mitochondrion) [Nicotiana sylvestris]
PGSC0003DMG400043062	PGSC0003DMT400093491	11.0396	0.873591	K10760	-	-	-	gi|723746714|ref|XP_010313572.1|/1.79673e-101/PREDICTED: adenylate isopentenyltransferase 5, chloroplastic-like [Solanum lycopersicum]
PGSC0003DMG400012278	PGSC0003DMT400032003,PGSC0003DMT400032004	11.0389	0.873533	K11984;K13172	-	-	-	gi|565353879|ref|XP_006343849.1|/0/PREDICTED: dentin sialophosphoprotein-like isoform X1 [Solanum tuberosum]
PGSC0003DMG400046690	PGSC0003DMT400097119	11.0375	0.873476	-	-	-	-	gi|565353100|ref|XP_006343473.1|/3.45703e-29/PREDICTED: uncharacterized protein LOC102580358 [Solanum tuberosum]
PGSC0003DMG400031049	PGSC0003DMT400079733,PGSC0003DMT400079734,PGSC0003DMT400079735	11.0346	0.873332	-	-	GO:0005488	-	gi|565397589|ref|XP_006364371.1|/3.68718e-140/PREDICTED: zinc finger protein NUTCRACKER-like [Solanum tuberosum]
PGSC0003DMG400000897	PGSC0003DMT400002349,PGSC0003DMT400002350	11.0343	0.873332	K13473;K13429	GO:0005886//plasma membrane;GO:0046658//anchored component of plasma membrane	-	GO:0016998//cell wall macromolecule catabolic process	gi|565370587|ref|XP_006351901.1|/6.00767e-175/PREDICTED: lysM domain-containing GPI-anchored protein 1-like [Solanum tuberosum]
PGSC0003DMG400007341	PGSC0003DMT400018933	11.0304	0.873102	-	-	-	-	gi|460411077|ref|XP_004250941.1|/3.00232e-117/PREDICTED: uncharacterized protein LOC101249788 [Solanum lycopersicum]
PGSC0003DMG402023302	PGSC0003DMT400059910	11.027	0.872958	K13428;K13415;K13420	-	-	-	gi|565403861|ref|XP_006367371.1|/5.52718e-138/PREDICTED: putative receptor-like protein kinase At3g47110-like [Solanum tuberosum]
PGSC0003DMG400036258	PGSC0003DMT400086687	11.0221	0.872613	-	-	-	-	gi|723730887|ref|XP_010326471.1|/1.41169e-74/PREDICTED: uncharacterized protein LOC104649283 [Solanum lycopersicum]
PGSC0003DMG400044422	PGSC0003DMT400094851	11.0212	0.872556	K11323	-	-	-	gi|565341637|ref|XP_006337987.1|/3.56276e-16/PREDICTED: uncharacterized protein LOC102588505 [Solanum tuberosum]
PGSC0003DMG400009853	PGSC0003DMT400025512	11.0184	0.872383	-	-	-	-	gi|565345474|ref|XP_006339821.1|/8.66808e-23/PREDICTED: uncharacterized protein At2g23090-like [Solanum tuberosum]
PGSC0003DMG400038074	PGSC0003DMT400088503	11.0124	0.872067	-	-	-	-	gi|47825028|gb|AAT38798.1|/1.35904e-39/hypothetical protein SDM1_47t00009 [Solanum demissum]
PGSC0003DMG400008690	PGSC0003DMT400022417,PGSC0003DMT400022419,PGSC0003DMT400022420	11.0082	0.871837	K00787	-	GO:0004161//dimethylallyltranstransferase activity;GO:0004311//farnesyltranstransferase activity	GO:0008299//isoprenoid biosynthetic process	gi|565371926|ref|XP_006352551.1|/5.81011e-156/PREDICTED: farnesyl pyrophosphate synthase 1-like isoform X2 [Solanum tuberosum]
PGSC0003DMG400007204	PGSC0003DMT400018568	11.0066	0.871751	-	-	-	-	gi|565398381|ref|XP_006364753.1|/0/PREDICTED: uncharacterized protein LOC102599681 [Solanum tuberosum]
PGSC0003DMG400029064	PGSC0003DMT400074745	11.0021	0.871492	-	-	-	-	-
PGSC0003DMG400007994	PGSC0003DMT400020635	11.0016	0.871434	K09422	-	-	-	gi|565376878|ref|XP_006354921.1|/1.47475e-146/PREDICTED: transcription factor MYB44-like [Solanum tuberosum]
PGSC0003DMG400036093	PGSC0003DMT400086522	10.9988	0.871262	K14549	GO:0005730//nucleolus	-	GO:0006364//rRNA processing;GO:0009561//megagametogenesis	gi|565363809|ref|XP_006348622.1|/3.83423e-50/PREDICTED: U3 small nucleolar RNA-associated protein 15 homolog [Solanum tuberosum]
PGSC0003DMG400010604	PGSC0003DMT400027512	10.9936	0.871032	K15083	-	-	-	gi|723717374|ref|XP_010324096.1|/0/PREDICTED: ATP-dependent helicase rhp16-like [Solanum lycopersicum]
PGSC0003DMG400018971	PGSC0003DMT400048825	10.9908	0.870629	K12811	-	-	-	gi|565383103|ref|XP_006357865.1|/0/PREDICTED: uncharacterized protein LOC102596807 [Solanum tuberosum]
PGSC0003DMG400016015	PGSC0003DMT400041349,PGSC0003DMT400041350	10.9861	0.870543	K13420	-	-	-	gi|565387143|ref|XP_006359364.1|/0/PREDICTED: probable LRR receptor-like serine/threonine-protein kinase At3g47570-like [Solanum tuberosum]
PGSC0003DMG400036740	PGSC0003DMT400087169	10.9823	0.870428	K08243;K00002;K00011	-	GO:0050388	GO:0006826//iron ion transport;GO:0055114//oxidation-reduction process	gi|723690090|ref|XP_004236903.2|/1.78033e-92/PREDICTED: D-galacturonate reductase-like [Solanum lycopersicum]
PGSC0003DMG400042725	PGSC0003DMT400093154	10.9749	0.869939	-	-	-	-	gi|698479817|ref|XP_009786979.1|/6.89129e-20/PREDICTED: uncharacterized protein LOC104235009 [Nicotiana sylvestris]
PGSC0003DMG400012191	PGSC0003DMT400031777,PGSC0003DMT400031778,PGSC0003DMT400031779	10.973	0.869939	K15634	-	GO:0003824//catalytic activity	GO:0008152//metabolic process	gi|565354081|ref|XP_006343946.1|/9.22595e-96/PREDICTED: uncharacterized protein LOC102588114 [Solanum tuberosum]
PGSC0003DMG400021164	PGSC0003DMT400054524	10.9727	0.869939	-	-	-	-	gi|565372784|ref|XP_006352968.1|/8.67586e-79/PREDICTED: uncharacterized protein LOC102584190 [Solanum tuberosum]
PGSC0003DMG400035393	PGSC0003DMT400085822	10.9715	0.869939	-	-	-	-	gi|358343256|ref|XP_003635721.1|/2.52083e-20/hypothetical protein MTR_004s0025 [Medicago truncatula]
PGSC0003DMG400028987	PGSC0003DMT400074568	10.9711	0.869824	-	-	-	-	-
PGSC0003DMG400014405	PGSC0003DMT400037335,PGSC0003DMT400037336	10.967	0.86945	K04079	GO:0005737//cytoplasm	GO:0005524//ATP binding;GO:0051082//unfolded protein binding	GO:0006457//protein folding;GO:0009870//defense response signaling pathway, resistance gene-dependent	gi|565371920|ref|XP_006352548.1|/0/PREDICTED: heat shock cognate protein 80-like [Solanum tuberosum]
PGSC0003DMG400046075	PGSC0003DMT400096504	10.953	0.868818	-	-	-	-	gi|565392093|ref|XP_006361742.1|/5.53377e-20/PREDICTED: uncharacterized protein LOC102595065 [Solanum tuberosum]
PGSC0003DMG400010288	PGSC0003DMT400026631,PGSC0003DMT400026632	10.951	0.868674	K08176	GO:0016021//integral component of membrane	GO:0005315//inorganic phosphate transmembrane transporter activity;GO:0022857//transmembrane transporter activity	GO:0006817//phosphate ion transport;GO:0044765;GO:0055085//transmembrane transport	gi|565370075|ref|XP_006351654.1|/0/PREDICTED: probable inorganic phosphate transporter 1-7-like [Solanum tuberosum]
PGSC0003DMG400010146	PGSC0003DMT400026289	10.9496	0.868616	-	-	-	-	gi|565374780|ref|XP_006353928.1|/1.02854e-123/PREDICTED: putative Kunitz-type tuber invertase inhibitor precursor [Solanum tuberosum]
[truncated: 539 more rows]
