# Supplementary material for: Transcriptome analysis unravels the biocontrol mechanism of Serratia plymuthica A30 against potato soft rot caused by Dickeya solani
Source: PLoS One. 2024 Sep 6;19(9):e0308744. doi: 10.1371/journal.pone.0308744 (PMC11379202; doi:10.1371/journal.pone.0308744)
Supplement: S4 Table — qRT–PCR validation of differentially expressed genes (DEGs) obtained from both RNA-Seq of potato tubers inoculated with D. solani and/or Serratia plymuthica A30. Data were obtained from three independent cDNA sets from three independent experiments, normalized to eukaryotic elongation factor 5A3 and expressed as the means of log2 (ΔΔCt) ± SEM (standard error of the mean). The graphs demonstrate the means of the log2 fold changes from three independent experiments. Error bars show the standard error of the mean, and statistical tests were performed with t-tests. Primers were used in this study include primers for 34 DEGs from the time course RNA-Seq and for 15 DEGs from the second RNA-Seq, along with the target genes IDs, abbreviations and primer sequences. (XLSX) [file pone.0308744.s004.xlsx]

## Sheet: Caption
S4 Table. The list of primers and qPCR data of both RNA-Seq analysis. qRT–PCR validation of differentially expressed genes (DEGs) obtained from both RNA-Seq of potato tubers inoculated with D. solani and/or Serratia Plymuthica. Data were obtained from three independent cDNA sets from three independent experiments, normalized to eukaryotic elongation factor 5A3 and expressed as the means of log2 (…

## Sheet: Primers
RNA-Seq	Gene ID	Description	Ab.	Forward Sequences	Reverse Sequences
Time course RNA-Seq	XLOC_038068|PGSC0003DMT400013094	PR1 protein precursor	PR1	PR1-F: GTGCTGTGAAGATGTGGGTAGATG	PR1-R: CTATACTCAGGTAGTGTGGCGTAACT
Time course RNA-Seq	XLOC_018588|PGSC0003DMT400054660	NIM1-like protein 1	NPR3	NPR3-F: AGATGGAGCCTACGCTCTTCATTA	NPR3-R: CATTAGCAACACCCAGTCCAAGAA
Time course RNA-Seq	XLOC_018945|PGSC0003DMT400015017	Transcription factor MYC2	MYC2	MYC2-F: CAGCACAATAGAGCGAGCAACC	MYC2-R: TCTAAGGAGCGTTGTCCCTAACG
Time course RNA-Seq	XLOC_002786|PGSC0003DMT400010341	Mitogen-activated protein kinase kinase kinase 3	MAPKKK3	MAPKKK-F: TTGGGCTGGCAAAGAGAATTGA	MAPKKK-R: GACCATTTCCGGCGACATGTATAG
Time course RNA-Seq	XLOC_001820|PGSC0003DMT400028658	Abscisic acid receptor PYL4	PYL4	PYL4-F: TGTTCGACGGAAGTACCCGATTCT	PYL4-R: GGTGGAGACGGGAGCTGAGAT
Time course RNA-Seq	XLOC_016738|PGSC0003DMT400077712	SAUR59	SAUR59	Saur59- F: ATGCAGTAGATGATGAGCAATATCCCAAA	Saur59-R: GCCAAGGATCAGAAGCCGAGATG
Time course RNA-Seq	XLOC_024122|PGSC0003DMT400053121,PGSC0003DMT400053122	WRKY transcription factor 70	WRKY33	WRKY70-F: GAGGAGGAAGAATCCAAAGGACAAAG	WRKY70-R: AGCAGAGGGAGAAGAAGGCATAA
Time course RNA-Seq	XLOC_026749|PGSC0003DMT400090689	beta-1,3-glucanase 22	GLUB	GLUB-F: ATGCGAGATGGTGGGTACAGA	GLUB-R: GTGCCAGTAACAGGGCTGATTT
Time course RNA-Seq	XLOC_013423|PGSC0003DMT400066791	Pectinesterase 2	PE2	PE2-F: GCCGAACTGACCCGAATCAAA	PE2-R: TTTGCCACGGCCTTCCTAAAT
Time course RNA-Seq	XLOC_012480|PGSC0003DMT400060553	Scarecrow- protein 13- isoform 1	SCL13	SCL13-F: GCACGGGATGTTGTCAATCTCATAG	SCL13-R: GATTTACACCATGCCCACTGAGTC
Time course RNA-Seq	XLOC_004015|PGSC0003DMT400003954	DELLA protein RGL2	DELLA	SCL28-F: GCTCCTCTGTCCACAGGTCTTA	SCL28-R: TTTCCCTACGACTTGCATGTGC
Time course RNA-Seq	XLOC_039025|PGSC0003DMT400044046,PGSC0003DMT400044052,PGSC0003DMT400044055,PGSC0003DMT400075172	Patatin storage protein	Patatin	Patatin-F: CGTTGGGAGAAATGGTGACTGTTC	Patatin-R: TGTCCACATCCTGAAGTTGTCCT
Time course RNA-Seq	XLOC_013363|PGSC0003DMT400081210	Bidirectional sugar transporter SWEET12	Sweet12	SWEET-F: AAGCCAGGGTCCAAACAGTAAAG	SWEET-R: GTCCACGAATGGCTCCTTTGAA
Time course RNA-Seq	XLOC_005262|PGSC0003DMT400045045,PGSC0003DMT400045046,PGSC0003DMT400045047,PGSC0003DMT400045048,PGSC0003DMT400045049,PGSC0003DMT400045050	Lipoxygenase 6	LOX6	LOX6-F: TCCAGGGCTGGTGGAATGAGATCAAGAA	LOX6-R: TGAGGCAGTCCAGATCATTGTGGTGAGT
Time course RNA-Seq	XLOC_002016|PGSC0003DMT400048331	12-oxophytodienoic acid reductase	OPDAR	OPDAR-F: AGCCTTGTACCCATGAGGAAGGCATTT	OPDAR-R: TCTCGGCCTTTATCCACAGCTTTGTTTCC
Time course RNA-Seq	XLOC_001802|PGSC0003DMT400021609,PGSC0003DMT400021610,PGSC0003DMT400021612,PGSC0003DMT400021614	CTR1-like protein kinase	CTR1	CTR1-F: AGCAGCAACCGCCATACGATGAGTTTA	CTR1-R: AGGCTTGAAACGGCGTCGTACCTATT
Time course RNA-Seq	XLOC_021964|PGSC0003DMT400020669,PGSC0003DMT400020670,PGSC0003DMT400020671	ABRE binding factor	ABF	ABF-F: GCAGCCACAGCAGCAACCGATTT	ABF-R: CGGACTGCCCAACTGCCCACTATTT
Time course RNA-Seq	XLOC_025886|PGSC0003DMT400030678	Cellulose synthase-like protein G1-like	CS	CS-F: ACCTCGTAGGCTTCATTGTTGGAGCTAATC	CS-R: ACAGTGACCACGACAAAGACGAAGAAGG
Time course RNA-Seq	XLOC_012832|PGSC0003DMT400002991	Protein TIFY 5A-like	JAZ8	JAZ8-F: TCCGAGCCTTCATCACCATTATTACAACCT	JAZ8-R: CGGAGCCAATATCATCAGTAGGAGCAACT
Time course RNA-Seq	XLOC_033015|PGSC0003DMT400033027	Allene oxide cyclase	AOC	AOC-F: AGCAGGACTCTGCATTCTGATCAAGCAC	AOC-R: GCGATTTGACCGTAATCGCCGAAGTAGAA
Time course RNA-Seq	XLOC_015803|PGSC0003DMT400011623,PGSC0003DMT400011624,PGSC0003DMT400011625	Adenosylhomocysteinase	ACC deaminase	ACC deaminase-F: CGTGCTACTGCTGTCGCTGCCAAATA	ACC deaminase-R: TGCTCCAACCAAACGGTCAACAAGGA
Time course RNA-Seq	XLOC_018402|PGSC0003DMT400036081,PGSC0003DMT400036083	1-aminocyclopropane-1-carboxylate oxidase 2	ACO	ACO-F: TCCAGCACCAGCTCTGGTTGATAAAGAGAC	ACO-R: TGGCTTCAAATCTTGGCTCTTTGGCTTGA
Time course RNA-Seq	XLOC_030266|PGSC0003DMT400047537,PGSC0003DMT400047538	ABA 8'-hydroxylase CYP707A1	CYP707A	CYP707A-F: GCGATTTACTCGGGTCATTCATGGGAGATA	CYP707A-R: CACTAGCAGTAGTGTCTCGAGCTGCAAA
Time course RNA-Seq	XLOC_002689|PGSC0003DMT400010287,PGSC0003DMT400010288	Zeaxanthin epoxidase	ZEP/ABA1	ZEP/ABA1-F: CCATGGACTGGCTAGAATGGCTGCAATC	ZEP/ABA1-R: ATAGTGGACCAAGTCCGACGCCAAGATAAG
Time course RNA-Seq	XLOC_035096|PGSC0003DMT400018574	ABSCISIC ACID-INSENSITIVE 5-like protein 2	ABI5	ABI5-F: GCAACAGGTACCAGAACAGCAGCATCAA	ABI5-R: GGCTGTTGTATTGGATGGCCTGGCATAA
Time course RNA-Seq	XLOC_008576|PGSC0003DMT400078330,PGSC0003DMT400078331	Auxin efflux facilitator SlN4	SlN4	SlN4-F: TGCGGCGGATTCACTGCAGAAAGTAA	SlN4-R: ACCCATCACCAATGTATTCGGCAGTGTTG
Time course RNA-Seq	XLOC_002763|PGSC0003DMT400064290	Indole-3-acetic acid-amido synthetase GH3.1	GH3.1	GH3.1-F: TGACTCGGTCAACCCGGTTCAAATCTCT	GH3.1-R: TCCGATTTCCACGTCAGCAAGGTCTACT
Time course RNA-Seq	XLOC_015957|PGSC0003DMT400020260	Cis-zeatin O-glucosyltransferase1	ZOG1	ZOG1-F: GGAGTTGGGCTCGTAGGGAAGAATTGGTAA	ZOG1-R: CCTCTGTCGAATTTCTTCTCCTTCCGGTGT
Time course RNA-Seq	XLOC_015944|PGSC0003DMT400020232,PGSC0003DMT400020233,PGSC0003DMT400020234	Two-component response regulator ARR12	ARR-B	ARR-B-F: AGCCATTTGCCTCAAGACAGAGTACGAGAC	ARR-B-R: AAGGTACGGAAACTATGGCGGAGGTTGA
Time course RNA-Seq	XLOC_012089|PGSC0003DMT400076465	L-type lectin-domain containing receptor kinase VIII.2-like isoform 1	RK	RK-F: AGCAGCCACTGGAGAACTTGCTCAAA	RK-R: CAGCCCTTGTGTGATCAAACCATCACCT
Time course RNA-Seq	XLOC_028539|PGSC0003DMT400014216,PGSC0003DMT400014217	Heat shock protein 83	HSp83	HSp83-F: TTGTGAGGTCCGGCACAAAGGAGTTT	HSp83-R: GCTCATCATCGTTGTGCTTGGTGGTTACA
Time course RNA-Seq	XLOC_033600|PGSC0003DMT400035542	Hydroxymethylglutaryl-CoA reductase	HMG-COA	HMG-COA-F: GGGCTCCCATTGGAGGGATTTGACTATG	HMG-COA-R: CCATCAAGCAACAAAGGCCCAGCAATAC
Time course RNA-Seq	XLOC_036587|-	Resratory burst oxidase homolog protein D/NADPH oxidase RBOHD	RBOHD	RBOHD-F: GTACATCTCCATGCCGTTGCTCCTCTATGT	RBOHD-R: GCTGCGTAGTGTTCTGATCGGCATGTT
Time course RNA-Seq	XLOC_039418|PGSC0003DMT400005544,PGSC0003DMT400005545	Probable glutathione S-transferase	GSTX1	GSTX1-F: TGCCTAAAGATCCTTATGATCGCGCTTT	GSTX1-R: TCCTCTTTAGCTTTCTCTTGTTCCTCTCCT
Second RNA-Seq	PGSC0003DMG400025997	Phospholipase A(1) DAD1	PLA1	PLA1-F: ACGGAGCGGGTACAAGGTAGTAAA	PLA1-R: AATTTCGTCCACGTCATCGCATACC
Second RNA-Seq	PGSC0003DMG400001603	Auxin-induced protein 15A	SAUR15A	SAUR15A-F: CGTGAGACCACCCATTGAATGTTGA	SAUR15A-R: GGACACTTTGCAGTTTACGTAGGAGAAA
Second RNA-Seq	PGSC0003DMG400012669	Cytokinin hydroxylase-like isoform X1	CKH	CKH-F: AGCTTCCATTAGGGCAAATGACTGTCCAA	CKH-R: CTAAGCCCTTTACTGCCGGACGGAATTT
Second RNA-Seq	PGSC0003DMG400045603	Calcium-binding protein CML37	CML37	CML37-F: CGCCTTTACGCACTTCCTTAACT	CML37-R: CAAGGGAGAGGTAGAGAGGGTATTT
Second RNA-Seq	PGSC0003DMG400033139	Trans-resveratrol di-O-methyltransferase	ROMT	ROMT-F: TTCTTCCGTGGGCGATTGGTTAC	ROMT-R: AACTCCGGCTCTTCAACGCAATAA
Second RNA-Seq	PGSC0003DMG400000110	O-acyltransferase WSD1	WSD1	WSD1-F: TGGGTTCCGACGACAGTGAATA	WSD1-R: ACTGTTCGACCAACTTGTCTGTG
Second RNA-Seq	PGSC0003DMG400010719	Ethylene-responsive transcription factor 1B	ERB1	ERB1-F: ACGCGGCTGAGATAAGGGATTCATCA	ERB1-R: TCATAAGCCATAGCAGCTTCTTCAGCAGTA
Second RNA-Seq	PGSC0003DMG400014261	Calcium-dependent protein kinase 17(CPK)	CPK	CPK-F: TGAGTGATGTGGCGGTAGGAAGA	CPK-R: TCCAGAGCAGGAGGAACCATACAA
Second RNA-Seq	PGSC0003DMG400024754	Respiratory burst oxidase homolog protein B [Solanum tuberosum]	RbohB	RbohB-F: CGACGCCACTCTTAGCTTGGTGGATTG	RbohB-R: GAGCTTCACAACTACTGCACCAGCGTTTAT
Second RNA-Seq	PGSC0003DMG401021564	Phenylalanine ammonia-lyase-like isoform X3	PAL	PAL-F: CCTGTTAGGAATTGCAGGGTTGCCACTT	PAL-R: CGAGGACGAATTGAAGGTTGTGTTGCCT
Second RNA-Seq	PGSC0003DMG400005109	Pathogenesis-related protein 1A1-like	PR1-A1	PR1-A1-F: GTGAAGATGTGGGACGATGAGAAGCAATGG	PR1-A1-R: ACCGAATCACGCCAGACTACCTGAGTAT
Second RNA-Seq	PGSC0003DMG400020053	Ent-copalyl diphosphate synthase	CPS1	CPS1-F: AGAGACGGAGTCGTTGAGAAACT	CPS1-R: TGACTGGGTATCGGAGGAGATATTG
Second RNA-Seq	PGSC0003DMG401017504	Protein phosphatase 2C 29-like [Solanum tuberosum]	PP2C	PP2C-F: ATGCTGGTGGTGGTCTTGTGGGTTT	PP2C-R: ACCGGCTGAAGTGGCAAAGCACTAAA
Second RNA-Seq	PGSC0003DMG400007908	Zeatin O-glucosyltransferase-like	ZOG1	ZOG1-F: TGGCTGATCGAAACTGATTGGCCATGTT	ZOG1-R: GGGCATTCATCGACGGGTGGGTTTAT
Second RNA-Seq	PGSC0003DMG400037971	DELLA protein RGL2-like	RLG2	RLG2-F: TGAATTGCTGAGGAACAATCCGAGAAGGC	RLG2-R: GCACGTTGGCTCCATCATTCACATCTCT

## Sheet: Time course RNA-Seq
Timepoint	Gene ID	Treatment	Replica	T. Rep.1	T. Rep.2	T. Rep.3	Target Max	Target Min	Ave. each rep.	Cp Target ave.	SD of Cp	T. Rep.1	T. Rep.2	T. Rep.3	Ref Max	Ref Min	Ave. each rep.	Cp Ref. ave.	SD of ref.Cp	ΔCP Gene-Ref	T-test	ΔCP Gene-Ref	ΔCP St dev	Ave-ΔCP St dev	ΔΔCP	2^(-ΔΔCP) a.k.a FC	Min 2^(-ΔΔCP)	Max 2^(-ΔΔCp)	2^(-ΔΔCp)- Min 2^(-ΔΔCp)	Max 2^(-ΔΔCP)- 2^(-ΔΔCP)
1hpi	MYC2	-A30-D	B.Rep.1	33.87	33	31.04	33.87	31.04	32.6367		1.44956	26.15	34.45	35.84	35.84	26.15	32.1467		5.23956	0.49			5.43638
			B.Rep.2	32.29	32.58	33.47	33.47	32.29	32.78		0.614898	23.29	25.04	22.19	25.04	22.19	23.5067		1.4373	9.27333			1.56331
			B.Rep.3	34.61	31.48	34.87	34.87	31.48	33.6533	33.0233	1.88665	22.29	23.68	22.42	23.68	22.29	22.7967	26.15	0.767746	10.8567		6.87333	2.03688	3.01219	0	1	0.123948	8.06788	0.876052	7.06788
		+A30-D	B.Rep.1	26.44	28.64	28.54	28.64	26.44	27.8733		1.24231	21.16	25.85	22.26	25.85	21.16	23.09		2.45269	4.78333			2.74937
			B.Rep.2	28.21	30.05	28.87	30.05	28.21	29.0433		0.932166	28.68	28.11	27.37	28.68	27.37	28.0533		0.656836	0.99			1.14034
			B.Rep.3	30.28	30.19	32.25	32.25	30.19	30.9067	29.2744	1.16423	20.81	18.22	21.97	21.97	18.22	20.3333	23.8256	1.9199	10.5733	0.73568	5.44889	2.24532	2.04501	1.42444	2.68411	0.650416	11.0767	2.03369	8.39257
		+A30+D	B.Rep.1	18.25	20.74	23.86	23.86	18.25	20.95		2.81089	19.76	21.55	22.26	22.26	19.76	21.19		1.28829	-0.24			3.09205
			B.Rep.2	18.69	21.79	22.9	22.9	18.69	21.1267		2.18198	24.68	20.27	23.89	24.68	20.27	22.9467		2.35147	-1.82			3.20788
			B.Rep.3	18.51	23.84	22.55	23.84	18.51	21.6333	21.2367	2.78073	21.01	19.22	22.37	22.37	19.22	20.8667	21.6678	1.57988	0.766667	0.15731	-0.431111	3.1982	3.16604	7.30444	158.073	17.611	1418.83	140.462	1260.76
1hpi	MAPKKK3	-A30-D	B.Rep.1	32.07	31.51	33.28	33.28	31.51	32.2867		0.904673	26.15	34.45	35.84	35.84	26.15	32.1467		5.23956	0.14			5.31709
			B.Rep.2	29.87	29.94	31.05	31.05	29.87	30.2867		0.661992	23.29	25.04	22.19	25.04	22.19	23.5067		1.4373	6.78			1.58242
			B.Rep.3	29.21	30.72	30.53	30.72	29.21	30.1533	30.9089	0.822456	22.29	23.68	22.42	23.68	22.29	22.7967	26.15	0.767746	7.35667		4.75889	1.12511	2.67487	0	1	0.156597	6.38583	0.843403	5.38583
		+A30-D	B.Rep.1	35.96	37.21	39.04	39.04	35.96	37.4033		1.54907	21.16	25.85	22.26	25.85	21.16	23.09		2.45269	14.3133			2.90092
			B.Rep.2	38.19	39.79	38.14	39.79	38.14	38.7067		0.938527	28.68	28.11	27.37	28.68	27.37	28.0533		0.656836	10.6533			1.14554
			B.Rep.3	35.11	36.15	37.08	37.08	35.11	36.1133	37.4078	0.985512	20.81	18.22	21.97	21.97	18.22	20.3333	23.8256	1.9199	15.78	0.0976511	13.5822	2.15807	2.06818	-8.82333	0.00220756	0.000526415	0.00925754	0.00168114	0.00704998
		+A30+D	B.Rep.1	26.15	29.04	27.35	29.04	26.15	27.5133		1.45191	19.76	21.55	22.26	22.26	19.76	21.19		1.28829	6.32333			1.94106
			B.Rep.2	27.05	27.2	26.15	27.2	26.15	26.8		0.567891	24.68	20.27	23.89	24.68	20.27	22.9467		2.35147	3.85333			2.41908
			B.Rep.3	25.45	27.38	26.45	27.38	25.45	26.4267	26.9133	0.965212	21.01	19.22	22.37	22.37	19.22	20.8667	21.6678	1.57988	5.56	0.880824	5.24556	1.8514	2.07051	-0.486667	0.713672	0.169907	2.99768	0.543765	2.28401
1hpi	SAUR59	-A30-D	B.Rep.1	34.84	34.57	34.19	34.84	34.19	34.5333		0.326548	26.15	34.45	35.84	35.84	26.15	32.1467		5.23956	2.38667			5.24973
			B.Rep.2	34.8	35.55	35.62	35.62	34.8	35.3233		0.454569	23.29	25.04	22.19	25.04	22.19	23.5067		1.4373	11.8167			1.50747
			B.Rep.3	36.62	36.66	37.15	37.15	36.62	36.81	35.5556	0.295127	22.29	23.68	22.42	23.68	22.29	22.7967	26.15	0.767746	14.0133		9.40556	0.822516	2.52657	0	1	0.173551	5.76201	0.826449	4.76201
		+A30-D	B.Rep.1	23.52	22.24	23.04	23.52	22.24	22.9333		0.646632	21.16	25.85	22.26	25.85	21.16	23.09		2.45269	-0.156667			2.5365
			B.Rep.2	21.67	19.94	20.54	21.67	19.94	20.7167		0.878427	28.68	28.11	27.37	28.68	27.37	28.0533		0.656836	-7.33667			1.09684
			B.Rep.3	20.87	21.66	21.05	21.66	20.87	21.1933	21.6144	0.414045	20.81	18.22	21.97	21.97	18.22	20.3333	23.8256	1.9199	0.86	0.139175	-2.21111	1.96404	1.8658	11.6167	3140.26	861.598	11445.3	2278.66	8305
		+A30+D	B.Rep.1	22.44	20.45	19.54	22.44	19.54	20.81		1.48314	19.76	21.55	22.26	22.26	19.76	21.19		1.28829	-0.38			1.96454
			B.Rep.2	22.33	22.51	19.01	22.51	19.01	21.2833		1.97082	24.68	20.27	23.89	24.68	20.27	22.9467		2.35147	-1.66333			3.06815
			B.Rep.3	21.51	20.04	20.11	21.51	20.04	20.5533	20.8822	0.829237	21.01	19.22	22.37	22.37	19.22	20.8667	21.6678	1.57988	-0.313333	0.111426	-0.785556	1.78428	2.27232	10.1911	1169.04	241.987	5647.65	927.055	4478.61
1hpi	WRKY33	-A30-D	B.Rep.1	32.97	33.18	34.77	34.77	32.97	33.64		0.984226	26.15	34.45	35.84	35.84	26.15	32.1467		5.23956	1.49333			5.3312
			B.Rep.2	31.52	33.41	33.66	33.66	31.52	32.8633		1.17006	23.29	25.04	22.19	25.04	22.19	23.5067		1.4373	9.35667			1.85334
			B.Rep.3	32.29	30.21	30.43	32.29	30.21	30.9767	32.4933	1.14269	22.29	23.68	22.42	23.68	22.29	22.7967	26.15	0.767746	8.18		6.34333	1.37665	2.85373	0	1	0.138338	7.22867	0.861662	6.22867
		+A30-D	B.Rep.1	28.87	28.99	30.12	30.12	28.87	29.3267		0.689662	21.16	25.85	22.26	25.85	21.16	23.09		2.45269	6.23667			2.54781
			B.Rep.2	30.65	30.87	29.09	30.87	29.09	30.2033		0.970429	28.68	28.11	27.37	28.68	27.37	28.0533		0.656836	2.15			1.17182
			B.Rep.3	28.75	28.61	30.29	30.29	28.61	29.2167	29.5822	0.932166	20.81	18.22	21.97	21.97	18.22	20.3333	23.8256	1.9199	8.88333	0.882612	5.75667	2.13424	1.95129	0.586667	1.50177	0.388336	5.80766	1.11344	4.30588
		+A30+D	B.Rep.1	19.96	20.18	20.87	20.87	19.96	20.3367		0.474798	19.76	21.55	22.26	22.26	19.76	21.19		1.28829	-0.853333			1.373
			B.Rep.2	20.66	18.04	19.21	20.66	18.04	19.3033		1.31249	24.68	20.27	23.89	24.68	20.27	22.9467		2.35147	-3.64333			2.69297
			B.Rep.3	19.67	21.25	21.25	21.25	19.67	20.7233	20.1211	0.912213	21.01	19.22	22.37	22.37	19.22	20.8667	21.6678	1.57988	-0.143333	0.124745	-1.54667	1.82433	1.96343	7.89	237.207	60.824	925.078	176.383	687.872
1hpi	PATATIN	-A30-D	B.Rep.1	36.25	32.54	30.86	36.25	30.86	33.2167		2.75798	26.15	34.45	35.84	35.84	26.15	32.1467		5.23956	1.07			5.9211
			B.Rep.2	32.19	26.67	25.48	32.19	25.48	28.1133		3.58028	23.29	25.04	22.19	25.04	22.19	23.5067		1.4373	4.60667			3.85801
			B.Rep.3	32.19	24.67	25.48	32.19	24.67	27.4467	29.5922	4.12776	22.29	23.68	22.42	23.68	22.29	22.7967	26.15	0.767746	4.65		3.44222	4.19856	4.65922	0	1	0.0395762	25.2677	0.960424	24.2677
		+A30-D	B.Rep.1	29.97	29.24	28.55	29.97	28.55	29.2533		0.710094	21.16	25.85	22.26	25.85	21.16	23.09		2.45269	6.16333			2.55342
			B.Rep.2	29.16	35.44	32.78	35.44	29.16	32.46		3.15221	28.68	28.11	27.37	28.68	27.37	28.0533		0.656836	4.40667			3.21991
			B.Rep.3	33.94	33.76	33.01	33.94	33.01	33.57	31.7611	0.493254	20.81	18.22	21.97	21.97	18.22	20.3333	23.8256	1.9199	13.2367	0.220612	7.93556	1.98225	2.58519	-4.49333	0.0443989	0.00739862	0.266436	0.0370002	0.222037
		+A30+D	B.Rep.1	28.25	20.74	23.86	28.25	20.74	24.2833		3.77285	19.76	21.55	22.26	22.26	19.76	21.19		1.28829	3.09333			3.98674
			B.Rep.2	27.69	21.79	22.9	27.69	21.79	24.1267		3.13545	24.68	20.27	23.89	24.68	20.27	22.9467		2.35147	1.18			3.91924
			B.Rep.3	27.51	23.84	22.55	27.51	22.55	24.6333	24.3478	2.57341	21.01	19.22	22.37	22.37	19.22	20.8667	21.6678	1.57988	3.76667	0.676126	2.68	3.01968	3.64189	0.762222	1.6961	0.135873	21.1724	1.56023	19.4763
1hpi	SWEET12	-A30-D	B.Rep.1	34.84	34.57	34.19	34.84	34.19	34.5333		0.326548	26.15	34.45	35.84	35.84	26.15	32.1467		5.23956	2.38667			5.24973
			B.Rep.2	34.8	35.55	35.62	35.62	34.8	35.3233		0.454569	23.29	25.04	22.19	25.04	22.19	23.5067		1.4373	11.8167			1.50747
			B.Rep.3	36.62	36.66	37.15	37.15	36.62	36.81	35.5556	0.295127	22.29	23.68	22.42	23.68	22.29	22.7967	26.15	0.767746	14.0133		9.40556	0.822516	2.52657	0	1	0.173551	5.76201	0.826449	4.76201
		+A30-D	B.Rep.1	29.87	29.51	29.64	29.87	29.51	29.6733		0.1823	21.16	25.85	22.26	25.85	21.16	23.09		2.45269	6.58333			2.45946
			B.Rep.2	30.37	30.67	32.51	32.51	30.37	31.1833		1.15868	28.68	28.11	27.37	28.68	27.37	28.0533		0.656836	3.13			1.3319
			B.Rep.3	35.54	34.47	34.61	35.54	34.47	34.8733	31.91	0.581578	20.81	18.22	21.97	21.97	18.22	20.3333	23.8256	1.9199	14.54	0.763164	8.08444	2.00606	1.93247	1.32111	2.49858	0.654579	9.53732	1.84401	7.03874
		+A30+D	B.Rep.1	20.21	19.54	20.67	20.67	19.54	20.14		0.568243	19.76	21.55	22.26	22.26	19.76	21.19		1.28829	-1.05			1.40805
			B.Rep.2	20.1	21.19	21.02	21.19	20.1	20.77		0.58643	24.68	20.27	23.89	24.68	20.27	22.9467		2.35147	-2.17667			2.4235
			B.Rep.3	19.66	20.85	21.74	21.74	19.66	20.75	20.5533	1.0436	21.01	19.22	22.37	22.37	19.22	20.8667	21.6678	1.57988	-0.116667	0.0971215	-1.11444	1.89344	1.90833	10.52	1468.37	391.175	5511.88	1077.2	4043.51
1hpi	CS	-A30-D	B.Rep.1	38.88	38.11	39.06	39.06	38.11	38.6833		0.504612	26.15	34.45	35.84	35.84	26.15	32.1467		5.23956	6.53667			5.26381
			B.Rep.2	39.74	37.18	39.08	39.74	37.18	38.6667		1.32911	23.29	25.04	22.19	25.04	22.19	23.5067		1.4373	15.16			1.95764
			B.Rep.3	37.06	38.52	38.43	38.52	37.06	38.0033	38.4511	0.818189	22.29	23.68	22.42	23.68	22.29	22.7967	26.15	0.767746	15.2067		12.3011	1.12199	2.78115	0	1	0.145476	6.87399	0.854524	5.87399
		+A30-D	B.Rep.1	34.74	34.04	36.26	36.26	34.04	35.0133		1.13496	21.16	25.85	22.26	25.85	21.16	23.09		2.45269	11.9233			2.70256
			B.Rep.2	35.59	35.84	34.73	35.84	34.73	35.3867		0.582266	28.68	28.11	27.37	28.68	27.37	28.0533		0.656836	7.33333			0.877762
			B.Rep.3	36.63	33.95	35.07	36.63	33.95	35.2167	35.2056	1.34601	20.81	18.22	21.97	21.97	18.22	20.3333	23.8256	1.9199	14.8833	0.83218	11.38	2.34473	1.97502	0.921111	1.89357	0.481662	7.44426	1.41191	5.55069
		+A30+D	B.Rep.1	37.74	37.98	36.51	37.98	36.51	37.41		0.788606	19.76	21.55	22.26	22.26	19.76	21.19		1.28829	16.22			1.5105
			B.Rep.2	35.58	36.62	35.33	36.62	35.33	35.8433		0.68413	24.68	20.27	23.89	24.68	20.27	22.9467		2.35147	12.8967			2.44897
			B.Rep.3	35.37	36.93	36.66	36.93	35.37	36.32	36.5244	0.833727	21.01	19.22	22.37	22.37	19.22	20.8667	21.6678	1.57988	15.4533	0.555024	14.8567	1.78637	1.91528	-2.55556	0.170099	0.0450966	0.641591	0.125002	0.471492
1hpi	AOC	-A30-D	B.Rep.1	37.84	37.71	36.98	37.84	36.98	37.51		0.463573	26.15	34.45	35.84	35.84	26.15	32.1467		5.23956	5.36333			5.26003
			B.Rep.2	35.17	35.97	36.74	36.74	35.17	35.96		0.785048	23.29	25.04	22.19	25.04	22.19	23.5067		1.4373	12.4533			1.63772
			B.Rep.3	36.94	37.47	36.52	37.47	36.52	36.9767	36.8156	0.47606	22.29	23.68	22.42	23.68	22.29	22.7967	26.15	0.767746	14.18		10.6656	0.903364	2.60037	0	1	0.164896	6.06443	0.835104	5.06443
		+A30-D	B.Rep.1	33.87	31.51	32.64	33.87	31.51	32.6733		1.18035	21.16	25.85	22.26	25.85	21.16	23.09		2.45269	9.58333			2.72194
			B.Rep.2	31.37	33.67	32.51	33.67	31.37	32.5167		1.15001	28.68	28.11	27.37	28.68	27.37	28.0533		0.656836	4.46333			1.32437
			B.Rep.3	35.54	34.47	34.61	35.54	34.47	34.8733	33.3544	0.581578	20.81	18.22	21.97	21.97	18.22	20.3333	23.8256	1.9199	14.54	0.782292	9.52889	2.00606	2.01746	1.13667	2.19872	0.54307	8.90196	1.65565	6.70323
		+A30+D	B.Rep.1	33.34	34.79	32.84	34.79	32.84	33.6567		1.01283	19.76	21.55	22.26	22.26	19.76	21.19		1.28829	12.4667			1.63876
			B.Rep.2	32.41	32.59	33.11	33.11	32.41	32.7033		0.363501	24.68	20.27	23.89	24.68	20.27	22.9467		2.35147	9.75667			2.3794
			B.Rep.3	32.21	31.73	34.87	34.87	31.73	32.9367	33.0989	1.69143	21.01	19.22	22.37	22.37	19.22	20.8667	21.6678	1.57988	12.07	0.831846	11.4311	2.31451	2.11089	-0.765556	0.588227	0.136177	2.54089	0.45205	1.95267
1hpi	ACC deamninase	-A30-D	B.Rep.1	35.96	37.21	39.04	39.04	35.96	37.4033		1.54907	26.15	34.45	35.84	35.84	26.15	32.1467		5.23956	5.25667			5.46376
			B.Rep.2	38.19	39.79	38.14	39.79	38.14	38.7067		0.938527	23.29	25.04	22.19	25.04	22.19	23.5067		1.4373	15.2			1.71659
			B.Rep.3	35.11	36.15	37.08	37.08	35.11	36.1133	37.4078	0.985512	22.29	23.68	22.42	23.68	22.29	22.7967	26.15	0.767746	13.3167		11.2578	1.24927	2.80987	0	1	0.142608	7.01222	0.857392	6.01222
		+A30-D	B.Rep.1	29.07	31.51	30.28	31.51	29.07	30.2867		1.22001	21.16	25.85	22.26	25.85	21.16	23.09		2.45269	7.19667			2.73937
			B.Rep.2	29.87	29.94	31.05	31.05	29.87	30.2867		0.661992	28.68	28.11	27.37	28.68	27.37	28.0533		0.656836	2.23333			0.932559
			B.Rep.3	29.21	30.72	30.53	30.72	29.21	30.1533	30.2422	0.822456	20.81	18.22	21.97	21.97	18.22	20.3333	23.8256	1.9199	9.82	0.382055	6.41667	2.08865	1.92019	4.84111	28.6629	7.57328	108.481	21.0896	79.8185
		+A30+D	B.Rep.1	28.25	20.74	23.86	28.25	20.74	24.2833		3.77285	19.76	21.55	22.26	22.26	19.76	21.19		1.28829	3.09333			3.98674
			B.Rep.2	20.69	21.79	22.9	22.9	20.69	21.7933		1.105	24.68	20.27	23.89	24.68	20.27	22.9467		2.35147	-1.15333			2.59817
			B.Rep.3	21.51	23.84	22.55	23.84	21.51	22.6333	22.9033	1.16723	21.01	19.22	22.37	22.37	19.22	20.8667	21.6678	1.57988	1.76667	0.137971	1.23556	1.9643	2.84974	10.0222	1039.9	144.256	7496.28	895.639	6456.38
1hpi	ZEP/ABA1	-A30-D	B.Rep.1	37.84	37.71	36.98	37.84	36.98	37.51		0.463573	26.15	34.45	35.84	35.84	26.15	32.1467		5.23956	5.36333			5.26003
			B.Rep.2	35.17	35.97	36.74	36.74	35.17	35.96		0.785048	23.29	25.04	22.19	25.04	22.19	23.5067		1.4373	12.4533			1.63772
			B.Rep.3	36.94	37.47	36.52	37.47	36.52	36.9767	36.8156	0.47606	22.29	23.68	22.42	23.68	22.29	22.7967	26.15	0.767746	14.18		10.6656	0.903364	2.60037	0	1	0.164896	6.06443	0.835104	5.06443
		+A30-D	B.Rep.1	31.45	33.26	33.14	33.26	31.45	32.6167		1.01214	21.16	25.85	22.26	25.85	21.16	23.09		2.45269	9.52667			2.65332
			B.Rep.2	34.23	32.58	33.74	34.23	32.58	33.5167		0.847368	28.68	28.11	27.37	28.68	27.37	28.0533		0.656836	5.46333			1.07213
			B.Rep.3	32.26	32.27	33.73	33.73	32.26	32.7533	32.9622	0.845833	20.81	18.22	21.97	21.97	18.22	20.3333	23.8256	1.9199	12.42	0.681875	9.13667	2.09797	1.94114	1.52889	2.88564	0.751449	11.0811	2.13419	8.19547
		+A30+D	B.Rep.1	20.25	22.51	23.37	23.37	20.25	22.0433		1.6115	19.76	21.55	22.26	22.26	19.76	21.19		1.28829	0.853333			2.06316
			B.Rep.2	25.38	21.52	22.04	25.38	21.52	22.98		2.09466	24.68	20.27	23.89	24.68	20.27	22.9467		2.35147	0.0333333			3.14913
			B.Rep.3	26.49	25.79	20.25	26.49	20.25	24.1767	23.0667	3.41856	21.01	19.22	22.37	22.37	19.22	20.8667	21.6678	1.57988	3.31	0.0619344	1.39889	3.76597	2.99276	9.26667	615.949	77.3812	4902.91	538.568	4286.96
1hpi	GH3.1	-A30-D	B.Rep.1	36.41	35.84	37.67	37.67	35.84	36.64		0.936429	26.15	34.45	35.84	35.84	26.15	32.1467		5.23956	4.49333			5.32259
			B.Rep.2	38.08	36.55	39	39	36.55	37.8767		1.23759	23.29	25.04	22.19	25.04	22.19	23.5067		1.4373	14.37			1.8967
			B.Rep.3	37.69	37.82	39.44	39.44	37.69	38.3167	37.6111	0.975004	22.29	23.68	22.42	23.68	22.29	22.7967	26.15	0.767746	15.52		11.4611	1.24099	2.82009	0	1	0.141601	7.06208	0.858399	6.06208
		+A30-D	B.Rep.1	33.39	33.46	31.54	33.46	31.54	32.7967		1.08887	21.16	25.85	22.26	25.85	21.16	23.09		2.45269	9.70667			2.68353
			B.Rep.2	31.57	33.72	29.43	33.72	29.43	31.5733		2.145	28.68	28.11	27.37	28.68	27.37	28.0533		0.656836	3.52			2.24332
			B.Rep.3	32.32	32.08	35.75	35.75	32.08	33.3833	32.5844	2.0531	20.81	18.22	21.97	21.97	18.22	20.3333	23.8256	1.9199	13.05	0.619118	8.75889	2.81092	2.57926	2.70222	6.50804	1.08897	38.894	5.41906	32.386
		+A30+D	B.Rep.1	34.44	33.85	35.15	35.15	33.85	34.48		0.650922	19.76	21.55	22.26	22.26	19.76	21.19		1.28829	13.29			1.4434
			B.Rep.2	34.06	37.14	36.25	37.14	34.06	35.8167		1.58507	24.68	20.27	23.89	24.68	20.27	22.9467		2.35147	12.87			2.83582
			B.Rep.3	33.22	33.84	35.19	35.19	33.22	34.0833	34.7933	1.00729	21.01	19.22	22.37	22.37	19.22	20.8667	21.6678	1.57988	13.2167	0.687189	13.1256	1.87368	2.05096	-1.66444	0.315466	0.076129	1.30724	0.239337	0.991771
1hpi	ARR-B	-A30-D	B.Rep.1	39.98	37.84	39.01	39.98	37.84	38.9433		1.07156	26.15	34.45	35.84	35.84	26.15	32.1467		5.23956	6.79667			5.34802
			B.Rep.2	39.94	37.78	39.23	39.94	37.78	38.9833		1.10092	23.29	25.04	22.19	25.04	22.19	23.5067		1.4373	15.4767			1.81049
			B.Rep.3	37.17	38.48	38.82	38.82	37.17	38.1567	38.6944	0.871225	22.29	23.68	22.42	23.68	22.29	22.7967	26.15	0.767746	15.36		12.5444	1.16123	2.77325	0	1	0.146275	6.83644	0.853725	5.83644
		+A30-D	B.Rep.1	37.24	37.52	39.01	39.01	37.24	37.9233		0.951438	21.16	25.85	22.26	25.85	21.16	23.09		2.45269	14.8333			2.63077
			B.Rep.2	35.84	35.09	34.33	35.84	34.33	35.0867		0.755006	28.68	28.11	27.37	28.68	27.37	28.0533		0.656836	7.03333			1.00073
			B.Rep.3	36.03	34.79	36.44	36.44	34.79	35.7533	36.2544	0.859089	20.81	18.22	21.97	21.97	18.22	20.3333	23.8256	1.9199	15.42	0.98283	12.4289	2.10335	1.91162	0.115556	1.08339	0.28796	4.07605	0.795432	2.99266
		+A30+D	B.Rep.1	28.74	26.62	24.58	28.74	24.58	26.6467		2.08013	19.76	21.55	22.26	22.26	19.76	21.19		1.28829	5.45667			2.44676
			B.Rep.2	25.17	23.36	26.77	26.77	23.36	25.1		1.70608	24.68	20.27	23.89	24.68	20.27	22.9467		2.35147	2.15333			2.90519
			B.Rep.3	26.33	27.18	25.05	27.18	25.05	26.1867	25.9778	1.07221	21.01	19.22	22.37	22.37	19.22	20.8667	21.6678	1.57988	5.32	0.147819	4.31	1.90936	2.42044	8.23444	301.172	56.2588	1612.28	244.913	1311.1
1hpi	HSP83	-A30-D	B.Rep.1	34.12	34.65	32.57	34.65	32.57	33.78		1.08088	26.15	34.45	35.84	35.84	26.15	32.1467		5.23956	1.63333			5.34989
			B.Rep.2	32.51	32.09	33.78	33.78	32.09	32.7933		0.879905	23.29	25.04	22.19	25.04	22.19	23.5067		1.4373	9.28667			1.68525
			B.Rep.3	34.68	33.37	35.36	35.36	33.37	34.47	33.6811	1.01148	22.29	23.68	22.42	23.68	22.29	22.7967	26.15	0.767746	11.6733		7.53111	1.26986	2.76833	0	1	0.146774	6.8132	0.853226	5.8132
		+A30-D	B.Rep.1	32.33	30.33	31.25	32.33	30.33	31.3033		1.00107	21.16	25.85	22.26	25.85	21.16	23.09		2.45269	8.21333			2.64912
			B.Rep.2	32.05	32.11	34.42	34.42	32.05	32.86		1.35133	28.68	28.11	27.37	28.68	27.37	28.0533		0.656836	4.80667			1.50251
			B.Rep.3	30.92	31.68	29.07	31.68	29.07	30.5567	31.5733	1.3424	20.81	18.22	21.97	21.97	18.22	20.3333	23.8256	1.9199	10.2233	0.95362	7.74778	2.34266	2.16476	-0.216667	0.860551	0.191919	3.85865	0.668632	2.9981
		+A30+D	B.Rep.1	37.14	37.25	35.01	37.25	35.01	36.4667		1.26271	19.76	21.55	22.26	22.26	19.76	21.19		1.28829	15.2767			1.80392
			B.Rep.2	35.55	37.09	35.32	37.09	35.32	35.9867		0.96241	24.68	20.27	23.89	24.68	20.27	22.9467		2.35147	13.04			2.5408
			B.Rep.3	36.44	35.75	35.19	36.44	35.19	35.7933	36.0822	0.626126	21.01	19.22	22.37	22.37	19.22	20.8667	21.6678	1.57988	14.9267	0.178871	14.4144	1.69943	2.01472	-6.88333	0.00847052	0.00209614	0.0342295	0.00637439	0.025759
1hpi	RBOHD	-A30-D	B.Rep.1	35.96	37.21	39.04	39.04	35.96	37.4033		1.54907	26.15	34.45	35.84	35.84	26.15	32.1467		5.23956	5.25667			5.46376
			B.Rep.2	38.19	39.79	38.14	39.79	38.14	38.7067		0.938527	23.29	25.04	22.19	25.04	22.19	23.5067		1.4373	15.2			1.71659
			B.Rep.3	35.11	36.15	37.08	37.08	35.11	36.1133	37.4078	0.985512	22.29	23.68	22.42	23.68	22.29	22.7967	26.15	0.767746	13.3167		11.2578	1.24927	2.80987	0	1	0.142608	7.01222	0.857392	6.01222
		+A30-D	B.Rep.1	33.34	34.79	32.84	34.79	32.84	33.6567		1.01283	21.16	25.85	22.26	25.85	21.16	23.09		2.45269	10.5667			2.65359
			B.Rep.2	32.41	32.59	33.11	33.11	32.41	32.7033		0.363501	28.68	28.11	27.37	28.68	27.37	28.0533		0.656836	4.65			0.750711
			B.Rep.3	32.21	31.73	34.87	34.87	31.73	32.9367	33.0989	1.69143	20.81	18.22	21.97	21.97	18.22	20.3333	23.8256	1.9199	12.6033	0.709515	9.27333	2.5587	1.98767	1.98444	3.9571	0.997768	15.6937	2.95933	11.7366
		+A30+D	B.Rep.1	25.45	25.68	28.21	28.21	25.45	26.4467		1.53142	19.76	21.55	22.26	22.26	19.76	21.19		1.28829	5.25667			2.00123
			B.Rep.2	30.31	32.91	30.87	32.91	30.31	31.3633		1.36841	24.68	20.27	23.89	24.68	20.27	22.9467		2.35147	8.41667			2.72066
			B.Rep.3	26.87	24.37	25.14	26.87	24.37	25.46	27.7567	1.28035	21.01	19.22	22.37	22.37	19.22	20.8667	21.6678	1.57988	4.59333	0.189819	6.08889	2.03355	2.25181	5.16889	35.9742	7.55313	171.338	28.421	135.364
1hpi	GSTX1	-A30-D	B.Rep.1	32	32.04	31.28	32.04	31.28	31.7733		0.427707	26.15	34.45	35.84	35.84	26.15	32.1467		5.23956	-0.373333			5.25699
			B.Rep.2	32.21	32.02	31.15	32.21	31.15	31.7933		0.565184	23.29	25.04	22.19	25.04	22.19	23.5067		1.4373	8.28667			1.54443
			B.Rep.3	30.95	29.95	30.71	30.95	29.95	30.5367	31.3678	0.522047	22.29	23.68	22.42	23.68	22.29	22.7967	26.15	0.767746	7.74		5.21778	0.928422	2.57661	0	1	0.167634	5.96538	0.832366	4.96538
		+A30-D	B.Rep.1	26.76	25.64	29.18	29.18	25.64	27.1933		1.80935	21.16	25.85	22.26	25.85	21.16	23.09		2.45269	4.10333			3.04786
			B.Rep.2	25.51	26.97	27.53	27.53	25.51	26.67		1.04288	28.68	28.11	27.37	28.68	27.37	28.0533		0.656836	-1.38333			1.23249
			B.Rep.3	29.51	28.41	27.82	29.51	27.82	28.58	27.4811	0.85773	20.81	18.22	21.97	21.97	18.22	20.3333	23.8256	1.9199	8.24667	0.746358	3.65556	2.10279	2.12771	1.56222	2.95308	0.675725	12.9057	2.27736	9.95261
		+A30+D	B.Rep.1	36.25	26.54	28.86	36.25	26.54	30.55		5.07081	19.76	21.55	22.26	22.26	19.76	21.19		1.28829	9.36			5.2319
			B.Rep.2	32.19	26.91	24.23	32.19	24.23	27.7767		4.05015	24.68	20.27	23.89	24.68	20.27	22.9467		2.35147	4.83			4.68329
			B.Rep.3	32.11	24.61	25.48	32.11	24.61	27.4	28.5756	4.10211	21.01	19.22	22.37	22.37	19.22	20.8667	21.6678	1.57988	6.53333	0.718519	6.90778	4.39583	4.77034	-1.69	0.309927	0.0113565	8.45814	0.29857	8.14821
24hpi	PR1	-A30-D	B.Rep.1	36.99	36.69	37.18	37.18	36.69	36.9533		0.247049	34.21	35.84	36.08	36.08	34.21	35.3767		1.01746	1.57667			1.04703
			B.Rep.2	35.18	36.95	37.18	37.18	35.18	36.4367		1.09436	36.29	36.71	33.63	36.71	33.63	35.5433		1.67025	0.893333			1.99684
			B.Rep.3	37.27	35.52	36.19	37.27	35.52	36.3267	36.5722	0.882968	34.44	33.07	36.16	36.16	33.07	34.5567	35.1589	1.5483	1.77		1.41333	1.78238	1.60875	0	1	0.327883	3.04987	0.672117	2.04987
		+A30-D	B.Rep.1	30.25	26.54	28.86	30.25	26.54	28.55		1.87433	26.76	25.64	25.18	26.76	25.18	25.86		0.81265	2.69			2.04291
			B.Rep.2	32.19	26.91	24.23	32.19	24.23	27.7767		4.05015	26.51	26.97	26.53	26.97	26.51	26.67		0.26	1.10667			4.05849
			B.Rep.3	32.11	24.61	25.48	32.11	24.61	27.4	27.9089	4.10211	27.51	28.41	27.82	28.41	27.51	27.9133	26.8144	0.457202	-0.513333	0.783335	1.09444	4.12751	3.40964	0.318889	1.24737	0.117379	13.2556	1.12999	12.0082
		+A30+D	B.Rep.1	31.33	32.04	34.28	34.28	31.33	32.55		1.53971	28.25	25.74	23.86	28.25	23.86	25.95		2.20252	6.6			2.68734
			B.Rep.2	32.21	32.02	33.15	33.15	32.02	32.46		0.605062	27.69	25.79	25.9	27.69	25.79	26.46		1.06663	6			1.2263
			B.Rep.3	33.95	33.95	34.71	34.71	33.95	34.2033	33.0711	0.438786	27.51	23.84	26.55	27.51	23.84	25.9667	26.1256	1.90327	8.23667	0.00707569	6.94556	1.95319	1.95561	-5.53222	0.021609	0.00557106	0.0838171	0.016038	0.062208
24hpi	MYC2	-A30-D	B.Rep.1	36.64	36.84	37.41	37.41	36.64	36.9633		0.399541	34.21	35.84	36.08	36.08	34.21	35.3767		1.01746	1.58667			1.0931
			B.Rep.2	38.94	38.27	37.35	38.94	37.35	38.1867		0.798269	36.29	36.71	33.63	36.71	33.63	35.5433		1.67025	2.64333			1.85121
			B.Rep.3	38.81	37.97	40	40	37.97	38.9267	38.0256	1.02002	34.44	33.07	36.16	36.16	33.07	34.5567	35.1589	1.5483	4.37		2.86667	1.85409	1.59947	0	1	0.329999	3.03031	0.670001	2.03031
		+A30-D	B.Rep.1	26.51	25.59	26.74	26.74	25.59	26.28		0.608523	26.76	25.64	25.18	26.76	25.18	25.86		0.81265	0.42			1.01523
			B.Rep.2	30.3	29.81	28.87	30.3	28.87	29.66		0.726705	26.51	26.97	26.53	26.97	26.51	26.67		0.26	2.99			0.771816
			B.Rep.3	30.14	30.71	31.11	31.11	30.14	30.6533	28.8644	0.487476	27.51	28.41	27.82	28.41	27.51	27.9133	26.8144	0.457202	2.74	0.304655	2.05	0.668331	0.81846	0.816667	1.76133	0.998757	3.10615	0.762574	1.34482
		+A30+D	B.Rep.1	20.87	21.51	23.64	23.64	20.87	22.0067		1.45025	28.25	25.74	23.86	28.25	23.86	25.95		2.20252	-3.94333			2.63711
			B.Rep.2	20.37	20.67	22.51	22.51	20.37	21.1833		1.15868	27.69	25.79	25.9	27.69	25.79	26.46		1.06663	-5.27667			1.57488
			B.Rep.3	21.54	24.47	24.61	24.61	21.54	23.54	22.2433	1.73346	27.51	23.84	26.55	27.51	23.84	25.9667	26.1256	1.90327	-2.42667	0.0103019	-3.88222	2.57436	2.26211	6.74889	107.552	22.4209	515.92	85.1309	408.368
24hpi	MAPKKK3	-A30-D	B.Rep.1	38.99	36.69	37.18	38.99	36.69	37.62		1.21149	34.21	35.84	36.08	36.08	34.21	35.3767		1.01746	2.24333			1.58207
			B.Rep.2	38.18	36.95	37.18	38.18	36.95	37.4367		0.653937	36.29	36.71	33.63	36.71	33.63	35.5433		1.67025	1.89333			1.7937
			B.Rep.3	37.27	37.52	39.19	39.19	37.27	37.9933	37.6833	1.04386	34.44	33.07	36.16	36.16	33.07	34.5567	35.1589	1.5483	3.43667		2.52444	1.86732	1.74769	0	1	0.297777	3.35821	0.702223	2.35821
		+A30-D	B.Rep.1	36.25	26.54	28.86	36.25	26.54	30.55		5.07081	26.76	25.64	25.18	26.76	25.18	25.86		0.81265	4.69			5.13551
			B.Rep.2	32.19	26.91	24.23	32.19	24.23	27.7767		4.05015	26.51	26.97	26.53	26.97	26.51	26.67		0.26	1.10667			4.05849
			B.Rep.3	32.11	24.61	25.48	32.11	24.61	27.4	28.5756	4.10211	27.51	28.41	27.82	28.41	27.51	27.9133	26.8144	0.457202	-0.513333	0.719441	1.76111	4.12751	4.4405	0.763333	1.69741	0.0781738	36.8562	1.61923	35.1588
		+A30+D	B.Rep.1	19.96	22.18	21.87	22.18	19.96	21.3367		1.20226	28.25	25.74	23.86	28.25	23.86	25.95		2.20252	-4.61333			2.50929
			B.Rep.2	22.66	20.04	19.21	22.66	19.21	20.6367		1.80073	27.69	25.79	25.9	27.69	25.79	26.46		1.06663	-5.82333			2.09292
			B.Rep.3	19.67	21.25	21.25	21.25	19.67	20.7233	20.8989	0.912213	27.51	23.84	26.55	27.51	23.84	25.9667	26.1256	1.90327	-5.24333	0.00458451	-5.22667	2.11058	2.2376	7.75111	215.435	45.6807	1016.02	169.755	800.583
24hpi	SAUR59	-A30-D	B.Rep.1	38.74	38.04	36.26	38.74	36.26	37.68		1.27859	34.21	35.84	36.08	36.08	34.21	35.3767		1.01746	2.30333			1.63402
			B.Rep.2	35.59	37.84	34.73	37.84	34.73	36.0533		1.60594	36.29	36.71	33.63	36.71	33.63	35.5433		1.67025	0.51			2.31706
			B.Rep.3	36.63	37.95	35.07	37.95	35.07	36.55	36.7611	1.44167	34.44	33.07	36.16	36.16	33.07	34.5567	35.1589	1.5483	1.99333		1.60222	2.11557	2.02222	0	1	0.246179	4.06208	0.753821	3.06208
		+A30-D	B.Rep.1	26.84	27.16	28.09	28.09	26.84	27.3633		0.649333	26.76	25.64	25.18	26.76	25.18	25.86		0.81265	1.50333			1.04021
			B.Rep.2	27.72	28.08	28.84	28.84	27.72	28.2133		0.571781	26.51	26.97	26.53	26.97	26.51	26.67		0.26	1.54333			0.628119
			B.Rep.3	26.65	27.94	27.64	27.94	26.65	27.41	27.6622	0.675056	27.51	28.41	27.82	28.41	27.51	27.9133	26.8144	0.457202	-0.503333	0.536289	0.847778	0.815312	0.82788	0.754444	1.68698	0.950372	2.99452	0.736609	1.30754
		+A30+D	B.Rep.1	20.06	21.12	20.58	21.12	20.06	20.5867		0.530031	28.25	25.74	23.86	28.25	23.86	25.95		2.20252	-5.36333			2.2654
			B.Rep.2	21.95	20.44	20.69	21.95	20.44	21.0267		0.809341	27.69	25.79	25.9	27.69	25.79	26.46		1.06663	-5.43333			1.33893
			B.Rep.3	20.94	20.67	21.95	21.95	20.67	21.1867	20.9333	0.67471	27.51	23.84	26.55	27.51	23.84	25.9667	26.1256	1.90327	-4.78	0.00532069	-5.19222	2.01932	1.87455	6.79444	111.002	30.2716	407.031	80.7306	296.029
24hpi	GLUB	-A30-D	B.Rep.1	39.44	39.12	39.01	39.44	39.01	39.19		0.223383	34.21	35.84	36.08	36.08	34.21	35.3767		1.01746	3.81333			1.0417
			B.Rep.2	38.89	39.61	39.39	39.61	38.89	39.2967		0.368963	36.29	36.71	33.63	36.71	33.63	35.5433		1.67025	3.75333			1.71052
			B.Rep.3	38.87	39.9	39.58	39.9	38.87	39.45	39.3122	0.527162	34.44	33.07	36.16	36.16	33.07	34.5567	35.1589	1.5483	4.89333		4.15333	1.63558	1.4626	0	1	0.362839	2.75604	0.637161	1.75604
		+A30-D	B.Rep.1	29.97	29.24	28.55	29.97	28.55	29.2533		0.710094	26.76	25.64	25.18	26.76	25.18	25.86		0.81265	3.39333			1.07918
			B.Rep.2	23.16	25.44	27.78	27.78	23.16	25.46		2.31006	26.51	26.97	26.53	26.97	26.51	26.67		0.26	-1.21			2.32465
			B.Rep.3	23.94	23.76	26.01	26.01	23.76	24.57	26.4278	1.25032	27.51	28.41	27.82	28.41	27.51	27.9133	26.8144	0.457202	-3.34333	0.18307	-0.386667	1.33129	1.57837	4.54	23.2636	7.79001	69.4727	15.4735	46.2091
		+A30+D	B.Rep.1	30.25	22.51	23.37	30.25	22.51	25.3767		4.24228	28.25	25.74	23.86	28.25	23.86	25.95		2.20252	-0.573333			4.77996
			B.Rep.2	27.38	21.52	19.04	27.38	19.04	22.6467		4.28263	27.69	25.79	25.9	27.69	25.79	26.46		1.06663	-3.81333			4.41346
			B.Rep.3	26.49	19.79	20.25	26.49	19.79	22.1767	23.4	3.74253	27.51	23.84	26.55	27.51	23.84	25.9667	26.1256	1.90327	-3.79	0.0332737	-2.72556	4.19869	4.46404	6.87889	117.693	5.33265	2597.53	112.361	2479.84
24hpi	DELLA	-A30-D	B.Rep.1	37.14	37.25	35.01	37.25	35.01	36.4667		1.26271	34.21	35.84	36.08	36.08	34.21	35.3767		1.01746	1.09			1.62162
			B.Rep.2	35.55	37.09	35.32	37.09	35.32	35.9867		0.96241	36.29	36.71	33.63	36.71	33.63	35.5433		1.67025	0.443333			1.92768
			B.Rep.3	36.44	35.75	35.19	36.44	35.19	35.7933	36.0822	0.626126	34.44	33.07	36.16	36.16	33.07	34.5567	35.1589	1.5483	1.23667		0.923333	1.67011	1.73981	0	1	0.29941	3.3399	0.70059	2.3399
		+A30-D	B.Rep.1	32.63	28.87	29.64	32.63	28.87	30.38		1.98623	26.76	25.64	25.18	26.76	25.18	25.86		0.81265	4.52			2.14604
			B.Rep.2	27.08	20.48	19.55	27.08	19.55	22.37		4.1054	26.51	26.97	26.53	26.97	26.51	26.67		0.26	-4.3			4.11362
			B.Rep.3	26.43	19.62	20.85	26.43	19.62	22.3	25.0167	3.62917	27.51	28.41	27.82	28.41	27.51	27.9133	26.8144	0.457202	-5.61333	0.476924	-1.79778	3.65786	3.30584	2.72111	6.5938	0.666774	65.2069	5.92703	58.6131
		+A30+D	B.Rep.1	19.25	22.51	20.37	22.51	19.25	20.71		1.65638	28.25	25.74	23.86	28.25	23.86	25.95		2.20252	-5.24			2.75585
			B.Rep.2	20.38	21.52	19.04	21.52	19.04	20.3133		1.24134	27.69	25.79	25.9	27.69	25.79	26.46		1.06663	-6.14667			1.63665
			B.Rep.3	26.49	19.79	20.25	26.49	19.79	22.1767	21.0667	3.74253	27.51	23.84	26.55	27.51	23.84	25.9667	26.1256	1.90327	-3.79	0.00647264	-5.05889	4.19869	2.86373	5.98222	63.2162	8.6848	460.147	54.5314	396.931
24hpi	PATATIN	-A30-D	B.Rep.1	29.06	31.12	30.58	31.12	29.06	30.2533		1.06814	34.21	35.84	36.08	36.08	34.21	35.3767		1.01746	-5.12333			1.47518
			B.Rep.2	29.95	30.44	30.69	30.69	29.95	30.36		0.376431	36.29	36.71	33.63	36.71	33.63	35.5433		1.67025	-5.18333			1.71214
			B.Rep.3	29.94	30.67	31.95	31.95	29.94	30.8533	30.4889	1.01746	34.44	33.07	36.16	36.16	33.07	34.5567	35.1589	1.5483	-3.70333		-4.67	1.85269	1.68001	0	1	0.312081	3.20429	0.687919	2.20429
		+A30-D	B.Rep.1	25.54	25.29	27.88	27.88	25.29	26.2367		1.42865	26.76	25.64	25.18	26.76	25.18	25.86		0.81265	0.376667			1.6436
			B.Rep.2	27.78	30.54	30.8	30.8	27.78	29.7067		1.6736	26.51	26.97	26.53	26.97	26.51	26.67		0.26	3.03667			1.69367
			B.Rep.3	26.77	26.95	28.91	28.91	26.77	27.5433	27.8289	1.18698	27.51	28.41	27.82	28.41	27.51	27.9133	26.8144	0.457202	-0.37	0.0566434	1.01444	1.27199	1.53642	-5.68444	0.0194452	0.00670351	0.0564055	0.0127417	0.0369603
		+A30+D	B.Rep.1	20.07	23.43	22.19	23.43	20.07	21.8967		1.6991	28.25	25.74	23.86	28.25	23.86	25.95		2.20252	-4.05333			2.78173
			B.Rep.2	20.38	21.52	22.04	22.04	20.38	21.3133		0.849078	27.69	25.79	25.9	27.69	25.79	26.46		1.06663	-5.14667			1.36332
			B.Rep.3	23.49	21.79	20.25	23.49	20.25	21.8433	21.6844	1.62066	27.51	23.84	26.55	27.51	23.84	25.9667	26.1256	1.90327	-4.12333	0.655282	-4.44111	2.49979	2.21495	-0.228889	0.853292	0.183794	3.96153	0.669498	3.10824
24hpi	SWEET12	-A30-D	B.Rep.1	38.55	37.14	37.98	38.55	37.14	37.89		0.709295	34.21	35.84	36.08	36.08	34.21	35.3767		1.01746	2.51333			1.2403
			B.Rep.2	36.64	40	38.12	40	36.64	38.2533		1.68396	36.29	36.71	33.63	36.71	33.63	35.5433		1.67025	2.71			2.37181
			B.Rep.3	40	38.25	37.48	40	37.48	38.5767	38.24	1.29137	34.44	33.07	36.16	36.16	33.07	34.5567	35.1589	1.5483	4.02		3.08111	2.01615	1.87608	0	1	0.272422	3.67077	0.727578	2.67077
		+A30-D	B.Rep.1	29.87	31.51	32.64	32.64	29.87	31.34		1.3928	26.76	25.64	25.18	26.76	25.18	25.86		0.81265	5.48			1.61254
			B.Rep.2	30.37	30.67	32.51	32.51	30.37	31.1833		1.15868	26.51	26.97	26.53	26.97	26.51	26.67		0.26	4.51333			1.18749
			B.Rep.3	31.54	29.47	29.61	31.54	29.47	30.2067	30.91	1.15682	27.51	28.41	27.82	28.41	27.51	27.9133	26.8144	0.457202	2.29333	0.546847	4.09556	1.24389	1.34798	-1.01444	0.495019	0.194465	1.26009	0.300554	0.765075
		+A30+D	B.Rep.1	20.07	23.43	22.19	23.43	20.07	21.8967		1.6991	28.25	25.74	23.86	28.25	23.86	25.95		2.20252	-4.05333			2.78173
			B.Rep.2	20.38	21.52	22.04	22.04	20.38	21.3133		0.849078	27.69	25.79	25.9	27.69	25.79	26.46		1.06663	-5.14667			1.36332
			B.Rep.3	23.49	21.79	20.25	23.49	20.25	21.8433	21.6844	1.62066	27.51	23.84	26.55	27.51	23.84	25.9667	26.1256	1.90327	-4.12333	0.00412953	-4.44111	2.49979	2.21495	7.52222	183.829	39.5958	853.454	144.233	669.625
24hpi	LOX6	-A30-D	B.Rep.1	34.84	34.57	34.19	34.84	34.19	34.5333		0.326548	34.21	35.84	36.08	36.08	34.21	35.3767		1.01746	-0.843333			1.06858
			B.Rep.2	34.8	35.55	35.62	35.62	34.8	35.3233		0.454569	36.29	36.71	33.63	36.71	33.63	35.5433		1.67025	-0.22			1.731
			B.Rep.3	36.62	36.66	37.15	37.15	36.62	36.81	35.5556	0.295127	34.44	33.07	36.16	36.16	33.07	34.5567	35.1589	1.5483	2.25333		0.396667	1.57618	1.45859	0	1	0.363849	2.74839	0.636151	1.74839
		+A30-D	B.Rep.1	20.21	19.54	20.67	20.67	19.54	20.14		0.568243	26.76	25.64	25.18	26.76	25.18	25.86		0.81265	-5.72			0.991615
			B.Rep.2	20.1	21.19	21.02	21.19	20.1	20.77		0.58643	26.51	26.97	26.53	26.97	26.51	26.67		0.26	-5.9			0.641483
			B.Rep.3	19.66	20.85	21.74	21.74	19.66	20.75	20.5533	1.0436	27.51	28.41	27.82	28.41	27.51	27.9133	26.8144	0.457202	-7.16333	0.041419	-6.26111	1.13936	0.924151	6.65778	100.97	53.21	191.597	47.7596	90.6271
		+A30+D	B.Rep.1	21.87	21.51	29.64	29.64	21.51	24.34		4.59346	28.25	25.74	23.86	28.25	23.86	25.95		2.20252	-1.61			5.09421
			B.Rep.2	21.37	20.67	22.51	22.51	20.67	21.5167		0.928727	27.69	25.79	25.9	27.69	25.79	26.46		1.06663	-4.94333			1.4143
			B.Rep.3	25.54	24.47	24.61	25.54	24.47	24.8733	23.5767	0.581578	27.51	23.84	26.55	27.51	23.84	25.9667	26.1256	1.90327	-1.09333	0.126296	-2.54889	1.99014	2.83288	2.94556	7.70372	1.08123	54.8888	6.62249	47.1851
24hpi	OPDAR	-A30-D	B.Rep.1	36.51	37.59	38.74	38.74	36.51	37.6133		1.11518	34.21	35.84	36.08	36.08	34.21	35.3767		1.01746	2.23667			1.50959
			B.Rep.2	38.3	38.81	39.87	39.87	38.3	38.9933		0.800895	36.29	36.71	33.63	36.71	33.63	35.5433		1.67025	3.45			1.85234
			B.Rep.3	39.14	40	40	40	39.14	39.7133	38.7733	0.496521	34.44	33.07	36.16	36.16	33.07	34.5567	35.1589	1.5483	5.15667		3.61444	1.62597	1.66263	0	1	0.315862	3.16594	0.684138	2.16594
		+A30-D	B.Rep.1	20.25	20.74	23.86	23.86	20.25	21.6167		1.95817	26.76	25.64	25.18	26.76	25.18	25.86		0.81265	-4.24333			2.1201
			B.Rep.2	19.69	21.79	22.9	22.9	19.69	21.46		1.63025	26.51	26.97	26.53	26.97	26.51	26.67		0.26	-5.21			1.65085
			B.Rep.3	20.51	23.84	22.55	23.84	20.51	22.3	21.7922	1.67902	27.51	28.41	27.82	28.41	27.51	27.9133	26.8144	0.457202	-5.61333	0.0199494	-5.02222	1.74015	1.83703	8.63667	398.012	111.402	1422	286.61	1023.98
		+A30+D	B.Rep.1	20.19	22.35	21.41	22.35	20.19	21.3167		1.08302	28.25	25.74	23.86	28.25	23.86	25.95		2.20252	-4.63333			2.45439
			B.Rep.2	21.61	20.67	21.34	21.61	20.67	21.2067		0.483977	27.69	25.79	25.9	27.69	25.79	26.46		1.06663	-5.25333			1.1713
			B.Rep.3	26.01	24.47	25.51	26.01	24.47	25.33	22.6178	0.785621	27.51	23.84	26.55	27.51	23.84	25.9667	26.1256	1.90327	-0.636667	0.0139285	-3.50778	2.05904	1.89491	7.12222	139.316	37.4609	518.116	101.856	378.799
24hpi	CS	-A30-D	B.Rep.1	34.84	34.57	34.19	34.84	34.19	34.5333		0.326548	34.21	35.84	36.08	36.08	34.21	35.3767		1.01746	-0.843333			1.06858
			B.Rep.2	34.8	35.55	35.62	35.62	34.8	35.3233		0.454569	36.29	36.71	33.63	36.71	33.63	35.5433		1.67025	-0.22			1.731
			B.Rep.3	33.62	33.66	34.15	34.15	33.62	33.81	34.5556	0.295127	34.44	33.07	36.16	36.16	33.07	34.5567	35.1589	1.5483	-0.746667		-0.603333	1.57618	1.45859	0	1	0.363849	2.74839	0.636151	1.74839
		+A30-D	B.Rep.1	26.76	25.64	25.18	26.76	25.18	25.86		0.81265	26.76	25.64	25.18	26.76	25.18	25.86		0.81265	0			1.14926
			B.Rep.2	26.51	26.97	26.53	26.97	26.51	26.67		0.26	26.51	26.97	26.53	26.97	26.51	26.67		0.26	0			0.367696
			B.Rep.3	22.51	25.41	21.82	25.41	21.82	23.2467	25.2589	1.905	27.51	28.41	27.82	28.41	27.51	27.9133	26.8144	0.457202	-4.66667	0.58929	-1.55556	1.9591	1.15868	0.952222	1.93485	0.86666	4.31963	1.06819	2.38478
		+A30+D	B.Rep.1	20.19	22.35	21.41	22.35	20.19	21.3167		1.08302	28.25	25.74	23.86	28.25	23.86	25.95		2.20252	-4.63333			2.45439
			B.Rep.2	21.61	20.67	21.34	21.61	20.67	21.2067		0.483977	27.69	25.79	25.9	27.69	25.79	26.46		1.06663	-5.25333			1.1713
			B.Rep.3	21.01	19.47	21.51	21.51	19.47	20.6633	21.0622	1.06327	27.51	23.84	26.55	27.51	23.84	25.9667	26.1256	1.90327	-5.30333	0.00652919	-5.06333	2.18013	1.93527	4.46	22.0087	5.75465	84.1722	16.254	62.1635
24hpi	JAZ	-A30-D	B.Rep.1	34.84	34.57	34.19	34.84	34.19	34.5333		0.326548	34.21	35.84	36.08	36.08	34.21	35.3767		1.01746	-0.843333			1.06858
			B.Rep.2	34.8	35.55	35.62	35.62	34.8	35.3233		0.454569	36.29	36.71	33.63	36.71	33.63	35.5433		1.67025	-0.22			1.731
			B.Rep.3	33.62	33.66	34.15	34.15	33.62	33.81	34.5556	0.295127	34.44	33.07	36.16	36.16	33.07	34.5567	35.1589	1.5483	-0.746667		-0.603333	1.57618	1.45859	0	1	0.363849	2.74839	0.636151	1.74839
		+A30-D	B.Rep.1	26.65	27.15	28.71	28.71	26.65	27.5033		1.07449	26.76	25.64	25.18	26.76	25.18	25.86		0.81265	1.64333			1.34719
			B.Rep.2	27.64	26.29	26.15	27.64	26.15	26.6933		0.82282	26.51	26.97	26.53	26.97	26.51	26.67		0.26	0.0233333			0.862921
			B.Rep.3	27.15	28.48	27.54	28.48	27.15	27.7233	27.3067	0.683691	27.51	28.41	27.82	28.41	27.51	27.9133	26.8144	0.457202	-0.19	0.25871	0.492222	0.822476	1.01086	-1.09556	0.467956	0.232223	0.942986	0.235733	0.47503
		+A30+D	B.Rep.1	36.33	35.04	37.28	37.28	35.04	36.2167		1.12429	28.25	25.74	23.86	28.25	23.86	25.95		2.20252	10.2667			2.47288
			B.Rep.2	37.21	37.02	34.15	37.21	34.15	36.1267		1.71448	27.69	25.79	25.9	27.69	25.79	26.46		1.06663	9.66667			2.01919
			B.Rep.3	36.95	36.95	37.71	37.71	36.95	37.2033	36.5156	0.438786	27.51	23.84	26.55	27.51	23.84	25.9667	26.1256	1.90327	11.2367	0.00304542	10.39	1.95319	2.14842	-10.9933	0.000490543	0.000110646	0.00217478	0.000379896	0.00168424
24hpi	AOC	-A30-D	B.Rep.1	35.11	36.41	36.17	36.41	35.11	35.8967		0.691761	34.21	35.84	36.08	36.08	34.21	35.3767		1.01746	0.52			1.23035
			B.Rep.2	36.66	36.67	35.59	36.67	35.59	36.3067		0.620672	36.29	36.71	33.63	36.71	33.63	35.5433		1.67025	0.763333			1.78184
			B.Rep.3	37.98	37.54	36.08	37.98	36.08	37.2	36.4678	0.994585	34.44	33.07	36.16	36.16	33.07	34.5567	35.1589	1.5483	2.64333		1.30889	1.84023	1.61747	0	1	0.325906	3.06837	0.674094	2.06837
		+A30-D	B.Rep.1	21.25	22.51	23.37	23.37	21.25	22.3767		1.06627	26.76	25.64	25.18	26.76	25.18	25.86		0.81265	-3.48333			1.34065
			B.Rep.2	19.38	21.52	19.04	21.52	19.04	19.98		1.34447	26.51	26.97	26.53	26.97	26.51	26.67		0.26	-6.69			1.36938
			B.Rep.3	26.49	19.79	20.25	26.49	19.79	22.1767	21.5111	3.74253	27.51	28.41	27.82	28.41	27.51	27.9133	26.8144	0.457202	-5.73667	0.0382439	-5.30333	3.77035	2.16013	6.61222	97.8312	21.8884	437.26	75.9427	339.429
		+A30+D	B.Rep.1	26.33	25.04	27.28	27.28	25.04	26.2167		1.12429	28.25	25.74	23.86	28.25	23.86	25.95		2.20252	0.266667			2.47288
			B.Rep.2	27.21	27.02	24.15	27.21	24.15	26.1267		1.71448	27.69	25.79	25.9	27.69	25.79	26.46		1.06663	-0.333333			2.01919
			B.Rep.3	26.95	26.95	27.71	27.71	26.95	27.2033	26.5156	0.438786	27.51	23.84	26.55	27.51	23.84	25.9667	26.1256	1.90327	1.23667	0.116557	0.39	1.95319	2.14842	0.918889	1.89066	0.426456	8.38209	1.4642	6.49143
24hpi	ACC deamninase	-A30-D	B.Rep.1	36.64	36.84	37.41	37.41	36.64	36.9633		0.399541	34.21	35.84	36.08	36.08	34.21	35.3767		1.01746	1.58667			1.0931
			B.Rep.2	38.94	38.27	37.35	38.94	37.35	38.1867		0.798269	36.29	36.71	33.63	36.71	33.63	35.5433		1.67025	2.64333			1.85121
			B.Rep.3	38.81	37.97	37.41	38.81	37.41	38.0633	37.7378	0.704651	34.44	33.07	36.16	36.16	33.07	34.5567	35.1589	1.5483	3.50667		2.57889	1.70111	1.54847	0	1	0.341872	2.92507	0.658128	1.92507
		+A30-D	B.Rep.1	21.25	22.51	19.37	22.51	19.37	21.0433		1.58017	26.76	25.64	25.18	26.76	25.18	25.86		0.81265	-4.81667			1.77689
			B.Rep.2	22.38	21.52	22.04	22.38	21.52	21.98		0.433128	26.51	26.97	26.53	26.97	26.51	26.67		0.26	-4.69			0.505173
			B.Rep.3	20.49	19.79	20.25	20.49	19.79	20.1767	21.0667	0.355715	27.51	28.41	27.82	28.41	27.51	27.9133	26.8144	0.457202	-7.73667	0.0302805	-5.74778	0.579281	0.953781	8.32667	321.053	165.752	621.861	155.3	300.808
		+A30+D	B.Rep.1	20.33	25.04	20.28	25.04	20.28	21.8833		2.73387	28.25	25.74	23.86	28.25	23.86	25.95		2.20252	-4.06667			3.51072
			B.Rep.2	21.21	19.02	20.15	21.21	19.02	20.1267		1.09519	27.69	25.79	25.9	27.69	25.79	26.46		1.06663	-6.33333			1.52877
			B.Rep.3	21.95	21.95	20.71	21.95	20.71	21.5367	21.1822	0.715914	27.51	23.84	26.55	27.51	23.84	25.9667	26.1256	1.90327	-4.43	0.0166019	-4.94333	2.03346	2.35765	7.52222	183.829	35.8667	942.188	147.963	758.359
24hpi	ACO	-A30-D	B.Rep.1	37.84	37.71	36.98	37.84	36.98	37.51		0.463573	34.21	35.84	36.08	36.08	34.21	35.3767		1.01746	2.13333			1.11809
			B.Rep.2	35.17	35.97	36.74	36.74	35.17	35.96		0.785048	36.29	36.71	33.63	36.71	33.63	35.5433		1.67025	0.416667			1.84554
			B.Rep.3	36.94	37.47	36.52	37.47	36.52	36.9767	36.8156	0.47606	34.44	33.07	36.16	36.16	33.07	34.5567	35.1589	1.5483	2.42		1.65667	1.61984	1.52782	0	1	0.3468	2.88351	0.6532	1.88351
		+A30-D	B.Rep.1	36.25	26.54	28.86	36.25	26.54	30.55		5.07081	26.76	25.64	25.18	26.76	25.18	25.86		0.81265	4.69			5.13551
			B.Rep.2	32.19	26.91	24.23	32.19	24.23	27.7767		4.05015	26.51	26.97	26.53	26.97	26.51	26.67		0.26	1.10667			4.05849
			B.Rep.3	32.11	24.61	25.48	32.11	24.61	27.4	28.5756	4.10211	27.51	28.41	27.82	28.41	27.51	27.9133	26.8144	0.457202	-0.513333	0.954223	1.76111	4.12751	4.4405	-0.104444	0.930163	0.0428385	20.1969	0.887325	19.2667
		+A30+D	B.Rep.1	20.77	21.94	19.47	21.94	19.47	20.7267		1.23557	28.25	25.74	23.86	28.25	23.86	25.95		2.20252	-5.22333			2.52542
			B.Rep.2	20.5	22.06	22.07	22.07	20.5	21.5433		0.903567	27.69	25.79	25.9	27.69	25.79	26.46		1.06663	-4.91667			1.3979
			B.Rep.3	20.47	19.69	21.17	21.17	19.69	20.4433	20.9044	0.74036	27.51	23.84	26.55	27.51	23.84	25.9667	26.1256	1.90327	-5.52333	0.0129564	-5.22111	2.0422	1.98851	6.87778	117.603	29.6359	466.678	87.9669	349.075
24hpi	CYP707	-A30-D	B.Rep.1	35.96	37.21	39.04	39.04	35.96	37.4033		1.54907	34.21	35.84	36.08	36.08	34.21	35.3767		1.01746	2.02667			1.85334
			B.Rep.2	38.19	39.79	38.14	39.79	38.14	38.7067		0.938527	36.29	36.71	33.63	36.71	33.63	35.5433		1.67025	3.16333			1.91587
			B.Rep.3	35.11	36.15	37.08	37.08	35.11	36.1133	37.4078	0.985512	34.44	33.07	36.16	36.16	33.07	34.5567	35.1589	1.5483	1.55667		2.24889	1.83534	1.86818	0	1	0.273918	3.65073	0.726082	2.65073
		+A30-D	B.Rep.1	29.07	31.51	30.28	31.51	29.07	30.2867		1.22001	26.76	25.64	25.18	26.76	25.18	25.86		0.81265	4.42667			1.46589
			B.Rep.2	29.87	29.94	31.05	31.05	29.87	30.2867		0.661992	26.51	26.97	26.53	26.97	26.51	26.67		0.26	3.61667			0.71122
			B.Rep.3	29.21	30.72	30.53	30.72	29.21	30.1533	30.2422	0.822456	27.51	28.41	27.82	28.41	27.51	27.9133	26.8144	0.457202	2.24	0.194909	3.42778	0.940992	1.03937	-1.17889	0.441692	0.214901	0.90782	0.226791	0.466129
		+A30+D	B.Rep.1	37.84	37.71	36.98	37.84	36.98	37.51		0.463573	28.25	25.74	23.86	28.25	23.86	25.95		2.20252	11.56			2.25078
			B.Rep.2	35.17	35.97	36.74	36.74	35.17	35.96		0.785048	27.69	25.79	25.9	27.69	25.79	26.46		1.06663	9.5			1.32439
			B.Rep.3	36.94	37.47	36.52	37.47	36.52	36.9767	36.8156	0.47606	27.51	23.84	26.55	27.51	23.84	25.9667	26.1256	1.90327	11.01	0.0151928	10.69	1.9619	1.84569	-8.44111	0.00287722	0.000800506	0.0103414	0.00207671	0.00746421
24hpi	ZEP/ABA1	-A30-D	B.Rep.1	39.44	39.12	39	39.44	39	39.1867		0.22745	34.21	35.84	36.08	36.08	34.21	35.3767		1.01746	3.81			1.04258
			B.Rep.2	38.89	39.61	39.39	39.61	38.89	39.2967		0.368963	36.29	36.71	33.63	36.71	33.63	35.5433		1.67025	3.75333			1.71052
			B.Rep.3	38.87	39.9	39.58	39.9	38.87	39.45	39.3111	0.527162	34.44	33.07	36.16	36.16	33.07	34.5567	35.1589	1.5483	4.89333		4.15222	1.63558	1.46289	0	1	0.362765	2.7566	0.637235	1.7566
		+A30-D	B.Rep.1	28.44	30.45	29.54	30.45	28.44	29.4767		1.0065	26.76	25.64	25.18	26.76	25.18	25.86		0.81265	3.61667			1.29361
			B.Rep.2	29.33	29.51	29.01	29.51	29.01	29.2833		0.253246	26.51	26.97	26.53	26.97	26.51	26.67		0.26	2.61333			0.362951
			B.Rep.3	31.51	30.04	30.11	31.51	30.04	30.5533	29.7711	0.829237	27.51	28.41	27.82	28.41	27.51	27.9133	26.8144	0.457202	2.64	0.182384	2.95667	0.946925	0.867829	1.19556	2.29033	1.25503	4.17966	1.0353	1.88933
		+A30+D	B.Rep.1	20.33	19.04	20.28	20.33	19.04	19.8833		0.730776	28.25	25.74	23.86	28.25	23.86	25.95		2.20252	-6.06667			2.32059
			B.Rep.2	21.21	19.02	20.15	21.21	19.02	20.1267		1.09519	27.69	25.79	25.9	27.69	25.79	26.46		1.06663	-6.33333			1.52877
			B.Rep.3	21.95	21.95	20.71	21.95	20.71	21.5367	20.5156	0.715914	27.51	23.84	26.55	27.51	23.84	25.9667	26.1256	1.90327	-4.43	0.000543422	-5.61	2.03346	1.96094	9.76222	868.404	223.059	3380.83	645.345	2512.43
24hpi	SIN4	-A30-D	B.Rep.1	37.24	37.52	39.01	39.01	37.24	37.9233		0.951438	34.21	35.84	36.08	36.08	34.21	35.3767		1.01746	2.54667			1.39301
			B.Rep.2	35.84	35.09	34.33	35.84	34.33	35.0867		0.755006	36.29	36.71	33.63	36.71	33.63	35.5433		1.67025	-0.456667			1.83297
			B.Rep.3	36.03	34.79	36.44	36.44	34.79	35.7533	36.2544	0.859089	34.44	33.07	36.16	36.16	33.07	34.5567	35.1589	1.5483	1.19667		1.09556	1.77067	1.66555	0	1	0.315225	3.17234	0.684775	2.17234
		+A30-D	B.Rep.1	21.33	19.04	20.28	21.33	19.04	20.2167		1.14631	26.76	25.64	25.18	26.76	25.18	25.86		0.81265	-5.64333			1.40515
			B.Rep.2	21.21	19.02	20.15	21.21	19.02	20.1267		1.09519	26.51	26.97	26.53	26.97	26.51	26.67		0.26	-6.54333			1.12563
			B.Rep.3	19.95	19.95	20.71	20.71	19.95	20.2033	20.1822	0.438786	27.51	28.41	27.82	28.41	27.51	27.9133	26.8144	0.457202	-7.71	0.01178	-6.63222	0.633693	1.05482	7.72778	211.979	102.038	440.378	109.941	228.399
		+A30+D	B.Rep.1	28.87	31.99	28.12	31.99	28.12	29.66		2.05239	28.25	25.74	23.86	28.25	23.86	25.95		2.20252	3.71			3.01055
			B.Rep.2	28.88	27.07	27.09	28.88	27.07	27.68		1.03928	27.69	25.79	25.9	27.69	25.79	26.46		1.06663	1.22			1.48923
			B.Rep.3	28.55	28.79	26.31	28.79	26.31	27.8833	28.4078	1.36782	27.51	23.84	26.55	27.51	23.84	25.9667	26.1256	1.90327	1.91667	0.0502062	2.28222	2.34379	2.28119	-1.18667	0.439317	0.0903798	2.13542	0.348937	1.69611
24hpi	GH3.1	-A30-D	B.Rep.1	37.94	38.85	38.56	38.85	37.94	38.45		0.464866	34.21	35.84	36.08	36.08	34.21	35.3767		1.01746	3.07333			1.11863
			B.Rep.2	39.07	39.01	38.67	39.07	38.67	38.9167		0.215716	36.29	36.71	33.63	36.71	33.63	35.5433		1.67025	3.37333			1.68412
			B.Rep.3	37.17	37.52	37.81	37.81	37.17	37.5	38.2889	0.320468	34.44	33.07	36.16	36.16	33.07	34.5567	35.1589	1.5483	2.94333		3.13	1.58112	1.46129	0	1	0.363168	2.75354	0.636832	1.75354
		+A30-D	B.Rep.1	28.87	28.99	25.12	28.99	25.12	27.66		2.20052	26.76	25.64	25.18	26.76	25.18	25.86		0.81265	1.8			2.34578
			B.Rep.2	24.65	23.87	29.09	29.09	23.87	25.87		2.81574	26.51	26.97	26.53	26.97	26.51	26.67		0.26	-0.8			2.82772
			B.Rep.3	28.75	28.61	25.29	28.75	25.29	27.55	27.0267	1.95847	27.51	28.41	27.82	28.41	27.51	27.9133	26.8144	0.457202	-0.363333	0.0768888	0.212222	2.01113	2.39488	2.91778	7.55681	1.43684	39.7437	6.11997	32.1869
		+A30+D	B.Rep.1	25.32	27.44	28.44	28.44	25.32	27.0667		1.59315	28.25	25.74	23.86	28.25	23.86	25.95		2.20252	1.11667			2.71831
			B.Rep.2	28.07	23.43	22.19	28.07	22.19	24.5633		3.09951	27.69	25.79	25.9	27.69	25.79	26.46		1.06663	-1.89667			3.2779
			B.Rep.3	24.61	20.39	21.45	24.61	20.39	22.15	24.5933	2.19536	27.51	23.84	26.55	27.51	23.84	25.9667	26.1256	1.90327	-3.81667	0.0815267	-1.53222	2.90552	2.96724	4.66222	25.3203	3.23772	198.015	22.0826	172.695
24hpi	ZOG1	-A30-D	B.Rep.1	40	39.37	38.11	40	38.11	39.16		0.962341	34.21	35.84	36.08	36.08	34.21	35.3767		1.01746	3.78333			1.40048
			B.Rep.2	40	39.09	37.87	40	37.87	38.9867		1.06875	36.29	36.71	33.63	36.71	33.63	35.5433		1.67025	3.44333			1.98292
			B.Rep.3	37.71	37.48	39.01	39.01	37.48	38.0667	38.7378	0.825005	34.44	33.07	36.16	36.16	33.07	34.5567	35.1589	1.5483	3.51		3.57889	1.75438	1.71259	0	1	0.305111	3.27749	0.694889	2.27749
		+A30-D	B.Rep.1	30.65	32.74	31.35	32.74	30.65	31.58		1.06381	26.76	25.64	25.18	26.76	25.18	25.86		0.81265	5.72			1.33869
			B.Rep.2	33.76	24.41	21.23	33.76	21.23	26.4667		6.51327	26.51	26.97	26.53	26.97	26.51	26.67		0.26	-0.203333			6.51845
			B.Rep.3	31.84	21.94	22.57	31.84	21.94	25.45	27.8322	5.54286	27.51	28.41	27.82	28.41	27.51	27.9133	26.8144	0.457202	-2.46333	0.389112	1.01778	5.56168	4.47294	2.56111	5.90162	0.265755	131.057	5.63587	125.156
		+A30+D	B.Rep.1	19.25	22.51	20.37	22.51	19.25	20.71		1.65638	28.25	25.74	23.86	28.25	23.86	25.95		2.20252	-5.24			2.75585
			B.Rep.2	20.38	21.52	19.04	21.52	19.04	20.3133		1.24134	27.69	25.79	25.9	27.69	25.79	26.46		1.06663	-6.14667			1.63665
			B.Rep.3	26.49	19.79	20.25	26.49	19.79	22.1767	21.0667	3.74253	27.51	23.84	26.55	27.51	23.84	25.9667	26.1256	1.90327	-3.79	0.00629528	-5.05889	4.19869	2.86373	8.63778	398.318	54.722	2899.34	343.596	2501.02
24hpi	ARR-B	-A30-D	B.Rep.1	35.15	35.64	33.29	35.64	33.29	34.6933		1.23977	34.21	35.84	36.08	36.08	34.21	35.3767		1.01746	-0.683333			1.60383
			B.Rep.2	34.49	35.18	34.08	35.18	34.08	34.5833		0.555908	36.29	36.71	33.63	36.71	33.63	35.5433		1.67025	-0.96			1.76033
			B.Rep.3	35.22	35.76	33.84	35.76	33.84	34.94	34.7389	0.990152	34.44	33.07	36.16	36.16	33.07	34.5567	35.1589	1.5483	0.383333		-0.42	1.83783	1.734	0	1	0.300618	3.32648	0.699382	2.32648
		+A30-D	B.Rep.1	33.74	26.62	24.58	33.74	24.58	28.3133		4.80905	26.76	25.64	25.18	26.76	25.18	25.86		0.81265	2.45333			4.87723
			B.Rep.2	30.17	23.36	22.77	30.17	22.77	25.4333		4.11267	26.51	26.97	26.53	26.97	26.51	26.67		0.26	-1.23667			4.12088
			B.Rep.3	26.33	21.18	22.05	26.33	21.18	23.1867	25.6444	2.75674	27.51	28.41	27.82	28.41	27.51	27.9133	26.8144	0.457202	-4.72667	0.783576	-1.17	2.7944	3.93083	0.75	1.68179	0.110274	25.6491	1.57152	23.9673
		+A30+D	B.Rep.1	19.25	20.74	19.86	20.74	19.25	19.95		0.749066	28.25	25.74	23.86	28.25	23.86	25.95		2.20252	-6			2.32641
			B.Rep.2	20.69	21.79	22.9	22.9	20.69	21.7933		1.105	27.69	25.79	25.9	27.69	25.79	26.46		1.06663	-4.66667			1.53582
			B.Rep.3	19.51	19.84	22.55	22.55	19.51	20.6333	20.7922	1.66806	27.51	23.84	26.55	27.51	23.84	25.9667	26.1256	1.90327	-5.33333	0.0152738	-5.33333	2.53078	2.131	4.91333	30.1343	6.87962	131.995	23.2547	101.861
24hpi	RK	-A30-D	B.Rep.1	39.11	39.23	37.74	39.23	37.74	38.6933		0.827788	34.21	35.84	36.08	36.08	34.21	35.3767		1.01746	3.31667			1.31167
			B.Rep.2	39.66	39.48	38.87	39.66	38.87	39.3367		0.414045	36.29	36.71	33.63	36.71	33.63	35.5433		1.67025	3.79333			1.7208
			B.Rep.3	37.27	37.48	38.81	38.81	37.27	37.8533	38.6278	0.835125	34.44	33.07	36.16	36.16	33.07	34.5567	35.1589	1.5483	3.29667		3.46889	1.75917	1.59721	0	1	0.330515	3.02558	0.669485	2.02558
		+A30-D	B.Rep.1	19.74	26.62	24.58	26.62	19.74	23.6467		3.53369	26.76	25.64	25.18	26.76	25.18	25.86		0.81265	-2.21333			3.62593
			B.Rep.2	30.17	23.36	22.77	30.17	22.77	25.4333		4.11267	26.51	26.97	26.53	26.97	26.51	26.67		0.26	-1.23667			4.12088
			B.Rep.3	26.33	21.18	22.05	26.33	21.18	23.1867	24.0889	2.75674	27.51	28.41	27.82	28.41	27.51	27.9133	26.8144	0.457202	-4.72667	0.0216141	-2.72556	2.7944	3.51373	6.19444	73.2341	6.41172	836.475	66.8224	763.241
		+A30+D	B.Rep.1	19.25	22.51	23.37	23.37	19.25	21.71		2.17338	28.25	25.74	23.86	28.25	23.86	25.95		2.20252	-4.24			3.0943
			B.Rep.2	20.38	21.52	19.04	21.52	19.04	20.3133		1.24134	27.69	25.79	25.9	27.69	25.79	26.46		1.06663	-6.14667			1.63665
			B.Rep.3	26.49	19.79	20.25	26.49	19.79	22.1767	21.4	3.74253	27.51	23.84	26.55	27.51	23.84	25.9667	26.1256	1.90327	-3.79	0.0114196	-4.72556	4.19869	2.97655	8.19444	292.937	37.2172	2305.7	255.719	2012.77
24hpi	HSP83	-A30-D	B.Rep.1	39.98	37.84	39.01	39.98	37.84	38.9433		1.07156	34.21	35.84	36.08	36.08	34.21	35.3767		1.01746	3.56667			1.47766
			B.Rep.2	39.94	37.78	39.23	39.94	37.78	38.9833		1.10092	36.29	36.71	33.63	36.71	33.63	35.5433		1.67025	3.44			2.00044
			B.Rep.3	37.17	40	38.82	40	37.17	38.6633	38.8633	1.42149	34.44	33.07	36.16	36.16	33.07	34.5567	35.1589	1.5483	4.10667		3.70444	2.10187	1.85999	0	1	0.275478	3.63005	0.724522	2.63005
		+A30-D	B.Rep.1	26.44	28.64	28.54	28.64	26.44	27.8733		1.24231	26.76	25.64	25.18	26.76	25.18	25.86		0.81265	2.01333			1.4845
			B.Rep.2	28.21	30.05	28.87	30.05	28.21	29.0433		0.932166	26.51	26.97	26.53	26.97	26.51	26.67		0.26	2.37333			0.967747
			B.Rep.3	30.28	30.19	28.25	30.28	28.25	29.5733	28.83	1.14692	27.51	28.41	27.82	28.41	27.51	27.9133	26.8144	0.457202	1.66	0.0527593	2.01556	1.23469	1.22898	1.68889	3.22408	1.37546	7.55728	1.84863	4.3332
		+A30+D	B.Rep.1	20.07	23.43	22.19	23.43	20.07	21.8967		1.6991	28.25	25.74	23.86	28.25	23.86	25.95		2.20252	-4.05333			2.78173
			B.Rep.2	20.38	21.52	19.04	21.52	19.04	20.3133		1.24134	27.69	25.79	25.9	27.69	25.79	26.46		1.06663	-6.14667			1.63665
			B.Rep.3	19.49	21.79	20.25	21.79	19.49	20.51	20.9067	1.17184	27.51	23.84	26.55	27.51	23.84	25.9667	26.1256	1.90327	-5.45667	0.00529158	-5.21889	2.23509	2.21783	8.92333	485.502	104.366	2258.52	381.136	1773.01
24hpi	HMC-COA	-A30-D	B.Rep.1	39.94	37.78	39.23	39.94	37.78	38.9833		1.10092	34.21	35.84	36.08	36.08	34.21	35.3767		1.01746	3.60667			1.49909
			B.Rep.2	37.17	38.48	38.82	38.82	37.17	38.1567		0.871225	36.29	36.71	33.63	36.71	33.63	35.5433		1.67025	2.61333			1.88382
			B.Rep.3	37.17	40	38.82	40	37.17	38.6633	38.6011	1.42149	34.44	33.07	36.16	36.16	33.07	34.5567	35.1589	1.5483	4.10667		3.44222	2.10187	1.82826	0	1	0.281604	3.55108	0.718396	2.55108
		+A30-D	B.Rep.1	36.25	32.54	30.86	36.25	30.86	33.2167		2.75798	26.76	25.64	25.18	26.76	25.18	25.86		0.81265	7.35667			2.87521
			B.Rep.2	32.19	26.67	25.48	32.19	25.48	28.1133		3.58028	26.51	26.97	26.53	26.97	26.51	26.67		0.26	1.44333			3.58971
			B.Rep.3	32.19	24.67	25.48	32.19	24.67	27.4467	29.5922	4.12776	27.51	28.41	27.82	28.41	27.51	27.9133	26.8144	0.457202	-0.466667	0.809109	2.77778	4.15301	3.53931	0.664444	1.58496	0.136326	18.4271	1.44863	16.8421
		+A30+D	B.Rep.1	20.38	21.52	19.04	21.52	19.04	20.3133		1.24134	28.25	25.74	23.86	28.25	23.86	25.95		2.20252	-5.63667			2.52825
			B.Rep.2	20.49	19.79	20.25	20.49	19.79	20.1767		0.355715	27.69	25.79	25.9	27.69	25.79	26.46		1.06663	-6.28333			1.12438
			B.Rep.3	19.49	21.79	20.25	21.79	19.49	20.51	20.3333	1.17184	27.51	23.84	26.55	27.51	23.84	25.9667	26.1256	1.90327	-5.45667	0.000434273	-5.79222	2.23509	1.96257	9.23444	602.344	154.544	2347.68	447.801	1745.33
24hpi	GSTX1	-A30-D	B.Rep.1	37.14	37.25	35.01	37.25	35.01	36.4667		1.26271	34.21	35.84	36.08	36.08	34.21	35.3767		1.01746	1.09			1.62162
			B.Rep.2	35.55	37.09	35.32	37.09	35.32	35.9867		0.96241	36.29	36.71	33.63	36.71	33.63	35.5433		1.67025	0.443333			1.92768
			B.Rep.3	36.44	35.75	35.19	36.44	35.19	35.7933	36.0822	0.626126	34.44	33.07	36.16	36.16	33.07	34.5567	35.1589	1.5483	1.23667		0.923333	1.67011	1.73981	0	1	0.29941	3.3399	0.70059	2.3399
		+A30-D	B.Rep.1	32.63	28.87	29.64	32.63	28.87	30.38		1.98623	26.76	25.64	25.18	26.76	25.18	25.86		0.81265	4.52			2.14604
			B.Rep.2	27.08	20.48	19.55	27.08	19.55	22.37		4.1054	26.51	26.97	26.53	26.97	26.51	26.67		0.26	-4.3			4.11362
			B.Rep.3	26.43	19.62	20.85	26.43	19.62	22.3	25.0167	3.62917	27.51	28.41	27.82	28.41	27.51	27.9133	26.8144	0.457202	-5.61333	0.476924	-1.79778	3.65786	3.30584	2.72111	6.5938	0.666774	65.2069	5.92703	58.6131
		+A30+D	B.Rep.1	30.74	26.62	28.58	30.74	26.62	28.6467		2.06081	28.25	25.74	23.86	28.25	23.86	25.95		2.20252	2.69667			3.01629
			B.Rep.2	25.17	23.36	26.77	26.77	23.36	25.1		1.70608	27.69	25.79	25.9	27.69	25.79	26.46		1.06663	-1.36			2.01206
			B.Rep.3	26.33	21.18	22.05	26.33	21.18	23.1867	25.6444	2.75674	27.51	23.84	26.55	27.51	23.84	25.9667	26.1256	1.90327	-2.78	0.480985	-0.481111	3.34994	2.79276	1.40444	2.64716	0.382009	18.3437	2.26515	15.6965
168hpi	PR1	-A30-D	B.Rep.1	32.63	28.87	29.64	32.63	28.87	30.38		1.98623	25.06	27.12	26.58	27.12	25.06	26.2533		1.06814	4.12667			2.25522
			B.Rep.2	27.08	20.48	19.55	27.08	19.55	22.37		4.1054	21.95	20.44	20.69	21.95	20.44	21.0267		0.809341	1.34333			4.18442
			B.Rep.3	26.43	19.62	20.85	26.43	19.62	22.3	25.0167	3.62917	20.94	20.67	21.95	21.95	20.67	21.1867	22.8222	0.67471	1.11333		2.19444	3.69136	3.377	0	1	0.0962547	10.3891	0.903745	9.3891
		+A30-D	B.Rep.1	33.87	33	31.04	33.87	31.04	32.6367		1.44956	30.25	29.51	30.37	30.37	29.51	30.0433		0.465761	2.59333			1.52255
			B.Rep.2	32.29	32.58	33.47	33.47	32.29	32.78		0.614898	20.38	21.52	19.04	21.52	19.04	20.3133		1.24134	12.4667			1.38529
			B.Rep.3	34.61	31.48	34.87	34.87	31.48	33.6533	33.0233	1.88665	26.49	19.79	20.25	26.49	19.79	22.1767	24.1778	3.74253	11.4767	0.246069	8.84556	4.19118	2.36634	-6.65111	0.00994984	0.00192964	0.0513045	0.0080202	0.0413547
		+A30+D	B.Rep.1	37.24	37.52	39.01	39.01	37.24	37.9233		0.951438	25.32	27.44	28.44	28.44	25.32	27.0667		1.59315	10.8567			1.85563
			B.Rep.2	35.84	35.09	34.33	35.84	34.33	35.0867		0.755006	28.07	25.43	22.19	28.07	22.19	25.23		2.9451	9.85667			3.04033
			B.Rep.3	36.03	34.79	36.44	36.44	34.79	35.7533	36.2544	0.859089	19.61	20.39	21.45	21.45	19.61	20.4833	24.26	0.923544	15.27	0.0484106	11.9944	1.26134	2.05243	-9.8	0.00112178	0.000270434	0.00465318	0.000851341	0.00353141
168hpi	NPR3	-A30-D	B.Rep.1	25.54	25.29	27.88	27.88	25.29	26.2367		1.42865	25.06	27.12	26.58	27.12	25.06	26.2533		1.06814	-0.0166667			1.78381
			B.Rep.2	27.78	30.54	30.8	30.8	27.78	29.7067		1.6736	21.95	20.44	20.69	21.95	20.44	21.0267		0.809341	8.68			1.85902
			B.Rep.3	26.77	26.95	28.91	28.91	26.77	27.5433	27.8289	1.18698	20.94	20.67	21.95	21.95	20.67	21.1867	22.8222	0.67471	6.35667		5.00667	1.36534	1.66939	0	1	0.314386	3.1808	0.685614	2.1808
		+A30-D	B.Rep.1	31.98	29.09	31.15	31.98	29.09	30.74		1.48799	30.25	29.51	30.37	30.37	29.51	30.0433		0.465761	0.696667			1.55918
			B.Rep.2	31.46	30.58	31.86	31.86	30.58	31.3		0.654828	20.38	21.52	19.04	21.52	19.04	20.3133		1.24134	10.9867			1.40347
			B.Rep.3	32.22	32.48	30.77	32.48	30.77	31.8233	31.2878	0.92143	26.49	19.79	20.25	26.49	19.79	22.1767	24.1778	3.74253	9.64667	0.107283	7.11	3.85429	2.27231	-2.10333	0.23272	0.0481725	1.12426	0.184547	0.891544
		+A30+D	B.Rep.1	36.84	37.16	38.09	38.09	36.84	37.3633		0.649333	25.32	27.44	28.44	28.44	25.32	27.0667		1.59315	10.2967			1.7204
			B.Rep.2	37.72	38	38.84	38.84	37.72	38.1867		0.582866	28.07	25.43	22.19	28.07	22.19	25.23		2.9451	12.9567			3.00222
			B.Rep.3	36.65	37.94	37.64	37.94	36.65	37.41	37.6533	0.675056	19.61	20.39	21.45	21.45	19.61	20.4833	24.26	0.923544	16.9267	0.0551889	13.3933	1.14396	1.95552	-8.38667	0.00298787	0.000770354	0.0115887	0.00221752	0.00860079
168hpi	PYL4	-A30-D	B.Rep.1	29.06	31.12	30.58	31.12	29.06	30.2533		1.06814	25.06	27.12	26.58	27.12	25.06	26.2533		1.06814	4			1.51058
			B.Rep.2	29.95	30.44	30.69	30.69	29.95	30.36		0.376431	21.95	20.44	20.69	21.95	20.44	21.0267		0.809341	9.33333			0.892599
			B.Rep.3	31.94	30.67	31.95	31.95	30.67	31.52	30.7111	0.736139	20.94	20.67	21.95	21.95	20.67	21.1867	22.8222	0.67471	10.3333		7.88889	0.998566	1.13392	0	1	0.455677	2.19454	0.544323	1.19454
		+A30-D	B.Rep.1	29.25	32.54	30.86	32.54	29.25	30.8833		1.64512	30.25	29.51	30.37	30.37	29.51	30.0433		0.465761	0.84			1.70979
			B.Rep.2	32.19	28.67	28.48	32.19	28.48	29.78		2.08928	20.38	21.52	19.04	21.52	19.04	20.3133		1.24134	9.46667			2.43023
			B.Rep.3	32.19	29.67	31.48	32.19	29.67	31.1133	30.5922	1.2994	26.49	19.79	20.25	26.49	19.79	22.1767	24.1778	3.74253	8.93667	0.261362	6.41444	3.96169	2.70057	1.47444	2.77877	0.427464	18.0636	2.3513	15.2848
		+A30+D	B.Rep.1	30.74	26.62	24.58	30.74	24.58	27.3133		3.13798	25.32	27.44	28.44	28.44	25.32	27.0667		1.59315	0.246667			3.51924
			B.Rep.2	30.17	23.36	22.77	30.17	22.77	25.4333		4.11267	28.07	25.43	22.19	28.07	22.19	25.23		2.9451	0.203333			5.05842
			B.Rep.3	26.33	25.18	22.05	26.33	22.05	24.52	25.7556	2.21502	19.61	20.39	21.45	21.45	19.61	20.4833	24.26	0.923544	4.03667	0.0542393	1.49556	2.39984	3.65917	6.39333	84.0592	6.65374	1061.95	77.4054	977.892
168hpi	SAUR59	-A30-D	B.Rep.1	32.44	33.85	35.15	35.15	32.44	33.8133		1.35537	25.06	27.12	26.58	27.12	25.06	26.2533		1.06814	7.56			1.72568
			B.Rep.2	34.06	37.14	33.25	37.14	33.25	34.8167		2.05242	21.95	20.44	20.69	21.95	20.44	21.0267		0.809341	13.79			2.20623
			B.Rep.3	33.22	33.84	35.19	35.19	33.22	34.0833	34.2378	1.00729	20.94	20.67	21.95	21.95	20.67	21.1867	22.8222	0.67471	12.8967		11.4156	1.21238	1.71476	0	1	0.304652	3.28243	0.695348	2.28243
		+A30-D	B.Rep.1	34.74	34.04	36.26	36.26	34.04	35.0133		1.13496	30.25	29.51	30.37	30.37	29.51	30.0433		0.465761	4.97			1.22681
			B.Rep.2	35.59	35.84	34.73	35.84	34.73	35.3867		0.582266	20.38	21.52	19.04	21.52	19.04	20.3133		1.24134	15.0733			1.37112
			B.Rep.3	36.63	33.95	35.07	36.63	33.95	35.2167	35.2056	1.34601	26.49	19.79	20.25	26.49	19.79	22.1767	24.1778	3.74253	13.04	0.767921	11.0278	3.97722	2.19172	0.387778	1.30838	0.286392	5.9773	1.02198	4.66892
		+A30+D	B.Rep.1	28.54	28.29	27.88	28.54	27.88	28.2367		0.333217	25.32	27.44	28.44	28.44	25.32	27.0667		1.59315	1.17			1.62763
			B.Rep.2	27.78	30.54	30.8	30.8	27.78	29.7067		1.6736	28.07	25.43	22.19	28.07	22.19	25.23		2.9451	4.47667			3.38741
			B.Rep.3	26.77	26.95	28.91	28.91	26.77	27.5433	28.4956	1.18698	19.61	20.39	21.45	21.45	19.61	20.4833	24.26	0.923544	7.06	0.0218291	4.23556	1.50395	2.17299	7.18	145.009	32.1558	653.931	112.853	508.922
168hpi	WRKY33	-A30-D	B.Rep.1	28.87	31.99	30.12	31.99	28.87	30.3267		1.57023	25.06	27.12	26.58	27.12	25.06	26.2533		1.06814	4.07333			1.8991
			B.Rep.2	28.88	30.07	26.09	30.07	26.09	28.3467		2.0429	21.95	20.44	20.69	21.95	20.44	21.0267		0.809341	7.32			2.19738
			B.Rep.3	28.55	28.79	26.31	28.79	26.31	27.8833	28.8522	1.36782	20.94	20.67	21.95	21.95	20.67	21.1867	22.8222	0.67471	6.69667		6.03	1.52518	1.87388	0	1	0.272838	3.66518	0.727162	2.66518
		+A30-D	B.Rep.1	28.44	30.45	29.54	30.45	28.44	29.4767		1.0065	30.25	29.51	30.37	30.37	29.51	30.0433		0.465761	-0.566667			1.10904
			B.Rep.2	32.33	32.51	29.01	32.51	29.01	31.2833		1.97082	20.38	21.52	19.04	21.52	19.04	20.3133		1.24134	10.97			2.32918
			B.Rep.3	31.51	30.04	30.11	31.51	30.04	30.5533	30.4378	0.829237	26.49	19.79	20.25	26.49	19.79	22.1767	24.1778	3.74253	8.37667	0.935097	6.26	3.8333	2.42384	-0.23	0.852635	0.158897	4.57521	0.693738	3.72257
		+A30+D	B.Rep.1	37.91	36.01	37.88	37.91	36.01	37.2667		1.08841	25.32	27.44	28.44	28.44	25.32	27.0667		1.59315	10.2			1.92945
			B.Rep.2	37.22	37.64	38.71	38.71	37.22	37.8567		0.768266	28.07	25.43	22.19	28.07	22.19	25.23		2.9451	12.6267			3.04365
			B.Rep.3	40	35.84	40	40	35.84	38.6133	37.9122	2.40178	19.61	20.39	21.45	21.45	19.61	20.4833	24.26	0.923544	18.13	0.0579982	13.6522	2.57322	2.51544	-7.62222	0.00507554	0.000887686	0.0290206	0.00418786	0.023945
168hpi	GLUB	-A30-D	B.Rep.1	25.32	27.44	28.44	28.44	25.32	27.0667		1.59315	25.06	27.12	26.58	27.12	25.06	26.2533		1.06814	0.813333			1.91809
			B.Rep.2	28.07	23.43	22.19	28.07	22.19	24.5633		3.09951	21.95	20.44	20.69	21.95	20.44	21.0267		0.809341	3.53667			3.20343
			B.Rep.3	30.61	28.39	26.45	30.61	26.45	28.4833	26.7044	2.08157	20.94	20.67	21.95	21.95	20.67	21.1867	22.8222	0.67471	7.29667		3.88222	2.18819	2.43657	0	1	0.184722	5.41353	0.815278	4.41353
		+A30-D	B.Rep.1	31.25	32.54	30.86	32.54	30.86	31.55		0.879261	30.25	29.51	30.37	30.37	29.51	30.0433		0.465761	1.50667			0.995004
			B.Rep.2	32.19	26.67	25.48	32.19	25.48	28.1133		3.58028	20.38	21.52	19.04	21.52	19.04	20.3133		1.24134	7.8			3.78938
			B.Rep.3	32.19	24.67	25.48	32.19	24.67	27.4467	29.0367	4.12776	26.49	19.79	20.25	26.49	19.79	22.1767	24.1778	3.74253	5.27	0.645447	4.85889	5.5718	3.45206	-0.976667	0.508152	0.0464323	5.56119	0.46172	5.05304
		+A30+D	B.Rep.1	36.41	35.84	37.67	37.67	35.84	36.64		0.936429	25.32	27.44	28.44	28.44	25.32	27.0667		1.59315	9.57333			1.84798
			B.Rep.2	38.08	36.55	38.81	38.81	36.55	37.8133		1.15336	28.07	25.43	22.19	28.07	22.19	25.23		2.9451	12.5833			3.16288
			B.Rep.3	37.69	37.82	35.44	37.82	35.44	36.9833	37.1456	1.33815	19.61	20.39	21.45	21.45	19.61	20.4833	24.26	0.923544	16.5	0.000207783	12.8856	1.6259	2.21226	-9.00333	0.00194862	0.000420505	0.00902988	0.00152811	0.00708127
168hpi	PE2	-A30-D	B.Rep.1	23.25	26.54	28.86	28.86	23.25	26.2167		2.81894	25.06	27.12	26.58	27.12	25.06	26.2533		1.06814	-0.0366667			3.01453
			B.Rep.2	30.19	26.91	28.23	30.19	26.91	28.4433		1.65037	21.95	20.44	20.69	21.95	20.44	21.0267		0.809341	7.41667			1.83814
			B.Rep.3	29.11	24.61	25.48	29.11	24.61	26.4	27.02	2.3869	20.94	20.67	21.95	21.95	20.67	21.1867	22.8222	0.67471	5.21333		4.19778	2.48043	2.44437	0	1	0.183727	5.44286	0.816273	4.44286
		+A30-D	B.Rep.1	31.45	33.68	31.21	33.68	31.21	32.1133		1.36207	30.25	29.51	30.37	30.37	29.51	30.0433		0.465761	2.07			1.4395
			B.Rep.2	35.31	36.91	34.22	36.91	34.22	35.48		1.35303	20.38	21.52	19.04	21.52	19.04	20.3133		1.24134	15.1667			1.8362
			B.Rep.3	33.87	35.22	33.34	35.22	33.34	34.1433	33.9122	0.969347	26.49	19.79	20.25	26.49	19.79	22.1767	24.1778	3.74253	11.9667	0.0860984	9.73444	3.86603	2.38058	-5.53667	0.0215426	0.00413687	0.112182	0.0174057	0.0906392
		+A30+D	B.Rep.1	40	37.21	40	40	37.21	39.07		1.61081	25.32	27.44	28.44	28.44	25.32	27.0667		1.59315	12.0033			2.26558
			B.Rep.2	38.19	39.79	38.14	39.79	38.14	38.7067		0.938527	28.07	25.43	22.19	28.07	22.19	25.23		2.9451	13.4767			3.09102
			B.Rep.3	35.11	36.15	37.08	37.08	35.11	36.1133	37.9633	0.985512	19.61	20.39	21.45	21.45	19.61	20.4833	24.26	0.923544	15.63	0.0335146	13.7033	1.35062	2.23574	-9.50556	0.00137576	0.000292091	0.00647988	0.00108367	0.00510412
168hpi	SCL13	-A30-D	B.Rep.1	36.99	36.69	37.18	37.18	36.69	36.9533		0.247049	25.06	27.12	26.58	27.12	25.06	26.2533		1.06814	10.7			1.09634
			B.Rep.2	35.18	36.95	37.18	37.18	35.18	36.4367		1.09436	21.95	20.44	20.69	21.95	20.44	21.0267		0.809341	15.41			1.36113
			B.Rep.3	37.27	34.52	36.19	37.27	34.52	35.9933	36.4611	1.38551	20.94	20.67	21.95	21.95	20.67	21.1867	22.8222	0.67471	14.8067		13.6389	1.54106	1.33284	0	1	0.396985	2.51899	0.603015	1.51899
		+A30-D	B.Rep.1	29.87	29.51	29.64	29.87	29.51	29.6733		0.1823	30.25	29.51	30.37	30.37	29.51	30.0433		0.465761	-0.37			0.500167
			B.Rep.2	30.37	30.67	28.51	30.67	28.51	29.85		1.17013	20.38	21.52	19.04	21.52	19.04	20.3133		1.24134	9.53667			1.70591
			B.Rep.3	28.54	30.47	31.61	31.61	28.54	30.2067	29.91	1.55185	26.49	19.79	20.25	26.49	19.79	22.1767	24.1778	3.74253	8.03	0.0387322	5.73222	4.05151	2.08586	7.90667	239.963	56.5244	1018.71	183.438	778.749
		+A30+D	B.Rep.1	36.25	26.54	28.86	36.25	26.54	30.55		5.07081	25.32	27.44	28.44	28.44	25.32	27.0667		1.59315	3.48333			5.31519
			B.Rep.2	25.19	26.91	29.23	29.23	25.19	27.11		2.02741	28.07	25.43	22.19	28.07	22.19	25.23		2.9451	1.88			3.57547
			B.Rep.3	29.11	29.61	25.48	29.61	25.48	28.0667	28.5756	2.25403	19.61	20.39	21.45	21.45	19.61	20.4833	24.26	0.923544	7.58333	0.0473121	4.31556	2.43589	3.77552	9.32333	640.624	46.7799	8772.98	593.844	8132.35
168hpi	PATATIN	-A30-D	B.Rep.1	34.21	35.84	32.08	35.84	32.08	34.0433		1.88553	25.06	27.12	26.58	27.12	25.06	26.2533		1.06814	7.79			2.16706
			B.Rep.2	36.29	36.71	33.63	36.71	33.63	35.5433		1.67025	21.95	20.44	20.69	21.95	20.44	21.0267		0.809341	14.5167			1.85601
			B.Rep.3	34.44	33.07	36.16	36.16	33.07	34.5567	34.7144	1.5483	20.94	20.67	21.95	21.95	20.67	21.1867	22.8222	0.67471	13.37		11.8922	1.68892	1.904	0	1	0.267202	3.74249	0.732798	2.74249
		+A30-D	B.Rep.1	27.21	26.54	24.67	27.21	24.67	26.14		1.3164	30.25	29.51	30.37	30.37	29.51	30.0433		0.465761	-3.90333			1.39636
			B.Rep.2	31.1	31.19	29.02	31.19	29.02	30.4367		1.22769	20.38	21.52	19.04	21.52	19.04	20.3133		1.24134	10.1233			1.7459
			B.Rep.3	27.66	28.85	31.74	31.74	27.66	29.4167	28.6644	2.0982	26.49	19.79	20.25	26.49	19.79	22.1767	24.1778	3.74253	7.24	0.078168	4.48667	4.29057	2.47761	7.40556	169.549	30.441	944.342	139.108	774.794
		+A30+D	B.Rep.1	25.98	28.09	24.15	28.09	24.15	26.0733		1.97166	25.32	27.44	28.44	28.44	25.32	27.0667		1.59315	-0.993333			2.53487
			B.Rep.2	25.46	30.58	25.86	30.58	25.46	27.3		2.8476	28.07	25.43	22.19	28.07	22.19	25.23		2.9451	2.07			4.09663
			B.Rep.3	28.22	28.48	30.77	30.77	28.22	29.1567	27.51	1.40322	19.61	20.39	21.45	21.45	19.61	20.4833	24.26	0.923544	8.67333	0.0610072	3.25	1.67987	2.77046	8.64222	399.547	58.5568	2726.21	340.99	2326.66
168hpi	LOX6	-A30-D	B.Rep.1	28.87	31.99	30.12	31.99	28.87	30.3267		1.57023	25.06	27.12	26.58	27.12	25.06	26.2533		1.06814	4.07333			1.8991
			B.Rep.2	28.88	30.07	30.09	30.09	28.88	29.68		0.692892	21.95	20.44	20.69	21.95	20.44	21.0267		0.809341	8.65333			1.06543
			B.Rep.3	28.55	28.79	30.31	30.31	28.55	29.2167	29.7411	0.954428	20.94	20.67	21.95	21.95	20.67	21.1867	22.8222	0.67471	8.03		6.91889	1.16883	1.37778	0	1	0.384809	2.59869	0.615191	1.59869
		+A30-D	B.Rep.1	30.25	22.51	23.37	30.25	22.51	25.3767		4.24228	30.25	29.51	30.37	30.37	29.51	30.0433		0.465761	-4.66667			4.26777
			B.Rep.2	27.38	21.52	25.04	27.38	21.52	24.6467		2.94973	20.38	21.52	19.04	21.52	19.04	20.3133		1.24134	4.33333			3.20029
			B.Rep.3	26.49	19.79	20.25	26.49	19.79	22.1767	24.0667	3.74253	26.49	19.79	20.25	26.49	19.79	22.1767	24.1778	3.74253	0	0.0359634	-0.111111	5.29274	4.2536	7.03	130.69	6.85141	2492.88	123.838	2362.19
		+A30+D	B.Rep.1	37.94	38.85	38.56	38.85	37.94	38.45		0.464866	25.32	27.44	28.44	28.44	25.32	27.0667		1.59315	11.3833			1.65959
			B.Rep.2	39.07	39.01	38.67	39.07	38.67	38.9167		0.215716	28.07	25.43	22.19	28.07	22.19	25.23		2.9451	13.6867			2.95299
			B.Rep.3	37.17	37.52	37.81	37.81	37.17	37.5	38.2889	0.320468	19.61	20.39	21.45	21.45	19.61	20.4833	24.26	0.923544	17.0167	0.0249923	14.0289	0.977565	1.86338	-7.11	0.00723897	0.0019895	0.0263397	0.00524947	0.0191007
168hpi	CTR1	-A30-D	B.Rep.1	39.44	39.12	39.08	39.44	39.08	39.2133		0.197315	25.06	27.12	26.58	27.12	25.06	26.2533		1.06814	12.96			1.08622
			B.Rep.2	38.89	39.61	36.39	39.61	36.39	38.2967		1.69001	21.95	20.44	20.69	21.95	20.44	21.0267		0.809341	17.27			1.87381
			B.Rep.3	38.87	39.9	36.58	39.9	36.58	38.45	38.6533	1.69938	20.94	20.67	21.95	21.95	20.67	21.1867	22.8222	0.67471	17.2633		15.8311	1.82842	1.59615	0	1	0.330758	3.02335	0.669242	2.02335
		+A30-D	B.Rep.1	30.25	22.51	23.37	30.25	22.51	25.3767		4.24228	30.25	29.51	30.37	30.37	29.51	30.0433		0.465761	-4.66667			4.26777
			B.Rep.2	27.38	21.52	24.04	27.38	21.52	24.3133		2.93955	20.38	21.52	19.04	21.52	19.04	20.3133		1.24134	4			3.1909
			B.Rep.3	26.49	24.79	20.25	26.49	20.25	23.8433	24.5111	3.22592	26.49	19.79	20.25	26.49	19.79	22.1767	24.1778	3.74253	1.66667	0.00653113	0.333333	4.94096	4.13321	15.4978	46269.6	2636.79	811926	43632.8	765656
		+A30+D	B.Rep.1	28.87	28.99	30.12	30.12	28.87	29.3267		0.689662	25.32	27.44	28.44	28.44	25.32	27.0667		1.59315	2.26			1.73602
			B.Rep.2	30.65	30.87	29.09	30.87	29.09	30.2033		0.970429	28.07	25.43	22.19	28.07	22.19	25.23		2.9451	4.97333			3.10086
			B.Rep.3	28.75	28.61	27.29	28.75	27.29	28.2167	29.2489	0.805564	19.61	20.39	21.45	21.45	19.61	20.4833	24.26	0.923544	7.73333	0.00542475	4.98889	1.22551	2.0208	10.8422	1835.84	452.391	7449.97	1383.45	5614.13
168hpi	ABF	-A30-D	B.Rep.1	26.15	32.74	31.35	32.74	26.15	30.08		3.47372	25.06	27.12	26.58	27.12	25.06	26.2533		1.06814	3.82667			3.63423
			B.Rep.2	26.76	24.41	29.23	29.23	24.41	26.8		2.41025	21.95	20.44	20.69	21.95	20.44	21.0267		0.809341	5.77333			2.54251
			B.Rep.3	31.84	27.94	22.57	31.84	22.57	27.45	28.11	4.65439	20.94	20.67	21.95	21.95	20.67	21.1867	22.8222	0.67471	6.26333		5.28778	4.70303	3.62659	0	1	0.0809632	12.3513	0.919037	11.3513
		+A30-D	B.Rep.1	37.45	38.68	40	40	37.45	38.71		1.27526	30.25	29.51	30.37	30.37	29.51	30.0433		0.465761	8.66667			1.35766
			B.Rep.2	35.31	36.91	34.22	36.91	34.22	35.48		1.35303	20.38	21.52	19.04	21.52	19.04	20.3133		1.24134	15.1667			1.8362
			B.Rep.3	33.87	35.22	30.34	35.22	30.34	33.1433	35.7778	2.51985	26.49	19.79	20.25	26.49	19.79	22.1767	24.1778	3.74253	10.9667	0.0547545	11.6	4.51178	2.56855	-6.31222	0.0125844	0.0021214	0.074652	0.010463	0.0620676
		+A30+D	B.Rep.1	35.96	37.21	35.04	37.21	35.04	36.07		1.08917	25.32	27.44	28.44	28.44	25.32	27.0667		1.59315	9.00333			1.92988
			B.Rep.2	34.19	40	34.14	40	34.14	36.11		3.36893	28.07	25.43	22.19	28.07	22.19	25.23		2.9451	10.88			4.47474
			B.Rep.3	35.11	36.15	37.08	37.08	35.11	36.1133	36.0978	0.985512	19.61	20.39	21.45	21.45	19.61	20.4833	24.26	0.923544	15.63	0.0432615	11.8378	1.35062	2.58508	-6.55	0.0106722	0.00177855	0.0640383	0.00889363	0.0533661
168hpi	JAZ	-A30-D	B.Rep.1	29.45	28.68	31.21	31.21	28.68	29.78		1.29688	25.06	27.12	26.58	27.12	25.06	26.2533		1.06814	3.52667			1.68013
			B.Rep.2	35.31	36.91	34.22	36.91	34.22	35.48		1.35303	21.95	20.44	20.69	21.95	20.44	21.0267		0.809341	14.4533			1.57662
			B.Rep.3	33.87	35.22	33.34	35.22	33.34	34.1433	33.1344	0.969347	20.94	20.67	21.95	21.95	20.67	21.1867	22.8222	0.67471	12.9567		10.3122	1.18104	1.47926	0	1	0.358672	2.78807	0.641328	1.78807
		+A30-D	B.Rep.1	34.11	36.49	34.27	36.49	34.11	34.9567		1.33031	30.25	29.51	30.37	30.37	29.51	30.0433		0.465761	4.91333			1.40949
			B.Rep.2	30.87	36.98	31.16	36.98	30.87	33.0033		3.44695	20.38	21.52	19.04	21.52	19.04	20.3133		1.24134	12.69			3.66365
			B.Rep.3	33.01	35.95	35.84	35.95	33.01	34.9333	34.2978	1.66656	26.49	19.79	20.25	26.49	19.79	22.1767	24.1778	3.74253	12.7567	0.852169	10.12	4.09682	3.05666	0.192222	1.14252	0.137315	9.50627	1.00521	8.36375
		+A30+D	B.Rep.1	29.07	31.51	28.28	31.51	28.28	29.62		1.68378	25.32	27.44	28.44	28.44	25.32	27.0667		1.59315	2.55333			2.31802
			B.Rep.2	29.87	29.94	31.05	31.05	29.87	30.2867		0.661992	28.07	25.43	22.19	28.07	22.19	25.23		2.9451	5.05667			3.01858
			B.Rep.3	29.21	30.72	30.53	30.72	29.21	30.1533	30.02	0.822456	19.61	20.39	21.45	21.45	19.61	20.4833	24.26	0.923544	9.67	0.211717	5.76	1.23668	2.19109	4.55222	23.4615	5.13772	107.137	18.3238	83.6757
168hpi	AOC	-A30-D	B.Rep.1	36.64	36.84	37.41	37.41	36.64	36.9633		0.399541	25.06	27.12	26.58	27.12	25.06	26.2533		1.06814	10.71			1.14042
			B.Rep.2	35.94	34.27	37.35	37.35	34.27	35.8533		1.54183	21.95	20.44	20.69	21.95	20.44	21.0267		0.809341	14.8267			1.74134
			B.Rep.3	35.81	37.97	37.41	37.97	35.81	37.0633	36.6267	1.12095	20.94	20.67	21.95	21.95	20.67	21.1867	22.8222	0.67471	15.8767		13.8044	1.30835	1.3967	0	1	0.379796	2.63299	0.620204	1.63299
		+A30-D	B.Rep.1	34.84	34.57	34.19	34.84	34.19	34.5333		0.326548	30.25	29.51	30.37	30.37	29.51	30.0433		0.465761	4.49			0.568829
			B.Rep.2	34.8	35.55	35.92	35.92	34.8	35.4233		0.570643	20.38	21.52	19.04	21.52	19.04	20.3133		1.24134	15.11			1.36622
			B.Rep.3	36.62	36.66	32.15	36.66	32.15	35.1433	35.0333	2.59238	26.49	19.79	20.25	26.49	19.79	22.1767	24.1778	3.74253	12.9667	0.256846	10.8556	4.55269	2.16258	2.94889	7.72154	1.72466	34.5705	5.99689	26.8489
		+A30+D	B.Rep.1	26.25	26.54	28.86	28.86	26.25	27.2167		1.43054	25.32	27.44	28.44	28.44	25.32	27.0667		1.59315	0.15			2.14116
			B.Rep.2	32.19	26.91	24.23	32.19	24.23	27.7767		4.05015	28.07	25.43	22.19	28.07	22.19	25.23		2.9451	2.54667			5.00773
			B.Rep.3	32.11	24.61	25.48	32.11	24.61	27.4	27.4644	4.10211	19.61	20.39	21.45	21.45	19.61	20.4833	24.26	0.923544	6.91667	0.00807949	3.20444	4.20479	3.78456	10.6	1552.09	112.63	21388.7	1439.46	19836.6
168hpi	ACO	-A30-D	B.Rep.1	38.88	38.11	39.06	39.06	38.11	38.6833		0.504612	25.06	27.12	26.58	27.12	25.06	26.2533		1.06814	12.43			1.18134
			B.Rep.2	39.74	37.18	39.08	39.74	37.18	38.6667		1.32911	21.95	20.44	20.69	21.95	20.44	21.0267		0.809341	17.64			1.55614
			B.Rep.3	37.06	38.52	38.43	38.52	37.06	38.0033	38.4511	0.818189	20.94	20.67	21.95	21.95	20.67	21.1867	22.8222	0.67471	16.8167		15.6289	1.0605	1.26599	0	1	0.415813	2.40493	0.584187	1.40493
		+A30-D	B.Rep.1	32.97	33.18	34.77	34.77	32.97	33.64		0.984226	30.25	29.51	30.37	30.37	29.51	30.0433		0.465761	3.59667			1.08887
			B.Rep.2	31.52	33.41	33.66	33.66	31.52	32.8633		1.17006	20.38	21.52	19.04	21.52	19.04	20.3133		1.24134	12.55			1.70586
			B.Rep.3	32.29	30.21	30.43	32.29	30.21	30.9767	32.4933	1.14269	26.49	19.79	20.25	26.49	19.79	22.1767	24.1778	3.74253	8.8	0.0233041	8.31556	3.91309	2.23594	7.31333	159.05	33.7635	749.234	125.286	590.185
		+A30+D	B.Rep.1	25.54	25.29	27.88	27.88	25.29	26.2367		1.42865	25.32	27.44	28.44	28.44	25.32	27.0667		1.59315	-0.83			2.1399
			B.Rep.2	27.78	30.54	30.8	30.8	27.78	29.7067		1.6736	28.07	25.43	22.19	28.07	22.19	25.23		2.9451	4.47667			3.38741
			B.Rep.3	26.77	26.95	28.91	28.91	26.77	27.5433	27.8289	1.18698	19.61	20.39	21.45	21.45	19.61	20.4833	24.26	0.923544	7.06	0.00900158	3.56889	1.50395	2.34375	12.06	4269.94	841.167	21675.1	3428.77	17405.2
168hpi	CYP707	-A30-D	B.Rep.1	26.25	22.54	30.86	30.86	22.54	26.55		4.16811	25.06	27.12	26.58	27.12	25.06	26.2533		1.06814	0.296667			4.30279
			B.Rep.2	32.19	26.67	25.48	32.19	25.48	28.1133		3.58028	21.95	20.44	20.69	21.95	20.44	21.0267		0.809341	7.08667			3.67062
			B.Rep.3	32.19	24.67	25.48	32.19	24.67	27.4467	27.37	4.12776	20.94	20.67	21.95	21.95	20.67	21.1867	22.8222	0.67471	6.26		4.54778	4.18254	4.05199	0	1	0.060288	16.5871	0.939712	15.5871
		+A30-D	B.Rep.1	38.77	38.49	36.91	38.77	36.91	38.0567		1.00286	30.25	29.51	30.37	30.37	29.51	30.0433		0.465761	8.01333			1.10574
			B.Rep.2	37.1	33.69	32.02	37.1	32.02	34.27		2.58919	20.38	21.52	19.04	21.52	19.04	20.3133		1.24134	13.9567			2.87138
			B.Rep.3	31.62	31.65	33.44	33.44	31.62	32.2367	34.8544	1.04223	26.49	19.79	20.25	26.49	19.79	22.1767	24.1778	3.74253	10.06	0.0356826	10.6767	3.88494	2.62069	-6.12889	0.0142896	0.00232335	0.0878874	0.0119663	0.0735977
		+A30+D	B.Rep.1	39.11	39.23	37.74	39.23	37.74	38.6933		0.827788	25.32	27.44	28.44	28.44	25.32	27.0667		1.59315	11.6267			1.79537
			B.Rep.2	39.66	39.48	38.87	39.66	38.87	39.3367		0.414045	28.07	25.43	22.19	28.07	22.19	25.23		2.9451	14.1067			2.97406
			B.Rep.3	40	40	38.81	40	38.81	39.6033	39.2111	0.687047	19.61	20.39	21.45	21.45	19.61	20.4833	24.26	0.923544	19.12	0.0271009	14.9511	1.15107	1.9735	-10.4033	0.000738388	0.000188019	0.0028998	0.000550369	0.00216141
168hpi	ZEP/ABA1	-A30-D	B.Rep.1	34.84	38.57	37.19	38.57	34.84	36.8667		1.8859	25.06	27.12	26.58	27.12	25.06	26.2533		1.06814	10.6133			2.16739
			B.Rep.2	34.8	35.55	35.62	35.62	34.8	35.3233		0.454569	21.95	20.44	20.69	21.95	20.44	21.0267		0.809341	14.2967			0.92826
			B.Rep.3	36.62	36.66	37.15	37.15	36.62	36.81	36.3333	0.295127	20.94	20.67	21.95	21.95	20.67	21.1867	22.8222	0.67471	15.6233		13.5111	0.736433	1.27736	0	1	0.41255	2.42395	0.58745	1.42395
		+A30-D	B.Rep.1	36.25	26.54	28.86	36.25	26.54	30.55		5.07081	30.25	29.51	30.37	30.37	29.51	30.0433		0.465761	0.506667			5.09215
			B.Rep.2	32.19	26.91	24.23	32.19	24.23	27.7767		4.05015	20.38	21.52	19.04	21.52	19.04	20.3133		1.24134	7.46333			4.23611
			B.Rep.3	32.11	24.61	35.48	35.48	24.61	30.7333	29.6867	5.56423	26.49	19.79	20.25	26.49	19.79	22.1767	24.1778	3.74253	8.55667	0.0169214	5.50889	6.70576	5.34467	8.00222	256.395	6.30959	10418.8	250.085	10162.4
		+A30+D	B.Rep.1	26.76	28.64	29.18	29.18	26.76	28.1933		1.27033	25.32	27.44	28.44	28.44	25.32	27.0667		1.59315	1.12667			2.03761
			B.Rep.2	26.51	26.97	26.53	26.97	26.51	26.67		0.26	28.07	25.43	22.19	28.07	22.19	25.23		2.9451	1.44			2.95655
			B.Rep.3	27.51	28.41	27.82	28.41	27.51	27.9133	27.5922	0.457202	19.61	20.39	21.45	21.45	19.61	20.4833	24.26	0.923544	7.43	0.0181412	3.33222	1.03052	2.00823	10.1789	1159.18	288.147	4663.24	871.033	3504.06
168hpi	ABI5	-A30-D	B.Rep.1	36.64	36.84	37.41	37.41	36.64	36.9633		0.399541	25.06	27.12	26.58	27.12	25.06	26.2533		1.06814	10.71			1.14042
			B.Rep.2	40	38.27	37.35	40	37.35	38.54		1.34547	21.95	20.44	20.69	21.95	20.44	21.0267		0.809341	17.5133			1.57014
			B.Rep.3	38.81	37.97	40	40	37.97	38.9267	38.1433	1.02002	20.94	20.67	21.95	21.95	20.67	21.1867	22.8222	0.67471	17.74		15.3211	1.22297	1.31118	0	1	0.402991	2.48144	0.597009	1.48144
		+A30-D	B.Rep.1	37.84	33.71	36.98	37.84	33.71	36.1767		2.17904	30.25	29.51	30.37	30.37	29.51	30.0433		0.465761	6.13333			2.22827
			B.Rep.2	35.17	35.97	36.74	36.74	35.17	35.96		0.785048	20.38	21.52	19.04	21.52	19.04	20.3133		1.24134	15.6467			1.46875
			B.Rep.3	36.94	32.47	36.52	36.94	32.47	35.31	35.8156	2.46846	26.49	19.79	20.25	26.49	19.79	22.1767	24.1778	3.74253	13.1333	0.05578	11.6378	4.48328	2.72677	3.68333	12.8468	1.94069	85.0418	10.9061	72.195
		+A30+D	B.Rep.1	34.84	34.57	33.99	34.84	33.99	34.4667		0.434319	25.32	27.44	28.44	28.44	25.32	27.0667		1.59315	7.4			1.65129
			B.Rep.2	34.8	35.55	32.62	35.55	32.62	34.3233		1.52205	28.07	25.43	22.19	28.07	22.19	25.23		2.9451	9.09333			3.31515
			B.Rep.3	36.62	32.66	31.15	36.62	31.15	33.4767	34.0889	2.82497	19.61	20.39	21.45	21.45	19.61	20.4833	24.26	0.923544	12.9933	0.0689069	9.82889	2.9721	2.64618	5.49222	45.0115	7.19025	281.776	37.8213	236.764
168hpi	SIN4	-A30-D	B.Rep.1	35.96	37.21	39.04	39.04	35.96	37.4033		1.54907	25.06	27.12	26.58	27.12	25.06	26.2533		1.06814	11.15			1.88164
			B.Rep.2	38.19	40	38.14	40	38.14	38.7767		1.05973	21.95	20.44	20.69	21.95	20.44	21.0267		0.809341	17.75			1.33344
			B.Rep.3	35.11	36.15	37.08	37.08	35.11	36.1133	37.4311	0.985512	20.94	20.67	21.95	21.95	20.67	21.1867	22.8222	0.67471	14.9267		14.6089	1.19435	1.46981	0	1	0.36103	2.76985	0.63897	1.76985
		+A30-D	B.Rep.1	26.51	25.59	26.74	26.74	25.59	26.28		0.608523	30.25	29.51	30.37	30.37	29.51	30.0433		0.465761	-3.76333			0.766312
			B.Rep.2	29.3	29.81	28.87	29.81	28.87	29.3267		0.470567	20.38	21.52	19.04	21.52	19.04	20.3133		1.24134	9.01333			1.32754
			B.Rep.3	30.14	30.71	31.11	31.11	30.14	30.6533	28.7533	0.487476	26.49	19.79	20.25	26.49	19.79	22.1767	24.1778	3.74253	8.47667	0.0580024	4.57556	3.77414	1.956	10.0333	1047.93	270.097	4065.83	777.838	3017.89
		+A30+D	B.Rep.1	32.07	31.51	33.28	33.28	31.51	32.2867		0.904673	25.32	27.44	28.44	28.44	25.32	27.0667		1.59315	5.22			1.83209
			B.Rep.2	27.87	29.94	31.05	31.05	27.87	29.62		1.61397	28.07	25.43	22.19	28.07	22.19	25.23		2.9451	4.39			3.35835
			B.Rep.3	29.21	30.72	30.53	30.72	29.21	30.1533	30.6867	0.822456	19.61	20.39	21.45	21.45	19.61	20.4833	24.26	0.923544	9.67	0.0876428	6.42667	1.23668	2.14237	8.18222	290.465	65.7924	1282.37	224.673	991.903
168hpi	GH3.1	-A30-D	B.Rep.1	34.21	35.84	36.08	36.08	34.21	35.3767		1.01746	25.06	27.12	26.58	27.12	25.06	26.2533		1.06814	9.12333			1.47518
			B.Rep.2	36.29	36.71	33.63	36.71	33.63	35.5433		1.67025	21.95	20.44	20.69	21.95	20.44	21.0267		0.809341	14.5167			1.85601
			B.Rep.3	34.44	35.07	36.16	36.16	34.44	35.2233	35.3811	0.870192	20.94	20.67	21.95	21.95	20.67	21.1867	22.8222	0.67471	14.0367		12.5589	1.10112	1.47744	0	1	0.359126	2.78454	0.640874	1.78454
		+A30-D	B.Rep.1	27.21	31.54	29.67	31.54	27.21	29.4733		2.17169	30.25	29.51	30.37	30.37	29.51	30.0433		0.465761	-0.57			2.22107
			B.Rep.2	31.1	31.19	33.02	33.02	31.1	31.77		1.08347	20.38	21.52	19.04	21.52	19.04	20.3133		1.24134	11.4567			1.64768
			B.Rep.3	27.66	28.85	31.74	31.74	27.66	29.4167	30.22	2.0982	26.49	19.79	20.25	26.49	19.79	22.1767	24.1778	3.74253	7.24	0.0769229	6.04222	4.29057	2.71977	6.51667	91.5613	13.8989	603.177	77.6625	511.616
		+A30+D	B.Rep.1	33.74	26.62	24.58	33.74	24.58	28.3133		4.80905	25.32	27.44	28.44	28.44	25.32	27.0667		1.59315	1.24667			5.06607
			B.Rep.2	30.17	23.36	22.77	30.17	22.77	25.4333		4.11267	28.07	25.43	22.19	28.07	22.19	25.23		2.9451	0.203333			5.05842
			B.Rep.3	26.33	26.18	22.05	26.33	22.05	24.8533	26.2	2.42892	19.61	20.39	21.45	21.45	19.61	20.4833	24.26	0.923544	4.37	0.0311139	1.94	2.59857	4.24102	10.6189	1572.55	83.1629	29735.7	1489.39	28163.2
168hpi	ZOG1	-A30-D	B.Rep.1	35.32	27.44	28.44	35.32	27.44	30.4		4.29008	25.06	27.12	26.58	27.12	25.06	26.2533		1.06814	4.14667			4.42106
			B.Rep.2	28.07	23.43	22.19	28.07	22.19	24.5633		3.09951	21.95	20.44	20.69	21.95	20.44	21.0267		0.809341	3.53667			3.20343
			B.Rep.3	30.61	20.39	21.45	30.61	20.39	24.15	26.3711	5.61957	20.94	20.67	21.95	21.95	20.67	21.1867	22.8222	0.67471	2.96333		3.54889	5.65993	4.42814	0	1	0.0464512	21.528	0.953549	20.528
		+A30-D	B.Rep.1	31.78	31.65	33.3	33.3	31.65	32.2433		0.917406	30.25	29.51	30.37	30.37	29.51	30.0433		0.465761	2.2			1.02887
			B.Rep.2	28.46	29.48	31.11	31.11	28.46	29.6833		1.33665	20.38	21.52	19.04	21.52	19.04	20.3133		1.24134	9.37			1.82416
			B.Rep.3	31.01	32.88	31.94	32.88	31.01	31.9433	31.29	0.935004	26.49	19.79	20.25	26.49	19.79	22.1767	24.1778	3.74253	9.76667	0.327004	7.11222	3.85756	2.23686	-3.56333	0.0845921	0.017946	0.398743	0.0666461	0.31415
		+A30+D	B.Rep.1	37.77	36.74	37.11	37.77	36.74	37.2067		0.52176	25.32	27.44	28.44	28.44	25.32	27.0667		1.59315	10.14			1.67641
			B.Rep.2	35.54	36.64	35.77	36.64	35.54	35.9833		0.580201	28.07	25.43	22.19	28.07	22.19	25.23		2.9451	10.7533			3.00171
			B.Rep.3	37.23	37.34	40	40	37.23	38.19	37.1267	1.56847	19.61	20.39	21.45	21.45	19.61	20.4833	24.26	0.923544	17.7067	0.0764456	12.8667	1.82017	2.1661	-9.31778	0.001567	0.000349147	0.00703283	0.00121785	0.00546582
168hpi	ARR-B	-A30-D	B.Rep.1	29.54	25.29	27.88	29.54	25.29	27.57		2.14189	25.06	27.12	26.58	27.12	25.06	26.2533		1.06814	1.31667			2.39346
			B.Rep.2	27.78	30.54	30.8	30.8	27.78	29.7067		1.6736	21.95	20.44	20.69	21.95	20.44	21.0267		0.809341	8.68			1.85902
			B.Rep.3	26.77	26.95	28.91	28.91	26.77	27.5433	28.2733	1.18698	20.94	20.67	21.95	21.95	20.67	21.1867	22.8222	0.67471	6.35667		5.45111	1.36534	1.87261	0	1	0.273079	3.66194	0.726921	2.66194
		+A30-D	B.Rep.1	37.77	36.74	37.11	37.77	36.74	37.2067		0.52176	30.25	29.51	30.37	30.37	29.51	30.0433		0.465761	7.16333			0.699405
			B.Rep.2	35.54	36.64	38.77	38.77	35.54	36.9833		1.64214	20.38	21.52	19.04	21.52	19.04	20.3133		1.24134	16.67			2.05854
			B.Rep.3	37.23	37.34	35.05	37.34	35.05	36.54	36.91	1.29155	26.49	19.79	20.25	26.49	19.79	22.1767	24.1778	3.74253	14.3633	0.00956458	12.7322	3.95912	2.23902	-7.28111	0.00642935	0.00136193	0.0303514	0.00506742	0.0239221
		+A30+D	B.Rep.1	40	40	37.74	40	37.74	39.2467		1.30481	25.32	27.44	28.44	28.44	25.32	27.0667		1.59315	12.18			2.05929
			B.Rep.2	39.66	39.48	38.87	39.66	38.87	39.3367		0.414045	28.07	25.43	22.19	28.07	22.19	25.23		2.9451	14.1067			2.97406
			B.Rep.3	37.27	37.48	38.81	38.81	37.27	37.8533	38.8122	0.835125	19.61	20.39	21.45	21.45	19.61	20.4833	24.26	0.923544	17.37	0.0384378	14.5522	1.24514	2.09283	-9.10111	0.00182093	0.000426863	0.00776778	0.00139406	0.00594685
168hpi	RK	-A30-D	B.Rep.1	30.25	22.51	23.37	30.25	22.51	25.3767		4.24228	25.06	27.12	26.58	27.12	25.06	26.2533		1.06814	-0.876667			4.37468
			B.Rep.2	27.38	21.52	22.04	27.38	21.52	23.6467		3.2436	21.95	20.44	20.69	21.95	20.44	21.0267		0.809341	2.62			3.34305
			B.Rep.3	26.49	19.79	20.25	26.49	19.79	22.1767	23.7333	3.74253	20.94	20.67	21.95	21.95	20.67	21.1867	22.8222	0.67471	0.99		0.911111	3.80286	3.8402	0	1	0.0698208	14.3224	0.930179	13.3224
		+A30-D	B.Rep.1	34.21	35.84	36.08	36.08	34.21	35.3767		1.01746	30.25	29.51	30.37	30.37	29.51	30.0433		0.465761	5.33333			1.119
			B.Rep.2	30.29	36.71	33.63	36.71	30.29	33.5433		3.21088	20.38	21.52	19.04	21.52	19.04	20.3133		1.24134	13.23			3.44248
			B.Rep.3	34.44	33.07	30.16	34.44	30.16	32.5567	33.8256	2.18569	26.49	19.79	20.25	26.49	19.79	22.1767	24.1778	3.74253	10.38	0.0218003	9.64778	4.33402	2.96517	-8.73667	0.00234424	0.00030019	0.0183065	0.00204405	0.0159623
		+A30+D	B.Rep.1	37.74	32.98	36.51	37.74	32.98	35.7433		2.47088	25.32	27.44	28.44	28.44	25.32	27.0667		1.59315	8.67667			2.93996
			B.Rep.2	35.58	36.62	35.33	36.62	35.33	35.8433		0.68413	28.07	25.43	22.19	28.07	22.19	25.23		2.9451	10.6133			3.02351
			B.Rep.3	35.37	36.93	36.66	36.93	35.37	36.32	35.9689	0.833727	19.61	20.39	21.45	21.45	19.61	20.4833	24.26	0.923544	15.8367	0.0349673	11.7089	1.2442	2.40256	-10.7978	0.000561752	0.000106244	0.00297021	0.000455509	0.00240846
168hpi	HSP83	-A30-D	B.Rep.1	30.25	22.51	23.37	30.25	22.51	25.3767		4.24228	25.06	27.12	26.58	27.12	25.06	26.2533		1.06814	-0.876667			4.37468
			B.Rep.2	27.38	21.52	22.04	27.38	21.52	23.6467		3.2436	21.95	20.44	20.69	21.95	20.44	21.0267		0.809341	2.62			3.34305
			B.Rep.3	26.33	21.18	22.05	26.33	21.18	23.1867	24.07	2.75674	20.94	20.67	21.95	21.95	20.67	21.1867	22.8222	0.67471	2		1.24778	2.83811	3.51861	0	1	0.0872553	11.4606	0.912745	10.4606
		+A30-D	B.Rep.1	34.21	35.84	36.08	36.08	34.21	35.3767		1.01746	30.25	29.51	30.37	30.37	29.51	30.0433		0.465761	5.33333			1.119
			B.Rep.2	34.31	34.4	36.2	36.2	34.31	34.97		1.06616	20.38	21.52	19.04	21.52	19.04	20.3133		1.24134	14.6567			1.63635
			B.Rep.3	34.44	33.07	30.16	34.44	30.16	32.5567	34.3011	2.18569	26.49	19.79	20.25	26.49	19.79	22.1767	24.1778	3.74253	10.38	0.0347901	10.1233	4.33402	2.36312	-8.87556	0.00212908	0.000413828	0.0109538	0.00171525	0.00882468
		+A30+D	B.Rep.1	31.98	33.09	31.15	33.09	31.15	32.0733		0.973362	25.32	27.44	28.44	28.44	25.32	27.0667		1.59315	5.00667			1.86697
			B.Rep.2	31.46	30.58	31.86	31.86	30.58	31.3		0.654828	28.07	25.43	22.19	28.07	22.19	25.23		2.9451	6.07			3.01702
			B.Rep.3	32.22	32.48	30.77	32.48	30.77	31.8233	31.7322	0.92143	19.61	20.39	21.45	21.45	19.61	20.4833	24.26	0.923544	11.34	0.0677947	7.47222	1.30459	2.06286	-6.22444	0.0133738	0.0032009	0.0558777	0.0101729	0.0425038
168hpi	HMC-COA	-A30-D	B.Rep.1	35.32	27.44	28.44	35.32	27.44	30.4		4.29008	25.06	27.12	26.58	27.12	25.06	26.2533		1.06814	4.14667			4.42106
			B.Rep.2	28.07	23.43	22.19	28.07	22.19	24.5633		3.09951	21.95	20.44	20.69	21.95	20.44	21.0267		0.809341	3.53667			3.20343
			B.Rep.3	30.61	20.39	21.45	30.61	20.39	24.15	26.3711	5.61957	20.94	20.67	21.95	21.95	20.67	21.1867	22.8222	0.67471	2.96333		3.54889	5.65993	4.42814	0	1	0.0464512	21.528	0.953549	20.528
		+A30-D	B.Rep.1	34.66	35.71	35.02	35.71	34.66	35.13		0.533573	30.25	29.51	30.37	30.37	29.51	30.0433		0.465761	5.08667			0.708261
			B.Rep.2	32.44	32.75	36.61	36.61	32.44	33.9333		2.32324	20.38	21.52	19.04	21.52	19.04	20.3133		1.24134	13.62			2.63408
			B.Rep.3	35.07	35.96	33.78	35.96	33.78	34.9367	34.6667	1.0961	26.49	19.79	20.25	26.49	19.79	22.1767	24.1778	3.74253	12.76	0.14689	10.4889	3.89974	2.41403	-6.94	0.00814426	0.00152812	0.0434056	0.00661614	0.0352614
		+A30+D	B.Rep.1	28.97	30.18	30.77	30.77	28.97	29.9733		0.917624	25.32	27.44	28.44	28.44	25.32	27.0667		1.59315	2.90667			1.83852
			B.Rep.2	31.52	27.41	27.66	31.52	27.41	28.8633		2.30413	28.07	25.43	22.19	28.07	22.19	25.23		2.9451	3.63333			3.73934
			B.Rep.3	32.29	30.21	30.43	32.29	30.21	30.9767	29.9378	1.14269	19.61	20.39	21.45	21.45	19.61	20.4833	24.26	0.923544	10.4933	0.516859	5.67778	1.46924	2.34903	-2.12889	0.228634	0.0448757	1.16485	0.183758	0.936216
168hpi	RBOHD	-A30-D	B.Rep.1	36.25	32.54	30.86	36.25	30.86	33.2167		2.75798	25.06	27.12	26.58	27.12	25.06	26.2533		1.06814	6.96333			2.95759
			B.Rep.2	32.19	26.67	25.48	32.19	25.48	28.1133		3.58028	21.95	20.44	20.69	21.95	20.44	21.0267		0.809341	7.08667			3.67062
			B.Rep.3	32.19	24.67	25.48	32.19	24.67	27.4467	29.5922	4.12776	20.94	20.67	21.95	21.95	20.67	21.1867	22.8222	0.67471	6.26		6.77	4.18254	3.60359	0	1	0.0822645	12.1559	0.917736	11.1559
		+A30-D	B.Rep.1	34.55	33.74	34.15	34.55	33.74	34.1467		0.40501	30.25	29.51	30.37	30.37	29.51	30.0433		0.465761	4.10333			0.617225
			B.Rep.2	34.31	34.4	31.2	34.4	31.2	33.3033		1.8221	20.38	21.52	19.04	21.52	19.04	20.3133		1.24134	12.99			2.20476
			B.Rep.3	30.65	30.79	33.32	33.32	30.65	31.5867	33.0122	1.50274	26.49	19.79	20.25	26.49	19.79	22.1767	24.1778	3.74253	9.41	0.508612	8.83444	4.03296	2.28498	-2.06444	0.239078	0.049056	1.16517	0.190022	0.926089
		+A30+D	B.Rep.1	32.11	34.65	33.47	34.65	32.11	33.41		1.27106	25.32	27.44	28.44	28.44	25.32	27.0667		1.59315	6.34333			2.03807
			B.Rep.2	32.18	35.77	35.89	35.89	32.18	34.6133		2.10818	28.07	25.43	22.19	28.07	22.19	25.23		2.9451	9.38333			3.62188
			B.Rep.3	32.36	33.01	33.27	33.27	32.36	32.88	33.6344	0.468722	19.61	20.39	21.45	21.45	19.61	20.4833	24.26	0.923544	12.3967	0.314602	9.37444	1.03568	2.23188	-2.60444	0.164431	0.0350043	0.772407	0.129427	0.607976
168hpi	GSTX1	-A30-D	B.Rep.1	23.74	26.62	24.58	26.62	23.74	24.98		1.48108	25.06	27.12	26.58	27.12	25.06	26.2533		1.06814	-1.27333			1.82607
			B.Rep.2	30.17	23.36	22.77	30.17	22.77	25.4333		4.11267	21.95	20.44	20.69	21.95	20.44	21.0267		0.809341	4.40667			4.19155
			B.Rep.3	26.33	25.18	27.05	27.05	25.18	26.1867	25.5333	0.943204	20.94	20.67	21.95	21.95	20.67	21.1867	22.8222	0.67471	5		2.71111	1.15968	2.39243	0	1	0.190461	5.25042	0.809539	4.25042
		+A30-D	B.Rep.1	31.98	33.09	31.15	33.09	31.15	32.0733		0.973362	30.25	29.51	30.37	30.37	29.51	30.0433		0.465761	2.03			1.07906
			B.Rep.2	31.46	30.58	31.86	31.86	30.58	31.3		0.654828	20.38	21.52	19.04	21.52	19.04	20.3133		1.24134	10.9867			1.40347
			B.Rep.3	32.22	32.48	30.77	32.48	30.77	31.8233	31.7322	0.92143	26.49	19.79	20.25	26.49	19.79	22.1767	24.1778	3.74253	9.64667	0.0364581	7.55444	3.85429	2.11227	-4.84333	0.0348346	0.00805663	0.150615	0.026778	0.115781
		+A30+D	B.Rep.1	40	37.14	37.98	40	37.14	38.3733		1.47001	25.32	27.44	28.44	28.44	25.32	27.0667		1.59315	11.3067			2.16773
			B.Rep.2	36.64	36.78	38.12	38.12	36.64	37.18		0.817068	28.07	25.43	22.19	28.07	22.19	25.23		2.9451	11.95			3.05634
			B.Rep.3	40	38.25	36.48	40	36.48	38.2433	37.9322	1.76001	19.61	20.39	21.45	21.45	19.61	20.4833	24.26	0.923544	17.76	0.0234755	13.6722	1.9876	2.40389	-10.9611	0.000501622	9.47836e-05	0.00265473	0.000406839	0.00215311

## Sheet: Second RNA-Seq
Timepoint	Gene ID	Treatment	Replica	Technical. R 1	Technical. R 2	Technical. R 3	Target Max	Target Min	Ave each replica	Cp Target average	SD of Cp	Technical. R 1	Technical. R 2	Technical. R 3	Ref Max	Ref Min	Ave each replica	Cp Ref-average	SD of reference Cp	ΔCP Gene-Ref-each Rep	ΔCP Gene-Reference	T-Test (Tail 1-Type 2)	ΔCP St dev	Ave-ΔCP St dev	ΔΔCP	2^(-ΔΔCP) a.k.a fold change	Min 2^(-ΔΔCP)	Max 2^(-ΔΔCp)	2^(-ΔΔCp)- Min 2^(-ΔΔCp)	Max 2^(-ΔΔCP)- 2^(-ΔΔCP)
24hpi	PLA1	-A30-D	Biological .R 1	36.77	36.74	37.11	37.11	36.74	36.8733		0.205508	28.25	27.74	27.86	28.25	27.74	27.95		0.266646	8.92333			0.33665
			Biological .R 2	38.54	36.64	38.77	38.77	36.64	37.9833		1.16903	21.69	21.79	19.9	21.79	19.9	21.1267		1.0635	16.8567			1.5804
			Biological .R 3	37.23	37.34	35.05	37.34	35.05	36.54	37.1322	1.29155	18.51	18.84	20.55	20.55	18.51	19.3	22.7922	1.09503	17.24	14.34		1.69328	1.20344	0	1	0.434237	2.30289	0.565763	1.30289
		+A30+D	Biological .R 1	35.54	38.29	35.88	38.29	35.54	36.57		1.49923	36.25	36.54	35.86	36.54	35.86	36.2167		0.341223	0.353333			1.53757
			Biological .R 2	40	39.54	40	40	39.54	39.8467		0.265581	35.19	26.91	25.23	35.19	25.23	29.11		5.33202	10.7367			5.33863
			Biological .R 3	35.77	40	38.61	40	35.77	38.1267	38.1811	2.15602	22.11	20.61	20.48	22.11	20.48	21.0667	28.7978	0.905888	17.06	9.38333	0.212042	2.3386	3.0716	4.95667	31.0531	3.6937	261.065	27.3594	230.012
24hpi	SAUR15A	-A30-D	Biological .R 1	32.61	30.49	32.47	32.61	30.49	31.8567		1.18564	28.25	27.74	27.86	28.25	27.74	27.95		0.266646	3.90667			1.21525
			Biological .R 2	33.38	35.31	34.32	35.31	33.38	34.3367		0.965108	21.69	21.79	19.9	21.79	19.9	21.1267		1.0635	13.21			1.43613
			Biological .R 3	30.65	31.23	32.45	32.45	30.65	31.4433	32.5456	0.918767	18.51	18.84	20.55	20.55	18.51	19.3	22.7922	1.09503	12.1433	9.75333		1.42942	1.36027	0	1	0.389511	2.56732	0.610489	1.56732
		+A30+D	Biological .R 1	33.74	37.41	36.77	37.41	33.74	35.9733		1.96042	36.25	36.54	35.86	36.54	35.86	36.2167		0.341223	-0.243333			1.98989
			Biological .R 2	28.75	29.81	28.05	29.81	28.05	28.87		0.886115	35.19	26.91	25.23	35.19	25.23	29.11		5.33202	-0.24			5.40515
			Biological .R 3	34.85	36.14	37.74	37.74	34.85	36.2433	33.6956	1.44777	22.11	20.61	20.48	22.11	20.48	21.0667	28.7978	0.905888	15.1767	4.89778	0.229108	1.70783	3.03429	4.85556	28.9513	3.53392	237.181	25.4174	208.229
24hpi	CKH	-A30-D	Biological .R 1	32.64	31.89	33.47	33.47	31.89	32.6667		0.790337	28.25	27.74	27.86	28.25	27.74	27.95		0.266646	4.71667			0.834106
			Biological .R 2	32.38	31.91	31.32	32.38	31.32	31.87		0.531131	21.69	21.79	19.9	21.79	19.9	21.1267		1.0635	10.7433			1.18875
			Biological .R 3	33.25	34.09	32.45	34.09	32.45	33.2633	32.6	0.820081	18.51	18.84	20.55	20.55	18.51	19.3	22.7922	1.09503	13.9633	9.80778		1.36808	1.13031	0	1	0.456817	2.18906	0.543183	1.18906
		+A30+D	Biological .R 1	33.55	34.22	32.27	34.22	32.27	33.3467		0.990774	36.25	36.54	35.86	36.54	35.86	36.2167		0.341223	-2.87			1.04789
			Biological .R 2	25.09	30.54	25.02	30.54	25.02	26.8833		3.16696	35.19	26.91	25.23	35.19	25.23	29.11		5.33202	-2.22667			6.20162
			Biological .R 3	34.99	34.34	33.4	34.99	33.4	34.2433	31.4911	0.799396	22.11	20.61	20.48	22.11	20.48	21.0667	28.7978	0.905888	13.1767	2.69333	0.147294	1.20817	2.81922	7.11444	138.567	19.6332	977.984	118.934	839.417
24hpi	CML37	-A30-D	Biological .R 1	37.22	38.58	38.91	38.91	37.22	38.2367		0.895786	28.25	27.74	27.86	28.25	27.74	27.95		0.266646	10.2867			0.93463
			Biological .R 2	31.24	30.65	31.37	31.37	30.65	31.0867		0.38371	21.69	21.79	19.9	21.79	19.9	21.1267		1.0635	9.96			1.1306
			Biological .R 3	36.67	35.69	37.07	37.07	35.69	36.4767	35.2667	0.710023	18.51	18.84	20.55	20.55	18.51	19.3	22.7922	1.09503	17.1767	12.4744		1.30508	1.12344	0	1	0.458999	2.17866	0.541001	1.17866
		+A30+D	Biological .R 1	31.98	35.57	36.12	36.12	31.98	34.5567		2.24834	36.25	36.54	35.86	36.54	35.86	36.2167		0.341223	-1.66			2.27409
			Biological .R 2	30.79	29.38	35.37	35.37	29.38	31.8467		3.13168	35.19	26.91	25.23	35.19	25.23	29.11		5.33202	2.73667			6.18367
			Biological .R 3	35.01	32.67	33.39	35.01	32.67	33.69	33.3644	1.1985	22.11	20.61	20.48	22.11	20.48	21.0667	28.7978	0.905888	12.6233	4.56667	0.088631	1.50234	3.32003	7.90778	240.148	24.0463	2398.33	216.101	2158.18
24hpi	ROMT	-A30-D	Biological .R 1	35.61	37.49	37.47	37.49	35.61	36.8567		1.07969	28.25	27.74	27.86	28.25	27.74	27.95		0.266646	8.90667			1.11213
			Biological .R 2	33.98	35.25	33.89	35.25	33.89	34.3733		0.760548	21.69	21.79	19.9	21.79	19.9	21.1267		1.0635	13.2467			1.30747
			Biological .R 3	35.09	35.08	36.15	36.15	35.08	35.44	35.5567	0.614898	18.51	18.84	20.55	20.55	18.51	19.3	22.7922	1.09503	16.14	12.7644		1.25587	1.22515	0	1	0.427752	2.3378	0.572248	1.3378
		+A30+D	Biological .R 1	23.74	22.14	21.27	23.74	21.27	22.3833		1.25285	36.25	36.54	35.86	36.54	35.86	36.2167		0.341223	-13.8333			1.29849
			Biological .R 2	25.25	23.905	24.72	25.25	23.905	24.625		0.677514	35.19	26.91	25.23	35.19	25.23	29.11		5.33202	-4.485			5.37489
			Biological .R 3	22.08	22.95	21.06	22.95	21.06	22.03	23.0128	0.945992	22.11	20.61	20.48	22.11	20.48	21.0667	28.7978	0.905888	0.963333	-5.785	0.00906877	1.30978	2.66105	18.5494	383654	60657.2	2.42659e+06	322996	2.04293e+06
24hpi	WDS1	-A30-D	Biological .R 1	36.07	36	35.74	36.07	35.74	35.9367		0.173877	28.25	27.74	27.86	28.25	27.74	27.95		0.266646	7.98667			0.318329
			Biological .R 2	34.96	36.11	36.44	36.44	34.96	35.8367		0.776938	21.69	21.79	19.9	21.79	19.9	21.1267		1.0635	14.71			1.31707
			Biological .R 3	33.9	35.26	34.71	35.26	33.9	34.6233	35.4656	0.68413	18.51	18.84	20.55	20.55	18.51	19.3	22.7922	1.09503	15.3233	12.6733		1.29118	0.975524	0	1	0.508555	1.96636	0.491445	0.966355
		+A30+D	Biological .R 1	35.71	36.66	35.83	36.66	35.71	36.0667		0.517333	36.25	36.54	35.86	36.54	35.86	36.2167		0.341223	-0.15			0.619731
			Biological .R 2	36.88	36.71	37.65	37.65	36.71	37.08		0.500899	35.19	26.91	25.23	35.19	25.23	29.11		5.33202	7.97			5.35549
			Biological .R 3	38.91	36.7	38.99	38.99	36.7	38.2	37.1156	1.29965	22.11	20.61	20.48	22.11	20.48	21.0667	28.7978	0.905888	17.1333	8.31778	0.237026	1.58421	2.51981	4.35556	20.4717	3.56955	117.406	16.9021	96.9348
24hpi	ERB1	-A30-D	Biological .R 1	20.33	21.41	21.3248	21.41	20.33	21.0216		0.600456	28.25	27.74	27.86	28.25	27.74	27.95		0.266646	-6.9284			0.656999
			Biological .R 2	19.81	20.77	20.14	20.77	19.81	20.24		0.48775	21.69	21.79	19.9	21.79	19.9	21.1267		1.0635	-0.886667			1.17001
			Biological .R 3	20.35	20.62	20.25	20.62	20.25	20.4067	20.5561	0.191398	18.51	18.84	20.55	20.55	18.51	19.3	22.7922	1.09503	1.10667	-2.23613		1.11164	0.97955	16.5761	97704.2	49549.5	192658	48154.7	94953.8
		+A30+D	Biological .R 1	31.98	35.57	36.12	36.12	31.98	34.5567		2.24834	36.25	36.54	35.86	36.54	35.86	36.2167		0.341223	-1.66			2.27409
			Biological .R 2	38.54	36.64	38.77	38.77	36.64	37.9833		1.16903	35.19	26.91	25.23	35.19	25.23	29.11		5.33202	8.87333			5.45867
			Biological .R 3	37.23	37.34	35.05	37.34	35.05	36.54	36.36	1.29155	22.11	20.61	20.48	22.11	20.48	21.0667	28.7978	0.905888	15.4733	7.56222	0.0759308	1.57757	3.10344	-9.79836	0.00112306	0.000130669	0.00965228	0.000992386	0.00852923
24hpi	CPK	-A30-D	Biological .R 1	36.75	30.87	35.07	36.75	30.87	34.23		3.02866	19.74	23.05	21.48	23.05	19.74	21.4233		1.65573	12.8067			3.4517
			Biological .R 2	35.08	37.28	36.35	37.28	35.08	36.2367		1.10437	19.49	19.04	18.11	19.49	18.11	18.88		0.703776	17.3567			1.30955
			Biological .R 3	34.43	36.62	37.75	37.75	34.43	36.2667	35.5778	1.68797	21.02	19.27	24.32	24.32	19.27	21.5367	20.6133	2.56434	14.73	14.9644		3.07003	2.61043	0	1	0.163751	6.10685	0.836249	5.10685
		-A30+D	Biological .R 1	19.25	19.51	20.37	20.37	19.25	19.71		0.586174	19.76	18.55	19.26	19.76	18.55	19.19		0.60803	0.52			0.844571
			Biological .R 2	21.38	19.02	19.04	21.38	19.02	19.8133		1.35681	31.68	25.27	30.81	31.68	25.27	29.2533		3.47699	-9.44			3.73234
			Biological .R 3	27.49	27.01	27.25	27.49	27.01	27.25	22.2578	0.24	25.01	26.22	31.37	31.37	25.01	27.5333	25.3256	3.37728	-0.283333	-3.06778	0.00321894	3.3858	2.65424	18.0322	268065	42582.9	1.6875e+06	225482	1.41944e+06
24hpi	RbohB	-A30-D	Biological .R 1	22.62	29.27	29.03	29.27	22.62	26.9733		3.77201	19.74	23.05	21.48	23.05	19.74	21.4233		1.65573	5.55			4.1194
			Biological .R 2	22.61	27.43	19.95	27.43	19.95	23.33		3.79162	19.49	19.04	18.11	19.49	18.11	18.88		0.703776	4.45			3.85638
			Biological .R 3	19.38	19.15	18.2	19.38	18.2	18.91	23.0711	0.62554	21.02	19.27	24.32	24.32	19.27	21.5367	20.6133	2.56434	-2.62667	2.45778		2.63953	3.53844	0	1	0.0860644	11.6192	0.913936	10.6192
		-A30+D	Biological .R 1	20.27	22.24	40	40	20.27	27.5033		10.8672	19.76	18.55	19.26	19.76	18.55	19.19		0.60803	8.31333			10.8842
			Biological .R 2	24.26	40	19.78	40	19.78	28.0133		10.6197	31.68	25.27	30.81	31.68	25.27	29.2533		3.47699	-1.24			11.1744
			Biological .R 3	19.24	20.66	19.01	20.66	19.01	19.6367	25.0511	0.893663	25.01	26.22	31.37	31.37	25.01	27.5333	25.3256	3.37728	-7.89667	-0.274444	0.318432	3.49352	8.51736	2.73222	6.64478	0.0181343	2434.79	6.62665	2428.14
24hpi	PAL	-A30-D	Biological .R 1	34.57	35.38	37.11	37.11	34.57	35.6867		1.29747	19.74	23.05	21.48	23.05	19.74	21.4233		1.65573	14.2633			2.10354
			Biological .R 2	37.48	33.28	34.65	37.48	33.28	35.1367		2.14188	19.49	19.04	18.11	19.49	18.11	18.88		0.703776	16.2567			2.25454
			Biological .R 3	35.14	36.36	38.21	38.21	35.14	36.57	35.7978	1.54574	21.02	19.27	24.32	24.32	19.27	21.5367	20.6133	2.56434	15.0333	15.1844		2.99418	2.45075	0	1	0.182915	5.46701	0.817085	4.46701
		-A30+D	Biological .R 1	25.04	26.62	24.58	26.62	24.58	25.4133		1.07002	19.76	18.55	19.26	19.76	18.55	19.19		0.60803	6.22333			1.2307
			Biological .R 2	19.17	19.36	20.77	20.77	19.17	19.7667		0.87409	31.68	25.27	30.81	31.68	25.27	29.2533		3.47699	-9.48667			3.58517
			Biological .R 3	26.33	26.18	28.05	28.05	26.18	26.8533	24.0111	1.03905	25.01	26.22	31.37	31.37	25.01	27.5333	25.3256	3.37728	-0.68	-1.31444	0.0113794	3.53351	2.78313	16.4989	92610.5	13454.1	637478	79156.4	544868
24hpi	PR1-A1	-A30-D	Biological .R 1	28.57	27.38	24.11	28.57	24.11	26.6867		2.30942	19.74	23.05	21.48	23.05	19.74	21.4233		1.65573	5.26333			2.84163
			Biological .R 2	23.48	28.28	22.65	28.28	22.65	24.8033		3.03935	19.49	19.04	18.11	19.49	18.11	18.88		0.703776	5.92333			3.11976
			Biological .R 3	34.14	34.36	33.21	34.36	33.21	33.9033	28.4644	0.610437	21.02	19.27	24.32	24.32	19.27	21.5367	20.6133	2.56434	12.3667	7.85111		2.63599	2.8658	0	1	0.137186	7.28938	0.862814	6.28938
		-A30+D	Biological .R 1	19.27	20.24	21.05	21.05	19.27	20.1867		0.891198	19.76	18.55	19.26	19.76	18.55	19.19		0.60803	0.996667			1.07886
			Biological .R 2	20.26	21.14	19.78	21.14	19.78	20.3933		0.689734	31.68	25.27	30.81	31.68	25.27	29.2533		3.47699	-8.86			3.54474
			Biological .R 3	20.24	20.66	19.61	20.66	19.61	20.17	20.25	0.528488	25.01	26.22	31.37	31.37	25.01	27.5333	25.3256	3.37728	-7.36333	-5.07556	0.0137623	3.41838	2.68066	12.9267	7786	1214.38	49919.8	6571.62	42133.8
24hpi	CPS1	-A30-D	Biological .R 1	24.98	25.67	25.62	25.67	24.98	25.4233		0.384751	19.74	23.05	21.48	23.05	19.74	21.4233		1.65573	4			1.69984
			Biological .R 2	25.48	26.68	25.37	26.68	25.37	25.8433		0.726659	19.49	19.04	18.11	19.49	18.11	18.88		0.703776	6.96333			1.0116
			Biological .R 3	25.21	27.67	24.29	27.67	24.29	25.7233	25.6633	1.74749	21.02	19.27	24.32	24.32	19.27	21.5367	20.6133	2.56434	4.18667	5.05		3.10315	1.9382	0	1	0.260942	3.83227	0.739058	2.83227
		-A30+D	Biological .R 1	26.45	40	19.37	40	19.37	28.6067		10.4827	19.76	18.55	19.26	19.76	18.55	19.19		0.60803	9.41667			10.5003
			Biological .R 2	39.38	21.52	19.04	39.38	19.04	26.6467		11.0969	31.68	25.27	30.81	31.68	25.27	29.2533		3.47699	-2.60667			11.6289
			Biological .R 3	22.49	21.01	40	40	21.01	27.8333	27.6956	10.5626	25.01	26.22	31.37	31.37	25.01	27.5333	25.3256	3.37728	0.3	2.37	0.256967	11.0894	11.0729	2.68	6.40856	0.00297506	13804.6	6.40558	13798.2
24hpi	PP2C	-A30-D	Biological .R 1	38.07	37.38	39.11	39.11	37.38	38.1867		0.870881	19.74	23.05	21.48	23.05	19.74	21.4233		1.65573	16.7633			1.87079
			Biological .R 2	38.22	35.3	38.11	38.22	35.3	37.21		1.65502	19.49	19.04	18.11	19.49	18.11	18.88		0.703776	18.33			1.79844
			Biological .R 3	37.44	38.06	37.61	38.06	37.44	37.7033	37.7	0.320364	21.02	19.27	24.32	24.32	19.27	21.5367	20.6133	2.56434	16.1667	17.0867		2.58427	2.0845	0	1	0.235777	4.24129	0.764223	3.24129
		-A30+D	Biological .R 1	20.31	22.81	23.31	23.31	20.31	22.1433		1.60728	19.76	18.55	19.26	19.76	18.55	19.19		0.60803	2.95333			1.71844
			Biological .R 2	19.62	21.35	21.06	21.35	19.62	20.6767		0.926517	31.68	25.27	30.81	31.68	25.27	29.2533		3.47699	-8.57667			3.59831
			Biological .R 3	22.58	19.11	23.87	23.87	19.11	21.8533	21.5578	2.46179	25.01	26.22	31.37	31.37	25.01	27.5333	25.3256	3.37728	-5.68	-3.76778	0.00203881	4.17929	3.16535	20.8544	1.89589e+06	211324	1.7009e+07	1.68457e+06	1.51131e+07
24hpi	ZOG1	-A30-D	Biological .R 1	22.07	23.38	23.11	23.38	22.07	22.8533		0.691689	19.74	23.05	21.48	23.05	19.74	21.4233		1.65573	1.43			1.7944
			Biological .R 2	22.22	22.3	21.51	22.3	21.51	22.01		0.434856	19.49	19.04	18.11	19.49	18.11	18.88		0.703776	3.13			0.827285
			Biological .R 3	23.44	22.06	23.61	23.61	22.06	23.0367	22.6333	0.850078	21.02	19.27	24.32	24.32	19.27	21.5367	20.6133	2.56434	1.5	2.02		2.70157	1.77442	0	1	0.292312	3.421	0.707688	2.421
		-A30+D	Biological .R 1	33.25	30.84	31.58	33.25	30.84	31.89		1.23454	19.76	18.55	19.26	19.76	18.55	19.19		0.60803	12.7			1.37615
			Biological .R 2	32.28	31.25	36.04	36.04	31.25	33.19		2.52133	31.68	25.27	30.81	31.68	25.27	29.2533		3.47699	3.93667			4.29494
			Biological .R 3	33.49	30.27	33.25	33.49	30.27	32.3367	32.4722	1.7938	25.01	26.22	31.37	31.37	25.01	27.5333	25.3256	3.37728	4.80333	7.14667	0.0728259	3.8241	3.16507	-5.12667	0.0286233	0.00319109	0.256744	0.0254322	0.22812
24hpi	RLG2	-A30-D	Biological .R 1	20.33	19.41	21.3248	21.3248	19.41	20.3549		0.957643	19.74	23.05	21.48	23.05	19.74	21.4233		1.65573	-1.0684			1.91272
			Biological .R 2	19.81	20.77	20.14	20.77	19.81	20.24		0.48775	19.49	19.04	18.11	19.49	18.11	18.88		0.703776	1.36			0.856271
			Biological .R 3	20.35	20.62	22.25	22.25	20.35	21.0733	20.5561	1.02793	21.02	19.27	24.32	24.32	19.27	21.5367	20.6133	2.56434	-0.463333	-0.0572444		2.76269	1.8439	0	1	0.278569	3.58978	0.721431	2.58978
		-A30+D	Biological .R 1	27.47	29.93	30.18	30.18	27.47	29.1933		1.49768	19.76	18.55	19.26	19.76	18.55	19.19		0.60803	10.0033			1.6164
			Biological .R 2	29.11	32.24	25.87	32.24	25.87	29.0733		3.18516	31.68	25.27	30.81	31.68	25.27	29.2533		3.47699	-0.18			4.71536
			Biological .R 3	26.41	28.78	28.96	28.96	26.41	28.05	28.7722	1.42313	25.01	26.22	31.37	31.37	25.01	27.5333	25.3256	3.37728	0.516667	3.44667	0.178246	3.66488	3.33221	-3.50391	0.0881491	0.00875229	0.887797	0.0793968	0.799648
